# Supplementary material for: The Regulation of Cytokine Networks in Hippocampal CA1 Differentiates Extinction from Those Required for the Maintenance of Contextual Fear Memory after Recall
Source: PLoS One. 2016 May 25;11(5):e0153102. doi: 10.1371/journal.pone.0153102 (PMC4880201; doi:10.1371/journal.pone.0153102)
Supplement: S1 Table — Genes regulated in CA1 during the consolidation of contextual fear conditioning (CONSOL-BDNFASO versus CONSOL-BDNFMSO, n = 1150 probes). Differentially expressed gene candidates are found in the 'GeneCandidates (C1150)' column marked as 'Gene candidate'. Log2 fold change ('*log2fc'), moderated t-test p-values ('*limmap'), OPLS-DA VIP ('*vip') and OPLS-DA VIPlow ('*viplow') are shown for the two normalizations (MAS and RMA). To obtain a simple traditional p-value based ranking, choose one of the two normalization types and filter/rank based on either p-value and/or log2fc sets. (XLSX) [file pone.0153102.s003.xlsx]

## Sheet: C_CONSOL
AFFY	GENE	GeneCandidates (C1150)	C_OPLSDAarea	C_OPLSDAvip	C_MASmedian	C_RMAmedian	C_MASRMAlog2fc	C_MASlog2fc	C_RMAlog2fc	C_MASlimmap	C_RMAlimmap	C_MASfdr	C_RMAfdr	C_MASt	C_RMASt	C_MASb	C_RMAb	C_MASvip	C_MASviplow	C_RMAvip	C_RMAviplow
1367452_at	Sumo2				12.3894	10.6717	pm	0.0355628	-0.0126216	0.500069	0.73537	0.90001	0.928157	0.690601	-0.343256	-5.15277	-5.43201	0.354325	-0.138446	0.254902	-0.338853
1367453_at	Cdc37				11.3341	9.38816	mm	-0.0893032	-0.0405733	0.236363	0.407127	0.809988	0.795865	-1.23206	-0.848757	-4.75356	-5.17482	0.619402	-0.159125	0.603626	-0.491214
1367454_at	Copb2				11.0998	9.54156	mm	-0.124427	-0.0334902	0.0809468	0.426095	0.746672	0.806276	-1.86743	-0.814275	-4.07564	-5.19887	0.881822	0.042129	0.574072	-0.399097
1367455_at	Vcp				12.056	10.5489	pm	0.0324385	-0.0755727	0.593718	0.138291	0.922638	0.624777	0.544735	-1.55083	-5.22513	-4.50438	0.273686	-0.30958	1.0701	-0.01938
1367456_at	Ube2d3				12.0445	10.3916	pp	0.116936	0.0891866	0.265324	0.185059	0.820991	0.663674	1.15584	1.37794	-4.82114	-4.69882	0.655189	0.148894	1.04839	0.18917
1367457_at	Becn1				11.1977	9.8584	mm	-0.0644488	-0.026002	0.331613	0.586497	0.841669	0.874333	-1.00238	-0.553817	-4.94646	-5.35032	0.4968	-0.25367	0.396447	-0.475088
1367458_at	Lypla2				9.23762	7.82913	mp	-0.0288828	0.164798	0.633464	0.00319292	0.931067	0.434155	-0.486476	3.39813	-5.24948	-1.75155	0.244886	-0.358017	2.05453	1.2782
1367459_at	Arf1				13.5843	11.8593	mp	-0.0337112	0.0207505	0.700638	0.689745	0.946528	0.912666	-0.391695	0.405678	-5.28341	-5.4117	0.213782	-0.291623	0.295988	-0.644793
1367460_at	Gdi2				12.8474	11.2897	mp	-0.0580317	0.00608715	0.264955	0.865034	0.820782	0.968105	-1.15677	0.172408	-4.82034	-5.47045	0.578007	0.091412	0.132766	-0.339566
1367461_at	Copb1				10.4211	8.89468	pp	0.0881849	0.0598819	0.183278	0.181899	0.794566	0.661082	1.39326	1.38842	-4.59986	-4.68753	0.672962	-0.051123	0.948174	0.047908
1367462_at	Capns1				12.0173	10.619	mm	-0.0859565	-0.0456727	0.161174	0.364246	0.782414	0.772799	-1.47177	-0.930776	-4.52004	-5.11397	0.700029	0.426142	0.663164	-0.280739
1367463_at	Phb2				11.2471	9.72626	mm	-0.0407952	-0.0560189	0.548754	0.230989	0.912001	0.691654	-0.613074	-1.23961	-5.19323	-4.84148	0.310579	-0.371235	0.858383	-0.261227
1367464_at	NA				11.0451	9.58804	mp	-0.00452157	0.017279	0.936455	0.649624	0.990688	0.899841	-0.0810349	0.461964	-5.34382	-5.39055	0.04135	-0.307913	0.338536	-0.474128
1367465_at	Dad1				11.4458	9.57117	mm	-0.0284433	-0.00294879	0.630768	0.945444	0.93002	0.988493	-0.49037	-0.0693866	-5.24794	-5.48136	0.246996	-0.358627	0.0497659	-0.379136
1367466_at	Prpf8				11.0777	9.68367	mm	-0.0971612	-0.0208135	0.126189	0.636552	0.766936	0.895213	-1.61671	-0.480628	-4.36492	-5.38295	0.762483	0.001121	0.342441	-0.48633
1367467_at	Iscu	Gene candidate	MR	MR	11.72	10.0999	mm	-0.170551	-0.106666	0.0469842	0.0989021	0.728897	0.596916	-2.15883	-1.73984	-3.71256	-4.27321	1.05287	0.418448	1.2752	0.18647
1367468_at	Scand1				10.6864	8.9738	mm	-0.0387188	-0.0766325	0.67331	0.191033	0.939909	0.665875	-0.429758	-1.3585	-5.27064	-4.71958	0.238194	-0.145143	0.986238	-0.125932
1367469_at	Eif4g2				12.9551	11.1191	mp	-0.0465594	0.0338637	0.343958	0.391246	0.846595	0.786462	-0.97632	0.878435	-4.96626	-5.15339	0.515125	-0.033489	0.623743	-0.477677
1367470_at	Sar1a				11.5924	10.2685	mm	-0.0182888	-0.0104326	0.752878	0.801648	0.96032	0.949965	-0.320512	-0.254943	-5.30419	-5.45503	0.162435	-0.330334	0.18308	-0.319704
1367471_at	Polr2e				10.6091	8.76161	mm	-0.0380098	-0.109801	0.643366	0.116843	0.933759	0.607404	-0.472235	-1.64703	-5.25503	-4.38901	0.251783	-0.106368	1.25171	-0.07867
1367472_at	Uba1				11.9127	10.0248	mm	-0.0333997	-0.0480738	0.555558	0.224507	0.914261	0.688326	-0.602547	-1.25774	-5.19838	-4.82347	0.303722	-0.248044	0.871817	-0.014278
1367473_at	Tomm22				11.0149	9.44655	pp	0.00254707	0.00224805	0.967313	0.954711	0.995805	0.989659	0.0416485	0.0575864	-5.34582	-5.48202	0.0211306	-0.358074	0.0418497	-0.57112
1367474_at	Sec24c				9.87848	8.28484	mp	-0.0140694	0.0273239	0.863096	0.667427	0.979119	0.905362	-0.175334	0.436811	-5.33383	-5.40033	0.093794	-0.486075	0.337835	-0.620176
1367475_at	Cdc42				11.5078	9.89938	mm	-0.185434	-0.00283846	0.062295	0.939791	0.730111	0.987261	-2.00954	-0.076591	-3.9017	-5.4809	1.04981	0.20181	0.0568914	-0.313554
1367476_at	Srp14				12.8874	11.3935	mp	-0.0720748	0.0372565	0.483037	0.31669	0.893784	0.747749	-0.718743	1.02982	-5.13698	-5.03388	0.412138	-0.851012	0.741802	-0.027938
1367477_at	Mrpl53				11.4752	9.98384	mm	-0.0865476	-0.0279102	0.212478	0.524297	0.801301	0.851262	-1.3006	-0.649332	-4.68995	-5.30111	0.637926	0.311482	0.460232	-0.205577
1367478_at	Htra2				9.96289	8.31133	pm	0.015843	-0.036244	0.82017	0.492771	0.973898	0.837895	0.231233	-0.700124	-5.32445	-5.27192	0.11876	-0.502074	0.508793	-0.490111
1367479_at	Nop10				12.8937	11.1917	mm	-0.0237674	-0.0220295	0.707721	0.57374	0.948352	0.869061	-0.381928	-0.572957	-5.2865	-5.34106	0.193111	-0.404275	0.413476	-0.722924
1367480_at	Eif4a3				11.1046	9.40305	mm	-0.00546623	-0.0297024	0.928563	0.484312	0.989469	0.833647	-0.091128	-0.714069	-5.3431	-5.26355	0.0462108	-0.245339	0.505267	-0.288799
1367481_at	Vps28		MR		11.3725	9.64853	mm	-0.0784141	-0.0907195	0.210259	0.065016	0.801301	0.559314	-1.30727	-1.96478	-4.68362	-3.97593	0.630695	0.154123	1.30421	0.06061
1367482_at	Anapc11				10.8705	9.69179	mm	-0.0486777	-0.00462572	0.506694	0.915672	0.902109	0.98073	-0.679806	-0.10738	-5.15867	-5.47842	0.348921	-0.419096	0.0769689	-0.413198
1367483_at	RGD1309148				9.69709	8.3616	mm	-0.118823	-0.063277	0.109687	0.227534	0.762091	0.690243	-1.69739	-1.24922	-4.27454	-4.83196	0.82184	0.252182	0.884071	0.037489
1367484_at	Ube2e2				11.6516	9.91583	mp	-0.108474	0.0400786	0.085036	0.500915	0.752976	0.842393	-1.84026	0.686831	-4.10814	-5.27976	0.850087	0.350076	0.516466	-0.608084
1367485_at	Tcea1				11.6955	10.1551	mm	-0.0733499	-0.0170587	0.183852	0.674119	0.794566	0.907498	-1.39133	-0.42743	-4.60178	-5.40384	0.669138	0.120534	0.307028	-0.435449
1367486_at	Arfgap2				9.52839	8.05369	pp	0.0493778	0.0200304	0.570032	0.801418	0.919502	0.949965	0.580384	0.255245	-5.20894	-5.45497	0.314309	-0.401683	0.215698	-0.808902
1367487_at	NA				9.72991	8.26103	pp	0.146166	0.0672612	0.138744	0.178176	0.771341	0.659724	1.56119	1.40096	-4.42549	-4.67393	0.841818	0.406499	0.971731	-0.222669
1367488_at	Ankrd17				10.0028	8.33552	pm	0.0134394	-0.0212643	0.883854	0.778329	0.982611	0.943821	0.148521	-0.285741	-5.33741	-5.44777	0.0827236	-0.385078	0.23627	-1.20634
1367489_at	NA				9.10674	7.32966	mm	-0.052387	-0.0382899	0.57842	0.438327	0.92044	0.812161	-0.567673	-0.792553	-5.21482	-5.21356	0.316518	-0.503962	0.565861	-0.727759
1367490_at	LOC681989				9.85234	8.01449	mm	-0.0795439	-0.0573743	0.312504	0.240425	0.836482	0.699753	-1.04412	-1.2139	-4.91384	-4.86666	0.537297	-0.354483	0.847759	-0.319231
1367491_at	Api5				10.6919	9.21211	mp	-0.235081	0.0534009	0.0134617	0.273649	0.723126	0.721677	-2.78954	1.12906	-2.86551	-4.94661	1.33316	0.560344	0.791917	-0.05527
1367492_at	Dnajc8				11.2747	9.67917	mp	-0.0205843	0.013455	0.67166	0.732404	0.939546	0.927139	-0.432076	0.347269	-5.26983	-5.4308	0.240193	-0.080967	0.251875	-0.371119
1367493_at	RGD1560212				11.0049	9.67962	mp	-0.14143	0.0419501	0.159843	0.417604	0.782414	0.802365	-1.47678	0.829587	-4.51485	-5.1883	0.806967	-0.301053	0.597134	-0.627416
1367494_at	RGD1310899				11.4164	9.69772	mp	-0.0364552	0.0278327	0.547791	0.499701	0.91199	0.842013	-0.61457	0.688805	-5.1925	-5.27861	0.30798	-0.369145	0.489231	-0.506544
1367495_at	LOC100366237				10.3865	8.88815	mp	-0.000622781	0.0233194	0.993715	0.709749	0.999096	0.919037	-0.00800597	0.378121	-5.34651	-5.42108	0.00424532	-0.392808	0.291279	-0.815001
1367496_at	Tm9sf2				11.7147	10.0184	pp	0.010271	0.0397818	0.841031	0.373817	0.976809	0.77753	0.203983	0.911935	-5.32934	-5.1284	0.10839	-0.30395	0.639845	-0.171132
1367497_at	Ptdss1				11.2197	9.63375	mm	-0.0613351	-0.0426679	0.364063	0.348707	0.852025	0.765841	-0.935244	-0.962098	-4.99654	-5.08942	0.46657	-0.394895	0.674273	-0.368557
1367498_at	Ythdf1				10.3222	8.72153	pp	0.0727901	0.0609819	0.346153	0.346537	0.847372	0.765246	0.971755	0.966548	-4.96968	-5.08587	0.499189	-0.014602	0.740127	-0.02903
1367499_at	Slc35c1				9.01731	7.6071	mm	-0.0381905	-0.0519456	0.643822	0.298895	0.933979	0.737478	-0.471581	-1.06958	-5.25529	-4.99974	0.251918	-0.353602	0.756071	-0.462099
1367500_at	Shfm1				11.8464	10.2126	pp	0.0149214	0.00430295	0.798505	0.923402	0.968325	0.983483	0.259729	0.0975011	-5.31869	-5.4793	0.131705	-0.157321	0.0699132	-0.232399
1367501_at	Srp72				9.72838	7.88478	pp	0.0445425	0.0498427	0.542619	0.334095	0.911123	0.758537	0.622625	0.992441	-5.18849	-5.06494	0.320073	0.027054	0.708929	-0.048481
1367502_at	Mrpl21				9.37524	7.99131	mm	-0.0285824	-0.0616901	0.796752	0.290139	0.967813	0.733165	-0.262044	-1.08978	-5.31819	-4.98197	0.15677	-0.622014	0.801205	-0.074665
1367503_at	Bcap31				11.3603	9.94097	mm	-0.0655986	-0.0736906	0.352029	0.124422	0.849431	0.615597	-0.959636	-1.61145	-4.97869	-4.43225	0.482043	-0.287991	1.09337	0.110076
1367504_at	NA				10.8684	9.39613	mp	-0.041126	0.00508755	0.706887	0.94622	0.948045	0.988655	-0.383076	0.0683984	-5.28614	-5.48142	0.227357	-0.294124	0.0566183	-0.76253
1367505_at	Znf644				10.3177	8.61891	mm	-0.0855081	-0.115625	0.240291	0.0525482	0.81076	0.540854	-1.22132	-2.07502	-4.7633	-3.82256	0.608823	0.089303	1.44279	0.30401
1367506_at	mrpl11				10.2899	8.64831	pm	0.0309664	-0.0225458	0.691972	0.720149	0.943633	0.922402	0.403698	-0.363913	-5.27951	-5.42566	0.212467	-0.689288	0.28082	-0.74608
1367507_at	Nudt22				7.82013	6.17329	mm	-0.0880954	-0.0866879	0.35581	0.223047	0.850132	0.687588	-0.95191	-1.26188	-4.98439	-4.81933	0.52529	-0.54176	0.986843	-0.783377
1367508_at	RGD1565784				9.60454	7.82357	pp	0.103395	0.00823495	0.177889	0.864071	0.794566	0.968096	1.41166	0.173651	-4.58143	-5.47026	0.704741	0.199943	0.125297	-0.758118
1367509_at	Gtf2h5				11.7329	10.189	pm	0.00666631	-0.0589641	0.920745	0.240724	0.987458	0.700174	0.101135	-1.21309	-5.34231	-4.86744	0.0516637	-0.417989	0.851921	-0.081571
1367510_at	Txndc15				11.4309	9.56084	mm	-0.103611	-0.0405562	0.120887	0.352039	0.762224	0.767005	-1.64159	-0.955302	-4.33735	-5.09481	0.778793	0.297004	0.668286	-0.009819
1367511_at	Ncstn				9.49732	7.78499	mm	-0.11863	-0.11997	0.184304	0.0744918	0.794566	0.569895	-1.38981	-1.89304	-4.60329	-4.07315	0.730279	-0.045525	1.39325	0.619181
1367512_at	Chmp5				12.6256	11.2797	mp	-0.00430643	0.0291733	0.946511	0.464265	0.993303	0.823886	-0.0681882	0.747703	-5.34461	-5.24272	0.0346621	-0.488987	0.533081	-0.293796
1367513_at	Tm9sf4				9.48283	7.89382	mm	-0.0104888	-0.0378112	0.868043	0.419345	0.980174	0.803069	-0.168933	-0.826431	-5.33474	-5.1905	0.0857028	-0.288763	0.584424	-0.024061
1367514_at	LOC361635				9.17217	7.4872	mm	-0.0343653	-0.0370577	0.632211	0.476102	0.930522	0.82981	-0.488285	-0.727742	-5.24877	-5.25519	0.250985	-0.343022	0.526382	-0.534098
1367515_at	Cnot7		MR		10.717	8.9098	pp	0.156719	0.182311	0.101488	0.0691384	0.759923	0.563146	1.74146	1.9325	-4.22404	-4.01994	0.915474	0.218263	1.67891	-0.21362
1367516_at	Dtnbp1				11.1417	9.4874	mm	-0.0230774	-0.00758087	0.789069	0.902548	0.965839	0.977208	-0.272208	-0.124175	-5.31596	-5.47671	0.148064	-0.574857	0.0955565	-0.672995
1367517_at	NA			MR	8.39229	7.0849	mm	-0.329311	-0.233772	0.0625352	0.0416381	0.730111	0.520183	-2.00747	-2.19303	-3.90427	-3.65345	1.35405	0.506971	1.98909	0.23559
1367518_at	Fto				10.8143	9.31159	mm	-0.0311377	-0.0477403	0.637727	0.303721	0.932199	0.740121	-0.480332	-1.05864	-5.2519	-5.00925	0.243312	-0.567473	0.739786	-0.295804
1367519_at	Osbpl2				10.9231	9.03645	pp	0.0272954	0.0368226	0.686789	0.402624	0.942353	0.794254	0.410906	0.857095	-5.27711	-5.16886	0.209254	-0.374968	0.602487	-0.538073
1367520_at	Apoa1bp				11.4011	9.80255	mm	-0.192315	-0.0740464	0.0559868	0.218411	0.730111	0.6867	-2.06646	-1.27517	-3.83029	-4.80596	1.0794	0.04733	0.937969	-0.116841
1367521_at	NA				8.6548	6.59158	pm	0.158475	-0.115795	0.273081	0.128861	0.822973	0.617453	1.1365	-1.59145	-4.83774	-4.45626	0.740479	-0.405671	1.25565	-0.03503
1367522_at	F8a1				10.3127	8.66845	pp	0.24763	0.0303751	0.0332997	0.649457	0.72541	0.899841	2.3368	0.462201	-3.48006	-5.39046	1.26705	0.673775	0.36363	-0.82716
1367523_at	Trappc2l				10.9591	9.69144	mm	-0.037254	-0.0687909	0.590976	0.216227	0.922156	0.684739	-0.548825	-1.28151	-5.22332	-4.79954	0.279571	-0.320581	0.919736	-0.595424
1367524_at	Znf592				8.42266	6.87555	pp	0.00030908	0.103565	0.997262	0.0861477	0.999522	0.583957	0.00348707	1.81514	-5.34653	-4.17621	0.00192835	-0.594133	1.29185	-0.36732
1367525_at	Thrap3				10.4431	8.99771	pm	0.0368339	-0.06054	0.619094	0.194772	0.927784	0.668569	0.507329	-1.34659	-5.24107	-4.7322	0.262558	-0.395278	0.926183	-0.004022
1367526_at	Mrps26				10.8767	9.32405	mm	-0.0366826	-0.00403412	0.572329	0.926229	0.919886	0.984231	-0.576893	-0.0938913	-5.21057	-5.47961	0.290698	-0.439536	0.0673092	-0.534554
1367527_at	LOC686774				9.94145	8.59656	mm	-0.0611646	-0.0449738	0.456426	0.454339	0.884691	0.819883	-0.763931	-0.76468	-5.11041	-5.23187	0.403464	-0.418397	0.575258	-0.507092
1367528_at	Fbxw8				9.74514	8.74144	mm	-0.0167809	-0.176337	0.907924	0.0140268	0.985543	0.453622	-0.117571	-2.71956	-5.34082	-2.85076	0.0791175	-0.618971	1.92265	1.11125
1367529_at	Derl1				9.77356	7.99196	pp	0.0305885	0.00428116	0.776372	0.958973	0.963942	0.990681	0.289072	0.0521614	-5.31206	-5.48228	0.170764	-0.634064	0.0449531	-1.03653
1367530_at	Stx16				10.2421	8.94883	mm	-0.0734855	-0.0687388	0.394385	0.137717	0.86317	0.623884	-0.876136	-1.55323	-5.03813	-4.50155	0.468004	-0.200972	1.05243	0.194538
1367531_at	Eif4h				12.5169	10.8952	mm	-0.0209585	-0.00783143	0.710649	0.865627	0.94885	0.968211	-0.377902	-0.171643	-5.28776	-5.47057	0.192054	-0.276585	0.123282	-0.593759
1367532_at	Dazap2				12.3612	10.8902	mm	-0.0661068	-0.0798057	0.30326	0.103086	0.834846	0.600216	-1.06498	-1.71697	-4.89713	-4.30214	0.523557	-0.081905	1.16065	0.254757
1367533_at	Elp2				10.516	8.96972	pp	0.00899305	0.0047889	0.896263	0.932762	0.984697	0.98516	0.132548	0.085554	-5.33927	-5.48026	0.068016	-0.453629	0.0640951	-1.03021
1367534_at	Rabgap1				10.2428	8.69778	mm	-0.00347352	-0.0485716	0.965011	0.435435	0.995291	0.811138	-0.044584	-0.797654	-5.34571	-5.21014	0.0236574	-0.481042	0.606436	-0.949584
1367535_at	Irf2bp1				9.39911	8.01093	pp	0.0610221	0.0148154	0.560567	0.70764	0.91675	0.918536	0.594842	0.381011	-5.20209	-5.42012	0.345253	-0.500843	0.275803	-0.379826
1367536_at	Apip				8.70694	7.02316	mm	-0.047157	-0.137707	0.492603	0.0167312	0.897343	0.459482	-0.702867	-2.63644	-5.14596	-2.98165	0.3555	-0.405891	1.72838	0.36434
1367537_at	Eif4enif1				9.28332	7.36743	mp	-0.0314188	0.000574823	0.701947	0.991853	0.946853	0.998487	-0.389887	0.0103529	-5.28399	-5.48342	0.208277	-0.484285	0.00773848	-0.844727
1367538_at	NA		MR		10.5605	8.79395	mm	-0.113288	-0.11897	0.090534	0.0162814	0.756154	0.459482	-1.8055	-2.64933	-4.14933	-2.96143	0.845042	0.185391	1.65932	0.54265
1367539_at	NA				9.62671	8.09725	mp	-0.0175325	0.0175059	0.793821	0.698902	0.967002	0.915483	-0.265918	0.393025	-5.31735	-5.41609	0.135621	-0.379183	0.280885	-0.638648
1367540_at	Zfyve26		MR		9.07145	7.05666	mm	-0.173348	-0.217286	0.115078	0.0106176	0.762091	0.438367	-1.66994	-2.84956	-4.3056	-2.64377	0.933528	0.143576	2.14016	0.97546
1367541_at	Mettl5				10.2028	8.30567	pp	0.0699279	0.017434	0.36719	0.745053	0.85372	0.932036	0.928996	0.330194	-5.00105	-5.43584	0.478735	-0.258171	0.243021	-0.689884
1367542_at	Gpbp1l1				8.40325	6.58905	pp	0.0505543	0.0128029	0.656509	0.836582	0.937213	0.960724	0.453485	0.209267	-5.2621	-5.4643	0.273058	-0.668206	0.161066	-0.865814
1367543_at	LOC685079				9.93812	8.46113	pm	0.0327747	-0.0567241	0.620013	0.236309	0.928011	0.695226	0.505989	-1.22501	-5.24162	-4.85583	0.256104	-0.322473	0.852013	0.069181
1367544_at	Rnf111				9.86747	8.18828	pp	0.0425937	0.115749	0.659523	0.184907	0.937853	0.663674	0.44921	1.37844	-5.26367	-4.69829	0.25362	-0.563101	1.16563	0.09794
1367545_at	Rabgap1				9.63746	8.2927	pp	0.0337892	0.047799	0.611364	0.448808	0.926566	0.817132	0.518643	0.774239	-5.23636	-5.22566	0.262625	-0.396344	0.591788	-0.743102
1367546_at	Mrpl43				11.0641	9.2735	pm	0.135879	-0.00151531	0.0374663	0.972907	0.727658	0.994199	2.27632	-0.0344359	-3.55983	-5.48295	1.01435	0.541604	0.0246932	-0.634281
1367547_at	Zmym2				10.4393	8.72736	pp	0.0371008	0.0611817	0.586622	0.366429	0.921229	0.773643	0.555337	0.92645	-5.22042	-5.11731	0.282023	-0.305011	0.722211	-0.430509
1367548_at	Suds3				9.85728	8.59827	mm	-0.000699669	-0.0580763	0.993311	0.285369	0.999096	0.73191	-0.00852024	-1.10097	-5.34651	-4.97201	0.00459458	-0.379948	0.792615	0.305359
1367549_a_at	Ap3d1				13.1057	11.4509	mm	-0.0326715	-0.0309446	0.525815	0.453339	0.907416	0.819417	-0.649099	-0.766404	-5.17499	-5.23075	0.33809	0.005643	0.54253	-0.58239
1367550_a_at	Tm2d1				10.4781	8.91395	pp	0.0476905	0.0742505	0.525475	0.0902002	0.907416	0.587624	0.649638	1.79021	-5.17471	-4.20861	0.335837	-0.563002	1.18455	0.249826
1367551_a_at	RGD1306410				10.1181	8.29585	pm	0.0163087	-0.0524563	0.798138	0.286066	0.968171	0.732212	0.260214	-1.09933	-5.31858	-4.97348	0.131946	-0.310455	0.773391	-0.085532
1367552_at	Svs4				5.20026	3.74518	mp	-0.160086	0.00316536	0.776579	0.960466	0.963942	0.99104	-0.288796	0.0502616	-5.31213	-5.48236	0.374359	-1.57278	0.0390962	-0.503951
1367553_x_at	Hbb				12.0896	10.4583	mm	-0.379375	-0.342417	0.214744	0.213171	0.801301	0.682612	-1.29384	-1.29045	-4.69634	-4.79044	1.19436	-0.38722	1.89001	-0.98644
1367554_at	Scgb2a1				4.40218	3.19869	pp	0.678936	0.0579131	0.33943	0.381298	0.844105	0.781879	0.985802	0.897431	-4.95911	-5.13932	1.4039	-1.92218	0.694307	-0.687613
1367555_at	Alb	Gene candidate	MR	MR	8.66045	7.20908	mm	-0.287898	-0.442658	0.0489873	0.00284366	0.728897	0.434155	-2.13695	-3.45034	-3.74064	-1.66593	1.30557	0.392388	3.18303	1.95554
1367556_s_at	Alb				7.69721	6.33683	mm	-0.0950573	-0.230834	0.581721	0.048944	0.92044	0.536038	-0.562697	-2.11131	-5.21709	-3.77107	0.40703	-0.69901	1.94573	0.06407
1367557_s_at	Gapdh				14.2496	12.7699	mp	-0.0590136	0.00683148	0.386125	0.851286	0.860275	0.964843	-0.891925	0.190185	-5.02726	-5.46763	0.446545	-0.181715	0.144134	-0.354765
1367558_x_at	Andpro	Gene candidate	MR	MR	0.317808	2.85744	mm	-1.41495	-0.0734474	0.0546678	0.0736228	0.730111	0.568655	-2.0791	-1.89927	-3.81431	-4.06479	2.80932	0.30156	1.24386	0.14296
1367559_at	Ftl				12.4688	10.809	mm	-0.0608712	-0.113211	0.649415	0.356332	0.935918	0.768837	-0.463584	-0.946611	-5.25833	-5.10165	0.299465	-0.602249	0.952426	-0.940474
1367560_at	Rplp0				13.4372	11.7294	mm	-0.0781328	-0.0864717	0.299273	0.172753	0.833164	0.657207	-1.07412	-1.41961	-4.88972	-4.65354	0.544815	0.083046	1.05458	0.35736
1367561_at	Rpl27				13.7319	12.1889	mm	-0.0783645	-0.0393365	0.202542	0.350489	0.800366	0.766633	-1.33091	-0.958459	-4.66098	-5.09231	0.640118	-0.178722	0.670945	-0.040147
1367562_at	Sparc			MR	11.5463	9.94726	mm	-0.210774	-0.171927	0.0769578	0.0968733	0.745783	0.594212	-1.89514	-1.75123	-4.04224	-4.25871	1.07755	0.296997	1.5624	0.34592
1367563_at	Sparc	Gene candidate	MR	MR	12.0247	10.5228	mm	-0.21906	-0.20929	0.0654185	0.0333302	0.73523	0.509627	-1.98327	-2.30378	-3.93433	-3.4906	1.11864	0.381843	1.93042	0.87883
1367564_at	Nppa				7.40675	6.81482	pp	0.114662	0.0593059	0.426667	0.442747	0.875568	0.814445	0.816441	0.784797	-5.07769	-5.21871	0.53926	-0.60397	0.6473	-1.25639
1367565_a_at	Fth1				14.6679	13.4437	mm	-0.114988	-0.0159975	0.139743	0.726553	0.772049	0.925285	-1.55695	-0.355202	-4.43005	-5.42838	0.772485	0.008481	0.254228	-0.717856
1367566_at	Scgb1a1				4.92415	3.44267	pp	0.102595	0.0248371	0.862125	0.686639	0.979119	0.911696	0.176591	0.409985	-5.33364	-5.41018	0.234517	-0.871213	0.313801	-0.856149
1367567_at	Rpl6		MR		13.3612	11.464	mm	-0.179327	-0.0524515	0.0128211	0.230059	0.721348	0.690897	-2.81347	-1.24218	-2.83246	-4.83894	1.21601	0.899707	0.855078	0.475401
1367568_a_at	Mgp				10.4034	9.08627	pp	0.194185	0.139307	0.307276	0.43571	0.836278	0.811138	1.05586	0.797168	-4.90447	-5.21047	0.784585	-0.158234	0.964572	-0.582358
1367569_at	Rpsa				13.4041	11.6565	mm	-0.120583	-0.0847192	0.111035	0.183917	0.762091	0.663061	-1.69042	-1.38171	-4.28246	-4.69477	0.823193	0.435501	1.03058	0.343684
1367570_at	Tagln				8.37413	7.61293	mp	-0.0472389	0.0293726	0.911621	0.917932	0.985772	0.981529	-0.112828	0.10449	-5.34127	-5.47868	0.127396	-0.204349	0.16099	-1.05716
1367571_a_at	Igf2				8.88478	7.17766	mm	-0.0539183	-0.0921543	0.684473	0.33427	0.941619	0.758571	-0.414134	-0.992073	-5.27602	-5.06524	0.266726	-0.438351	0.888441	-0.846919
1367572_at	NA				3.99149	4.42793	mp	-0.143965	0.106765	0.742022	0.0891204	0.956841	0.587264	-0.335152	1.79676	-5.30025	-4.20013	0.382636	-1.37421	1.29824	0.24901
1367573_at	Rps6				14.02	12.4936	mm	-0.0768303	-0.0283556	0.262915	0.515005	0.819076	0.847085	-1.16193	-0.664119	-4.81587	-5.29282	0.573762	0.145276	0.470462	-0.387168
1367574_at	Vim				10.5739	9.3074	mm	-0.118059	-0.0635535	0.765744	0.851078	0.961124	0.964843	-0.303255	-0.190455	-5.30861	-5.46759	0.329887	-0.784353	0.319318	-1.33334
1367575_at	Eno1				13.2467	11.6355	mm	-0.0641983	-0.0295435	0.218525	0.48243	0.804248	0.832996	-1.28269	-0.717192	-4.70682	-5.26165	0.633232	0.40163	0.507746	-0.35558
1367576_at	Gpx1				11.7412	10.5476	mp	-0.016582	0.0464215	0.886806	0.646912	0.983114	0.899119	-0.144718	0.465822	-5.33788	-5.389	0.0884502	-0.393086	0.435371	-0.869279
1367577_at	Hspb1				10.6887	9.24105	pp	0.215161	0.107396	0.537882	0.699284	0.909833	0.915483	0.630042	0.392499	-5.18476	-5.41627	0.639329	-0.527631	0.595535	-0.889525
1367578_at	Prdx2				12.7419	11.3447	mm	-0.0567127	-0.0138006	0.399133	0.740436	0.864342	0.930075	-0.867161	-0.336415	-5.04424	-5.43403	0.433766	-0.278605	0.241144	-0.592282
1367579_a_at	Tuba1a				14.1099	12.5912	mm	-0.0710979	-0.00423952	0.269622	0.927176	0.821832	0.984231	-1.14507	-0.0926824	-4.83041	-5.4797	0.560318	0.157389	0.0666209	-0.385313
1367580_at	Rpl10a				12.8619	11.273	mm	-0.0993219	-0.0186495	0.136041	0.718522	0.769754	0.92196	-1.57277	-0.36613	-4.41297	-5.42495	0.749965	0.397323	0.267061	-0.378808
1367581_a_at	Spp1				8.09443	6.94895	pp	0.0752976	0.00815549	0.933352	0.991635	0.99022	0.998487	0.085002	0.0106303	-5.34355	-5.48342	0.139338	-1.18745	0.0269913	-2.62429
1367582_at	Rpl29				13.6462	11.8698	mm	-0.103755	-0.06003	0.128267	0.268841	0.767492	0.71966	-1.6072	-1.14084	-4.37539	-4.9358	0.76777	0.242092	0.819382	0.146629
1367583_at	Tpt1				13.4048	11.606	mm	-0.0398903	-0.0103929	0.595813	0.856572	0.923276	0.966419	-0.541617	-0.183342	-5.2265	-5.46875	0.281079	-0.599246	0.137788	-0.825358
1367584_at	Anxa2				9.50038	8.40426	pp	0.239722	0.210441	0.545223	0.547921	0.911342	0.859511	0.618565	0.612379	-5.19052	-5.32103	0.668241	-0.979359	1.03693	-1.50547
1367585_a_at	Atp1a1				11.4807	10.0207	pp	0.126946	0.0531418	0.349679	0.644425	0.849011	0.89835	0.964466	0.469366	-4.97511	-5.38757	0.615991	-0.581599	0.464894	-0.916186
1367586_at	Ldha				12.6883	11.1495	pp	0.0544152	0.0890286	0.529381	0.153739	0.90794	0.641175	0.643442	1.48902	-5.17792	-4.57586	0.347191	-0.581879	1.09539	-0.45361
1367587_at	NA				4.91458	3.11734	pp	0.509928	0.0388917	0.366151	0.508163	0.852761	0.844828	0.931069	0.675103	-4.99956	-5.28656	1.18495	-0.25701	0.505758	-0.680032
1367588_a_at	Rpl13a				13.5501	11.7645	pp	0.0587334	0.05937	0.563684	0.375242	0.917709	0.778386	0.590068	0.909156	-5.20437	-5.1305	0.338453	-0.536233	0.706178	-0.966872
1367589_at	Aco2	Gene candidate	MR	MR	12.3866	10.779	mm	-0.161116	-0.132562	0.0412734	0.0317728	0.727658	0.504392	-2.22632	-2.32735	-3.6252	-3.45547	1.04869	0.552852	1.6051	0.863587
1367590_at	Ran				13.0221	11.1726	pp	0.0732262	0.0706319	0.2601	0.180324	0.818748	0.660135	1.1691	1.3937	-4.80963	-4.68182	0.571889	-0.069909	0.979353	0.147138
1367591_at	Prdx3				10.4659	9.34156	mm	-0.0483887	-0.0433531	0.574945	0.441963	0.92019	0.814445	-0.572927	-0.78617	-5.21241	-5.21781	0.309563	-0.303036	0.579535	-0.391579
1367592_at	Tnnt2				6.18103	4.26414	mp	-0.0302239	0.232138	0.954883	0.169664	0.994075	0.656104	-0.0575024	1.43045	-5.34517	-4.6416	0.0726894	-1.13286	1.63886	-0.46729
1367593_at	Sepw1				12.6419	10.9016	pp	0.0051417	0.00655441	0.959781	0.938911	0.994941	0.986959	0.0512538	0.0777134	-5.34545	-5.48082	0.029688	-0.346645	0.0677433	-0.676921
1367594_at	Bgn				8.65441	7.56571	pm	0.0639985	-0.0406476	0.589967	0.754482	0.922067	0.935205	0.550331	-0.317533	-5.22265	-5.43941	0.336711	-0.441134	0.3336	-1.26312
1367595_s_at	B2m				14.0764	12.4799	mm	-0.0772146	-0.00992551	0.373496	0.920993	0.855338	0.982606	-0.91651	-0.100579	-5.00998	-5.47904	0.489592	-0.017484	0.0938875	-0.403903
1367596_at	Rps26				13.7463	12.3153	mm	-0.0487742	-0.0569758	0.421545	0.270608	0.874126	0.720242	-0.825712	-1.13649	-5.07171	-4.9398	0.409877	-0.00618	0.806523	-0.023544
1367597_at	Rps8				13.9381	12.288	mm	-0.0877668	-0.0169315	0.182621	0.77684	0.794566	0.943266	-1.39548	-0.287716	-4.59764	-5.44727	0.673232	0.019972	0.218506	-0.868294
1367598_at	Ttr				7.50109	6.9066	pm	0.0188661	-0.120891	0.979391	0.850722	0.997792	0.964634	0.0262543	-0.190915	-5.34625	-5.46751	0.0387778	-1.28153	0.440265	-1.68617
1367599_at	Atp5g1				12.7234	11.4098	mp	-0.013738	0.0181686	0.82273	0.628742	0.974266	0.891719	-0.227881	0.491863	-5.32509	-5.37823	0.115398	-0.21421	0.36235	-0.585065
1367600_at	Des				6.99841	5.1172	pm	0.0227433	-0.0134989	0.862259	0.857647	0.979119	0.967011	0.176419	-0.181952	-5.33367	-5.46897	0.113417	-0.741808	0.150388	-0.457241
1367601_at	Cited2			MR	9.43298	7.30535	pp	0.209685	0.102684	0.0485691	0.244961	0.728897	0.703275	2.14145	1.20181	-3.73488	-4.87834	1.13673	0.695426	1.03066	0.108752
1367602_at	Cited2				10.012	8.07242	pp	0.132434	0.131849	0.28406	0.219998	0.827013	0.687193	1.10983	1.2706	-4.86025	-4.81057	0.67545	-0.034206	1.18535	0.295846
1367603_at	Tpi1				13.2735	11.4181	mm	-0.0372615	-0.0221232	0.624883	0.627278	0.929111	0.891571	-0.498901	-0.493975	-5.24451	-5.37733	0.260135	-0.467839	0.35235	-0.89265
1367604_at	Crip2				11.6191	9.97179	mm	-0.225106	-0.16194	0.0663903	0.137002	0.735738	0.623313	-1.97533	-1.55624	-3.94415	-4.49802	1.12994	0.362049	1.4379	-0.30239
1367605_at	Pfn1				10.8341	9.02618	pp	0.154674	0.125255	0.120545	0.19495	0.762224	0.668721	1.64322	1.34603	-4.33553	-4.73279	0.884005	0.246089	1.19219	-0.00206
1367606_at	Rps3a				14.2948	12.6953	mm	-0.135848	-0.01269	0.0376559	0.774406	0.727658	0.942114	-2.27372	-0.290948	-3.56324	-5.44646	1.0136	0.638572	0.208142	-0.680978
1367607_at	Cox4i1				14.2553	12.4265	mp	-0.0451411	0.0181728	0.435371	0.639108	0.877542	0.895984	-0.800851	0.476965	-5.08761	-5.38446	0.398815	-0.201979	0.346593	-0.523962
1367608_at	Cryba4				5.93141	4.39666	pp	0.498528	0.08925	0.290585	0.060268	0.82877	0.553041	1.09435	2.00432	-4.87313	-3.92147	1.2646	-1.23479	1.31704	0.443572
1367609_at	Mif				12.6775	11.4238	mm	-0.0735594	-0.0363156	0.259215	0.43927	0.81816	0.81242	-1.17136	-0.790894	-4.80765	-5.21467	0.573122	-0.129247	0.560297	-0.638003
1367610_at	Rpl19				14.0075	12.6314	mm	-0.100375	-0.0659902	0.14634	0.170181	0.773983	0.656321	-1.52963	-1.42862	-4.45929	-4.64361	0.737178	0.324923	0.982018	0.229626
1367611_at	Tkt				6.38873	5.63384	mp	-0.438238	0.0177242	0.258106	0.70865	0.817286	0.918737	-1.17421	0.379627	-4.80516	-5.42058	1.22604	-1.10497	0.272597	-0.660315
1367612_at	Mgst1			MR	9.67045	7.86248	mm	-0.30909	-0.227892	0.0673395	0.148209	0.736174	0.634531	-1.96767	-1.51053	-3.95361	-4.55123	1.30322	0.510458	1.66577	0.63145
1367613_at	Prdx1				11.6807	9.99101	mm	-0.161455	-0.156088	0.137012	0.150155	0.77053	0.637018	-1.56858	-1.50288	-4.4175	-4.56001	0.878435	-0.067432	1.39039	-0.24372
1367614_at	Anxa1				9.07413	7.64713	pp	0.519294	0.456174	0.352956	0.354086	0.849856	0.76753	0.957736	0.951149	-4.9801	-5.09808	1.21188	-0.50535	1.8874	-1.07391
1367615_at	Svs5				3.74635	4.01299	pp	1.17223	0.15845	0.171354	0.068151	0.791494	0.562377	1.43458	1.94007	-4.55824	-4.00966	2.18931	-0.56197	1.58044	0.52676
1367616_at	Nppb				5.74773	3.9276	mp	-0.284354	0.0196006	0.268344	0.67931	0.821832	0.90931	-1.14826	0.420181	-4.82767	-5.40651	0.981289	-0.349061	0.301449	-0.342248
1367617_at	Aldoa				14.1225	12.4869	mp	-0.0580904	0.0262271	0.437168	0.599661	0.879228	0.880446	-0.797656	0.534285	-5.08962	-5.35947	0.409464	-0.282588	0.385491	-0.559462
1367618_a_at	Gnb2l1				12.6924	10.8575	mm	-0.00865166	-0.0778798	0.876558	0.110699	0.98155	0.602429	-0.157931	-1.67734	-5.33622	-4.35166	0.0808511	-0.115928	1.13653	0.403065
1367619_at	Pgrmc1				12.2256	10.2552	pp	0.0938974	0.114134	0.315056	0.139031	0.836482	0.625493	1.03844	1.54774	-4.91835	-4.508	0.566232	-0.426085	1.2303	-0.2734
1367620_at	Atp5g3				13.75	12.179	pp	0.0437155	0.0204529	0.531445	0.609808	0.908997	0.883942	0.640177	0.519373	-5.1796	-5.36623	0.32558	-0.28897	0.373072	-0.454874
1367621_at	Dapk3				10.0041	8.39784	pm	0.00222604	-0.079942	0.976511	0.0898319	0.997324	0.587624	0.0299244	-1.79244	-5.34617	-4.20573	0.015679	-0.522496	1.1963	0.352156
1367622_at	Atp5h				13.3616	11.7998	mp	-0.0496867	0.00523875	0.369828	0.890321	0.854239	0.974203	-0.923756	0.139856	-5.00481	-5.4749	0.459897	-0.019416	0.103236	-0.668787
1367623_at	Rpl18				12.916	11.4497	mm	-0.106519	-0.114027	0.23473	0.083822	0.809611	0.580541	-1.23657	-1.82991	-4.74946	-4.15688	0.656809	-0.121805	1.34284	0.581894
1367624_at	Atf4				12.3164	10.6701	mp	-0.000771611	0.0416187	0.991984	0.490725	0.999096	0.836634	-0.0102111	0.703486	-5.34649	-5.26992	0.00537168	-0.348355	0.5311	-0.63784
1367625_at	Rpl10				13.8653	12.416	mm	-0.0808687	-0.0648626	0.207507	0.212642	0.801301	0.682612	-1.31562	-1.29202	-4.67566	-4.78885	0.636033	0.457191	0.91046	0.183083
1367626_at	Ckm				5.35302	4.23501	pp	1.16524	0.053138	0.0264667	0.497648	0.72541	0.840383	2.45342	0.692148	-3.32436	-5.27664	2.7148	0.31307	0.575824	-1.02992
1367627_at	Gatm				11.7925	9.98235	mm	-0.0772453	-0.0346897	0.477424	0.734047	0.891813	0.92752	-0.728148	-0.345045	-5.13157	-5.43147	0.426975	-0.758155	0.324245	-0.773815
1367628_at	Lgals1				8.80172	7.238	mm	-0.0394694	-0.0575856	0.876365	0.791138	0.981528	0.946123	-0.158181	-0.26879	-5.33619	-5.45187	0.13851	-0.830682	0.36201	-1.21372
1367629_at	Cox7a2				14.1273	12.5058	mm	-0.0619776	-0.00891162	0.351989	0.835389	0.849431	0.960152	-0.959716	-0.21082	-4.97864	-5.46401	0.477007	-0.115751	0.151053	-0.165201
1367630_at	Rps11				14.0924	12.724	mm	-0.0935776	-0.0389417	0.148162	0.426039	0.775221	0.806262	-1.52226	-0.814375	-4.46711	-5.19881	0.725336	0.203939	0.579932	-0.325222
1367631_at	Ctgf				9.87459	8.06714	mm	-0.167987	-0.146434	0.41922	0.468807	0.872924	0.825757	-0.829944	-0.740008	-5.06896	-5.24756	0.649919	-0.560651	0.952374	-1.31648
1367632_at	Glul				13.242	11.6283	pp	0.0361319	0.103987	0.666214	0.147999	0.938323	0.634474	0.439747	1.51136	-5.2671	-4.55027	0.236143	-0.496605	1.17026	-0.66974
1367633_at	Glul				11.835	10.2617	mm	-0.0229538	-0.0385711	0.771646	0.600855	0.963013	0.881227	-0.295372	-0.532523	-5.31055	-5.36027	0.156306	-0.249977	0.434178	-0.672132
1367634_at	Rpl31				14.4826	12.8731	mm	-0.119531	-0.0364798	0.0769585	0.418214	0.745783	0.802779	-1.89514	-0.82848	-4.04224	-5.18907	0.88173	0.519855	0.583729	0.076009
1367635_at	P4hb				11.5093	9.97193	mp	-0.142662	0.00821377	0.155434	0.926333	0.777952	0.984231	-1.49361	0.0937589	-4.4973	-5.47962	0.814607	-0.003042	0.0830644	-1.03791
1367636_at	Igf2r				7.75165	6.38648	mm	-0.0440758	-0.09331	0.750678	0.136465	0.959582	0.623042	-0.323473	-1.55851	-5.3034	-4.49535	0.212841	-0.276569	1.14318	-0.19739
1367637_a_at	Ppp1cc		MR		13.1597	11.5785	pp	0.082342	0.085304	0.168646	0.105786	0.789362	0.600663	1.44429	1.70264	-4.54833	-4.32014	0.687688	0.14105	1.17241	0.428511
1367638_at	Mlycd				9.05358	7.71489	pm	0.01072	-0.121335	0.929441	0.0298209	0.989469	0.495832	0.0900048	-2.35846	-5.34318	-3.40886	0.0559331	-0.305903	1.5685	0.809038
1367639_a_at	LOC100360710 /// Rps2				13.4065	11.6818	mm	-0.00661522	-0.00609438	0.93544	0.938096	0.990518	0.986737	-0.082333	-0.0787515	-5.34373	-5.48075	0.0440835	-0.328255	0.0662328	-0.508837
1367640_at	Rps12				13.7693	12.3497	mm	-0.0510229	-0.0305456	0.424755	0.577773	0.875379	0.870888	-0.819894	-0.566882	-5.07547	-5.34403	0.408304	-0.276867	0.417613	-0.48205
1367641_at	Sod1				13.0434	11.504	mm	-0.0492074	-0.0425383	0.428274	0.359549	0.875989	0.770798	-0.813549	-0.940145	-5.07954	-5.1067	0.404392	-0.259321	0.660857	-0.529443
1367642_at	Suclg1				11.6814	10.0072	mp	-0.0480586	0.0306253	0.397932	0.464949	0.864342	0.824363	-0.869424	0.746542	-5.0427	-5.24345	0.432251	-0.152214	0.528046	-0.628634
1367643_at	Bsg				12.7115	11.0408	mp	-0.00436079	0.0287026	0.952155	0.609008	0.994075	0.883786	-0.0609838	0.520545	-5.345	-5.36571	0.0316423	-0.563485	0.386303	-0.420896
1367644_at	Adcy6				8.17971	6.88862	mm	-0.171881	-0.14212	0.316338	0.0383116	0.838093	0.516083	-1.0356	-2.23469	-4.92059	-3.59264	0.733729	-0.561571	1.61522	0.661075
1367645_at	Rps17		MR		14.2118	12.7369	mm	-0.104025	-0.0560724	0.0888414	0.220461	0.756154	0.687193	-1.81599	-1.26927	-4.13694	-4.81191	0.838027	0.519095	0.875072	0.410792
1367646_at	Ctsb				13.033	11.4588	mp	-0.0692392	0.0218732	0.431187	0.808914	0.876227	0.952714	-0.808321	0.2454	-5.08288	-5.45712	0.435913	-0.362136	0.218863	-0.697917
1367647_at	Serpina1				6.02126	4.22374	mm	-0.0648522	-0.00260225	0.758695	0.967387	0.960868	0.992713	-0.312697	-0.041456	-5.30622	-5.48272	0.250162	-0.785878	0.0322096	-0.766138
1367648_at	Igfbp2				8.86722	7.57861	mm	-0.100443	-0.0683519	0.607254	0.670849	0.925696	0.907198	-0.524687	-0.432009	-5.23381	-5.40214	0.402839	-0.762681	0.501377	-1.31294
1367649_at	Palm				9.98734	8.48546	mm	-0.0184304	-0.107773	0.871091	0.196655	0.980649	0.670186	-0.164992	-1.34065	-5.33528	-4.73845	0.0997642	-0.498343	1.11436	0.182322
1367650_at	Tinagl1				6.51072	4.44472	mm	-0.536976	-0.0828608	0.0171676	0.401195	0.72541	0.793486	-2.66966	-0.859752	-3.03049	-5.16696	1.91037	0.44609	0.785478	-0.976022
1367651_at	Ctsd				11.2706	9.89496	pm	0.116272	-0.00163208	0.41261	0.988242	0.870447	0.997343	0.84206	-0.0149418	-5.06102	-5.48337	0.551545	-0.588375	0.0146076	-0.85638
1367652_at	Igfbp3				7.11889	5.65636	pp	0.21033	0.0375608	0.428765	0.720981	0.875989	0.922746	0.812666	0.362779	-5.08011	-5.42602	0.716906	-0.549664	0.345395	-0.452981
1367653_a_at	Mdh1				13.9202	12.2804	pp	0.0399876	0.00944053	0.607872	0.852176	0.925856	0.964876	0.523777	0.189031	-5.2342	-5.46782	0.274595	-0.258057	0.137603	-0.537209
1367654_at	Fat1	Gene candidate	MR	MR	9.62644	7.79684	mm	-0.233189	-0.243177	0.0181662	0.0019857	0.72541	0.434155	-2.64164	-3.61176	-3.06887	-1.40122	1.29985	0.422054	2.44755	1.11417
1367655_at	Tmsb10				11.2747	9.93587	pp	0.319017	0.0505172	0.150227	0.578617	0.776086	0.871273	1.51401	0.565614	-4.47585	-5.34465	1.17927	0.05866	0.502864	-1.00638
1367656_at	Psmb7				12.283	10.6506	mp	-0.0223539	0.0210008	0.76106	0.608315	0.960877	0.883308	-0.309526	0.521559	-5.30703	-5.36525	0.160612	-0.384165	0.372976	-0.664624
1367657_at	Btg1				12.2019	10.5254	mp	-0.021633	0.0136294	0.822091	0.877412	0.974173	0.971663	-0.228717	0.156452	-5.32493	-5.47275	0.129399	-0.188136	0.13824	-0.746023
1367658_at	Shank3				11.1518	9.41479	mm	-0.0254263	-0.0584229	0.800444	0.524385	0.96881	0.851262	-0.25717	-0.649194	-5.31923	-5.30118	0.147934	-0.277896	0.578177	-0.954673
1367659_s_at	Dci	Gene candidate	MR	MR	9.64574	8.09225	mm	-0.229204	-0.284526	0.0561213	0.00166637	0.730111	0.434155	-2.06519	-3.69042	-3.8319	-1.27245	1.16168	0.379336	2.64159	1.94305
1367660_at	Fabp3				9.53468	8.07825	mm	-0.0703735	-0.0731054	0.675741	0.552605	0.940214	0.861127	-0.426346	-0.605155	-5.27183	-5.3248	0.305788	-0.346923	0.616378	-0.932862
1367661_at	S100a6				8.2363	7.08322	mm	-0.0538585	-0.0779165	0.862278	0.7845	0.979119	0.944908	-0.176394	-0.277563	-5.33367	-5.44978	0.170424	-0.49736	0.42696	-0.81845
1367662_at	Hsd17b10				10.7919	9.07668	mm	-0.086436	-0.0917169	0.315369	0.166079	0.836759	0.652367	-1.03775	-1.44323	-4.9189	-4.62742	0.549579	-0.076582	1.08748	0.239147
1367663_at	Psme1				11.0344	9.51747	mm	-0.013726	-0.0414186	0.903177	0.647423	0.985391	0.899238	-0.123664	-0.465095	-5.34021	-5.38929	0.0745935	-0.584191	0.413633	-0.644687
1367664_at	Ankrd1				5.15857	3.61743	pm	0.0809774	-0.0340832	0.83967	0.472694	0.976387	0.828094	0.205757	-0.733458	-5.32904	-5.25165	0.225214	-0.738855	0.521475	-0.784205
1367665_at	Ankrd1				4.0115	3.64954	pp	1.78188	0.0714441	0.00648241	0.224461	0.690437	0.688326	3.1452	1.25787	-2.37221	-4.82334	3.6445	2.23679	0.919341	-0.263129
1367666_at	Hnrph1				11.847	10.2118	pp	0.0145872	0.0708058	0.854259	0.254603	0.978922	0.7111	0.186789	1.17667	-5.33211	-4.90233	0.0991051	-0.499229	0.879527	-0.349963
1367667_at	Fdps				10.8498	9.47135	mp	-0.0296199	0.00122599	0.772078	0.98612	0.963128	0.996793	-0.294795	0.0176397	-5.31069	-5.48333	0.170577	-0.587787	0.0142201	-0.869677
1367668_a_at	Scd				14.0459	12.3038	mp	-0.039003	0.036053	0.582016	0.520988	0.92044	0.84974	-0.562254	0.654581	-5.2173	-5.29819	0.287548	-0.512196	0.484131	-0.958009
1367669_a_at	Map1lc3b				10.8706	9.26301	mm	-0.0653152	-0.0410859	0.39743	0.486616	0.864009	0.834589	-0.870371	-0.710257	-5.04206	-5.26585	0.44918	-0.417627	0.532292	-0.568868
1367670_at	Fh1		MR		10.8823	9.49174	mm	-0.127596	-0.0832567	0.0927211	0.0922326	0.756154	0.590516	-1.79219	-1.77808	-4.16499	-4.22428	0.866338	0.263669	1.19899	0.332471
1367671_at	Pcna				11.4025	9.89105	mp	-0.0351667	0.00205953	0.567369	0.968267	0.918532	0.992776	-0.584438	0.0403376	-5.20703	-5.48276	0.293265	-0.265112	0.0295244	-0.456332
1367672_at	Hsd17b4		MR		10.158	8.39226	mm	-0.105263	-0.200392	0.174198	0.00448035	0.793251	0.434155	-1.42452	-3.24496	-4.56845	-2.00249	0.712467	0.102793	2.17291	1.35873
1367673_at	Selenbp1				7.85996	6.0961	mm	-0.0910594	-0.177041	0.466844	0.101974	0.888355	0.600063	-0.746055	-1.72297	-5.1211	-4.29457	0.463922	-0.593818	1.57152	0.2612
1367674_at	Pitpnb				10.7205	9.08807	pm	0.0334016	-0.00532846	0.594562	0.927528	0.922663	0.984291	0.54348	-0.0922339	-5.22568	-5.47974	0.273345	-0.360584	0.0697482	-0.885816
1367675_at	Cib1	Gene candidate	MR	MR	9.76109	8.21212	mm	-0.243285	-0.221154	0.0409416	0.0210019	0.727658	0.472206	-2.2305	-2.52819	-3.61975	-3.15011	1.23283	0.461559	2.05687	0.83149
1367676_at	Hmgb2				8.12869	6.17135	pp	0.369779	0.0567154	0.113037	0.708179	0.762091	0.918587	1.6802	0.380272	-4.29403	-5.42037	1.32633	0.459233	0.429267	-0.797163
1367677_at	Prdx5				11.988	10.2884	pp	0.0158605	0.0106613	0.879845	0.866198	0.981773	0.96826	0.15369	0.170906	-5.33677	-5.47068	0.0899846	-0.414757	0.132439	-0.497396
1367678_at	Sdha				12.4117	10.6129	mm	-0.142353	-0.102413	0.101627	0.0923603	0.759923	0.590516	-1.74069	-1.77733	-4.22493	-4.22525	0.883191	0.331922	1.27188	0.374892
1367679_at	Cd74				8.60971	7.34029	pp	0.126614	0.236547	0.835298	0.677555	0.976364	0.908539	0.211456	0.42263	-5.32806	-5.40561	0.285002	-0.978768	0.914645	-1.64275
1367680_at	Acox1				10.9621	9.44799	mm	-0.0741284	-0.107356	0.35215	0.0526943	0.849431	0.540854	-0.959386	-2.0736	-4.97888	-3.82457	0.497579	0.050809	1.40822	0.627577
1367681_at	Cd151				10.7399	9.26211	mm	-0.0641683	-0.0643071	0.42604	0.400887	0.875568	0.793486	-0.817573	-0.860326	-5.07696	-5.16654	0.428357	-0.079201	0.705073	-0.659517
1367682_at	Mdk				10.1059	8.57597	mm	-0.0819518	-0.128657	0.434936	0.0733347	0.877383	0.568655	-0.801625	-1.90135	-5.08712	-4.062	0.462111	-0.334365	1.43481	0.649754
1367683_at	Kpna2				8.82487	7.35486	pp	0.0174477	0.0231987	0.850819	0.764448	0.978045	0.938344	0.191255	0.304206	-5.33142	-5.44302	0.106808	-0.536406	0.253975	-0.910335
1367684_at	Crybb2				2.79592	3.72898	mm	-0.211684	-0.0172839	0.776143	0.849162	0.963942	0.964045	-0.289377	-0.192937	-5.31199	-5.46717	0.430645	-2.27812	0.172511	-0.559946
1367685_at	Rps27a				14.0798	12.488	mm	-0.132209	-0.0148267	0.0933443	0.77272	0.756154	0.941425	-1.78844	-0.29319	-4.16938	-5.44589	0.874626	0.32606	0.213744	-0.807986
1367686_at	Serp1				11.9251	10.3307	pp	0.0910733	0.0456549	0.324068	0.521007	0.840974	0.84974	1.01865	0.65455	-4.93388	-5.2982	0.553566	-0.160201	0.524639	-0.596021
1367687_a_at	Pam				11.9427	10.1139	pp	0.12034	0.111808	0.240508	0.229815	0.81076	0.690818	1.22073	1.24286	-4.76383	-4.83827	0.682942	-0.092721	1.08854	-0.31911
1367688_at	Scamp4	Gene candidate	MR	MR	8.97597	7.46244	mm	-0.226981	-0.180195	0.00823326	0.00231191	0.704751	0.434155	-3.02942	-3.54346	-2.53306	-1.51319	1.3589	0.456416	2.15498	1.16814
1367689_a_at	Cd36				4.61026	3.19659	mm	-0.0954087	-0.00255659	0.92878	0.979845	0.989469	0.995605	-0.0908503	-0.0256148	-5.34312	-5.48318	0.162122	-1.07431	0.0240358	-1.1979
1367690_at	Ssr4				11.3118	9.96869	mm	-0.0467866	-0.0233805	0.609654	0.762855	0.926127	0.938012	-0.521155	-0.306332	-5.23531	-5.44245	0.28797	-0.191388	0.255833	-0.577386
1367691_at	Prkcdbp				9.8674	8.16224	mm	-0.00540862	-0.0297934	0.94765	0.669158	0.99332	0.906276	-0.0667338	-0.434381	-5.34469	-5.40125	0.0358294	-0.27609	0.347348	-0.771892
1367692_at	Sbp				4.5841	3.49015	mm	-0.216248	-0.04444	0.783706	0.328018	0.964817	0.754112	-0.279321	-1.00533	-5.31434	-5.05434	0.427633	-1.97929	0.702938	-0.567942
1367693_at	Ywhah				13.7143	12.187	mp	-0.00126071	0.0355942	0.989602	0.514221	0.999038	0.847067	-0.0132451	0.665372	-5.34646	-5.29211	0.0075195	-0.348376	0.48805	-0.503362
1367694_at	Hadhb				11.8448	10.4621	mm	-0.0908829	-0.104032	0.189135	0.049175	0.797473	0.536038	-1.37377	-2.10891	-4.61919	-3.77449	0.669975	0.158222	1.40895	0.862596
1367695_at	Qdpr				12.0997	10.3139	mm	-0.00933779	-0.0868727	0.944623	0.387737	0.993013	0.7852	-0.0705998	-0.885098	-5.34447	-5.14848	0.0459258	-0.269849	0.814728	-0.773282
1367696_at	Ifitm2				8.60276	6.90997	pp	0.130876	0.0572177	0.409794	0.700388	0.869245	0.9158	0.847259	0.390977	-5.05758	-5.41678	0.583983	-0.246491	0.437323	-0.878677
1367697_at	Mapk14				10.2216	8.88901	pp	0.00339271	0.119641	0.965112	0.0341169	0.995291	0.510473	0.0444551	2.29225	-5.34572	-3.50772	0.0234501	-0.513173	1.53832	0.583654
1367698_a_at	NA				10.2433	8.40484	pp	0.108463	0.0523449	0.326366	0.542502	0.840974	0.857841	1.01367	0.620778	-4.93775	-5.3166	0.591141	-0.334868	0.537865	-1.18246
1367699_at	Sh3gl1				7.77007	5.75383	pp	0.0759039	0.028767	0.48043	0.691425	0.893167	0.913189	0.723103	0.403352	-5.13448	-5.41252	0.422254	-0.736196	0.32754	-1.24844
1367700_at	Fmod				7.28539	5.26669	pp	0.208434	0.0667202	0.222768	0.621902	0.804645	0.888721	1.27036	0.501755	-4.71834	-5.37399	0.887576	-0.275504	0.5355	-1.23635
1367701_at	Ramp2				9.786	8.00289	mp	-0.00434002	0.00433143	0.969203	0.959822	0.996076	0.990835	-0.0392387	0.0510806	-5.3459	-5.48233	0.0236399	-0.622285	0.044633	-0.731392
1367702_at	Acadm	Gene candidate	MR	MR	9.56726	8.13031	mm	-0.1909	-0.221249	0.0499062	0.00412506	0.728897	0.434155	-2.12719	-3.2824	-3.75314	-1.94122	1.0909	0.397556	2.27412	1.52904
1367703_at	Crygd				4.37607	3.75786	pp	0.209793	0.12372	0.767565	0.081242	0.961938	0.575452	0.300821	1.84672	-5.30921	-4.13475	0.437101	-0.659249	1.39208	0.26196
1367704_at	Ap2b1		MR		12.3314	10.7343	pp	0.119253	0.0737433	0.0713683	0.154462	0.737483	0.641593	1.93622	1.48625	-3.99224	-4.57901	0.893619	0.343965	1.03374	0.00532
1367705_at	Glrx1				10.344	8.76931	pp	0.130791	0.041266	0.0563762	0.526843	0.730111	0.852053	2.06278	0.645306	-3.83493	-5.30333	0.948074	0.407529	0.500954	-0.513236
1367706_at	Vdac1				12.0625	10.6291	pp	0.0984766	0.0867518	0.273288	0.178199	0.822973	0.659724	1.13599	1.40088	-4.83817	-4.67402	0.607513	0.020451	1.04769	0.209972
1367707_at	Fasn				9.36154	7.79251	mm	-0.0106771	-0.1418	0.889773	0.0736985	0.983653	0.568655	-0.140897	-1.89872	-5.33833	-4.06552	0.0741508	-0.245481	1.49193	0.515932
1367708_a_at	Fasn				11.322	9.82036	mm	-0.107136	-0.0463336	0.212767	0.388673	0.801301	0.78543	-1.29973	-0.883317	-4.69077	-5.1498	0.677707	0.190267	0.640303	-0.18955
1367709_at	Cd63				12.3191	10.879	pp	0.0464069	0.0765539	0.695526	0.469932	0.94492	0.826464	0.398768	0.738109	-5.28113	-5.24875	0.2447	-0.557085	0.698987	-0.869883
1367710_at	Psme2				10.354	8.96394	pp	0.0291003	0.0190826	0.744674	0.821125	0.957678	0.956196	0.331567	0.229414	-5.30123	-5.46043	0.182358	-0.213084	0.198664	-0.406306
1367711_at	Psmc2				12.7809	11.0696	mm	-0.0502638	-0.00458195	0.372831	0.915249	0.855135	0.980653	-0.91782	-0.10792	-5.00905	-5.47836	0.45556	-0.115513	0.0773842	-0.343543
1367712_at	Timp1			MR	11.4863	9.64807	pp	0.453974	0.415611	0.329718	0.309233	0.841368	0.743129	1.00644	1.04628	-4.94334	-5.01988	1.1606	0.227011	1.8856	0.26488
1367713_at	Eif2s1				11.0122	9.23985	pp	0.102751	0.0385442	0.281282	0.594091	0.825328	0.877869	1.11651	0.542523	-4.85466	-5.35565	0.610885	-0.135238	0.438933	-0.880227
1367714_at	Eif2b2				9.56563	8.01192	pm	0.0237678	-0.0340475	0.730579	0.49912	0.953228	0.841491	0.350665	-0.68975	-5.29588	-5.27805	0.17941	-0.489356	0.496138	-0.518262
1367715_at	Tnfrsf1a				9.05121	7.78599	pp	0.105243	0.00994167	0.384488	0.947756	0.85947	0.988671	0.89508	0.0664422	-5.02506	-5.48153	0.545331	0.005409	0.0752701	-0.97401
1367716_at	Itfg1				11.9501	10.132	pp	0.019148	0.0545803	0.754192	0.210051	0.96067	0.680245	0.318745	1.2997	-5.30465	-4.78099	0.161147	-0.215654	0.891304	0.236211
1367717_at	Rps27				14.1801	12.5332	mm	-0.0742654	-0.053446	0.333997	0.31297	0.842041	0.745054	-0.997297	-1.038	-4.95036	-5.02695	0.510897	0.070968	0.744528	0.050814
1367718_at	Chkb				9.90577	8.12056	mm	-0.0625022	-0.0212361	0.541021	0.782681	0.910845	0.944617	-0.625124	-0.279972	-5.18724	-5.44919	0.358899	-0.450043	0.233291	-0.725118
1367719_at	Ubr5				11.292	9.72685	mm	-0.0669646	-0.0388469	0.323244	0.494328	0.840974	0.839097	-1.02045	-0.697574	-4.93249	-5.27344	0.507003	-0.276047	0.516987	-1.02912
1367720_at	Alad		MR		9.45065	7.93096	mm	-0.244552	-0.0753198	0.00500496	0.22154	0.673128	0.687506	-3.27005	-1.26618	-2.19897	-4.81502	1.43882	0.766231	0.939256	-0.036268
1367721_at	Sdc4				11.9192	10.3928	pp	0.00842327	0.058445	0.949082	0.626373	0.993428	0.891024	0.064906	0.495283	-5.34479	-5.37677	0.04187	-0.566023	0.499867	-1.26589
1367722_at	Dpp7				9.79435	8.38588	mm	-0.150002	-0.147103	0.191449	0.108999	0.798777	0.602188	-1.3662	-1.68598	-4.62664	-4.34093	0.79381	-0.177545	1.43098	-0.00651
1367723_a_at	Sh2b3				9.1297	7.06604	mm	-0.0932182	-0.209955	0.379107	0.0229257	0.858156	0.472206	-0.905518	-2.4861	-5.01776	-3.21493	0.521749	-0.23914	1.99576	1.57836
1367724_a_at	Atp6v0e1				10.9946	9.51253	mm	-0.0562077	-0.0657987	0.470309	0.382111	0.889519	0.782928	-0.740163	-0.895865	-5.12457	-5.14049	0.385065	-0.417769	0.728314	-0.657056
1367725_at	Pim3				9.27949	7.43362	pp	0.0517238	0.00750455	0.682658	0.938692	0.941292	0.986874	0.416667	0.077992	-5.27516	-5.4808	0.262804	-0.645582	0.0719936	-1.03463
1367726_at	Thra				11.1915	9.69112	mm	-0.0784057	-0.0700356	0.37868	0.20393	0.857999	0.67582	-0.90635	-1.31815	-5.01717	-4.76195	0.488807	-0.057363	0.941649	0.187607
1367727_at	Cyth2				10.3943	8.76294	mm	-0.0612547	-0.0369799	0.32173	0.406512	0.840685	0.795865	-1.02375	-0.849892	-4.92991	-5.17401	0.502909	-0.027684	0.597882	0.080106
1367728_at	Tsn				9.37129	7.96	pp	0.0524145	0.0283309	0.642622	0.737445	0.933437	0.928968	0.473301	0.340452	-5.25462	-5.43284	0.284106	-0.642	0.294578	-0.841732
1367729_at	Oat				11.047	9.37743	mm	-0.0245778	-0.0185412	0.779404	0.696145	0.964081	0.914531	-0.285038	-0.396828	-5.31301	-5.41478	0.155907	-0.762238	0.284883	-0.686503
1367730_at	Uso1				10.7304	9.3254	mp	-0.0157379	0.0199424	0.82461	0.716988	0.974391	0.921849	-0.22542	0.368222	-5.32555	-5.42429	0.116217	-0.348036	0.272647	-0.191975
1367731_at	Gnb1				10.4358	8.71127	mm	-0.142251	-0.177289	0.244948	0.15511	0.811605	0.641627	-1.20875	-1.48379	-4.77459	-4.58181	0.728416	-0.075963	1.46603	-0.09942
1367732_at	Gnb1				9.89889	8.68255	mm	-0.146004	-0.0638996	0.181105	0.413563	0.794566	0.799981	-1.40063	-0.836944	-4.5925	-5.18316	0.795055	0.097106	0.692273	-0.552667
1367733_at	Car2				12.0295	10.5481	mm	-0.144486	-0.100816	0.140226	0.279517	0.772322	0.726998	-1.55492	-1.11489	-4.43224	-4.95949	0.836246	-0.11574	0.982942	-0.836378
1367734_at	Akr1b1				10.4154	9.22982	mm	-0.0355942	-0.0938518	0.715824	0.105164	0.948909	0.600216	-0.370802	-1.70591	-5.28993	-4.31604	0.210596	-0.416059	1.207	-0.09336
1367735_at	Acadl	Gene candidate	MR	MR	9.93623	8.41876	mm	-0.262343	-0.257611	0.0259294	0.00840456	0.72541	0.437684	-2.46376	-2.95764	-3.31044	-2.46992	1.32784	0.675791	2.34186	1.25972
1367736_at	Rraga				12.1345	10.546	mp	-0.125031	0.0726867	0.148073	0.296265	0.775221	0.735969	-1.52262	1.0756	-4.46673	-4.99447	0.783577	-0.137667	0.841652	-0.064395
1367737_at	Fuca1				11.1094	9.46412	mm	-0.0910255	-0.125271	0.364311	0.159491	0.852025	0.646678	-0.934747	-1.46731	-4.9969	-4.60045	0.526307	-0.329119	1.24527	-0.07383
1367738_at	Unc119				9.34419	7.58381	mm	-0.0843908	-0.0583271	0.454815	0.390678	0.884685	0.786032	-0.766718	-0.879511	-5.10872	-5.1526	0.455997	-0.809423	0.687663	-0.538147
1367739_at	Cox8b				4.39638	4.77381	mp	-0.523783	0.01028	0.314905	0.882922	0.836482	0.973167	-1.03878	0.149364	-4.91808	-5.4737	1.2647	-1.19169	0.119935	-0.574485
1367740_at	Ckb				12.1911	10.7022	mm	-0.0845794	-0.0627926	0.252875	0.319832	0.814854	0.749518	-1.18778	-1.02297	-4.79324	-5.03965	0.595712	-0.105917	0.774329	-0.675761
1367741_at	Herpud1				9.71206	8.14682	mm	-0.0629079	-0.0512021	0.503469	0.386445	0.900997	0.784724	-0.685051	-0.887563	-5.15582	-5.14666	0.380153	-0.395051	0.661161	-0.137481
1367742_at	Cpt1b				6.49246	4.38875	mm	-0.100922	-0.0713647	0.691955	0.299713	0.943633	0.738337	-0.40372	-1.06772	-5.2795	-5.00136	0.353022	-1.10706	0.832234	-0.325886
1367743_at	Pfkl				9.32401	7.56893	pp	0.121247	0.0683082	0.242927	0.298064	0.811605	0.73726	1.21418	1.07148	-4.76972	-4.99808	0.682982	-0.337748	0.82059	-0.46096
1367744_at	Maged2				9.41793	7.91997	mm	-0.0894085	-0.0941156	0.41329	0.169972	0.870556	0.656123	-0.840807	-1.42936	-5.06184	-4.6428	0.491914	-0.082955	1.0921	0.427804
1367745_at	Dgkz				12.4472	10.7674	pp	0.049896	0.0755363	0.704002	0.541295	0.947584	0.857413	0.387052	0.622655	-5.28489	-5.3156	0.248296	-0.429189	0.635247	-1.00737
1367746_a_at	Flot2				10.0158	8.37036	mm	-0.0248057	-0.0482832	0.711299	0.464699	0.948862	0.824067	-0.377009	-0.746967	-5.28803	-5.24318	0.191843	-0.350585	0.580687	-0.476383
1367747_at	Arl3				11.8449	10.6686	pm	0.113074	-0.0218428	0.286855	0.635537	0.827735	0.894689	1.10317	-0.482084	-4.86581	-5.38234	0.629979	-0.193477	0.344288	-0.28437
1367748_at	Arf5				10.5656	8.94375	mm	-0.0322694	-0.0159367	0.626742	0.737963	0.929513	0.929083	-0.496203	-0.339752	-5.2456	-5.43305	0.251355	-0.176806	0.24428	-0.393011
1367749_at	Lum				7.98217	5.64856	pp	0.256908	0.0851248	0.191759	0.67488	0.798777	0.907791	1.36519	0.426367	-4.62763	-5.40424	1.01373	-0.42941	0.553923	-1.00355
1367750_at	Prpsap1				9.18323	7.69897	mm	-0.110159	-0.135655	0.278937	0.0109134	0.824203	0.438676	-1.12218	-2.83679	-4.84988	-2.6642	0.62936	0.290698	1.78184	1.05014
1367751_at	Dpm2				9.65116	7.90968	mm	-0.0958169	-0.105641	0.325796	0.122296	0.840974	0.614051	-1.0149	-1.62124	-4.9368	-4.42042	0.562984	-0.624456	1.22287	-0.21542
1367752_at	Bcar1				8.06463	7.46629	mm	-0.320384	-0.0734897	0.0341737	0.236198	0.7262	0.695226	-2.32355	-1.22532	-3.4976	-4.85553	1.41912	0.28119	0.91305	-0.1532
1367753_at	Sec31a				8.09196	6.57897	mm	-0.0284319	-0.107974	0.838502	0.100333	0.976364	0.598335	-0.207278	-1.73193	-5.32878	-4.28325	0.136943	-0.370535	1.27776	-0.12264
1367754_s_at	Asl	Gene candidate	MR	MR	8.26198	6.46987	mm	-0.231448	-0.149843	0.0815173	0.0218165	0.747599	0.472206	-1.86357	-2.50994	-4.08028	-3.17826	1.11433	0.294583	1.74084	1.08037
1367755_at	Cdo1				12.6271	10.7974	mm	-0.0484415	-0.0223167	0.704432	0.834453	0.947584	0.95997	-0.386459	-0.212037	-5.28508	-5.46379	0.244889	-0.451858	0.203651	-0.669722
1367756_at	Gfm1				8.81218	7.63668	pm	0.349883	-0.0384514	0.0195458	0.360147	0.72541	0.770815	2.60527	-0.938949	-3.11857	-5.10764	1.54488	0.586919	0.658069	-0.585011
1367757_at	Cox6c				13.9886	12.4391	mp	-0.0579556	0.037909	0.428377	0.320424	0.875989	0.749981	-0.813364	1.02168	-5.07966	-5.04073	0.415011	-0.021393	0.727696	-0.300164
1367758_at	Afp				4.40648	3.75748	mm	-0.259347	-0.0336378	0.635808	0.568931	0.931447	0.866918	-0.483095	-0.580228	-5.25082	-5.33746	0.614845	-1.42833	0.436506	-0.460994
1367759_at	H1f0				9.91418	8.50363	mm	-0.0490435	-0.0977039	0.619709	0.270644	0.927784	0.720242	-0.506432	-1.1364	-5.24144	-4.93988	0.287917	-0.562126	0.979387	-0.858293
1367760_at	Map2k1				11.7698	10.1402	pp	0.0652411	0.0666903	0.63203	0.499998	0.930522	0.842058	0.488546	0.68832	-5.24866	-5.27889	0.317829	-0.602393	0.632827	-0.836133
1367761_at	NA				10.1178	8.43822	mp	-0.0272096	0.0624709	0.707184	0.240909	0.948045	0.700283	-0.382667	1.2126	-5.28627	-4.86792	0.197601	-0.282804	0.863316	0.22714
1367762_at	Sst				11.4481	9.6823	pp	0.0821197	0.0281378	0.54968	0.813129	0.912001	0.953565	0.611637	0.239875	-5.19394	-5.45829	0.39791	-0.75904	0.242093	-1.32721
1367763_at	Acat1				9.9396	8.45479	pm	0.0720955	-0.0189552	0.501223	0.724048	0.900262	0.923938	0.688714	-0.358606	-5.15381	-5.42732	0.402089	-0.44551	0.263895	-0.634254
1367764_at	Ccng1				12.0419	10.3377	pp	0.0671145	0.057868	0.455109	0.327835	0.884685	0.754112	0.76621	1.00572	-5.10903	-5.05402	0.417006	-0.43845	0.745552	-0.418908
1367765_at	Tcn2				9.75684	8.60593	mm	-0.193238	-0.22432	0.193867	0.0152495	0.798777	0.45594	-1.35837	-2.68024	-4.63432	-2.91283	0.885237	-0.174943	2.11906	1.1032
1367766_at	Nme2				12.6827	10.7106	pp	0.056142	0.0852166	0.448746	0.0824178	0.883357	0.578184	0.777272	1.839	-5.10228	-4.14493	0.398462	-0.479459	1.23231	0.247464
1367767_at	Hmgcl				8.66561	7.40434	mm	-0.0443526	-0.0957845	0.642862	0.140415	0.933491	0.62629	-0.472957	-1.542	-5.25476	-4.51472	0.265806	-0.760124	1.14696	-0.52431
1367768_at	Lxn				11.4705	9.93778	mm	-0.0993413	-0.0847451	0.223327	0.258934	0.805014	0.714121	-1.26875	-1.16562	-4.71984	-4.91275	0.651395	-0.172513	0.93558	-0.53836
1367769_at	Polr2g				11.2632	9.68836	pp	0.000494341	0.0213062	0.993896	0.644378	0.999096	0.89835	0.00777535	0.469434	-5.34651	-5.38754	0.00395568	-0.618712	0.335408	-0.618544
1367770_at	Degs1				11.7641	10.2947	mm	-0.0382456	-0.0242645	0.589473	0.649642	0.921995	0.899841	-0.55107	-0.461938	-5.22233	-5.39056	0.281946	-0.445674	0.338812	-0.552932
1367771_at	Tsc22d3				11.0482	9.05386	pp	0.142164	0.0558143	0.19691	0.561895	0.798777	0.864106	1.34863	0.590924	-4.64383	-5.33209	0.770954	-0.186784	0.538181	-1.23119
1367772_at	Clns1a				10.8537	9.1712	pm	0.0632645	-0.0282765	0.429501	0.53851	0.875989	0.856549	0.811343	-0.626994	-5.08095	-5.31328	0.424344	-0.550105	0.445812	-0.746398
1367773_at	NA				9.59575	8.11426	mm	-0.0358433	-0.0695166	0.636572	0.168828	0.931734	0.654865	-0.481994	-1.43341	-5.25125	-4.63832	0.251127	-0.221412	0.994619	-0.002861
1367774_at	Gsta3				12.6667	10.8553	mm	-0.155692	-0.0503565	0.0948248	0.443857	0.756154	0.814989	-1.77964	-0.782856	-4.17969	-5.22	0.923419	-0.064709	0.606945	-0.842055
1367775_at	Amacr				9.651	8.02782	mm	-0.111129	-0.111046	0.26857	0.116586	0.821832	0.607404	-1.1477	-1.64827	-4.82816	-4.38749	0.639531	-0.357188	1.25771	-0.1041
1367776_at	Cdk1				6.24092	4.46897	mp	-0.147838	0.0741022	0.752555	0.519882	0.960259	0.849328	-0.320946	0.65634	-5.30407	-5.2972	0.379379	-0.070175	0.647248	-0.290688
1367777_at	Decr1	Gene candidate	MR	MR	10.685	8.99295	mm	-0.255695	-0.239763	0.0127622	0.0183942	0.721348	0.4639	-2.81572	-2.59148	-2.82934	-3.05192	1.38467	0.78483	2.15489	1.14983
1367778_at	Furin		MR		8.13271	5.79513	pp	0.229671	0.148264	0.0134179	0.0845187	0.723126	0.58203	2.79114	1.82544	-2.8633	-4.16273	1.32124	0.632763	1.49192	-0.21096
1367779_at	Bin1				10.8211	9.60185	pm	0.10939	-0.0526683	0.2164	0.390571	0.802795	0.786013	1.28894	-0.879713	-4.70096	-5.15245	0.679305	0.086708	0.663416	-0.434214
1367780_at	Pttg1				6.79844	5.58063	mp	-0.29759	0.0269372	0.623009	0.73582	0.928898	0.928445	-0.501626	0.342647	-5.24341	-5.43219	0.670746	-0.760924	0.289524	-0.495054
1367781_at	Pip				2.91791	3.14751	mm	-0.0329422	-0.00825159	0.951988	0.886696	0.994075	0.973906	-0.0611966	-0.144513	-5.34499	-5.47432	0.078281	-1.63381	0.108867	-0.662129
1367782_at	Cox6a2				5.6886	5.31135	mp	-0.206557	0.0110854	0.748262	0.914512	0.958617	0.980577	-0.326728	0.108862	-5.30254	-5.47828	0.45198	-1.76455	0.103056	-0.643982
1367783_at	Gabarapl2				12.5873	11.1457	mm	-0.0334799	-0.00653188	0.691736	0.86676	0.943633	0.96826	-0.404025	-0.17018	-5.2794	-5.47078	0.2177	-0.472677	0.124253	-0.679998
1367784_a_at	Clu	Gene candidate	MR	MR	14.4393	12.8351	mm	-0.149465	-0.119446	0.0364441	0.0482771	0.727658	0.534838	-2.29055	-2.11829	-3.54112	-3.76111	1.04099	0.273218	1.47495	0.487328
1367785_at	Cnn1				5.61695	3.74206	pp	0.198138	0.00757231	0.358853	0.923752	0.85027	0.983625	0.945734	0.0970548	-4.98892	-5.47934	0.75044	-0.85093	0.0818966	-1.18856
1367786_at	Psmb8				9.08584	7.60339	pp	0.119811	0.067595	0.524529	0.745983	0.907241	0.932419	0.651144	0.328943	-5.17393	-5.4362	0.489424	-0.668786	0.433862	-0.733608
1367787_at	Ica1				9.49257	7.51296	pm	0.114396	-0.0406104	0.158737	0.458318	0.781841	0.82168	1.48096	-0.757849	-4.5105	-5.23626	0.748441	0.151451	0.554687	-0.979303
1367788_at	Phkg2				9.12812	7.25309	mm	-0.120349	-0.0169415	0.139016	0.716267	0.771526	0.921841	-1.56003	-0.369207	-4.42674	-5.42397	0.784464	-0.019594	0.264628	-0.524027
1367789_at	Slc27a1	Gene candidate	MR	MR	11.0752	9.62096	mm	-0.24247	-0.207141	0.010756	0.00535641	0.710168	0.434155	-2.89937	-3.16383	-2.71355	-2.13505	1.37043	0.866816	2.1821	1.21185
1367790_at	Snd1				9.23848	7.58467	mp	-0.0189728	0.00981554	0.850009	0.861792	0.978045	0.96796	-0.192306	0.176594	-5.33125	-5.46981	0.110594	-0.625027	0.131971	-0.638342
1367791_at	Ramp1				9.84995	7.71061	mm	-0.180155	-0.292	0.306017	0.027274	0.836278	0.490285	-1.05871	-2.40203	-4.90218	-3.34312	0.758326	-0.540254	2.29238	0.60077
1367792_at	Psp				5.08338	3.9436	pp	0.155639	0.0812808	0.795647	0.257851	0.96717	0.713173	0.263505	1.16837	-5.31787	-4.91016	0.352608	-1.8032	0.921468	0.057104
1367793_at	Ddt		MR		11.4787	9.80121	mm	-0.101938	-0.101978	0.121508	0.0602786	0.76268	0.553041	-1.63862	-2.00422	-4.34065	-3.92159	0.775541	0.447424	1.36019	0.772112
1367794_at	A2m			MR	10.167	8.4645	mm	-0.488381	-0.397754	0.095946	0.152542	0.757425	0.640032	-1.77306	-1.49362	-4.18738	-4.57061	1.55434	0.39555	2.17583	0.24725
1367795_at	Ifrd1				10.9287	9.21448	pp	0.143719	0.205593	0.350188	0.186959	0.849274	0.664308	0.963416	1.3717	-4.97589	-4.70551	0.651203	-0.185794	1.5157	-0.09226
1367796_at	Mgat1				8.20416	6.72892	mm	-0.121201	-0.0602995	0.261625	0.279788	0.818964	0.727275	-1.16521	-1.11424	-4.81302	-4.96008	0.667737	0.170938	0.80745	-0.52032
1367797_at	Men1				7.82789	6.26905	pm	0.0907677	-0.1176	0.451153	0.0861401	0.883656	0.583957	0.773076	-1.81518	-5.10485	-4.17615	0.47241	-0.78813	1.35284	-0.45696
1367798_at	Ahcy				9.66431	8.00466	pm	0.031218	-0.048154	0.709585	0.355988	0.948516	0.768665	0.379364	-0.947306	-5.2873	-5.1011	0.204038	-0.317737	0.679788	0.094132
1367799_at	Eef1a2				11.9933	10.2457	mm	-0.107734	-0.0643456	0.170037	0.30044	0.790209	0.738841	-1.43929	-1.06607	-4.55344	-5.0028	0.72201	0.006801	0.801062	-0.503438
1367800_at	Plat				10.3877	8.59898	pp	0.163759	0.0815158	0.219614	0.522327	0.804413	0.850419	1.27951	0.652455	-4.7098	-5.29937	0.797664	0.064393	0.67451	-0.270724
1367801_at	Ece1				8.66412	7.31702	mm	-0.106473	-0.0685497	0.290484	0.371168	0.828692	0.775754	-1.09458	-0.917117	-4.87293	-5.12446	0.612357	-0.290083	0.750406	-1.17197
1367802_at	Sgk1				11.525	9.83586	pp	0.00243656	0.0110058	0.989406	0.952051	0.998946	0.989033	0.0134946	0.0609721	-5.34646	-5.48184	0.010125	-0.496041	0.0756102	-0.920858
1367803_at	Nup54				7.63869	5.56569	pm	0.119733	-0.110672	0.398233	0.0776794	0.864342	0.574074	0.868856	-1.87072	-5.04309	-4.10294	0.568142	-0.766118	1.34408	-0.02604
1367804_at	Apcs				5.90076	4.27664	mp	-0.233543	0.0776758	0.429674	0.322862	0.876007	0.751834	-0.811034	1.0164	-5.08115	-5.04514	0.753746	-0.774134	0.836695	-0.486785
1367805_at	Gls				11.3044	9.6724	pm	0.017539	-0.0155559	0.826344	0.835654	0.974941	0.960207	0.223151	-0.210474	-5.32597	-5.46408	0.118581	-0.310947	0.173665	-0.745857
1367806_at	Gls				9.54411	8.25761	pp	0.021452	0.0378925	0.884139	0.62665	0.982732	0.891092	0.148154	0.494883	-5.33746	-5.37694	0.100332	-0.450961	0.412816	-0.599244
1367807_at	Plod1				9.4265	8.11834	mm	-0.196402	-0.175485	0.289149	0.114679	0.828373	0.605194	-1.09773	-1.65754	-4.87032	-4.37611	0.803986	-0.489304	1.53715	0.1322
1367808_at	Timm8b				13.1571	11.3552	pp	0.0342319	0.0250592	0.593578	0.617337	0.922638	0.886993	0.544944	0.508386	-5.22504	-5.3711	0.274533	-0.152279	0.367316	-0.438464
1367809_at	Prl4a1				4.92916	4.04919	mp	-0.909332	0.0080902	0.155788	0.922513	0.778202	0.982991	-1.49225	0.0986369	-4.49873	-5.4792	1.96281	0.22162	0.084973	-0.328489
1367810_at	Slc6a8	Gene candidate	MR	MR	9.39286	8.18363	mm	-0.19049	-0.196913	0.0332805	0.00840072	0.72541	0.437684	-2.33709	-2.95785	-3.47967	-2.46958	1.13873	0.392168	2.08197	0.84293
1367811_at	Phgdh				10.9771	9.48094	mm	-0.0223671	-0.126547	0.896865	0.391128	0.984697	0.786462	-0.131774	-0.878659	-5.33935	-5.15322	0.0960202	-0.872167	0.96685	-1.13407
1367812_at	Sptbn2				11.9705	10.3342	mm	-0.0688697	-0.0380871	0.44521	0.628173	0.88211	0.891681	-0.783462	-0.492684	-5.09847	-5.37788	0.426702	-0.380552	0.412604	-0.770396
1367813_at	Ppp1r14a				9.85795	8.26572	mm	-0.143607	-0.305732	0.481884	0.0345605	0.893659	0.510822	-0.72067	-2.28587	-5.13588	-3.51719	0.5617	-0.48517	2.29703	0.57763
1367814_at	Atp1b1				14.3716	12.6264	mp	-0.0594592	0.105725	0.588286	0.139337	0.921702	0.625904	-0.552846	1.54647	-5.22153	-4.50949	0.327375	-0.487425	1.19254	0.327648
1367815_at	Slc5a6				9.8189	8.11023	mm	-0.133304	-0.0784738	0.135199	0.169024	0.769423	0.654928	-1.57641	-1.43271	-4.40902	-4.63909	0.817297	-0.07222	1.02695	-0.09494
1367816_at	Hopx				11.3453	9.69237	mm	-0.183257	-0.148562	0.169674	0.220457	0.790209	0.687193	-1.44059	-1.26928	-4.55211	-4.8119	0.88938	-0.30215	1.25186	-0.64001
1367817_at	Hdgf				9.99536	8.06211	pp	0.156028	0.0704497	0.118377	0.267287	0.762091	0.719108	1.65369	1.14468	-4.32384	-4.93225	0.889961	0.049666	0.863387	-0.467193
1367818_at	Coq3				9.97501	8.12998	pp	0.0858827	0.0764658	0.32834	0.132637	0.841332	0.621007	1.00941	1.5749	-4.94105	-4.47598	0.539115	-0.454655	1.08426	-0.01011
1367819_at	Got2				12.635	10.8913	pp	0.0217766	0.0454507	0.74763	0.40536	0.958426	0.795278	0.32758	0.852022	-5.30231	-5.17249	0.167115	-0.291167	0.621019	-0.492121
1367820_at	NA				10.9885	9.25512	mm	-0.0258054	-0.0313984	0.678801	0.467742	0.940717	0.825089	-0.422059	-0.741808	-5.27332	-5.24643	0.212971	-0.36648	0.523979	-0.35221
1367821_a_at	Cacna1a				6.7552	4.79276	pp	0.0606319	0.0627444	0.709578	0.485856	0.948516	0.833898	0.379374	0.711515	-5.2873	-5.26509	0.268231	-0.664896	0.627297	-1.21948
1367822_at	Cacna1a	Gene candidate	MR	MR	5.55077	3.87729	pp	1.57368	0.218291	0.00364112	0.00855724	0.655285	0.437684	3.42325	2.94935	-1.9872	-2.48331	3.51276	2.0862	2.17306	0.66689
1367823_at	Timp2				8.9836	7.50067	mm	-0.190988	-0.0349764	0.307119	0.795751	0.836278	0.9483	-1.05622	-0.262706	-4.90418	-5.45328	0.77857	-0.56965	0.281282	-1.35652
1367824_at	Fnta	Gene candidate	MR	MR	11.0394	9.26305	mm	-0.172927	-0.151851	0.0603244	0.0388585	0.730111	0.518178	-2.02673	-2.22761	-3.88022	-3.60301	1.02588	0.382264	1.65587	0.762583
1367825_at	Ralgds				9.70259	8.45992	pp	0.0623377	0.0125737	0.535228	0.886974	0.909698	0.973906	0.634212	0.144156	-5.18265	-5.47436	0.361613	-0.463497	0.127452	-0.902058
1367826_at	Nfe2l2				10.5786	8.91796	pp	0.159915	0.0380049	0.21728	0.72969	0.802994	0.926456	1.28635	0.350946	-4.7034	-5.42969	0.791434	-0.173745	0.341068	-1.0975
1367827_at	Ppp2cb				12.8011	11.3828	mm	-0.0165429	-0.0215459	0.774393	0.616639	0.963543	0.886901	-0.291709	-0.509402	-5.31143	-5.37065	0.148041	-0.306479	0.362738	-0.784932
1367828_at	Acads				8.12918	7.14972	pm	0.0772569	-0.0026818	0.513679	0.96788	0.904318	0.992713	0.668514	-0.0408288	-5.16476	-5.48274	0.406866	-0.409498	0.032235	-0.554749
1367829_at	Echs1				9.68375	8.353	pm	0.0713793	-0.142224	0.551737	0.0515446	0.912399	0.540471	0.60845	-2.08489	-5.1955	-3.8086	0.373201	-0.410745	1.56279	0.43399
1367830_a_at	Tp53				7.82535	6.88333	pp	0.146345	0.141586	0.347706	0.013032	0.847717	0.448204	0.968538	2.75404	-4.97208	-2.7961	0.658419	-0.398431	1.78103	0.40924
1367831_at	Tp53				9.03444	7.66407	pp	0.0441789	0.10038	0.764918	0.199203	0.960877	0.672652	0.30436	1.3327	-5.30833	-4.74679	0.206093	-0.283355	1.07835	-0.00357
1367832_at	Lypla1				10.7543	8.90157	pp	0.129559	0.119518	0.188857	0.052266	0.797267	0.540854	1.37468	2.07778	-4.61829	-3.81866	0.750246	-0.269304	1.46042	0.08139
1367833_at	Psmc5				12.0744	10.5816	mm	-0.0266677	-0.0311385	0.739722	0.590075	0.95597	0.875944	-0.338262	-0.548487	-5.29939	-5.35285	0.17965	-0.201457	0.410271	-0.352965
1367834_at	Srm				9.6504	8.04037	pp	0.0426681	0.00154521	0.685832	0.978904	0.94208	0.995605	0.412238	0.0268115	-5.27666	-5.48315	0.240966	-0.674523	0.0202599	-0.966418
1367835_at	Pcsk1n				12.9276	11.7328	mm	-0.11803	-0.0478654	0.134547	0.383797	0.769026	0.783473	-1.57925	-0.892629	-4.40593	-5.1429	0.78532	0.152882	0.650636	-0.367904
1367836_at	Cpt1a				8.24889	6.67098	mm	-0.0243556	-0.113814	0.852671	0.281562	0.978555	0.729097	-0.188849	-1.11	-5.3318	-4.9639	0.121421	-0.589283	1.03541	-0.63322
1367837_at	Psma4				10.6707	8.93964	mp	-0.0210755	0.0258011	0.757713	0.552123	0.960868	0.861088	-0.314015	0.605897	-5.30588	-5.32441	0.160486	-0.679788	0.430091	-0.415726
1367838_at	Cth				7.24385	4.93952	pp	0.171236	0.133601	0.248127	0.382694	0.812866	0.783091	1.20028	0.894744	-4.78216	-5.14133	0.788288	-0.460842	1.0013	-1.67295
1367839_at	Fdft1				10.0453	8.29915	mm	-0.206579	-0.0325252	0.181498	0.660787	0.794566	0.902892	-1.39929	-0.446157	-4.59384	-5.39676	0.925913	-0.149927	0.365201	-0.834789
1367840_at	Hgs				10.7178	9.29851	pm	0.0146356	-0.0735643	0.812396	0.137269	0.972027	0.623453	0.241435	-1.55512	-5.32246	-4.49934	0.122249	-0.321517	1.06579	0.428008
1367841_a_at	Prl8a9				4.43254	3.02031	pm	0.573634	-0.033715	0.204258	0.446839	0.800736	0.815878	1.32559	-0.777659	-4.6661	-5.22342	1.4809	-0.75831	0.548639	-0.611811
1367842_at	Apbb1				11.7361	10.0451	mm	-0.0223062	-0.0211793	0.724912	0.679689	0.952021	0.909342	-0.358381	-0.419653	-5.29364	-5.4067	0.1813	-0.296133	0.305208	-0.779252
1367843_at	Akr7a2				8.72113	7.04746	mm	-0.0918467	-0.0314005	0.380952	0.551246	0.858568	0.860928	-0.901928	-0.607249	-5.02028	-5.32371	0.517478	-0.569942	0.442279	-0.519929
1367844_at	Gnai2				9.80571	8.40096	mm	-0.0966133	-0.0372686	0.303259	0.559894	0.834846	0.862705	-1.06498	-0.593978	-4.89713	-5.33054	0.580793	0.017239	0.458545	-0.493419
1367845_at	Nefm				12.078	10.6704	pp	0.103963	0.0368529	0.473467	0.754657	0.891034	0.935205	0.734817	0.317298	-5.1277	-5.43947	0.488024	-0.647426	0.318565	-1.14061
1367846_at	S100a4				10.047	8.74425	mm	-0.115045	-0.135171	0.744663	0.707755	0.957678	0.918536	-0.331583	-0.380853	-5.30122	-5.42018	0.340685	-0.374737	0.65738	-0.79582
1367847_at	Nupr1				7.12344	5.3471	mm	-0.134852	-0.156301	0.661225	0.551906	0.938122	0.861088	-0.446799	-0.606232	-5.26455	-5.32424	0.428053	-0.562401	0.890603	-0.894017
1367848_at	Dctn1				12.0653	10.7203	mm	-0.0330723	-0.0321695	0.635107	0.465912	0.931447	0.824662	-0.484106	-0.744908	-5.25042	-5.24448	0.247331	-0.335044	0.526152	-0.282422
1367849_at	Sdc1				7.48755	6.28527	pp	0.406223	0.170689	0.251436	0.660838	0.814125	0.902918	1.19155	0.446086	-4.78991	-5.39679	1.18906	-0.29909	0.798678	-2.1248
1367850_at	Fcgr2a				10.445	8.75199	pp	0.258636	0.218695	0.317091	0.360967	0.838537	0.770882	1.03394	0.937308	-4.9219	-5.10891	0.891359	-0.134831	1.30185	-0.25835
1367851_at	Ptgds	Gene candidate	MR	MR	12.7942	11.2172	mm	-0.280543	-0.226966	0.0291154	0.0293381	0.72541	0.494831	-2.40517	-2.36644	-3.38906	-3.39685	1.35451	0.09111	2.02559	0.02621
1367852_s_at	Gp1bb /// Sept5				9.94792	8.54069	mm	-0.296089	-0.115829	0.104219	0.278225	0.761005	0.725882	-1.72645	-1.11799	-4.24133	-4.95668	1.20673	-0.35972	1.04754	-1.23327
1367853_at	Slc12a2	Gene candidate	MR	MR	11.2771	9.48187	mm	-0.275928	-0.255688	0.0166726	0.00965993	0.72541	0.437684	-2.68414	-2.89337	-3.01063	-2.57347	1.4041	0.797417	2.31501	1.22021
1367854_at	Acly				11.4755	9.86248	mm	-0.0549896	-0.0497949	0.538133	0.49168	0.909833	0.837162	-0.629648	-0.701915	-5.18496	-5.27086	0.343654	-0.172555	0.565701	-0.545709
1367855_at	Scarb1				8.01924	6.93771	pm	0.0729999	-0.0194237	0.462798	0.750028	0.88663	0.933902	0.752968	-0.323506	-5.11699	-5.43774	0.425691	-0.658419	0.247173	-0.765797
1367856_at	G6pd				10.8918	9.37714	mm	-0.105574	-0.0839001	0.125121	0.112494	0.766436	0.604429	-1.62165	-1.66834	-4.35947	-4.3628	0.775256	0.445636	1.15228	0.448888
1367857_at	Fads1				11.8408	10.2136	mm	-0.0407261	-0.101384	0.71488	0.306326	0.948909	0.741241	-0.372095	-1.05278	-5.28954	-5.0143	0.22263	-0.476918	0.956329	-0.586111
1367858_at	Mmp11				3.46418	3.58251	pp	0.0822726	0.000785429	0.899608	0.991636	0.984697	0.998487	0.128249	0.0106287	-5.33973	-5.48342	0.17897	-0.719741	0.00877664	-0.554433
1367859_at	Tgfb3				7.24451	5.26532	pp	0.307507	0.174904	0.130484	0.131952	0.767492	0.620345	1.5972	1.57787	-4.38636	-4.47245	1.18685	0.202408	1.4997	-0.66738
1367860_a_at	Mmp14				7.92587	6.89803	pp	0.0549825	0.0110762	0.782863	0.95101	0.96462	0.988967	0.28044	0.062298	-5.31408	-5.48177	0.218491	-0.428631	0.0766895	-1.34748
1367861_at	Evl				11.0181	9.26522	mm	-0.0177862	-0.117994	0.86237	0.0797829	0.979119	0.574242	-0.176275	-1.85643	-5.33369	-4.12191	0.102279	-0.489238	1.37053	0.490883
1367862_at	Rrad				5.72417	4.89728	mm	-1.75605	-0.0967282	0.0113125	0.368666	0.710168	0.774461	-2.87474	-0.922034	-2.74768	-5.1207	3.51662	1.41622	0.873825	-1.00428
1367863_at	Bnip1				9.1938	7.34724	mm	-0.0529103	-0.0664088	0.482758	0.238528	0.893659	0.697835	-0.71921	-1.219	-5.13671	-4.86169	0.371188	-0.574233	0.881129	-0.269521
1367864_at	Pfkm				12.054	10.4301	mm	-0.105976	-0.0832331	0.160904	0.149602	0.782414	0.636493	-1.47278	-1.50505	-4.51899	-4.55752	0.728927	0.044744	1.07809	0.01267
1367865_at	Lkap				10.1313	8.4471	mm	-0.135759	-0.104514	0.246012	0.337249	0.811794	0.760859	-1.20591	-0.985815	-4.77714	-5.07034	0.713087	-0.288393	0.937134	-1.21878
1367866_at	Fbln5				6.41781	4.60755	pp	0.0972362	0.0778345	0.655386	0.225666	0.936988	0.689043	0.455081	1.25447	-5.26151	-4.82674	0.36863	-0.575477	0.944768	-0.483592
1367867_at	Gfer				7.98447	6.54178	mm	-0.103482	-0.0977506	0.514072	0.140544	0.904557	0.62629	-0.66788	-1.54146	-5.16509	-4.51534	0.463103	-0.618237	1.15532	0.00035
1367868_at	Adrm1				8.64593	6.47503	pm	0.0201203	-0.0400987	0.807672	0.430125	0.970961	0.80888	0.247646	-0.807076	-5.32121	-5.20378	0.132897	-0.522075	0.579132	-0.488548
1367869_at	Oxr1				12.9489	11.1804	mm	-0.0466825	-0.0373467	0.655409	0.626574	0.936988	0.89108	-0.455048	-0.494993	-5.26152	-5.3769	0.264859	-0.473148	0.410453	-0.468084
1367870_at	Glrx3				12.2996	10.3612	pp	0.112059	0.00579445	0.241096	0.889506	0.810869	0.974027	1.21913	0.140903	-4.76527	-5.47477	0.663775	-0.278522	0.101267	-0.803313
1367871_at	Cyp2e1				5.77794	4.73374	pp	0.0409728	0.0613275	0.887697	0.514096	0.983114	0.846994	0.14357	0.665574	-5.33801	-5.292	0.134222	-0.860565	0.598729	-0.843091
1367872_at	Ap1b1	Gene candidate	MR	MR	10.0946	8.27946	mm	-0.185025	-0.0963689	0.0140122	0.0823313	0.723126	0.578184	-2.76985	-1.83956	-2.89268	-4.14418	1.2188	0.604676	1.27219	0.420764
1367873_at	Atp6ap1				12.1271	10.3633	mp	-0.0471035	0.0441525	0.530357	0.450659	0.908365	0.817999	-0.641896	0.771032	-5.17872	-5.22775	0.331879	-0.235175	0.575068	-0.109847
1367874_at	Rhoq				10.4366	8.75472	pp	0.100335	0.126773	0.514998	0.235253	0.904869	0.694638	0.66639	1.22789	-5.16589	-4.85301	0.456045	-0.289815	1.14455	-0.30455
1367875_at	Gak				10.0634	8.23435	pp	0.046687	0.00844772	0.468078	0.827419	0.888374	0.958018	0.743953	0.2212	-5.12234	-5.46205	0.372035	-0.253895	0.161689	-0.286506
1367876_at	Ipo13				10.0293	8.34921	mm	-0.0547255	-0.0215715	0.47872	0.773646	0.892561	0.94162	-0.725971	-0.291958	-5.13283	-5.4462	0.377076	-0.129933	0.240706	-0.702419
1367877_at	Slc11a2				9.13886	7.90046	mm	-0.123262	-0.00313316	0.256504	0.964891	0.816796	0.992178	-1.17835	-0.0446317	-4.80154	-5.4826	0.67647	-0.167451	0.036121	-0.668807
1367878_at	Stx5				9.49005	8.09728	pm	0.0253792	-0.0107075	0.760505	0.812619	0.960877	0.953494	0.31027	-0.240543	-5.30684	-5.45815	0.16673	-0.256251	0.172335	-0.338905
1367879_at	Cdk5rap3			MR	7.97369	6.79992	mm	-0.295114	-0.106727	0.0794222	0.108271	0.746672	0.602188	-1.87787	-1.68972	-4.06308	-4.33628	1.24998	0.09722	1.25539	0.08302
1367880_at	Lamb2	Gene candidate	MR	MR	8.09264	6.24408	mm	-0.42054	-0.251891	0.00616472	0.0082866	0.690437	0.437684	-3.16948	-2.96415	-2.33848	-2.45941	1.80175	0.7822	2.32001	1.14606
1367881_at	Sirpa				11.7041	10.0776	mm	-0.0466276	-0.0621385	0.429934	0.19382	0.876007	0.668009	-0.810567	-1.3496	-5.08145	-4.72901	0.402859	-0.274683	0.931429	0.21766
1367882_at	Map1a				11.5081	9.98568	mm	-0.091216	-0.128097	0.347893	0.120254	0.84775	0.611451	-0.968152	-1.63078	-4.97237	-4.40884	0.537568	-0.371418	1.32595	-0.08787
1367883_at	Smn1				9.39429	7.86641	pp	0.0481304	0.0437249	0.59631	0.473206	0.923276	0.828337	0.54088	0.732598	-5.22683	-5.25218	0.2978	-0.23185	0.55425	-0.48926
1367884_at	Rab14				10.3134	8.79277	pp	0.019587	0.0141487	0.832539	0.850699	0.97568	0.964634	0.215056	0.190944	-5.32743	-5.4675	0.120005	-0.555382	0.157734	-1.05025
1367885_at	Pxmp2				9.80541	8.27461	mm	-0.0493241	-0.115373	0.713517	0.151825	0.948909	0.639183	-0.373964	-1.49639	-5.28897	-4.56744	0.242376	-0.381547	1.21437	0.474942
1367886_at	Pcsk7				7.99578	6.67808	pp	0.154565	0.033453	0.178639	0.444024	0.794566	0.814989	1.40907	0.782564	-4.58404	-5.22019	0.81678	0.066954	0.551823	-0.595867
1367887_at	Lcat	Gene candidate	MR	MR	9.38306	7.88518	mm	-0.580702	-0.574421	0.0178997	0.00898805	0.72541	0.437684	-2.64897	-2.92669	-3.05883	-2.51985	1.97895	1.0683	3.42392	2.25258
1367888_at	Pcdh21				6.26571	4.30909	pm	0.192244	-0.116417	0.139466	0.0640453	0.771526	0.557892	1.55812	-1.97265	-4.42879	-3.96514	0.943733	-0.094937	1.4079	0.525969
1367889_at	Camk1				9.58248	8.42117	mm	-0.109426	-0.103353	0.255104	0.146345	0.815536	0.631534	-1.18197	-1.51793	-4.79836	-4.54269	0.64636	-0.272591	1.17019	-0.34964
1367890_at	Casp2				8.40735	6.26256	pm	0.0368984	-0.105227	0.769416	0.231771	0.962219	0.692464	0.298348	-1.23744	-5.30982	-4.84362	0.188163	-0.803176	1.0577	-0.19004
1367891_a_at	Casp2				6.18084	4.25565	pp	0.357484	0.00138055	0.0364918	0.982296	0.727658	0.996123	2.28988	0.0224999	-3.54201	-5.48325	1.48496	-0.0594	0.0173481	-1.33333
1367892_at	Pdk2				10.9002	9.24194	mm	-0.13675	-0.09098	0.0856368	0.133639	0.753819	0.621666	-1.83636	-1.57057	-4.11278	-4.48111	0.897282	0.254311	1.13834	0.194731
1367893_a_at	Clcc1	Gene candidate	MR	MR	8.93546	7.20112	mm	-0.257021	-0.170578	0.0173966	0.0390844	0.72541	0.518292	-2.6631	-2.22472	-3.03948	-3.60724	1.3578	0.804617	1.73729	0.66779
1367894_at	Insig1				9.88811	8.51325	mm	-0.0961441	-0.0339736	0.347475	0.545869	0.847717	0.85885	-0.969017	-0.615554	-4.97172	-5.31936	0.548963	-0.334768	0.455971	-0.351768
1367895_at	Hnrnpk				11.4415	9.79597	pp	0.0498563	0.0510726	0.58261	0.243115	0.92044	0.701269	0.561361	1.20671	-5.2177	-4.87362	0.308721	-0.312076	0.83251	-0.17876
1367896_at	Car3		MR		6.6872	4.35817	mm	-0.3698	-0.117779	0.022595	0.0928289	0.72541	0.590712	-2.53292	-1.77457	-3.21701	-4.2288	1.56859	0.42776	1.33778	-0.16358
1367897_at	Acadvl				9.18604	7.93386	mm	-0.0662347	-0.0989134	0.409209	0.0967274	0.869011	0.594212	-0.848342	-1.75206	-5.05686	-4.25766	0.443278	-0.406338	1.24692	-0.14834
1367898_at	Bnip3l				12.1095	10.5113	mm	-0.0806703	-0.0686114	0.242128	0.259087	0.811605	0.714121	-1.21634	-1.16523	-4.76778	-4.91311	0.599143	-0.238392	0.86502	-0.74142
1367899_at	F2r				10.5688	8.9597	mm	-0.0729756	-0.00509749	0.40769	0.93816	0.868225	0.986742	-0.851159	-0.0786705	-5.05499	-5.48076	0.4585	-0.400974	0.0618058	-0.824327
1367900_at	Gyg1				11.0668	9.27404	mm	-0.0461104	-0.0740709	0.511152	0.197276	0.903315	0.671213	-0.672588	-1.33871	-5.16257	-4.74049	0.341969	-0.463617	0.966911	-0.637429
1367901_at	Gusb				7.92762	6.58509	mm	-0.125589	-0.219473	0.413071	0.0626359	0.870487	0.556804	-0.841211	-1.98426	-5.06158	-3.94917	0.570904	-0.624666	1.85007	0.3685
1367902_at	Gng11				7.39734	5.98575	pm	0.00427912	-0.0954065	0.980911	0.171526	0.99843	0.656532	0.0243168	-1.4239	-5.34629	-4.64882	0.0180261	-0.750051	1.09547	-0.23854
1367903_at	Hmox2				10.4226	8.91927	mm	-0.0375732	-0.0296224	0.629708	0.551798	0.929781	0.861075	-0.491905	-0.606398	-5.24733	-5.32415	0.258112	-0.467619	0.436329	-0.358054
1367904_at	Resp18				11.8166	10.0655	pp	0.0321383	0.0293884	0.782766	0.780949	0.96462	0.944201	0.28057	0.282266	-5.31405	-5.44863	0.171275	-0.749587	0.269634	-1.33788
1367905_at	Enpp3				6.25949	4.88704	pp	0.287561	0.134426	0.473698	0.0834279	0.891117	0.579782	0.734426	1.83244	-5.12792	-4.15354	0.795457	-1.05127	1.43397	0.26876
1367906_at	Acp2				9.71655	7.90917	mm	-0.133455	-0.114508	0.133962	0.043998	0.767799	0.526523	-1.58181	-2.16529	-4.40315	-3.69363	0.819169	-0.040443	1.47147	0.552124
1367907_a_at	Cltb				11.1776	9.74519	mm	-0.04764	-0.00755225	0.43819	0.859297	0.879861	0.967604	-0.795843	-0.17982	-5.09076	-5.46931	0.395751	-0.161625	0.128933	-0.345934
1367908_at	Gcsh				10.8874	9.27626	mm	-0.151944	-0.0812333	0.24424	0.27533	0.811605	0.722756	-1.21065	-1.12498	-4.77289	-4.95033	0.750323	-0.269417	0.901791	-0.338809
1367909_at	Dcxr				8.01393	6.45592	mm	-0.186349	-0.146696	0.247601	0.0802426	0.812866	0.574242	-1.20168	-1.85336	-4.78091	-4.12598	0.820013	-0.122459	1.49598	0.26155
1367910_at	Smad4				7.83451	6.13233	pm	0.132415	-0.0115591	0.228155	0.888645	0.806836	0.974027	1.25497	-0.142009	-4.73259	-5.47463	0.72069	-0.22769	0.121926	-0.516702
1367911_at	Idh3a				11.69	9.9333	mp	-0.0929214	0.00113408	0.313797	0.9845	0.836482	0.996289	-1.04124	0.0196986	-4.91613	-5.4833	0.564953	-0.221825	0.014885	-0.405608
1367912_at	Ltbp1				5.67335	3.4116	mm	-0.165579	-0.0333577	0.489274	0.540457	0.896317	0.857123	-0.708371	-0.62396	-5.14287	-5.31491	0.59628	-0.92172	0.458081	-0.213326
1367913_at	Cygb				8.56162	7.5227	pp	0.36963	0.0114066	0.0103155	0.900772	0.710168	0.976946	2.91977	0.126452	-2.68527	-5.47646	1.651	0.60954	0.113443	-1.1375
1367914_at	Emp3				7.73979	6.24382	pp	0.200404	0.157692	0.450836	0.371672	0.883656	0.776215	0.773627	0.916129	-5.10452	-5.12521	0.683437	-0.397993	1.09734	-1.08839
1367915_at	Dgat1				9.17393	7.76005	pm	0.0300825	-0.11022	0.786182	0.122552	0.965404	0.614232	0.276036	-1.62005	-5.31509	-4.42186	0.165061	-0.304207	1.24262	-0.10729
1367916_at	Plcd1				8.61824	7.55309	pm	0.0669757	-0.0880411	0.490483	0.33333	0.89653	0.757912	0.706369	-0.994054	-5.14399	-5.06362	0.396478	-0.662272	0.871716	-0.368044
1367917_at	Cyp2d2				4.19086	4.08475	pm	0.324674	-0.0661711	0.647789	0.235315	0.935438	0.694638	0.465905	-1.22772	-5.25745	-4.85318	0.675337	-1.41587	0.884327	-0.384823
1367918_at	Fez1				13.3089	11.3121	mm	-0.0341587	-0.0610795	0.616689	0.223249	0.927117	0.687588	-0.510843	-1.26131	-5.23962	-4.8199	0.259792	-0.445298	0.882961	-0.116295
1367919_at	Nup210				7.46114	5.97936	mm	-0.215611	-0.0972656	0.308669	0.226799	0.836482	0.689077	-1.05272	-1.25128	-4.90699	-4.82991	0.823516	-0.805004	1.02898	-0.62068
1367920_at	S1pr2				5.83005	3.97986	pp	0.483773	0.130114	0.232453	0.1328	0.80797	0.621007	1.2429	1.57419	-4.74368	-4.47682	1.32169	-0.76569	1.31142	0.23683
1367921_at	Ilkap				9.20063	7.44917	mm	-0.0857319	-0.13455	0.305809	0.0203864	0.836278	0.470471	-1.05918	-2.54243	-4.9018	-3.12809	0.555094	-0.185306	1.68507	0.945716
1367922_at	Adam17				9.43901	7.92483	mm	-0.185298	-0.09704	0.0987434	0.237343	0.759565	0.696596	-1.75691	-1.22221	-4.20616	-4.85857	0.984077	0.502942	1.01511	-0.12144
1367923_at	Acsbg1	Gene candidate	MR	MR	11.179	9.68666	mm	-0.20801	-0.19302	0.041188	0.0166521	0.727658	0.459482	-2.22739	-2.63868	-3.6238	-2.97813	1.15321	0.400825	1.9716	0.85807
1367924_at	Pacs1				9.24683	7.95096	pp	0.149137	0.0567273	0.0793579	0.239521	0.746672	0.698602	1.87832	1.21632	-4.06255	-4.8643	0.935068	0.355732	0.847355	-0.401275
1367925_at	Mvp				8.08802	6.4716	mp	-0.0244359	0.00342609	0.897881	0.978278	0.984697	0.995605	-0.130469	0.0276069	-5.3395	-5.48313	0.0995709	-0.747806	0.0286279	-1.28027
1367926_at	Phb				8.78441	7.37641	mm	-0.135009	-0.0902638	0.213151	0.0847753	0.801301	0.582077	-1.29858	-1.82381	-4.69186	-4.16487	0.739786	0.010608	1.24254	0.344535
1367927_at	Phb				11.0317	9.50075	mm	-0.0569872	-0.0396322	0.381531	0.464692	0.858714	0.824067	-0.900805	-0.746978	-5.02106	-5.24318	0.447713	-0.26858	0.54547	-0.64723
1367928_at	Myh7				4.19631	3.45188	pp	0.63386	0.0657541	0.308201	0.190273	0.836278	0.665295	1.05377	1.36095	-4.90614	-4.71698	1.39991	0.10633	0.947306	-0.171014
1367929_at	Cd59				11.7252	10.3396	mm	-0.082167	-0.0650652	0.317713	0.287649	0.838989	0.732711	-1.03257	-1.0956	-4.92299	-4.97679	0.538788	-0.282869	0.817869	-0.051233
1367930_at	Gap43				12.5804	10.7616	mp	-0.0439082	0.0128127	0.728071	0.894392	0.952347	0.974996	-0.354077	0.134632	-5.2949	-5.47553	0.223421	-0.456169	0.123648	-1.29423
1367931_a_at	Ptbp1				8.81343	7.12477	mm	-0.037273	-0.040387	0.761179	0.654794	0.960877	0.901009	-0.309366	-0.454629	-5.30707	-5.39346	0.192896	-0.193201	0.403954	-0.315705
1367932_at	Hmgcs1				12.4515	10.801	pp	0.0238254	0.0332826	0.795868	0.653457	0.967277	0.900465	0.263213	0.456523	-5.31794	-5.39271	0.14648	-0.186622	0.373634	-0.428469
1367933_at	Amd1				11.5572	9.77786	pp	0.229147	0.12331	0.0580097	0.22268	0.730111	0.687588	2.0476	1.26293	-3.85406	-4.81828	1.15716	0.11204	1.1464	-0.9793
1367934_at	Rpl39				7.78387	5.77428	pp	0.0972433	0.0829756	0.759439	0.257385	0.960868	0.713028	0.311699	1.16956	-5.30647	-4.90905	0.304018	-0.972192	0.929502	-0.548648
1367935_at	Smu1				9.33905	7.47852	pp	0.0283537	0.0453178	0.798095	0.469476	0.968171	0.826086	0.26027	0.738878	-5.31857	-5.24827	0.155632	-0.238193	0.564028	-0.797422
1367936_at	Stk10				8.19641	6.80769	mm	-0.103297	-0.0547054	0.559155	0.720367	0.915849	0.922456	-0.597011	-0.363616	-5.20105	-5.42575	0.43642	-0.50884	0.412251	-1.33199
1367937_at	Miox				4.88772	4.2379	pp	1.00364	0.0793928	0.115315	0.209723	0.762091	0.679984	1.66876	1.30067	-4.30693	-4.77999	2.16373	0.09415	0.97204	-0.26527
1367938_at	Ugdh				10.2937	8.87102	pp	0.0255687	0.062124	0.789194	0.446968	0.965923	0.815878	0.272042	0.777434	-5.31599	-5.22356	0.15348	-0.49927	0.656257	-0.935003
1367939_at	Rbp1				7.58466	6.16279	mm	-0.00529481	-0.145926	0.982815	0.45867	0.998525	0.82168	-0.0218909	-0.757245	-5.34634	-5.23665	0.0188893	-0.724772	0.9617	-1.05451
1367940_at	Cxcr7				8.0202	6.80318	pp	0.123985	0.0568564	0.549822	0.714664	0.912001	0.921181	0.611418	0.371396	-5.19405	-5.42327	0.481691	-0.323308	0.424559	-0.761151
1367941_at	Tfam				9.49822	8.05499	pm	0.0595714	-0.0114198	0.408256	0.806516	0.868602	0.951805	0.85011	-0.248546	-5.05568	-5.45644	0.43143	-0.231761	0.1785	-0.342257
1367942_at	Acp5				6.83891	4.66598	pp	0.122078	0.0437973	0.604724	0.803008	0.925095	0.950373	0.528417	0.253155	-5.23222	-5.45543	0.443903	-0.798467	0.30728	-1.1592
1367943_at	Nfkbib				9.01993	7.4935	mm	-0.0650731	-0.0760116	0.67483	0.293062	0.940187	0.734166	-0.427624	-1.08299	-5.27139	-4.98798	0.295398	-1.11938	0.859695	-0.485235
1367944_at	Chst10				10.462	8.78069	mp	-0.0721957	0.0139656	0.412793	0.847394	0.870476	0.963551	-0.841723	0.195228	-5.06124	-5.46678	0.453627	-0.408398	0.159053	-0.794916
1367945_at	Atox1				10.4322	8.65658	mm	-0.0513544	-0.0872143	0.535401	0.231338	0.90976	0.691966	-0.63394	-1.23864	-5.18279	-4.84244	0.337366	-0.25502	0.978939	-0.096741
1367946_at	Pdlim1				7.77028	6.25616	pp	0.0247703	0.0724716	0.871183	0.452779	0.980649	0.819347	0.164873	0.767368	-5.3353	-5.23013	0.113535	-1.01179	0.696326	-1.11375
1367947_at	Prkag1				9.89291	8.35026	mm	-0.122129	-0.0929377	0.135969	0.10371	0.769754	0.600216	-1.57308	-1.71363	-4.41263	-4.30634	0.792047	0.017977	1.20649	0.264065
1367948_a_at	Kdr				7.67802	5.28775	pp	0.020969	0.0170574	0.884932	0.856691	0.98292	0.966419	0.147132	0.183188	-5.33758	-5.46877	0.0989298	-0.584969	0.166594	-0.64068
1367949_at	Penk				9.17149	7.98057	pp	0.366044	0.335793	0.159328	0.145539	0.782055	0.630126	1.47872	1.52115	-4.51283	-4.53897	1.24717	-0.47819	2.01818	-0.95406
1367950_at	Slc22a5				7.52376	5.75479	mm	-0.126131	-0.178529	0.255211	0.0289433	0.815536	0.494831	-1.18169	-2.37307	-4.7986	-3.38688	0.683973	-0.282434	1.82284	0.41539
1367951_at	Pgam2				1.78443	3.99831	mp	-0.132393	0.104185	0.707839	0.160378	0.948352	0.647431	-0.381766	1.46402	-5.28655	-4.60415	0.391922	-1.29272	1.1513	-0.52576
1367952_at	Lrp2				6.57192	4.65243	pp	0.337175	0.109478	0.438738	0.168488	0.879996	0.654865	0.794873	1.43462	-5.09137	-4.63698	0.89441	-0.75729	1.16228	0.491735
1367953_at	Tyro3				11.0785	9.36031	mm	-0.0897982	-0.0550202	0.279291	0.333269	0.824203	0.757912	-1.12132	-0.994182	-4.85061	-5.06352	0.584012	-0.237192	0.72856	-0.61405
1367954_at	Gfra1		MR		8.03969	6.80007	pp	0.173759	0.23258	0.11879	0.0192824	0.762091	0.464855	1.65168	2.56902	-4.32608	-3.08686	0.929399	-0.0681	2.11789	0.50812
1367955_at	Rab4b				9.68153	7.99635	mm	-0.033162	-0.0290256	0.619278	0.584715	0.927784	0.873873	-0.507061	-0.556478	-5.24118	-5.34905	0.256984	-0.524189	0.406645	-1.01686
1367956_at	Ncdn				13.3648	11.5312	pp	0.0356127	0.0912266	0.691205	0.16389	0.943633	0.651322	0.404762	1.45114	-5.27916	-4.61859	0.222557	-0.676146	1.08872	-0.09082
1367957_at	Rgs3				9.10015	7.60875	mm	-0.116305	-0.106379	0.266746	0.15298	0.821353	0.640745	-1.15226	-1.49193	-4.82423	-4.57254	0.652648	-0.071463	1.17274	0.12813
1367958_at	Abi1				11.2266	9.67028	pp	0.121042	0.172625	0.217118	0.0771872	0.802994	0.573932	1.28682	1.87411	-4.70295	-4.09843	0.704686	-0.276809	1.61528	0.07385
1367959_a_at	Scn1b				11.6451	10.2129	mm	-0.0813195	-0.011565	0.449776	0.891735	0.883575	0.974599	-0.775476	-0.138042	-5.10338	-5.47512	0.451993	-0.317377	0.119966	-0.578134
1367960_at	Arl4a				9.11154	7.48762	pm	0.0561592	-0.0382944	0.526669	0.581412	0.907767	0.872629	0.647742	-0.56142	-5.1757	-5.34668	0.352465	-0.59904	0.447036	-0.932594
1367961_at	Klk1b3				5.64196	3.78333	pp	0.674232	0.0631624	0.2157	0.315002	0.801892	0.746914	1.29101	1.03352	-4.69901	-5.03074	1.58545	0.867816	0.780841	-0.516449
1367962_at	Actn3				5.75565	4.02572	pp	0.741968	0.182328	0.242333	0.00679221	0.811605	0.437684	1.21578	3.05544	-4.76828	-2.31153	1.61786	-0.82256	2.04393	1.28001
1367963_at	Mlst8				9.11723	7.84497	mp	-0.0562614	0.0203498	0.580006	0.713506	0.92044	0.920772	-0.565282	0.372978	-5.21592	-5.42275	0.324403	-0.520297	0.276702	-0.926268
1367964_at	Tnni2				6.05423	4.5274	pp	0.148272	0.0450231	0.743395	0.471064	0.9575	0.827101	0.333296	0.736202	-5.30076	-5.24994	0.387185	-1.14459	0.561469	-0.692421
1367965_at	Slc9a1			MR	8.27311	7.17582	pp	0.274425	0.103454	0.0576246	0.172826	0.730111	0.657207	2.05114	1.41936	-3.8496	-4.65382	1.25532	0.552915	1.12916	0.00361
1367966_at	Dpp3				9.52398	8.27612	mm	-0.0429861	-0.0323531	0.674909	0.616259	0.940199	0.886698	-0.427514	-0.509955	-5.27143	-5.37041	0.246979	-0.643186	0.39586	-0.66492
1367967_at	Lepre1				7.10635	5.22446	mm	-0.00262074	-0.014099	0.9875	0.861382	0.998726	0.967939	-0.0159234	-0.177124	-5.34643	-5.46973	0.0114414	-0.592545	0.150643	-0.664933
1367968_at	LOC171161				1.17592	3.30859	mm	-0.0906521	-0.0695455	0.761259	0.257182	0.960877	0.713028	-0.30926	-1.17007	-5.3071	-4.90856	0.292572	-1.65581	0.871173	-0.216607
1367969_at	Prdx6				12.1224	10.7297	mm	-0.125335	-0.089631	0.104418	0.161552	0.761005	0.648894	-1.72536	-1.45969	-4.24258	-4.60902	0.842767	0.127375	1.08544	-0.20902
1367970_at	Pfn2				11.1527	9.26209	pp	0.0360024	0.0939922	0.716069	0.194605	0.949051	0.668506	0.370466	1.34711	-5.29003	-4.73164	0.211397	-0.525502	1.0563	-0.04929
1367971_at	Ptp4a2				11.5811	9.84041	pp	0.070552	0.100747	0.41665	0.201835	0.872166	0.674506	0.834641	1.32456	-5.06589	-4.75528	0.447667	-0.644453	1.07644	-0.94581
1367972_at	Cand1				11.1258	9.39494	pp	0.0375929	0.0915992	0.593361	0.126912	0.922638	0.617184	0.545268	1.60015	-5.2249	-4.44583	0.278639	-0.451287	1.15343	0.06214
1367973_at	Ccl2			MR	12.7638	10.8979	pp	0.468023	0.544552	0.229269	0.16381	0.80685	0.651322	1.25183	1.45143	-4.73549	-4.61827	1.30453	0.04293	2.50985	0.08009
1367974_at	Anxa3				11.1059	9.41014	mm	-0.24058	-0.1543	0.161341	0.302218	0.782414	0.739077	-1.47115	-1.06203	-4.52069	-5.00631	1.01764	0.23081	1.1678	-0.77237
1367975_at	Anxa3				7.07	5.58516	mm	-0.183505	-0.0928951	0.394078	0.514858	0.863119	0.847085	-0.876719	-0.664354	-5.03773	-5.29269	0.696761	-0.344759	0.724164	-1.13803
1367976_at	Tpp2				9.83237	7.86149	pp	0.177176	0.0157213	0.154112	0.806362	0.777922	0.951805	1.49873	0.248749	-4.49193	-5.4564	0.893397	0.416873	0.193521	-0.684805
1367977_at	Snca				12.8011	11.06	pp	0.149251	0.201868	0.213029	0.0538659	0.801301	0.542363	1.29895	2.06231	-4.69151	-3.84047	0.771813	-0.258817	1.81035	0.51016
1367978_at	Adcy2				11.6493	9.89581	mm	-0.00679111	-0.0189502	0.931895	0.670964	0.989925	0.907198	-0.0868663	-0.431847	-5.34341	-5.4022	0.0461332	-0.55355	0.308153	-0.35756
1367979_s_at	Cyp51				11.8608	10.195	mm	-0.0314824	-0.040817	0.737507	0.602109	0.955431	0.881281	-0.341262	-0.530676	-5.29855	-5.36112	0.191046	-0.278169	0.443229	-0.489289
1367980_at	Rabep1				10.8641	9.19861	pm	0.109853	-0.0228467	0.0656923	0.550824	0.735738	0.860915	1.98102	-0.607898	-3.93711	-5.32337	0.898197	0.314413	0.441775	-0.628775
1367981_at	Rabep1				9.73731	8.04337	mm	-0.0357013	-0.0407054	0.663695	0.374369	0.938191	0.777906	-0.443305	-0.910857	-5.26582	-5.12921	0.236534	-0.341114	0.640272	0.033423
1367982_at	Alas1				9.7444	8.07275	pp	0.0913821	0.108384	0.502064	0.406406	0.900334	0.795865	0.687341	0.850089	-5.15456	-5.17387	0.444444	-0.066587	0.883501	-0.270259
1367983_at	Fen1				7.9239	6.29842	mm	-0.0496538	-0.11871	0.723778	0.202834	0.951813	0.674821	-0.359928	-1.3215	-5.29319	-4.75847	0.238038	-0.568843	1.15337	-0.2623
1367984_at	Scaf1				8.34315	6.99569	mm	-0.0374617	-0.125573	0.795092	0.28712	0.967055	0.732711	-0.264237	-1.09685	-5.31772	-4.97569	0.177099	-0.661323	1.07674	-0.91996
1367985_at	Alas2				7.25579	5.85678	mm	-0.141041	-0.240712	0.715606	0.376545	0.948909	0.778826	-0.371101	-0.906623	-5.28984	-5.13242	0.398631	-0.931999	1.34301	-1.57798
1367986_at	Ptgfrn				7.85226	5.33875	mm	-0.0955176	-0.113823	0.459883	0.336183	0.885444	0.760361	-0.757972	-0.988048	-5.114	-5.06853	0.477798	-0.412699	0.975836	-0.725004
1367987_at	Rnpep				10.8092	9.38	mm	-0.0638485	-0.00849918	0.364783	0.851467	0.852381	0.964843	-0.933802	-0.189951	-4.99759	-5.46767	0.469644	-0.375748	0.136201	-0.478069
1367988_at	Cyp2c23				4.22876	3.64781	mp	-0.0176124	0.133339	0.969905	0.0188796	0.996436	0.464355	-0.0383441	2.57908	-5.34593	-3.07122	0.0453364	-1.71735	1.69184	0.754505
1367989_at	Slc2a4				5.33456	3.70433	mm	-0.106239	-0.00375026	0.667659	0.939484	0.938589	0.987161	-0.437709	-0.076983	-5.26783	-5.48087	0.37713	-0.83476	0.0558165	-0.671846
1367990_at	Crybb3				5.64934	4.76239	pp	0.310586	0.0568929	0.374343	0.346635	0.856106	0.765299	0.914842	0.966346	-5.01117	-5.08603	0.919221	-1.04187	0.722672	-0.377998
1367991_at	Gcs1				8.61938	6.77404	mm	-0.101318	-0.0710169	0.265368	0.211909	0.820998	0.682351	-1.15573	-1.29418	-4.82124	-4.78664	0.620033	-0.119214	0.934327	-0.127563
1367992_at	Scg5				13.7083	12.1071	mp	-0.0945311	0.0155082	0.308438	0.797346	0.836278	0.948849	-1.05324	0.260604	-4.90657	-5.45376	0.572389	-0.27885	0.198677	-0.611831
1367993_at	Clip1				8.25709	6.40991	pp	0.179593	0.0753222	0.0944975	0.250154	0.756154	0.708409	1.78158	1.18818	-4.17742	-4.8914	0.977874	0.356857	0.904165	-0.350225
1367994_at	Dpyd				7.3113	5.00222	pp	0.15437	0.0821752	0.430809	0.456495	0.876227	0.820846	0.808999	0.760974	-5.08245	-5.23425	0.616303	-0.552407	0.733652	-0.925858
1367995_at	Cat				10.1568	8.48835	pm	0.012777	-0.0304586	0.892628	0.618334	0.983821	0.887423	0.137223	-0.506936	-5.33875	-5.37173	0.0772364	-0.14568	0.386323	-0.693627
1367996_a_at	Lphn1				11.0109	9.28169	pp	0.0560271	0.047177	0.372735	0.37006	0.855135	0.775247	0.91801	0.919291	-5.00892	-5.1228	0.454203	-0.081375	0.661886	-0.493734
1367997_at	Clpb				8.52182	7.26948	mm	-0.304644	-0.152399	0.0734852	0.0622591	0.738639	0.556234	-1.92034	-1.98741	-4.01164	-3.94484	1.28102	-0.10466	1.57193	-0.24796
1367998_at	Slpi				9.36373	7.74702	pp	0.560234	0.758728	0.306481	0.153863	0.836278	0.641175	1.05766	1.48854	-4.90302	-4.5764	1.3188	-0.03586	2.99411	0.75652
1367999_at	Aldh2		MR		9.36913	7.86139	mm	-0.181768	-0.19742	0.0947807	0.0143533	0.756154	0.454036	-1.7799	-2.70875	-4.17938	-2.86785	0.982323	0.310881	2.01221	0.98741
1368000_at	C3				10.7775	9.01406	mm	-0.388197	-0.384303	0.391757	0.378979	0.862871	0.780171	-0.881135	-0.901906	-5.03471	-5.13597	1.00797	-0.81573	1.6894	-1.79461
1368001_at	Speg				9.3792	8.11689	mp	-0.0473913	0.0355365	0.666302	0.571166	0.938323	0.868101	-0.439623	0.576844	-5.26714	-5.33914	0.261126	-0.529079	0.442679	-0.916851
1368002_at	Msh2				8.5138	7.21212	mm	-0.130306	-0.107612	0.442203	0.13361	0.881562	0.621666	-0.788751	-1.57069	-5.09519	-4.48096	0.561753	-0.284486	1.21089	0.237723
1368003_at	Aldh1a2				7.54561	5.93464	mp	-0.0570168	0.0896824	0.759404	0.347759	0.960868	0.765464	-0.311747	0.964039	-5.30646	-5.08787	0.234942	-0.453186	0.864594	-0.287506
1368004_at	Mrpl23				10.7853	9.29056	mm	-0.0444216	-0.0496038	0.522	0.326171	0.906443	0.753746	-0.655173	-1.00928	-5.17182	-5.05107	0.332581	-0.324212	0.717057	0.021417
1368005_at	Itpr3				5.45375	5.00036	mp	-0.248314	0.147435	0.645961	0.0663885	0.934578	0.559314	-0.468518	1.95383	-5.25646	-3.9909	0.592633	-0.995777	1.53757	0.34687
1368006_at	Laptm5				9.36847	8.01903	mm	-0.101519	-0.100379	0.622664	0.583189	0.928685	0.873463	-0.502128	-0.55876	-5.2432	-5.34796	0.395825	-0.741345	0.688299	-1.25181
1368007_at	Dmbt1				2.94048	4.97351	pp	0.632854	0.179317	0.192653	0.0195119	0.798777	0.466547	1.36229	2.56337	-4.63048	-3.09563	1.57413	-0.76728	1.88804	0.8507
1368008_at	Prom1				9.31243	7.21614	mm	-0.189646	-0.23676	0.219407	0.049356	0.804413	0.536038	-1.28011	-2.10704	-4.70924	-3.77715	0.85267	-0.070607	1.96722	0.03853
1368009_at	Gne				8.81521	7.59337	pp	0.178794	0.0506588	0.0847826	0.50024	0.752162	0.842241	1.84191	0.687927	-4.10618	-5.27912	0.992016	-0.076224	0.56282	-0.5616
1368010_at	Ptpn6				7.43351	5.81374	mm	-0.162856	-0.00520256	0.591177	0.975164	0.922156	0.994719	-0.548524	-0.031566	-5.22346	-5.48303	0.520438	-0.986662	0.0374612	-1.07574
1368011_at	Fdxr				7.92943	6.04139	mp	-0.02953	0.00838923	0.786423	0.877747	0.965404	0.971806	-0.275716	0.156021	-5.31516	-5.47281	0.163699	-0.485413	0.115565	-0.634671
1368012_at	Tep1				7.8514	5.97997	mm	-0.114035	-0.164498	0.431414	0.162561	0.876325	0.650475	-0.807915	-1.45599	-5.08314	-4.61317	0.534966	-0.665074	1.40296	-0.02596
1368013_at	Ddit4l /// LOC100364537				7.67762	6.1265	mm	-0.0760904	-0.321875	0.654262	0.0528791	0.936536	0.541685	-0.456678	-2.0718	-5.26092	-3.8271	0.328824	-0.6272	2.26144	0.11631
1368014_at	Ptges			MR	9.62181	8.05716	pp	0.450457	0.478591	0.157286	0.154634	0.780756	0.641593	1.48649	1.4856	-4.50474	-4.57975	1.38366	0.503675	2.37877	0.78296
1368015_at	Ptges			MR	8.85086	7.30345	pp	0.620006	0.423055	0.0429086	0.073814	0.727658	0.568655	2.20615	1.89789	-3.65142	-4.06664	1.90953	1.21214	2.49097	1.57384
1368016_at	Pecr				9.31972	7.52081	mm	-0.0347374	-0.0522891	0.646883	0.471389	0.935052	0.827251	-0.4672	-0.735654	-5.25696	-5.25028	0.243491	-0.505165	0.592862	-0.499908
1368017_at	Lgals7				2.37911	3.75959	pp	0.443317	0.0830338	0.352744	0.186151	0.849723	0.664173	0.95817	1.37435	-4.97978	-4.70268	1.12057	0.356436	1.02012	-0.13432
1368018_at	Mkln1				9.69152	7.76353	mm	-0.0476667	-0.0771028	0.468418	0.167072	0.888374	0.652367	-0.743375	-1.43967	-5.12268	-4.63138	0.372712	-0.188491	1.02467	-0.2116
1368019_at	Mtor				9.55392	7.63589	pm	0.00976927	-0.143475	0.896518	0.0229415	0.984697	0.472206	0.13222	-2.48577	-5.33931	-3.21544	0.0691273	-0.369205	1.70515	0.880326
1368020_at	Mvd				7.87742	6.2699	pp	0.196069	0.162948	0.202099	0.0259468	0.800366	0.48326	1.33229	2.42627	-4.65965	-3.30634	0.882821	-0.573869	1.77183	0.48264
1368021_at	Adh1				3.38278	3.74654	pp	0.802722	0.143617	0.216954	0.0139242	0.802994	0.453622	1.28731	2.723	-4.70249	-2.84531	1.72693	-0.85733	1.78018	0.20723
1368022_at	Inppl1				8.92651	7.17374	mm	-0.0173855	-0.142267	0.902584	0.12392	0.985391	0.614934	-0.124426	-1.61374	-5.34013	-4.42948	0.0829293	-0.891851	1.38036	-0.12742
1368023_at	Qsox1				7.63345	6.49469	pm	0.0548864	-0.0449725	0.651262	0.608731	0.936439	0.88359	0.46095	-0.52095	-5.25932	-5.36553	0.285353	-0.969107	0.456742	-1.15204
1368024_at	Qsox1				7.3226	6.10523	mm	-0.225823	-0.0502086	0.384598	0.60179	0.85947	0.881281	-0.894869	-0.531146	-5.02521	-5.36091	0.778036	-0.425584	0.484401	-1.14922
1368025_at	Ddit4				10.49	8.58913	pp	0.0218356	0.0678333	0.843403	0.368587	0.976909	0.774461	0.200895	0.922189	-5.32986	-5.12058	0.120076	-0.415938	0.749595	-1.1203
1368026_at	Hdgfrp2				9.67845	8.17081	mm	-0.114638	-0.027067	0.147339	0.553449	0.775221	0.861127	-1.52558	-0.603858	-4.46359	-5.32547	0.762356	0.121727	0.429442	-0.515717
1368027_at	Tbxas1				7.5797	6.21908	pm	0.0471828	-0.0754622	0.815281	0.503302	0.972685	0.843426	0.237646	-0.682958	-5.32321	-5.28202	0.186332	-0.477969	0.666493	-1.28551
1368028_at	Prph			MR	7.78983	5.85629	mm	-0.503663	-0.361619	0.0451389	0.0600671	0.728897	0.552947	-2.17977	-2.00605	-3.68557	-3.91906	1.7169	0.30007	2.36105	0.22014
1368029_at	Gnai3				10.9279	9.24877	pp	0.0053739	0.0180712	0.941885	0.764082	0.992247	0.93825	0.0740966	0.304694	-5.34426	-5.44289	0.0385732	-0.428645	0.23193	-0.729109
1368030_at	Gnai3				8.82704	6.93307	mm	-0.0323522	-0.05167	0.762811	0.583507	0.960877	0.873771	-0.30718	-0.558284	-5.30762	-5.34819	0.181079	-0.359277	0.504199	-0.495244
1368031_at	Nolc1				10.4065	8.97269	pp	0.0988814	0.0973178	0.177341	0.0899684	0.794566	0.587624	1.41355	1.79161	-4.57953	-4.2068	0.696782	0.213857	1.25642	0.697416
1368032_at	Nolc1				8.90309	6.88382	pp	0.193123	0.105375	0.184123	0.270514	0.794566	0.720242	1.39042	1.13672	-4.60269	-4.93959	0.895062	-0.166958	1.01253	-0.08249
1368033_at	Nolc1				7.13386	6.22154	pp	0.269551	0.0424565	0.174118	0.67826	0.793251	0.908889	1.4248	0.421647	-4.56817	-5.40597	1.05801	-0.12408	0.396154	-0.463263
1368034_at	Chgb				12.0361	10.372	pp	0.0939974	0.0847026	0.665446	0.650186	0.938191	0.899858	0.440831	0.461165	-5.26671	-5.39087	0.356811	-0.774849	0.575029	-1.29626
1368035_a_at	Ptprf				9.98674	8.29494	mm	-0.143429	-0.141737	0.201903	0.152418	0.800366	0.640032	-1.3329	-1.4941	-4.65906	-4.57006	0.769083	0.116769	1.32708	-0.07378
1368036_at	Ptprf				9.76015	8.23735	pm	0.0732401	-0.0483451	0.5395	0.380921	0.91026	0.781456	0.627504	-0.898156	-5.18604	-5.13878	0.383889	-0.446827	0.655226	-0.021888
1368037_at	Cbr1 /// LOC100360507				9.86548	8.01692	mm	-0.183345	-0.24953	0.148261	0.0434832	0.775221	0.524547	-1.52187	-2.17122	-4.46753	-3.68506	0.913719	0.174035	2.0421	0.86272
1368038_at	Synj2bp				10.0625	8.08702	mm	-0.00605386	-0.0390278	0.930179	0.38803	0.98952	0.7852	-0.0890607	-0.884541	-5.34325	-5.14889	0.0457292	-0.353732	0.621829	-0.362493
1368039_at	Synj2bp				6.35939	4.37392	mp	-0.0332506	0.0140821	0.952763	0.827066	0.994075	0.958018	-0.0602074	0.22166	-5.34504	-5.46196	0.0780026	-1.64027	0.172797	-0.838913
1368040_at	Synj2bp				8.21506	6.76758	pp	0.171738	0.0611312	0.113417	0.328739	0.762091	0.754215	1.67828	1.00379	-4.2962	-5.05561	0.932198	-0.139722	0.758257	-0.350053
1368041_at	Synj2bp				9.09412	7.16608	mm	-0.0247844	-0.0419034	0.774017	0.457521	0.963481	0.82168	-0.292209	-0.759213	-5.31131	-5.23538	0.158928	-0.399822	0.560255	-0.546925
1368042_a_at	Hmg1l1 /// Hmgb1				12.1134	10.5722	pp	0.00594602	0.121734	0.932783	0.0876742	0.990141	0.584945	0.0857302	1.80563	-5.3435	-4.1886	0.0441872	-0.279018	1.36741	-0.10435
1368043_at	Snx1				10.1918	8.34671	mm	-0.0424341	-0.0787722	0.547261	0.178215	0.911731	0.659724	-0.615393	-1.40083	-5.19209	-4.67408	0.31384	-0.477122	1.01393	-0.14676
1368044_at	Scg2			MR	12.2534	10.504	pp	0.284273	0.228861	0.0822291	0.111422	0.749266	0.603784	1.85878	1.6737	-4.08602	-4.35617	1.22286	0.343682	1.74922	0.42499
1368045_at	Slc31a1				8.46995	7.08292	pm	0.17145	-0.000171184	0.127385	0.99795	0.767492	0.999533	1.61122	-0.00260554	-4.37097	-5.48347	0.912923	-0.132817	0.00205805	-0.71018
1368046_at	Slc31a1				7.8347	5.98758	mm	-0.0297325	-0.0631866	0.792144	0.533222	0.966912	0.854883	-0.268137	-0.635267	-5.31686	-5.30882	0.1615	-0.553594	0.591573	-0.955457
1368047_at	Slc13a3				6.13732	4.68642	mm	-0.609456	-0.102681	0.151998	0.314803	0.777725	0.746792	-1.50701	-1.03396	-4.48323	-5.03037	1.616	0.655335	0.952833	-0.346597
1368048_at	Serpina3k				1.9965	4.03126	pp	0.545916	0.0608892	0.152499	0.369284	0.777725	0.774699	1.50504	0.920817	-4.48531	-5.12163	1.52947	0.00899	0.718293	-0.164507
1368049_at	Tcp1				12.2304	10.5185	mm	-0.0507739	-0.0441313	0.409922	0.343437	0.869245	0.763265	-0.847023	-0.972938	-5.05774	-5.08075	0.420165	-0.195466	0.683104	-0.554666
1368050_at	Ccnl1				8.93127	7.60343	pp	0.142592	0.191322	0.329601	0.158914	0.841368	0.646019	1.0067	1.46946	-4.94315	-4.59803	0.663618	-0.370692	1.51271	0.1325
1368051_at	Hsd17b12				11.8125	10.1133	mm	-0.0383503	-0.0326223	0.520812	0.465379	0.906151	0.824576	-0.65707	-0.745812	-5.17082	-5.24391	0.328787	-0.380833	0.52702	-0.199662
1368052_at	Tspan8				7.82315	6.19371	mm	-0.100897	-0.20229	0.583887	0.227699	0.920508	0.690243	-0.559441	-1.24876	-5.21857	-4.83242	0.417315	-0.773165	1.43855	0.15556
1368053_at	Pard3				8.48592	6.61747	mm	-0.00861795	-0.13065	0.949062	0.277867	0.993428	0.72578	-0.064931	-1.11885	-5.34479	-4.9559	0.0423039	-0.508414	1.10773	-0.7876
1368054_at	Lmna				6.10582	5.22369	mp	-0.134023	0.178787	0.801911	0.0516348	0.969251	0.540471	-0.255235	2.084	-5.31964	-3.80986	0.322165	-1.18847	1.72201	0.49133
1368055_a_at	Lmna				9.20383	7.59766	pp	0.131224	0.0338267	0.310822	0.73813	0.836482	0.929131	1.04788	0.339526	-4.91085	-5.43312	0.652811	-0.381519	0.317783	-1.01217
1368056_at	Tsc2				10.8658	9.3522	mm	-0.152695	-0.152552	0.26002	0.168281	0.818748	0.654661	-1.1693	-1.43535	-4.80945	-4.63616	0.738777	0.117699	1.34561	0.351202
1368057_at	Abcd3				9.65908	7.63177	pm	0.0271333	-0.0629552	0.75167	0.205599	0.959929	0.677316	0.322137	-1.31307	-5.30376	-4.76721	0.174731	-0.220505	0.914848	0.184666
1368058_at	Safb				6.3159	5.44164	mm	-0.125672	-0.0414099	0.642044	0.470231	0.933328	0.82675	-0.47413	-0.737605	-5.25431	-5.24907	0.426132	-0.962228	0.547361	-0.742789
1368059_at	Crym				12.7135	11.0013	pp	0.0778259	0.136861	0.572836	0.235589	0.919886	0.694824	0.576124	1.22697	-5.21092	-4.85391	0.376108	-0.860952	1.18508	-0.61504
1368060_at	Hrsp12				10.3781	8.49588	mm	-0.117865	-0.145002	0.180605	0.0845704	0.794566	0.582076	-1.40233	-1.82511	-4.5908	-4.16316	0.732338	-0.097279	1.47759	0.47343
1368061_at	Kcnh1				8.18637	6.52952	pp	0.101994	0.142304	0.343592	0.103559	0.846595	0.600216	0.977084	1.71443	-4.96568	-4.30533	0.564783	-0.551727	1.42188	0.03435
1368062_at	Ap3m1				10.1284	8.43457	mm	-0.0695874	-0.133451	0.325669	0.0236932	0.840974	0.4759	-1.01518	-2.47023	-4.93658	-3.23926	0.508915	-0.176836	1.65683	0.62693
1368063_a_at	Ythdc1				10.6207	8.89615	mm	-0.0320092	-0.015701	0.618913	0.754912	0.927683	0.935205	-0.507594	-0.316955	-5.24096	-5.43957	0.256102	-0.114859	0.230027	-0.520365
1368064_a_at	Ddc				7.2237	5.60256	pm	0.13305	-0.142588	0.521351	0.310181	0.906168	0.743625	0.656209	-1.04418	-5.17127	-5.02168	0.516462	-1.12451	1.11531	-1.22655
1368065_at	Gipc1		MR		8.62674	7.18832	mm	-0.22341	-0.110471	0.0311337	0.0866519	0.72541	0.584224	-2.37111	-1.81198	-3.4345	-4.18033	1.22057	0.251578	1.32031	-0.22691
1368066_at	Bak1				6.2256	4.05473	pp	0.00870544	0.119323	0.963623	0.101504	0.995291	0.599147	0.046353	1.72552	-5.34565	-4.29135	0.0354303	-0.41917	1.32529	0.14098
1368067_at	Zfp148				11.3104	9.76788	mm	-0.0822413	-0.0676968	0.34691	0.313005	0.84769	0.745054	-0.970186	-1.03792	-4.97085	-5.02701	0.518305	-0.567325	0.802483	-0.984377
1368068_a_at	Pacsin2				8.55046	6.96402	mp	-0.095039	0.0571191	0.342083	0.506248	0.846	0.844274	-0.980235	0.678191	-4.96331	-5.28478	0.550084	0.053356	0.586637	-0.672433
1368069_at	Sharpin				9.81768	8.29708	mm	-0.0630047	-0.0792532	0.354293	0.120795	0.85	0.611988	-0.955003	-1.62824	-4.98212	-4.41193	0.476474	-0.071918	1.11809	0.417285
1368070_at	Stx8				9.94576	8.31547	pp	0.0462392	0.0140246	0.580797	0.753429	0.92044	0.935134	0.564089	0.318944	-5.21646	-5.43902	0.301871	-0.350336	0.228114	-0.710408
1368071_at	Mosc2	Gene candidate	MR	MR	10.6387	9.25225	mm	-0.243935	-0.161942	0.0376209	0.0514586	0.727658	0.540471	-2.2742	-2.08574	-3.56261	-3.80739	1.24449	0.275115	1.64994	0.60732
1368072_at	Btg3				9.81982	8.65047	pm	0.377431	-0.00718523	0.0298961	0.971277	0.72541	0.993868	2.39174	-0.0365093	-3.407	-5.48288	1.54955	0.749992	0.0472216	-1.70048
1368073_at	Irf1			MR	10.6644	8.40722	pp	0.557767	0.495253	0.124413	0.156724	0.765963	0.643557	1.62494	1.47767	-4.35583	-4.58874	1.59844	0.30533	2.41369	0.14705
1368074_at	Gale				7.37926	6.49134	mm	-0.149315	-0.00186639	0.463936	0.977125	0.887108	0.995577	-0.751021	-0.0290739	-5.11815	-5.4831	0.584293	-0.729347	0.0227685	-0.498053
1368075_at	Lipa				9.21439	7.46934	pm	0.0118294	-0.0140808	0.891394	0.87164	0.983725	0.970121	0.138811	-0.163888	-5.33857	-5.4717	0.0757251	-0.552566	0.143947	-0.966703
1368076_at	Vhl				10.8631	9.08195	pp	0.0816379	0.038859	0.296956	0.576506	0.832354	0.870493	1.07947	0.568789	-4.88535	-5.3431	0.553406	-0.149279	0.453112	-0.368322
1368077_at	Fbp1				4.79865	3.71848	pp	0.992559	0.108022	0.117493	0.0486572	0.762091	0.535908	1.65801	2.1143	-4.319	-3.76681	2.1459	-0.25808	1.42636	0.13236
1368078_at	Esm1				3.22155	3.26801	pm	0.614121	-0.027128	0.529072	0.718644	0.90794	0.92196	0.64393	-0.365964	-5.17767	-5.42501	1.08804	-2.10234	0.301871	-0.67229
1368079_at	Pdk1				9.51897	7.88432	mm	-0.0845688	-0.108697	0.326082	0.0936062	0.840974	0.590838	-1.01428	-1.77001	-4.93728	-4.23466	0.537859	-0.00542	1.29605	0.718712
1368080_at	Rgc32				11.6843	9.95187	pp	0.132892	0.0564934	0.23941	0.425482	0.81076	0.805997	1.22371	0.815375	-4.76113	-5.19812	0.712174	-0.234924	0.649324	-0.467066
1368081_at	Abca2	Gene candidate	MR	MR	9.9049	8.69381	mm	-0.300217	-0.219454	0.0248372	0.0254878	0.72541	0.480096	-2.48543	-2.43493	-3.28124	-3.29317	1.4147	0.599747	2.01843	0.71764
1368082_at	Slc4a2				7.81265	5.9805	mm	-0.0588684	-0.20956	0.619152	0.0145553	0.927784	0.454036	-0.507245	-2.70218	-5.24111	-2.87823	0.310341	-0.629318	2.06287	0.75193
1368083_at	Ccnh				11.0196	9.28153	mp	-0.0179271	0.0598189	0.883872	0.536631	0.982611	0.855522	-0.148498	0.629929	-5.33742	-5.31171	0.0927962	-0.442689	0.574657	-0.725893
1368084_at	Dnase1				5.45379	4.66899	pp	0.0085071	0.0274506	0.989506	0.728476	0.998983	0.925973	0.0133668	0.352592	-5.34646	-5.42918	0.0185845	-1.4627	0.296706	-1.09701
1368085_at	Gchfr			MR	6.56928	6.2741	pp	0.313533	0.0887643	0.0754765	0.213075	0.743164	0.682612	1.90576	1.29074	-4.02937	-4.79015	1.29424	0.22442	1.00867	0.109603
1368086_a_at	Lss				5.07661	5.84321	mp	-0.0139615	0.0456496	0.980085	0.507527	0.998092	0.844584	-0.0253704	0.676127	-5.34627	-5.28597	0.0328127	-0.65184	0.535022	-0.776288
1368087_a_at	Ptpn21				6.80521	4.86552	pm	0.00983317	-0.0540953	0.966074	0.46297	0.995626	0.823609	0.0432274	-0.749905	-5.34576	-5.24132	0.0362098	-0.610043	0.607648	-0.602822
1368088_at	Cdk5				10.3339	9.10731	mp	-0.0636088	0.018566	0.415654	0.739784	0.871581	0.929681	-0.836466	0.337294	-5.0647	-5.43378	0.43387	-0.43341	0.250962	-0.990078
1368089_at	Pde2a				12.4478	10.5131	pp	0.0506218	0.0167733	0.438818	0.718554	0.879996	0.92196	0.794732	0.366087	-5.09146	-5.42497	0.397261	0.038899	0.262367	-0.506886
1368090_at	Prx				5.87176	5.48938	mm	-0.329323	-0.0304614	0.179005	0.643091	0.794566	0.897522	-1.40781	-0.47127	-4.5853	-5.3868	1.15865	-0.80781	0.3685	-1.11957
1368091_at	Oplah			MR	8.18145	6.24079	mm	-0.330357	-0.284961	0.12879	0.0474891	0.767492	0.534072	-1.60483	-2.12665	-4.378	-3.74917	1.23098	0.409992	2.15608	1.0261
1368092_at	Fah	Gene candidate	MR	MR	9.23745	7.42084	mm	-0.368648	-0.382364	0.0136403	0.00126161	0.723126	0.434155	-2.78307	-3.81513	-2.87444	-1.06877	1.62135	0.836911	3.05938	1.89153
1368093_at	Myh6				5.21232	3.64022	pp	0.146991	0.0554251	0.820257	0.318365	0.973898	0.748658	0.231119	1.02616	-5.32447	-5.03696	0.32095	-1.23601	0.745829	-0.514201
1368094_at	Secisbp2				8.00332	6.26955	mm	-0.0631162	-0.151127	0.653635	0.0390981	0.936536	0.518292	-0.457571	-2.22454	-5.26058	-3.6075	0.302171	-0.526294	1.6516	1.1609
1368095_at	Ak3				9.47006	7.81158	mm	-0.0676685	-0.0852458	0.470601	0.15738	0.889519	0.643655	-0.739669	-1.4752	-5.12486	-4.59154	0.409262	-0.399816	1.07341	-0.08379
1368096_at	Rab7l1				10.0752	8.86067	mm	-0.115828	-0.0986183	0.141924	0.123732	0.772495	0.614591	-1.5478	-1.61461	-4.43988	-4.42844	0.77145	0.206462	1.18943	-0.03323
1368097_a_at	Rtn1				13.902	12.2574	pp	0.00783259	0.0597114	0.911873	0.248423	0.985772	0.706377	0.112506	1.1927	-5.3413	-4.88708	0.0580259	-0.207996	0.84396	-0.021684
1368098_a_at	Snrpn				13.8351	12.5714	mp	-0.0162443	0.0118651	0.789817	0.751282	0.966166	0.934378	-0.271218	0.321824	-5.31618	-5.43821	0.137242	-0.254215	0.23876	-0.668363
1368099_at	Clasp2				11.4153	9.52963	mm	-0.0470069	-0.111601	0.579439	0.0729145	0.92044	0.568028	-0.566137	-1.90439	-5.21553	-4.0579	0.304217	-0.667764	1.3611	-0.0828
1368100_at	Pcyt2				9.86777	8.41117	mm	-0.0627641	-0.0583863	0.428594	0.359208	0.875989	0.770606	-0.812973	-0.94083	-5.07991	-5.10617	0.42391	-0.265476	0.716846	-0.633784
1368101_at	Calm3				11.6946	10.1074	mp	-0.00245041	0.038767	0.968516	0.431469	0.996076	0.809743	-0.0401152	0.804684	-5.34587	-5.2054	0.0203498	-0.326041	0.573987	-0.462613
1368102_at	Hsd11b2				3.99371	4.64362	mp	-0.140873	0.0711827	0.785071	0.35267	0.965093	0.767119	-0.277509	0.95402	-5.31476	-5.09582	0.34438	-0.74317	0.779202	-0.780858
1368103_at	Abcg1				9.95148	8.17091	mm	-0.088372	-0.0959487	0.401975	0.261443	0.865204	0.715598	-0.861822	-1.15928	-5.04784	-4.91869	0.496491	-0.530609	0.982123	-0.334987
1368104_at	Tspan2	Gene candidate	MR	MR	11.1606	9.78988	mm	-0.414267	-0.336128	0.0051047	0.00566462	0.678423	0.434155	-3.26054	-3.13836	-2.21215	-2.17661	1.80547	0.859788	2.70583	1.24564
1368105_at	Tspan2	Gene candidate	MR	MR	11.0587	9.47277	mm	-0.254112	-0.224442	0.0438125	0.0248011	0.727658	0.476988	-2.19531	-2.44815	-3.66547	-3.27301	1.24815	0.07259	2.04365	0.33224
1368106_at	Plk2				11.4586	9.73697	pp	0.256404	0.163609	0.184263	0.333387	0.794566	0.757925	1.38995	0.993934	-4.60315	-5.06372	1.02131	-0.19595	1.16273	-1.0063
1368107_at	Prl3c1				4.49452	3.11224	pm	0.26763	-0.0476494	0.599145	0.40697	0.923516	0.795865	0.53667	-0.849048	-5.22866	-5.17461	0.657893	-0.837367	0.627905	-0.667275
1368108_at	Atp2a1				5.97656	4.63414	pp	0.475738	0.145048	0.419723	0.0700041	0.873134	0.563465	0.829029	1.92594	-5.06956	-4.02883	1.08287	-1.39568	1.51656	0.655773
1368109_at	NA				11.1121	9.63681	pp	0.0114977	0.0658501	0.863141	0.284944	0.979119	0.73181	0.175276	1.10197	-5.33384	-4.97111	0.0894237	-0.292579	0.824137	0.362289
1368110_a_at	Syngap1				2.90046	3.47473	pm	0.349874	-0.00863394	0.53329	0.895749	0.909104	0.975291	0.637265	-0.132891	-5.18109	-5.47573	0.817894	-1.30908	0.10448	-0.220964
1368111_at	Abtb2				6.80943	5.84562	pm	0.14779	-0.0818774	0.427082	0.171845	0.875568	0.656825	0.815695	-1.42278	-5.07817	-4.65005	0.606233	-1.03159	1.03646	-0.58085
1368112_at	NA				2.69797	4.22358	pp	0.142329	0.0525189	0.817174	0.363658	0.973067	0.772551	0.235162	0.931945	-5.3237	-5.11307	0.318597	-0.50647	0.688194	-0.116083
1368113_at	Tff2				4.68767	3.59407	pp	0.0614528	0.0723852	0.92318	0.229116	0.988057	0.690486	0.0980169	1.2448	-5.34256	-4.83634	0.135244	-1.47099	0.917255	-0.460845
1368114_at	Fgf13				13.2826	11.6052	pp	0.0628956	0.0715054	0.450631	0.275031	0.883656	0.722521	0.773985	1.1257	-5.1043	-4.94968	0.410572	-0.426013	0.859284	-0.547626
1368115_at	Cldn3				5.60302	6.1676	mp	-0.471876	0.0878856	0.231766	0.352776	0.80797	0.767119	-1.24482	0.953805	-4.74193	-5.09599	1.30645	-0.84477	0.852052	-0.770248
1368116_a_at	Rps6kb1				7.07635	5.13007	pp	0.259856	0.0179266	0.0702974	0.843327	0.737069	0.962422	1.94442	0.200504	-3.9822	-5.46587	1.19652	0.462101	0.179115	-1.33091
1368117_at	Gphn				10.3685	9.1728	pp	0.0317356	0.00555373	0.697398	0.901156	0.945231	0.977109	0.396175	0.125959	-5.28197	-5.47652	0.211225	-0.181698	0.0903007	-0.47495
1368118_at	Bcl10				9.82476	8.0564	pp	0.0976083	0.0767168	0.312025	0.397605	0.836482	0.791286	1.04519	0.866459	-4.91299	-5.16211	0.576708	-0.426062	0.762416	-0.684114
1368119_at	Inpp5j				9.94188	8.75909	mp	-0.130152	0.0508777	0.245447	0.409944	0.811605	0.797227	-1.20742	0.843572	-4.77579	-5.17849	0.700986	-0.128584	0.638426	-0.390164
1368120_at	Nell1				10.4646	8.90762	pp	0.156881	0.108731	0.164483	0.24201	0.784641	0.701031	1.45948	1.20965	-4.53274	-4.87077	0.83679	-0.065211	1.0603	-0.32228
1368121_at	Akr7a3				7.17376	5.96625	mm	-0.274579	-0.181399	0.0995977	0.151971	0.759565	0.639499	-1.75207	-1.49582	-4.21178	-4.56809	1.1723	0.367709	1.48755	-0.20372
1368122_at	Rnf103				10.1563	8.76962	mm	-0.0551878	-0.0750865	0.440033	0.124156	0.880944	0.615427	-0.792581	-1.61267	-5.0928	-4.43078	0.402567	-0.254984	1.09781	-0.00917
1368123_at	Igf1r				8.23368	6.56745	mp	-0.0694195	0.0209252	0.409267	0.684562	0.869029	0.911552	-0.848235	0.41287	-5.05693	-5.40915	0.449858	-0.226428	0.300588	-0.50133
1368124_at	Dusp5				8.53092	6.96383	pp	0.453437	0.369224	0.133718	0.0862469	0.767799	0.583957	1.58288	1.81451	-4.40199	-4.17702	1.42721	-0.21322	2.2856	0.52279
1368125_at	Slc12a4	Gene candidate	MR	MR	6.71287	5.13559	mm	-0.346791	-0.228199	0.055834	0.00458294	0.730111	0.434155	-2.06791	-3.2347	-3.82846	-2.01929	1.40477	0.0658	2.29241	0.75245
1368126_at	Aacs				7.90595	6.52443	pm	0.207735	-0.0211123	0.0691115	0.732716	0.736174	0.92724	1.95364	-0.346846	-3.97089	-5.43093	1.08592	0.823707	0.266128	-0.856982
1368127_at	Neu2				7.55564	5.95827	mm	-0.216339	-0.120116	0.271868	0.357389	0.822696	0.769797	-1.1395	-0.944483	-4.83518	-5.10332	0.857132	-0.589498	0.978113	-1.12577
1368128_at	Pla2g2a				2.11128	4.38664	pp	0.119321	0.0283077	0.508253	0.707709	0.902538	0.918536	0.677277	0.380917	-5.16004	-5.42015	0.498458	-0.673762	0.314464	-0.937396
1368129_at	Sfmbt1				7.81308	6.44171	mp	-0.0262203	0.00313389	0.823947	0.949694	0.974391	0.988902	-0.226287	0.0639738	-5.32538	-5.48167	0.138881	-0.74659	0.0464318	-0.979628
1368130_at	Aldh3a1				3.98949	4.26279	mp	-0.10302	0.117771	0.879472	0.0508794	0.981773	0.540471	-0.154172	2.09153	-5.33671	-3.79919	0.219534	-1.51085	1.45801	0.10019
1368131_at	Capn6				5.57705	5.16746	mm	-0.86213	-0.167234	0.0989045	0.0997138	0.759565	0.59761	-1.756	-1.73534	-4.20722	-4.27893	2.04985	-0.32548	1.53635	0.26726
1368132_at	Tob1				10.0941	8.20225	mm	-0.0340774	-0.00877939	0.64105	0.892981	0.933328	0.974908	-0.475556	-0.136443	-5.25375	-5.47531	0.245525	-0.3897	0.106902	-0.732602
1368133_at	Mpdz				9.61138	7.78387	mm	-0.106702	-0.0689555	0.290505	0.484023	0.828692	0.833404	-1.09453	-0.714548	-4.87297	-5.26326	0.612861	-0.425909	0.65541	-1.10698
1368134_a_at	Il4ra				6.88631	6.14773	pp	0.440679	0.0525095	0.318987	0.676893	0.839352	0.908448	1.02976	0.423554	-4.92519	-5.40527	1.15608	-0.74556	0.437845	-0.855775
1368135_at	Ninj2		MR		8.20521	6.7086	mm	-0.229603	-0.245685	0.0796613	0.0218334	0.746672	0.472206	-1.87622	-2.50957	-4.06507	-3.17883	1.11375	-0.10608	2.15148	0.821
1368136_at	Tmpo				8.68681	6.93742	mp	-0.0572877	0.0127157	0.537333	0.862666	0.909833	0.968096	-0.630903	0.175465	-5.18433	-5.46998	0.34916	-0.562547	0.143695	-1.11842
1368137_at	Mapt				11.5169	9.91761	mm	-0.086668	-0.0832889	0.184604	0.096145	0.794566	0.59361	-1.38881	-1.75537	-4.60429	-4.25342	0.669502	-0.002914	1.18887	0.831458
1368138_at	Mapt				10.9915	9.45941	mm	-0.0550205	-0.0770736	0.410943	0.165628	0.869479	0.652222	-0.845135	-1.44485	-5.05899	-4.62561	0.422849	-0.206725	1.0269	0.034509
1368139_s_at	Alpl				4.33498	4.56352	mm	-0.834405	-0.00892249	0.109953	0.919073	0.762091	0.981903	-1.69601	-0.103032	-4.27612	-5.47882	1.98747	-0.65973	0.0908255	-0.634919
1368140_at	Wnk1				2.16802	3.99386	mp	-0.269274	0.0185707	0.451711	0.73236	0.88373	0.927139	-0.772105	0.347328	-5.10545	-5.43079	0.789128	-0.487052	0.256385	-0.457052
1368141_at	Cnbp				12.5327	10.9626	pp	0.0138958	0.0434816	0.801901	0.297217	0.969251	0.736683	0.255248	1.07342	-5.31964	-4.99638	0.130669	-0.194825	0.747208	0.00062
1368142_at	Anxa7				7.77187	5.6086	pp	0.130158	0.0504702	0.287339	0.362678	0.828006	0.77237	1.10202	0.933896	-4.86677	-5.11156	0.667914	-0.373986	0.6812	-0.33789
1368143_at	Anxa7				9.05579	7.2786	pp	0.0789487	0.0560315	0.431337	0.449708	0.876227	0.817533	0.808052	0.772679	-5.08305	-5.22667	0.457458	-0.501238	0.627049	-0.684111
1368144_at	Rgs2				10.2645	8.649	pp	0.224644	0.215538	0.109366	0.115073	0.762091	0.60558	1.69906	1.65562	-4.27265	-4.37848	1.05407	0.07893	1.69161	-0.16436
1368145_at	Pcp4				12.0859	10.4291	mm	-0.0366816	-0.0685965	0.848018	0.689238	0.977448	0.912593	-0.194894	-0.406381	-5.33084	-5.41145	0.149032	-0.556599	0.486728	-0.461172
1368146_at	Dusp1				9.58336	8.3515	pp	0.366451	0.313633	0.057361	0.122966	0.730111	0.614232	2.05358	1.61813	-3.84653	-4.42417	1.43795	0.2345	2.00664	-0.25124
1368147_at	Dusp1			MR	7.45328	5.81084	pp	0.576856	0.452014	0.029685	0.0656187	0.72541	0.559314	2.39533	1.95995	-3.4022	-3.98255	1.90177	0.68884	2.6086	0.62142
1368148_at	Ngfr				3.9993	4.11976	pp	0.341005	0.0189102	0.649854	0.831855	0.936072	0.959287	0.462957	0.215419	-5.25856	-5.46316	0.689884	-2.26153	0.190901	-0.491087
1368149_at	Hif1a				5.92629	5.54369	mp	-0.206132	0.0698554	0.608332	0.290925	0.925927	0.733296	-0.523099	1.08795	-5.23448	-4.98359	0.57078	-1.19369	0.834873	-0.302227
1368150_at	Slc27a2				7.21493	5.63448	mm	-0.201699	-0.112147	0.339074	0.454866	0.843723	0.820336	-0.986552	-0.763774	-4.95854	-5.23245	0.772741	-0.630529	0.850463	-0.857397
1368151_at	Matr3				12.9659	11.8763	mp	-0.0301635	0.0312057	0.637259	0.5532	0.932134	0.861127	-0.481006	0.604241	-5.25164	-5.32527	0.242745	-0.484923	0.439993	-0.662397
1368152_at	Zdhhc7				9.72211	8.15707	pm	0.101615	-0.0376428	0.222973	0.356062	0.805014	0.768665	1.26977	-0.947156	-4.71889	-5.10122	0.656512	0.008608	0.665679	-0.319938
1368153_a_at	Nelf				12.9103	11.1688	pp	0.00823953	0.035397	0.935971	0.669824	0.990534	0.906745	0.0816546	0.433446	-5.34378	-5.4016	0.0474015	-0.469078	0.37166	-1.02373
1368154_at	Gucy1a3				9.54058	7.98191	mm	-0.111893	-0.152039	0.490137	0.302928	0.89653	0.739461	-0.706943	-1.06043	-5.14367	-5.0077	0.494585	-0.478295	1.15873	-0.7075
1368155_at	Cyp2c12				3.96787	3.15501	mp	-0.634621	0.0314259	0.407118	0.566655	0.867963	0.865879	-0.852222	0.583681	-5.05428	-5.33574	1.26662	-2.52094	0.429734	-0.303594
1368156_at	Camkk1				11.4236	9.85863	pp	0.0171765	0.085486	0.921199	0.556749	0.987595	0.861474	0.100554	0.598793	-5.34235	-5.32808	0.0734983	-0.67473	0.659963	-1.04012
1368157_at	Stmn3				13.0121	11.2438	mp	-0.0283472	0.0498312	0.691305	0.430546	0.943633	0.809124	-0.404624	0.806326	-5.2792	-5.20429	0.208162	-0.454323	0.615986	-0.332407
1368158_at	Scfd1				10.1636	8.57301	pp	3.49388e-05	0.019332	0.999489	0.71696	0.999837	0.921849	0.000651474	0.368261	-5.34654	-5.42427	0.000334702	-0.168871	0.270502	-0.639006
1368159_at	Abcb6				7.90884	6.8836	pm	0.0592403	-0.000161157	0.736743	0.997649	0.955183	0.999432	0.342297	-0.00298703	-5.29826	-5.48346	0.251269	-0.845391	0.00221493	-0.612483
1368160_at	Igfbp1				3.29496	3.79185	pp	0.195268	0.138735	0.762933	0.0411541	0.960877	0.520183	0.307017	2.19889	-5.30766	-3.64492	0.426073	-1.10813	1.58781	0.10337
1368161_a_at	Ahsg				5.26358	4.18186	mp	-0.108977	0.0834731	0.812705	0.166903	0.972027	0.652367	-0.241028	1.44027	-5.32255	-4.63071	0.282499	-1.38954	1.05079	0.179042
1368162_at	Cst6				9.02758	7.22412	pp	0.153674	0.123406	0.305168	0.29587	0.836278	0.735808	1.06064	1.07651	-4.90063	-4.99367	0.705124	-0.163999	1.05807	-0.50995
1368163_at	Dpp4				5.75245	3.68303	mm	-0.0551037	-0.022352	0.853738	0.760953	0.978922	0.937523	-0.187465	-0.308873	-5.33201	-5.44177	0.177768	-1.61698	0.252532	-0.950598
1368164_at	Blvra				9.08666	7.21654	pm	0.167561	-0.0539537	0.147023	0.37524	0.775221	0.778386	1.52686	-0.90916	-4.46223	-5.1305	0.880235	-0.107661	0.682983	-0.941257
1368165_at	Prps1				11.6327	9.84923	pp	0.126755	0.123091	0.176644	0.064855	0.794566	0.559314	1.41597	1.96608	-4.57709	-3.97415	0.756151	-0.043176	1.43458	0.27624
1368166_at	Arl2				8.7762	7.4831	mm	-0.0276397	-0.103044	0.828093	0.0894017	0.975362	0.587624	-0.220864	-1.79505	-5.32638	-4.20235	0.140113	-0.142253	1.28164	0.19338
1368167_at	Ctse				6.75266	4.29996	mm	-0.0286223	-0.0675933	0.874638	0.475015	0.981193	0.829309	-0.16041	-0.729563	-5.3359	-5.25406	0.119638	-1.01454	0.656992	-0.974808
1368168_at	Slc34a2			MR	3.97319	3.37378	pp	0.940901	0.108658	0.0818253	0.0559257	0.747816	0.544873	1.86149	2.043	-4.08277	-3.86758	2.19336	0.55323	1.40179	0.509686
1368169_at	Pick1				8.88548	7.43035	pm	0.112776	-0.0327971	0.177118	0.563829	0.794566	0.864963	1.41433	-0.587976	-4.57875	-5.33358	0.724899	-0.320051	0.43715	-0.57549
1368170_at	Slc6a1				12.0449	10.4546	pp	0.0150881	0.0157035	0.890673	0.817232	0.983725	0.954557	0.139739	0.234504	-5.33846	-5.4594	0.0833306	-0.487461	0.186283	-0.777875
1368171_at	Lox				6.37517	4.63124	pp	0.353457	0.124312	0.541776	0.730143	0.911	0.926517	0.623943	0.350332	-5.18783	-5.42988	0.813578	-1.5042	0.604821	-1.45679
1368172_a_at	Lox				5.45226	3.85423	pp	0.206701	0.146139	0.763255	0.597418	0.960877	0.879624	0.306587	0.537597	-5.30777	-5.35794	0.438009	-1.14211	0.811543	-0.516657
1368173_at	Nop58				10.6433	8.79563	pp	0.0172602	0.0729723	0.88678	0.461577	0.983114	0.82274	0.144751	0.752279	-5.33787	-5.23982	0.0899786	-0.449691	0.691039	-0.590481
1368174_at	Egln3				8.58907	6.75224	pm	0.0512087	-0.00254571	0.704665	0.982469	0.947584	0.996123	0.386136	-0.0222795	-5.28518	-5.48325	0.25083	-0.609822	0.0222317	-1.1159
1368175_at	Zhx1				9.21215	7.58819	pm	0.0281698	-0.00103374	0.781987	0.985421	0.964406	0.996475	0.281605	-0.0185283	-5.31381	-5.48332	0.162688	-0.415812	0.0138687	-1.06992
1368176_at	Rara			MR	6.90287	6.15003	pp	0.383968	0.123577	0.0649678	0.0754621	0.73337	0.570337	1.98699	1.88616	-3.92972	-4.08236	1.45057	0.614264	1.40655	0.25367
1368177_at	Acsl3				11.5639	9.76547	mm	-0.0994555	-0.0306354	0.225218	0.651252	0.805911	0.899892	-1.26333	-0.459651	-4.72487	-5.39147	0.649917	-0.074118	0.363509	-0.754471
1368178_at	Pdzk1				3.82401	3.64691	pm	0.298155	-0.0127878	0.574313	0.857528	0.920139	0.966973	0.573884	-0.182106	-5.21196	-5.46895	0.717496	-1.6473	0.147318	-0.346299
1368179_at	Crlf2				8.16169	6.67628	mp	-0.150724	0.0694071	0.442104	0.294099	0.881562	0.734397	-0.788925	1.08059	-5.09508	-4.99009	0.601675	-0.855715	0.829551	-0.742999
1368180_s_at	Gsta2				5.11536	5.15683	mp	-0.1799	0.0273439	0.740779	0.596459	0.956428	0.879207	-0.336832	0.539016	-5.29978	-5.35728	0.428427	-1.35631	0.391502	-0.710608
1368181_at	Mthfd1				9.6459	8.10748	mm	-0.1479	-0.0669103	0.0574828	0.199203	0.730111	0.672652	-2.05245	-1.3327	-3.84795	-4.74679	0.977786	0.394671	0.937232	-0.473238
1368182_at	Acsl6				10.1915	8.78202	mm	-0.135899	-0.152814	0.191368	0.0468215	0.798777	0.533031	-1.36646	-2.13383	-4.62638	-3.73888	0.762133	0.344708	1.62717	0.59254
1368183_at	Plcg1	Gene candidate	MR	MR	9.41986	8.08408	mm	-0.286524	-0.130249	0.0178242	0.03169	0.72541	0.503919	-2.65107	-2.32863	-3.05596	-3.45355	1.42064	0.492261	1.59557	0.55632
1368184_at	Psmd9				9.02863	7.50488	mp	-0.0353292	0.000864392	0.682041	0.98411	0.941249	0.996135	-0.417529	0.0201939	-5.27487	-5.48329	0.226476	-0.565911	0.0144815	-0.410608
1368185_at	NA				10.1382	8.55279	mm	-0.127148	-0.0179938	0.141225	0.716157	0.772322	0.921841	-1.55072	-0.369356	-4.43675	-5.42392	0.796363	0.038728	0.267008	-0.557804
1368186_a_at	Syk				7.2604	5.46552	mm	-0.104652	-0.0184056	0.473728	0.81964	0.891117	0.955358	-0.734375	-0.231355	-5.12795	-5.46004	0.489328	-0.279034	0.196649	-0.842601
1368187_at	Gpnmb				9.72413	8.48134	mm	-0.00752586	-0.0600459	0.988033	0.893262	0.998726	0.974908	-0.015244	-0.136082	-5.34644	-5.47536	0.018681	-0.888741	0.262189	-1.72716
1368188_at	Hpd				6.22875	4.44354	pm	0.0730263	-0.160411	0.705463	0.151388	0.947759	0.638825	0.385037	-1.49808	-5.28553	-4.56551	0.294947	-0.55134	1.40579	-0.5336
1368189_at	Dhcr7				9.37142	8.09247	pp	0.0846572	0.0519337	0.475011	0.586896	0.891307	0.874411	0.73221	0.553222	-5.12922	-5.35061	0.445001	-0.611699	0.502805	-1.00679
1368190_at	Ren				6.50934	4.90706	pm	0.0352954	-0.0233184	0.887906	0.788614	0.983114	0.946112	0.143301	-0.272123	-5.33804	-5.45108	0.124702	-0.662186	0.238565	-1.11174
1368191_a_at	Slc22a1	Gene candidate	MR	MR	3.97939	3.79276	pp	1.62293	0.182284	0.000744573	0.00176402	0.618165	0.434155	4.18978	3.66488	-0.95845	-1.31424	3.75981	1.77582	2.19121	1.20747
1368192_at	Cxcr3				5.92512	3.83471	pp	0.43141	0.126254	0.131299	0.131656	0.767492	0.619717	1.59357	1.57916	-4.39033	-4.47091	1.39694	-0.34393	1.29665	0.10618
1368193_at	Slc26a4				6.20231	5.76816	mp	-0.273023	0.00256144	0.23101	0.96048	0.807212	0.99104	-1.24693	0.0502439	-4.73999	-5.48236	1.00032	-0.83468	0.0367587	-0.615006
1368194_at	Agpat4				10.1291	8.63136	mm	-0.0269557	-0.0130948	0.765032	0.855054	0.960946	0.965976	-0.304207	-0.185307	-5.30837	-5.46843	0.167933	-0.540863	0.150269	-0.803098
1368195_at	Hspbap1				6.5538	5.1489	mm	-0.252011	-0.0673476	0.605329	0.265443	0.925095	0.717882	-0.527525	-1.14926	-5.2326	-4.92801	0.633145	-1.95911	0.852357	-0.459493
1368196_at	Clps			MR	5.93958	3.81511	pp	0.274804	0.111587	0.175785	0.0935098	0.79445	0.590712	1.41896	1.77058	-4.57407	-4.23394	1.06578	0.242992	1.30891	0.05432
1368197_at	Oprk1				4.30276	3.69741	mm	-0.306151	-0.0813554	0.665864	0.246315	0.938191	0.704899	-0.440242	-1.19824	-5.26692	-4.88178	0.637713	-1.66512	0.935126	-0.184314
1368198_at	Oprk1				4.00667	4.33965	pp	0.484069	0.107222	0.367205	0.136824	0.85372	0.623184	0.928968	1.55699	-5.00107	-4.49714	1.15345	-0.92662	1.20351	-0.28351
1368199_at	Nup88				9.64617	8.27948	mm	-0.0585766	-0.0347681	0.586822	0.540246	0.921323	0.857107	-0.555038	-0.624287	-5.22055	-5.31473	0.326132	-0.421888	0.463547	-0.686093
1368200_at	Cx3cl1				12.4024	10.7098	pp	0.0961611	0.0975992	0.448388	0.246879	0.883309	0.705682	0.777898	1.19675	-5.1019	-4.8832	0.48599	-0.181432	1.0062	-0.39016
1368201_at	Npr1				7.30323	6.03723	mm	-0.157003	-0.163671	0.412298	0.135852	0.870353	0.622893	-0.842635	-1.56111	-5.06064	-4.49229	0.634135	-0.946355	1.44709	-0.42469
1368202_a_at	Dab2				8.5908	7.12148	pm	0.00839505	-0.0429671	0.971694	0.838464	0.997016	0.961239	0.0360634	-0.20682	-5.346	-5.46474	0.030547	-0.539734	0.274503	-1.32017
1368203_at	Scnn1a				2.48505	3.88024	mp	-0.116921	0.0718277	0.764709	0.332215	0.960877	0.757019	-0.304639	0.996412	-5.30826	-5.06169	0.329066	-0.942234	0.801617	-0.806993
1368204_at	Lig1	Gene candidate	MR	MR	7.84587	6.03396	mm	-0.225646	-0.165363	0.0536727	0.00636429	0.730111	0.437397	-2.08883	-3.08521	-3.80199	-2.26315	1.15966	0.07282	1.97717	1.38405
1368205_at	Cfi				4.99542	3.61252	mp	-0.461224	0.0292647	0.361205	0.699705	0.851412	0.915483	-0.940985	0.391919	-4.99238	-5.41646	1.133	-0.96539	0.324118	-0.992522
1368206_at	Acot8				9.23278	7.90118	pm	0.210609	-0.00664908	0.00758726	0.879231	0.698723	0.972119	3.06904	-0.154112	-2.47801	-5.47306	1.32968	0.751261	0.110427	-0.393952
1368207_at	Fxyd5				8.87089	7.41967	pp	0.116894	0.0293771	0.571655	0.832398	0.919682	0.959345	0.577916	0.214712	-5.21009	-5.46329	0.455046	-0.408114	0.232958	-0.341925
1368208_at	Nat8b				7.17185	5.58619	pm	0.123204	-0.106266	0.494714	0.136723	0.897674	0.623173	0.699388	-1.55742	-5.1479	-4.49663	0.514446	-0.944874	1.19946	-0.38211
1368209_at	Pdzk1ip1				3.80241	4.63535	pp	0.452394	0.135743	0.490463	0.0247002	0.89653	0.476817	0.706402	2.45012	-5.14397	-3.27	0.977372	-0.959078	1.65999	1.12647
1368210_at	Il24				4.89235	3.79052	mp	-0.45752	0.100254	0.495155	0.106253	0.897692	0.601014	-0.698662	1.70019	-5.14831	-4.32321	0.977616	-1.87496	1.23152	0.00519
1368211_at	Rps14				14.4303	12.9604	mm	-0.127104	-0.0414142	0.0552531	0.397636	0.730111	0.791286	-2.07346	-0.8664	-3.82145	-5.16216	0.945259	0.591667	0.615757	0.083443
1368212_at	Sfrs11				10.933	9.0756	mp	-0.0168416	0.0698909	0.787485	0.259079	0.965414	0.714121	-0.274307	1.16525	-5.31548	-4.91309	0.13888	-0.327428	0.87042	-0.47974
1368213_at	Por				9.45599	7.88861	pp	0.0979076	0.11426	0.571851	0.31222	0.919782	0.744669	0.577619	1.03966	-5.21023	-5.02554	0.418361	-0.519447	1.00321	-0.53557
1368214_at	Smad2				8.89973	7.23751	pp	0.101396	0.0196126	0.0975814	0.711913	0.759015	0.919918	1.76357	0.375158	-4.19843	-5.42205	0.817848	0.334046	0.275259	-0.776351
1368215_at	Tpp1				10.6898	8.85065	mm	-0.131047	-0.199711	0.204152	0.0221908	0.800736	0.472206	-1.32592	-2.50177	-4.66579	-3.19084	0.739066	-0.105431	1.95718	0.68343
1368216_at	Rab28				11.8208	9.98513	mm	-0.071649	-0.0212112	0.290419	0.648803	0.828692	0.899599	-1.09474	-0.463132	-4.8728	-5.39008	0.541539	0.169827	0.331249	-0.190102
1368217_at	Ralbp1		MR		10.2956	8.52612	mm	-0.13545	-0.13904	0.118641	0.0308811	0.762091	0.498964	-1.65241	-2.34133	-4.32527	-3.43455	0.843538	0.051042	1.63806	0.47564
1368218_at	Ralbp1				7.50506	5.37302	mm	-0.0107686	-0.0994529	0.92185	0.204697	0.987595	0.67604	-0.0997199	-1.31581	-5.34242	-4.76437	0.0594809	-0.360898	1.06692	-0.35597
1368219_at	Clcn2	Gene candidate	MR	MR	9.06132	7.61406	mm	-0.238261	-0.220681	0.0464709	0.0353252	0.728897	0.510822	-2.16458	-2.27503	-3.70516	-3.53324	1.20601	0.20446	1.96708	0.6181
1368220_at	Gtf2b				10.3246	8.86382	pp	0.0806419	0.026802	0.194714	0.631141	0.798777	0.892581	1.35565	0.488404	-4.63698	-5.37969	0.651335	0.032516	0.362193	-0.770377
1368221_at	Nr3c1				10.4683	8.64211	pm	0.238449	-0.0141507	0.0797565	0.811649	0.746672	0.953161	1.87557	-0.241814	-4.06586	-5.45788	1.1326	-0.06283	0.183406	-0.868114
1368222_at	Nr3c1	Gene candidate	MR	MR	6.40603	4.35359	mm	-0.732679	-0.148706	0.0470857	0.0512595	0.728897	0.540471	-2.1577	-2.08773	-3.71401	-3.80458	2.05548	0.53769	1.59249	0.31694
1368223_at	Adamts1				8.97091	7.08019	pp	0.121655	0.0482438	0.612817	0.837238	0.926756	0.960764	0.516512	0.208415	-5.23726	-5.46445	0.438061	-0.428406	0.291673	-0.649676
1368224_at	Serpina3n				7.37129	5.13207	pp	0.0909547	0.0284431	0.787466	0.923217	0.965414	0.983426	0.274332	0.0977379	-5.31548	-5.47928	0.275788	-0.452032	0.15319	-1.09178
1368225_at	Exoc2				9.68567	7.69626	pm	0.0881304	-0.0279143	0.313652	0.572783	0.836482	0.868877	1.04157	-0.574401	-4.91588	-5.34035	0.554499	-0.302262	0.413257	-0.441554
1368226_at	RGD620382				7.39858	5.58354	mm	-0.0808176	-0.102243	0.610232	0.120808	0.926127	0.611988	-0.520306	-1.62818	-5.23566	-4.412	0.362274	-0.545405	1.21078	0.284799
1368227_at	Slc28a2				6.64121	5.03335	mm	-0.319406	-0.255914	0.253592	0.175954	0.814996	0.658934	-1.18591	-1.40855	-4.79489	-4.66566	1.05438	-0.80451	1.70604	-0.76087
1368228_at	Zranb2				11.7682	10.0225	mp	-0.00187541	0.0186909	0.975403	0.711439	0.997324	0.919676	-0.0313357	0.375806	-5.34613	-5.42183	0.0158947	-0.265002	0.272708	-0.906112
1368229_at	Sip1				8.40134	6.97758	pm	0.0674166	-0.0356619	0.599014	0.648992	0.923516	0.8997	0.536864	-0.462863	-5.22858	-5.39019	0.339618	-0.432549	0.387278	-0.784042
1368230_a_at	Ndufaf3				10.5845	9.12816	mp	-0.0107347	0.0051382	0.852323	0.896399	0.978428	0.975442	-0.189301	0.132057	-5.33172	-5.47583	0.0962423	-0.2452	0.0960139	-0.796752
1368231_at	Stat5a				7.74387	6.4113	pp	0.35652	0.0970322	0.0305695	0.159985	0.72541	0.646739	2.38042	1.46548	-3.4221	-4.60251	1.50578	0.35098	1.12027	-0.13364
1368232_at	Mvk				8.57365	7.1217	pm	0.0187326	-0.0513044	0.89598	0.576082	0.984697	0.870259	0.132912	-0.569427	-5.33923	-5.34279	0.0889268	-0.150425	0.50815	-0.204162
1368233_at	Gtf2f2				8.55976	6.84685	pp	0.0898659	0.00883575	0.415254	0.90764	0.871469	0.978711	0.837198	0.117655	-5.06422	-5.4774	0.491754	-0.368156	0.0977487	-0.492809
1368234_at	Prep				8.66804	6.97995	pm	0.0662846	-0.0257547	0.393157	0.736861	0.863119	0.928968	0.87847	-0.34124	-5.03654	-5.43261	0.45392	-0.4815	0.283595	-1.0295
1368235_at	Clk3				8.99161	7.86051	mm	-0.0721453	-0.0881905	0.5676	0.138565	0.918532	0.624896	-0.584086	-1.54968	-5.2072	-4.50572	0.366492	-0.551066	1.11777	-0.25009
1368236_at	Mep1a				5.52571	3.65008	pm	0.361866	-0.0363225	0.404817	0.475748	0.86628	0.82981	0.856506	-0.728335	-5.05141	-5.25482	0.96032	-0.92228	0.524385	-0.798055
1368237_at	Tnmd				6.20769	3.64404	pp	0.0580259	0.0466998	0.800155	0.528466	0.968806	0.852651	0.257551	0.642746	-5.31915	-5.30474	0.214511	-1.21388	0.523571	-0.732189
1368238_at	Reg3b				5.82842	4.27774	pp	0.740003	0.0897124	0.209092	0.140785	0.801301	0.62629	1.3108	1.54047	-4.68026	-4.5165	1.67204	-1.3876	1.12023	-0.61068
1368239_at	Lrp3				8.65441	7.05162	pm	0.0180036	-0.0995183	0.854381	0.129137	0.97894	0.617453	0.186631	-1.59023	-5.33214	-4.45772	0.106414	-0.409101	1.18328	-0.48909
1368240_a_at	Prkcb				11.0736	9.33884	mm	-0.00295058	-0.00197359	0.977818	0.977886	0.997556	0.995605	-0.0282582	-0.0281058	-5.34621	-5.48312	0.0166306	-0.503414	0.0227482	-0.711573
1368241_a_at	Flot1				10.5697	9.19553	pm	0.0451627	-0.0288232	0.442097	0.597668	0.881562	0.879624	0.788938	-0.537229	-5.09507	-5.35811	0.392655	0.035311	0.395576	-0.763814
1368242_at	Kcnb1				10.2024	8.85862	pm	0.00203668	-0.0517136	0.985646	0.243305	0.998525	0.701511	0.0182845	-1.2062	-5.3464	-4.87411	0.0110486	-0.75793	0.832636	-0.358664
1368243_at	Amhr2				6.51463	4.47241	mp	-0.0275632	0.0216036	0.916521	0.758113	0.986225	0.936581	-0.106547	0.312671	-5.34184	-5.44074	0.0949693	-0.811643	0.251108	-0.136704
1368244_at	As3mt				7.72384	5.39708	pm	0.141549	-0.0817389	0.320654	0.400941	0.839824	0.793486	1.0261	-0.860226	-4.92806	-5.16661	0.667926	-0.438414	0.780952	-0.881878
1368245_at	Upb1				2.9886	3.7193	mp	-0.0485478	0.0835235	0.928464	0.0521557	0.989469	0.540854	-0.0912542	2.07886	-5.34309	-3.81713	0.116041	-1.5639	1.34025	0.412198
1368246_at	Ap3m2				9.93663	8.35686	pm	0.00235115	-0.0508712	0.975012	0.461004	0.997274	0.822508	0.0318349	-0.753256	-5.34612	-5.23919	0.0166487	-0.495438	0.595015	-0.649575
1368247_at	Hspa1a	Gene candidate	MR	MR	8.89919	7.1614	pp	0.528216	0.493323	0.0143568	0.0102317	0.723126	0.437684	2.7579	2.86673	-2.90916	-2.61624	1.91691	0.947802	3.1549	1.38269
1368248_at	Cds1				11.1649	10.0677	mm	-0.0925946	-0.0810366	0.373124	0.383355	0.855135	0.783258	-0.917243	-0.893475	-5.00946	-5.14227	0.524161	-0.487479	0.79394	-0.99206
1368249_at	Klf15				9.51889	7.47047	mm	-0.194791	-0.271999	0.161231	0.0415141	0.782414	0.520183	-1.47156	-2.19452	-4.52026	-3.65128	0.923523	0.073564	2.13652	0.80433
1368250_at	Tekt1				7.04954	5.14721	mm	-0.169885	-0.0677169	0.317472	0.406274	0.838898	0.795865	-1.0331	-0.850332	-4.92257	-5.1737	0.728858	-0.502242	0.715448	-0.157117
1368251_at	Jak3				7.43597	6.31459	pp	0.451416	0.170417	0.059066	0.273838	0.730111	0.721794	2.03798	1.1286	-3.86613	-4.94703	1.5848	-0.29885	1.26164	-1.49557
1368252_at	Kbtbd10				4.14866	3.4566	pp	0.422277	0.0169977	0.469816	0.706819	0.889246	0.918279	0.741	0.382138	-5.12408	-5.41975	0.966636	-2.37837	0.273138	-0.441315
1368253_at	Gamt		MR		10.608	9.04497	mm	-0.177858	-0.188446	0.0923058	0.0360743	0.756154	0.512159	-1.79469	-2.26462	-4.16205	-3.54861	0.977453	0.048484	1.82853	0.63406
1368254_a_at	Sphk1			MR	6.83603	5.4765	pp	0.376403	0.43108	0.238568	0.0136298	0.81076	0.453622	1.22601	2.73303	-4.75905	-2.82943	1.16054	0.00815	2.9041	1.68347
1368255_at	Ntm				10.7101	8.92555	mm	-0.082641	-0.0404342	0.335644	0.546325	0.842281	0.85906	-0.993798	-0.614848	-4.95303	-5.31973	0.526958	-0.205496	0.482469	-0.780851
1368256_at	Serpini1				12.059	10.1944	pp	0.0802972	0.114459	0.518467	0.226164	0.905506	0.689043	0.660822	1.25307	-5.16884	-4.82814	0.411004	-0.573887	1.10449	-0.65402
1368257_at	Psg19				2.34613	3.31471	mm	-1.30079	-0.0437499	0.01451	0.364093	0.723126	0.772763	-2.75268	-0.93108	-2.91636	-5.11374	2.98525	1.14758	0.658136	-0.737114
1368258_at	Apln				8.39128	6.84842	pm	0.146562	-0.0993094	0.280114	0.218427	0.824397	0.6867	1.11933	-1.27512	-4.85228	-4.80601	0.70939	-0.29649	1.04849	0.100615
1368259_at	Ptgs1				7.39843	5.93257	pm	0.00148961	-0.0344803	0.993325	0.678268	0.999096	0.908889	0.00850212	-0.421635	-5.34651	-5.40598	0.00629014	-0.781494	0.3618	-1.15196
1368260_at	Aurkb				5.93209	3.88688	pp	0.231075	0.0296125	0.310424	0.69539	0.836482	0.914531	1.04878	0.397871	-4.91014	-5.41442	0.849845	-0.538605	0.328587	-0.662305
1368261_at	Nrxn3				9.26347	7.91572	pp	0.107556	0.0692653	0.282789	0.338972	0.826546	0.761321	1.11288	0.982212	-4.8577	-5.07327	0.620563	-0.220734	0.783732	-0.702648
1368262_at	Phlpp1				9.86697	8.15262	mm	-0.0576858	-0.0331655	0.565611	0.648006	0.918121	0.899453	-0.587121	-0.464265	-5.20577	-5.38963	0.335083	-0.427379	0.37691	-0.73933
1368263_a_at	Mobp				12.0002	10.7188	mm	-0.238102	-0.237495	0.138272	0.0976599	0.771341	0.594212	-1.56319	-1.74679	-4.42332	-4.26437	1.04168	-0.15389	1.81498	-0.18897
1368264_at	Pex6				7.81271	6.64568	mm	-0.0916591	-0.0659614	0.558271	0.251217	0.915555	0.709119	-0.59837	-1.18542	-5.2004	-4.89403	0.413351	-0.522418	0.863557	0.210353
1368265_at	Cyp2t1				6.23651	4.39306	mm	-0.0933742	-0.182914	0.710623	0.0273318	0.94885	0.490326	-0.377938	-2.401	-5.28774	-3.34468	0.32871	-0.89253	1.85129	0.01935
1368266_at	Arg1				7.39062	5.60348	pp	0.166051	0.0545427	0.786812	0.930445	0.965404	0.984802	0.2752	0.0885106	-5.31528	-5.48004	0.372148	-1.05854	0.201441	-2.07162
1368267_at	Pomt1				8.73007	7.17953	mm	-0.047526	-0.168781	0.602965	0.0282779	0.925095	0.493786	-0.531016	-2.38442	-5.2311	-3.36975	0.293035	-0.559714	1.78383	0.63279
1368268_at	Tdg				8.36685	7.20106	mp	-0.0260845	0.0263352	0.863963	0.787738	0.979119	0.945681	-0.174212	0.273281	-5.33399	-5.45081	0.119774	-0.487234	0.252165	-0.794015
1368269_at	Lgals4				4.96997	3.33806	pp	0.995438	0.00851252	0.163118	0.837855	0.783326	0.960997	1.46452	0.207612	-4.52754	-5.4646	2.03643	-0.06961	0.14915	-0.536348
1368270_at	Apobec1				7.01631	5.0603	mm	-0.0344391	-0.0916356	0.913509	0.747094	0.985906	0.932623	-0.110407	-0.327449	-5.34149	-5.43662	0.107828	-0.87752	0.502713	-1.92805
1368271_a_at	Fabp4				4.20578	3.76301	pp	0.120674	0.163563	0.880293	0.340821	0.981773	0.762075	0.153112	0.978362	-5.33684	-5.07638	0.236717	-1.64061	1.15361	-1.39953
1368272_at	Got1				11.9827	10.2739	mp	-0.00275113	0.0406565	0.973474	0.602322	0.997274	0.881281	-0.033795	0.530362	-5.34606	-5.36126	0.0181711	-0.477432	0.442362	-0.927378
1368273_at	Mapk6				9.87434	8.29465	pm	0.0225467	-0.0709733	0.812522	0.302168	0.972027	0.739057	0.241269	-1.06215	-5.3225	-5.00621	0.135873	-0.370175	0.827969	0.033711
1368274_at	Dbnl				10.1632	8.56759	pp	0.0230311	0.0393497	0.782485	0.468257	0.96462	0.82534	0.280943	0.740938	-5.31397	-5.24698	0.151134	-0.474181	0.541292	-0.491858
1368275_at	Sc4mol				11.9795	9.9286	mp	-0.0433805	0.035109	0.67017	0.630376	0.939362	0.892335	-0.434173	0.489507	-5.26909	-5.37923	0.250176	-0.325287	0.397864	-0.600874
1368276_at	Syp				11.9552	10.4942	pp	0.0552362	0.106842	0.571796	0.175862	0.919782	0.658934	0.577703	1.40886	-5.21019	-4.66532	0.326345	-0.326415	1.13968	0.0136
1368277_at	Ppp3ca				13.8703	12.123	pp	0.040852	0.118155	0.617743	0.149328	0.927586	0.636072	0.509302	1.50612	-5.24026	-4.55629	0.271037	-0.560137	1.23069	0.324178
1368278_at	Lgals2				2.26905	3.60264	mp	-0.220191	0.0503749	0.534357	0.408746	0.909179	0.796436	-0.635584	0.845774	-5.18195	-5.17693	0.649453	-1.17825	0.637387	-0.605363
1368279_at	NA				7.4732	5.23795	pp	0.184305	0.122745	0.0957085	0.327764	0.756978	0.754112	1.77445	1.00588	-4.18576	-5.05389	0.986565	0.15468	1.01997	-0.75639
1368280_at	Ctsc				6.71062	5.0983	pp	0.819173	0.141184	0.13054	0.492584	0.767492	0.837895	1.59695	0.700432	-4.38663	-5.27174	1.91929	-1.08854	0.910316	-1.5378
1368281_at	Dpep1				4.59796	4.67281	mp	-0.812482	0.0743567	0.0899944	0.311657	0.756154	0.743954	-1.80882	1.0409	-4.14541	-5.02448	2.01513	-0.71961	0.833207	-0.451423
1368282_at	Dpep1				5.43082	3.30579	pp	0.6549	0.0505919	0.316646	0.345419	0.838093	0.764335	1.03492	0.968848	-4.92113	-5.08403	1.41086	-1.25429	0.699308	-0.411892
1368283_at	Ehhadh				4.60079	3.70586	mm	-0.8176	-0.0596582	0.304255	0.452783	0.835756	0.819347	-1.06271	-0.767363	-4.89896	-5.23013	1.59547	-0.32905	0.640582	-0.414408
1368284_at	Plvap				6.83162	6.3297	mm	-0.40427	-0.0641306	0.331178	0.450761	0.841669	0.818042	-1.00331	-0.770855	-4.94575	-5.22786	1.09421	-1.03664	0.661941	-0.911839
1368285_at	Shbg				7.40796	5.93187	mp	-0.0679568	0.0158571	0.586276	0.853938	0.921072	0.965792	-0.555855	0.186751	-5.22019	-5.4682	0.347429	-0.418205	0.163183	-0.660025
1368286_at	Slc2a8				9.11437	8.05899	mm	-0.278506	-0.0929657	0.105088	0.1406	0.761005	0.62629	-1.72174	-1.54124	-4.24673	-4.51561	1.171	0.07859	1.13443	-0.13213
1368287_at	Chn1		MR		13.3835	11.5938	pp	0.0949826	0.133707	0.212439	0.0200918	0.801301	0.4698	1.30071	2.54939	-4.68984	-3.11731	0.65285	-0.021542	1.68379	1.05661
1368288_at	Gc				5.56708	4.15842	mp	-0.0441303	0.0429942	0.905647	0.562153	0.985543	0.864267	-0.120493	0.590531	-5.34053	-5.33229	0.127344	-0.955916	0.481936	-0.944864
1368289_at	Gc				5.64112	3.60705	mp	-0.00420757	0.00286709	0.994227	0.963554	0.999096	0.991646	-0.00735339	0.0463327	-5.34651	-5.48253	0.00969675	-1.92074	0.0358246	-0.664578
1368290_at	Cyr61				6.14844	3.68036	pp	0.0302463	0.0492818	0.913664	0.386608	0.985906	0.78485	0.110208	0.887251	-5.34151	-5.14689	0.1011	-0.91141	0.65334	-0.51578
1368291_at	Birc2				9.941	8.36832	pp	0.230319	0.0785782	0.0394001	0.398928	0.727658	0.791895	2.25036	0.863983	-3.59384	-5.16391	1.20869	0.429037	0.769255	0.000687
1368292_at	Dnm1				13.2536	11.5675	mp	-0.0561932	0.00683908	0.52088	0.92178	0.906151	0.98282	-0.656962	0.0995741	-5.17088	-5.47912	0.355726	-0.310899	0.0799135	-0.735846
1368293_at	Cpz				5.08585	4.20894	pp	0.758272	0.0191704	0.212549	0.790819	0.801301	0.946123	1.30038	0.269212	-4.69015	-5.45177	1.68635	-0.87155	0.218813	-1.05117
1368294_at	Dnase1l3				6.10998	4.24642	pp	0.634569	0.118583	0.134778	0.0893692	0.769127	0.587624	1.57825	1.79524	-4.40702	-4.20209	1.68228	-0.18773	1.34942	0.503097
1368295_at	Slco2b1	Gene candidate	MR	MR	8.50324	6.86754	mm	-0.396367	-0.357708	0.0264311	0.00712878	0.72541	0.437684	-2.4541	-3.03329	-3.32345	-2.34748	1.60151	0.35711	2.75443	1.17782
1368296_at	Slco2b1				7.41495	5.65938	mm	-0.173433	-0.180863	0.357257	0.0680132	0.850132	0.562377	-0.948969	-1.94113	-4.98655	-4.00821	0.705476	-0.572714	1.67627	0.28041
1368297_at	Gata2		MR		6.72261	4.38058	mm	-0.621849	-0.133038	0.0236683	0.082512	0.72541	0.578184	-2.50965	-1.83838	-3.24851	-4.14573	2.00702	0.30958	1.43014	-0.13107
1368298_at	Adcy5				8.4988	6.73528	mm	-0.0817501	-0.170614	0.487562	0.0495219	0.895576	0.536653	-0.711211	-2.10533	-5.14126	-3.77959	0.431403	-0.582497	1.69476	0.28295
1368299_at	Gpr83				8.79841	6.99217	pp	0.255435	0.179004	0.164914	0.308923	0.785162	0.743061	1.45789	1.04697	-4.53438	-5.01929	1.04235	-0.09128	1.24564	-1.02402
1368300_at	Adora2a				6.29842	4.45316	pp	0.566584	0.197349	0.336769	0.0411452	0.842387	0.520183	0.991414	2.199	-4.95485	-3.64477	1.28644	-0.32527	1.84281	0.13185
1368301_at	Adora2a				2.82009	5.64873	mp	-0.164291	0.106149	0.573114	0.0865034	0.919886	0.584127	-0.575702	1.81291	-5.21112	-4.17912	0.53548	-1.72528	1.30198	-0.08933
1368302_at	Msx1				8.63318	7.16466	pm	0.0108176	-0.0189033	0.923283	0.792006	0.988101	0.946676	0.0978854	-0.267644	-5.34257	-5.45214	0.0589437	-0.518263	0.216855	-1.23059
1368303_at	Per2				9.94303	8.54913	mm	-0.0284409	-0.0272129	0.675636	0.598918	0.940214	0.880134	-0.426493	-0.535381	-5.27178	-5.35896	0.217251	-0.648614	0.389063	-1.33724
1368304_at	Fmo3				3.84665	4.08366	mm	-0.933804	-0.0351526	0.122218	0.679363	0.763584	0.90931	-1.63525	-0.420107	-4.3444	-5.40653	2.06945	-1.56179	0.363999	-0.801161
1368305_at	Casp6				4.6077	5.33976	pm	0.58602	-0.00256649	0.336315	0.977356	0.842287	0.995577	0.992376	-0.0287794	-4.95412	-5.48311	1.30881	-0.58369	0.0256976	-0.915482
1368306_at	Grin2c				9.52605	8.50318	mm	-0.133196	-0.0641071	0.200551	0.480267	0.799429	0.831754	-1.33713	-0.720789	-4.65498	-5.25946	0.747279	0.285262	0.637706	-0.737074
1368307_at	Ggt7				10.1422	8.8538	pp	0.0973141	0.102814	0.353196	0.0752143	0.849856	0.570337	0.957244	1.88791	-4.98046	-4.08002	0.547805	-0.021417	1.31759	0.86181
1368308_at	Myc				7.66923	6.80369	mm	-0.0324089	-0.0390495	0.876022	0.812742	0.981503	0.953504	-0.158623	-0.240381	-5.33613	-5.45818	0.12615	-0.169553	0.283063	-1.17246
1368309_at	Txnrd2				7.98029	6.42975	pm	0.0973871	-0.0144352	0.390824	0.823676	0.862769	0.956668	0.882916	-0.226082	-5.03348	-5.4611	0.523751	-0.283429	0.176548	-0.59807
1368310_at	Myog	Gene candidate	MR	MR	6.19575	4.35402	pp	0.396501	0.109921	0.0534704	0.0654593	0.730111	0.559314	2.09082	1.96122	-3.79946	-3.9808	1.50418	0.04259	1.37577	0.403606
1368311_at	Mgmt				7.2032	5.57371	mp	-0.186401	0.0178275	0.320083	0.848912	0.839352	0.963987	-1.02735	0.19326	-4.92708	-5.46711	0.759241	5.8e-05	0.175022	-0.999668
1368312_at	Oxt				5.60499	4.68914	pp	0.739427	0.16343	0.24461	0.131197	0.811605	0.619256	1.20966	1.58116	-4.77378	-4.46853	1.61136	-0.84359	1.45493	0.10821
1368313_a_at	Trpv1				5.34038	3.96812	pp	0.731942	0.0817707	0.116807	0.340766	0.762091	0.762075	1.66137	0.978476	-4.31523	-5.07629	1.84602	0.25536	0.837189	-0.056147
1368314_at	Ggcx		MR		7.54152	5.30996	mm	-0.153914	-0.13939	0.16046	0.0209201	0.782414	0.472206	-1.47445	-2.53006	-4.51726	-3.14722	0.834479	0.054238	1.70171	1.17032
1368315_at	Entpd6				9.53365	8.56546	pp	0.00844456	0.0318837	0.901122	0.532588	0.985124	0.854509	0.126303	0.636262	-5.33994	-5.30828	0.0646519	-0.422775	0.459791	-0.599979
1368316_at	Aqp8				5.13933	3.85866	mp	-0.391575	0.0109015	0.542071	0.862198	0.911	0.968096	-0.623482	0.176071	-5.18806	-5.46989	0.855796	-2.23622	0.136092	-0.615837
1368317_at	Aqp7				5.57695	3.72525	pp	0.826491	0.0469559	0.0441649	0.389581	0.727658	0.785778	2.19114	0.881591	-3.67087	-5.15107	2.19469	0.37941	0.641663	-0.278384
1368318_at	Homer1				11.3024	9.39343	pp	0.0960814	0.0964573	0.1785	0.125092	0.794566	0.616713	1.40955	1.60839	-4.58356	-4.43593	0.690524	0.18281	1.17752	0.29652
1368319_a_at	Homer1				7.9629	6.07419	pp	0.124826	0.0981099	0.450022	0.324887	0.883633	0.752906	0.775046	1.01204	-5.10365	-5.04878	0.545697	-0.777593	0.923182	0.03049
1368320_at	Ncam1				9.21008	7.87565	mm	-0.104386	-0.0712558	0.27554	0.350037	0.824113	0.766435	-1.13046	-0.95938	-4.84287	-5.09158	0.618943	-0.206189	0.782004	-0.700476
1368321_at	Egr1				12.6453	10.9325	pp	0.18338	0.133234	0.0821981	0.163181	0.749202	0.650927	1.85899	1.45373	-4.08577	-4.6157	1.00683	0.165535	1.27356	-0.34664
1368322_at	Sod3				9.22085	7.50645	mm	-0.0529433	-0.0465296	0.669459	0.587435	0.939193	0.874642	-0.435173	-0.552418	-5.26873	-5.35099	0.272013	-0.964807	0.479009	-1.16803
1368323_at	Tfpi			MR	10.6596	8.96086	pp	0.25127	0.192919	0.13392	0.16723	0.767799	0.652532	1.58199	1.4391	-4.40295	-4.63201	1.07402	0.180624	1.50386	0.28158
1368324_at	Brca2				4.52213	4.60768	mm	-0.754395	-0.00262819	0.209067	0.968221	0.801301	0.992776	-1.31087	-0.0403958	-4.68019	-5.48275	1.68819	-0.23357	0.0317844	-1.14777
1368325_at	Egf				6.01174	3.61252	pm	0.029733	-0.0247688	0.907843	0.743914	0.985543	0.931585	0.117674	-0.331727	-5.34081	-5.4354	0.103689	-0.86677	0.27453	-0.665281
1368326_at	Eif2ak3				7.89907	5.88727	pp	0.0760046	0.00371471	0.591602	0.954613	0.922243	0.989617	0.547891	0.0577102	-5.22374	-5.48201	0.362161	-0.516895	0.045234	-0.681189
1368327_at	Slc12a9				7.46308	6.1078	mm	-0.168198	-0.0861292	0.358704	0.174766	0.85027	0.658077	-0.946036	-1.41263	-4.9887	-4.66119	0.694264	-0.404836	1.05008	-0.36562
1368328_at	Gys2				3.85254	3.74765	pm	0.141041	-0.0266594	0.821926	0.674891	0.97409	0.907791	0.228933	-0.426351	-5.32489	-5.40424	0.312925	-1.12113	0.329753	-1.05719
1368329_at	Slc22a6				6.25643	4.66748	pp	0.109825	0.0139839	0.625195	0.840731	0.929111	0.961747	0.498449	0.203876	-5.2447	-5.46527	0.40948	-0.81199	0.163441	-1.16896
1368330_at	Aatf				8.37208	6.35411	mm	-0.022322	-0.0555177	0.817111	0.356711	0.973067	0.769147	-0.235244	-0.945849	-5.32368	-5.10225	0.133245	-0.570183	0.707137	-0.867223
1368331_at	Ctbs				9.18105	7.41491	pp	0.030208	0.0117626	0.785027	0.902128	0.965076	0.977195	0.277568	0.124714	-5.31474	-5.47665	0.165879	-0.589838	0.11409	-0.257415
1368332_at	Gbp2			MR	11.5444	9.16095	pp	0.702552	0.792381	0.170682	0.0994449	0.790356	0.596935	1.43698	1.73682	-4.55579	-4.27704	1.69795	0.2205	3.27381	0.46468
1368333_at	Umod				4.24328	4.00439	pp	0.30343	0.09823	0.669268	0.274578	0.939131	0.722373	0.435442	1.1268	-5.26864	-4.94867	0.631443	-1.04767	0.977277	-0.468293
1368334_at	Grb7				5.89807	4.37273	mp	-0.117344	0.102703	0.76284	0.0948198	0.960877	0.592129	-0.307141	1.76297	-5.30763	-4.2437	0.331013	-0.569318	1.26735	0.26405
1368335_at	Apoa1				4.20946	3.81556	mp	-0.147841	0.0399854	0.861691	0.613664	0.979119	0.885788	-0.177154	0.513738	-5.33356	-5.36874	0.281773	-1.64565	0.431287	-0.527081
1368336_at	Fdx1				9.93281	8.22784	pm	0.087434	-0.0415395	0.246026	0.418918	0.811794	0.803013	1.20587	-0.827204	-4.77717	-5.18996	0.60712	-0.166795	0.594535	0.043319
1368337_at	Glycam1				6.08651	4.91803	pp	0.449596	0.0465115	0.0987108	0.575298	0.759565	0.870025	1.7571	0.570607	-4.20594	-5.34221	1.48696	-0.4817	0.487818	-1.04637
1368338_at	Cd52				3.88469	3.72599	mp	-0.180952	0.0166445	0.779924	0.781815	0.964081	0.944261	-0.284346	0.281119	-5.31318	-5.44891	0.394808	-1.62041	0.213926	-0.771794
1368339_at	S100g				3.80465	3.41404	pp	0.704474	0.0968436	0.154255	0.0655379	0.777922	0.559314	1.49818	1.96059	-4.49251	-3.98166	1.73188	-1.07616	1.32336	0.443774
1368340_at	Ipmk				9.40994	7.99458	mm	-0.0150069	-0.0430715	0.863185	0.449792	0.979119	0.817533	-0.175219	-0.772534	-5.33384	-5.22677	0.0957218	-0.221504	0.571536	-0.274164
1368341_at	Polb				8.97629	7.4346	pp	0.0250023	0.0171158	0.829744	0.839573	0.975362	0.961554	0.218706	0.205379	-5.32678	-5.465	0.133475	-0.473744	0.178026	-0.527895
1368342_at	Ampd3				10.9922	9.44038	pm	0.0031379	-0.0829957	0.970332	0.213932	0.996538	0.683025	0.0377991	-1.28822	-5.34595	-4.79272	0.0204505	-0.384313	0.982166	-0.292244
1368343_at	Kcnh2				7.5873	6.09166	mp	-0.0243176	0.107243	0.861985	0.189243	0.979119	0.664737	-0.176772	1.36428	-5.33362	-4.71344	0.116965	-0.738072	1.12228	-0.1937
1368344_at	Gad1				12.5346	10.8674	pp	0.0631251	0.117465	0.44812	0.124829	0.883309	0.616126	0.778367	1.60959	-5.10161	-4.43449	0.412573	-0.376729	1.27045	-0.01584
1368345_at	Map6				9.34024	7.79007	pm	0.0509049	-0.0776968	0.677779	0.375749	0.940579	0.778668	0.423489	-0.908171	-5.27282	-5.13125	0.263388	-0.693053	0.78646	-0.77076
1368346_at	B3galt4				6.04505	4.69363	mp	-0.394077	0.0892109	0.231873	0.293992	0.80797	0.734397	-1.24452	1.08084	-4.7422	-4.98987	1.19527	-0.26847	0.916986	-1.01576
1368347_at	Col5a3				6.77574	6.26329	mm	-0.274254	-0.130373	0.23445	0.129949	0.809588	0.61849	-1.23735	-1.58664	-4.74875	-4.46201	0.998864	-0.584606	1.31773	-0.01532
1368348_at	Slc6a4			MR	4.30674	3.58271	pp	0.947148	0.0749912	0.114772	0.13369	0.762091	0.621666	1.67147	1.57035	-4.30388	-4.48137	2.10369	0.05667	1.07741	0.175983
1368349_at	Fgfbp1				3.56061	4.76014	mp	-0.671772	0.0200838	0.269631	0.723743	0.821832	0.923677	-1.14505	0.359021	-4.83043	-5.42719	1.49783	-0.01211	0.268276	-0.70321
1368350_at	Ptprz1				11.0895	9.57969	mm	-0.157657	-0.0580813	0.0894254	0.539256	0.756154	0.856678	-1.81235	-0.62583	-4.14124	-5.31391	0.936543	0.015757	0.565199	-1.32846
1368351_at	Scn10a				5.70057	4.74238	pp	0.472141	0.113881	0.431837	0.0348835	0.876613	0.510822	0.807156	2.28126	-5.08362	-3.52401	1.06498	-0.99234	1.51132	0.572411
1368352_at	Stx1b				11.2841	9.74524	mm	-0.0642844	-0.0338376	0.488444	0.587848	0.896018	0.874745	-0.709747	-0.551802	-5.14209	-5.35128	0.391605	-0.203443	0.423018	-0.778582
1368353_at	Gfap				14.1143	12.6005	mm	-0.101804	-0.0686512	0.232173	0.36926	0.80797	0.774699	-1.24368	-0.920864	-4.74297	-5.12159	0.648726	-0.230493	0.752602	-0.444738
1368354_at	Gstt1				5.91418	6.05029	mm	-1.1225	-0.0055331	0.0475097	0.948357	0.728897	0.988805	-2.15301	-0.0656769	-3.72004	-5.48158	2.53763	-0.2305	0.0572248	-0.591145
1368355_at	Myo5b				9.3621	7.34776	mm	-0.0561509	-0.0280293	0.730999	0.808591	0.953228	0.952568	-0.350094	-0.245823	-5.29605	-5.45703	0.248026	-0.731253	0.244855	-0.825905
1368356_a_at	Erap1				9.0512	7.42964	pm	0.0860787	-0.0211851	0.763737	0.862227	0.960877	0.968096	0.30594	-0.176033	-5.30794	-5.4699	0.283701	-0.605881	0.179862	-0.625188
1368357_at	Kcnh4				5.30795	4.93138	mp	-0.984714	0.0453196	0.0924987	0.611843	0.756154	0.884721	-1.79353	0.516397	-4.16342	-5.36756	2.20934	-0.42058	0.456006	-0.854944
1368358_a_at	Ptprr				9.12311	6.88249	pm	0.129067	-0.0154508	0.18934	0.867297	0.797558	0.968499	1.37309	-0.169488	-4.61985	-5.47089	0.748664	-0.376866	0.15272	-1.48463
1368359_a_at	Vgf	Gene candidate	MR	MR	11.3607	9.9157	pp	0.382919	0.2232	0.0160082	0.107885	0.723126	0.602188	2.70423	1.69171	-2.98303	-4.3338	1.63331	0.941945	1.73686	0.3268
1368360_at	Plg				5.6141	3.90948	mp	-0.18341	0.0866408	0.68448	0.202974	0.941619	0.674821	-0.414124	1.32107	-5.27603	-4.75892	0.479551	-1.83352	1.01254	-0.39006
1368361_a_at	Ptpn2				9.36384	7.64166	mm	-0.0235365	-0.0066399	0.83767	0.940247	0.976364	0.987261	-0.208362	-0.0760093	-5.3286	-5.48094	0.126538	-0.368037	0.0672597	-0.352416
1368362_a_at	Asgr2				5.82991	3.93443	mp	-0.216728	0.0602752	0.529716	0.42215	0.907988	0.804094	-0.642911	0.821365	-5.17819	-5.194	0.648067	-0.882593	0.668884	-0.458886
1368363_at	Klf5				7.69185	5.70474	mm	-0.274874	-0.140765	0.286055	0.497042	0.827331	0.840156	-1.10507	-0.693137	-4.86423	-5.27606	0.947835	-0.569825	0.904267	-1.50026
1368364_at	Smcp				4.06876	4.46096	pp	0.226534	0.0286646	0.634374	0.698142	0.931447	0.915167	0.485163	0.394073	-5.25	-5.41573	0.576131	-0.929879	0.322522	-1.04915
1368365_at	Aldh3a2		MR		10.4713	8.59981	mm	-0.121742	-0.158658	0.1701	0.0221611	0.790209	0.472206	-1.43906	-2.50241	-4.55367	-3.18985	0.751811	-0.075075	1.77739	0.66366
1368366_at	Cml1				8.98391	7.39522	mm	-0.112538	-0.190665	0.33732	0.074932	0.842867	0.570337	-0.99025	-1.88991	-4.95573	-4.07734	0.592744	-0.724136	1.69631	0.41767
1368367_at	Cuzd1				3.83981	4.60258	pp	0.184326	0.124982	0.715992	0.0325675	0.949051	0.507184	0.370572	2.31519	-5.29	-3.47361	0.4548	-2.0229	1.56854	0.46424
1368368_a_at	Lsr				7.01164	5.51102	pm	0.409569	-0.0611444	0.00585034	0.496503	0.690437	0.839856	3.19476	-0.694017	-2.30339	-5.27554	1.78426	0.63367	0.611855	-0.37292
1368369_at	Pnoc				8.4289	6.99004	pp	0.185215	0.0477307	0.0787795	0.605238	0.746442	0.882185	1.88233	0.526074	-4.05771	-5.36321	1.01703	-0.00151	0.471238	-1.45946
1368370_at	Adcy4				6.3376	4.62818	pm	0.220021	-0.0702632	0.347704	0.537928	0.847717	0.856231	0.968543	-0.627902	-4.97208	-5.3128	0.798521	-0.290119	0.616997	-0.548613
1368371_at	Kcnq1	Gene candidate	MR	MR	3.05693	4.18221	pp	1.33306	0.226229	0.0196859	0.00425936	0.72541	0.434155	2.60172	3.26789	-3.12342	-1.96498	2.96391	1.17906	2.29224	1.03537
1368372_at	Sts				7.93478	6.05576	mm	-0.164296	-0.102173	0.17345	0.237428	0.792636	0.696627	-1.42715	-1.22198	-4.56579	-4.85879	0.843822	0.084014	1.03749	0.02419
1368373_at	Rgs7				11.1402	9.13209	pp	0.0669199	0.0184154	0.418132	0.790799	0.872572	0.946123	0.83193	0.269237	-5.06767	-5.45176	0.43901	-0.33334	0.215498	-0.839892
1368374_a_at	Ggt1	Gene candidate	MR	MR	6.85217	5.15569	pp	0.317164	0.111977	0.0579754	0.0609319	0.730111	0.553243	2.04791	1.99862	-3.85366	-3.92935	1.34147	0.00518	1.39871	0.12109
1368375_a_at	Il15				6.53011	4.22779	mp	-0.137162	0.0593646	0.577239	0.698585	0.92044	0.915366	-0.569457	0.393462	-5.214	-5.41594	0.487764	-0.609356	0.446553	-0.659527
1368376_at	Nr0b2				3.9657	3.65621	mp	-0.165742	0.0854825	0.75647	0.156078	0.960868	0.642898	-0.315684	1.48011	-5.30545	-4.58598	0.398215	-0.582854	1.07653	0.190615
1368377_at	Gzmc				5.26928	3.75915	pm	0.0679762	-0.0453173	0.908671	0.486835	0.985543	0.834589	0.116612	-0.709895	-5.34091	-5.26607	0.155166	-0.64844	0.549913	-0.933447
1368378_at	Aldh1l1	Gene candidate	MR	MR	9.29076	7.55342	mm	-0.34371	-0.242962	0.00662842	0.0174267	0.690437	0.461676	-3.13443	-2.61714	-2.38716	-3.01186	1.63642	1.01674	2.17643	1.11215
1368379_at	Scarb2				9.3826	8.02523	mm	-0.260499	-0.120029	0.0521082	0.200174	0.729632	0.673187	-2.10445	-1.32969	-3.78214	-4.74994	1.23953	0.589118	1.16265	-0.19283
1368380_at	Vtn				7.87066	6.72874	pm	0.0372426	-0.0816166	0.843208	0.370954	0.976909	0.775707	0.20115	-0.917535	-5.32982	-5.12414	0.152618	-0.984172	0.807889	-0.441631
1368381_at	Crtac1				9.87871	8.14907	mm	-0.137894	-0.130632	0.358655	0.310392	0.85027	0.743625	-0.946135	-1.04371	-4.98862	-5.02208	0.633095	-0.378785	1.06984	-0.54542
1368382_at	S100a3				9.18296	7.52134	mm	-0.144985	-0.183973	0.442587	0.319546	0.881562	0.74945	-0.788075	-1.02359	-5.09561	-5.03912	0.590382	-0.265591	1.24852	-0.29877
1368383_at	Npff				6.95236	5.95403	pm	0.0776828	-0.0371582	0.687936	0.634386	0.942722	0.894021	0.409308	-0.483737	-5.27765	-5.38165	0.313539	-1.06532	0.404119	-1.05268
1368384_at	Klk6				9.70069	8.11918	mm	-0.299856	-0.309459	0.102566	0.0523996	0.759923	0.540854	-1.73549	-2.07647	-4.23093	-3.82051	1.21677	-0.15832	2.22096	0.06048
1368385_a_at	Grb2				10.8201	9.31292	pp	0.121431	0.0888786	0.407716	0.507468	0.868225	0.844584	0.851112	0.676222	-5.05502	-5.28591	0.565636	-0.461524	0.715632	-0.603848
1368386_at	Grb2				11.4154	10.1063	pp	0.167861	0.0504463	0.11265	0.497398	0.762091	0.840312	1.68216	0.692557	-4.29181	-5.2764	0.924523	0.052209	0.564099	-0.398816
1368387_at	Bdh1				8.80409	7.60048	mm	-0.0714765	-0.0348878	0.418124	0.605677	0.872572	0.882416	-0.831946	-0.525429	-5.06766	-5.36351	0.448768	-0.159009	0.414485	-0.823525
1368388_at	Maf				4.37452	4.36246	mm	-0.408052	-0.00618335	0.41107	0.918998	0.869479	0.981903	-0.844901	-0.103129	-5.05914	-5.47881	1.01257	-0.83921	0.0788973	-0.726448
1368389_at	Apba3				7.36669	6.11134	pm	0.226696	-0.121053	0.0926163	0.101883	0.756154	0.600063	1.79282	-1.72346	-4.16425	-4.29396	1.0848	-0.14164	1.33214	-0.50589
1368390_at	Araf				7.54137	5.91864	pm	0.286267	-0.0644388	0.0398221	0.457056	0.727658	0.821428	2.24485	-0.760011	-3.60103	-5.23487	1.32906	0.632355	0.65809	-0.51183
1368391_at	Slc7a1				9.78017	7.94779	pp	0.12396	0.0458352	0.151814	0.484817	0.777666	0.833795	1.50773	0.713234	-4.48247	-5.26405	0.77689	-0.066012	0.553774	-0.798676
1368392_at	Slc7a1				8.53336	7.00181	mp	-0.00993238	0.0439398	0.947502	0.380864	0.99332	0.781402	-0.0669234	0.898266	-5.34468	-5.13869	0.0458456	-0.193347	0.640402	-0.426158
1368393_at	Cd93				6.21317	4.23263	mm	-0.215898	-0.0349354	0.566138	0.816945	0.918528	0.954501	-0.586316	-0.234879	-5.20615	-5.45933	0.617997	-0.337263	0.265136	-0.534635
1368394_at	Sfrp4				6.40841	5.23071	mp	-0.241675	0.0651525	0.471732	0.348589	0.889707	0.765828	-0.737752	0.962339	-5.12598	-5.08923	0.73173	-0.68809	0.756377	-0.529483
1368395_at	Gpc3				5.51294	4.49898	mp	-0.136098	0.103111	0.862794	0.586861	0.979119	0.874411	-0.175726	0.553274	-5.33377	-5.35058	0.26929	-1.27967	0.693868	-1.19224
1368396_at	Cel				3.91033	4.52167	mp	-0.0376138	0.165081	0.952916	0.017355	0.994075	0.461676	-0.0600125	2.6191	-5.34505	-3.0088	0.0828009	-1.12819	1.84238	0.48959
1368397_at	Ugt2b36				3.59738	2.92406	pp	0.252954	0.0638438	0.686613	0.197643	0.942287	0.671581	0.411151	1.33756	-5.27703	-4.7417	0.560554	-1.88396	0.929852	-0.262258
1368398_at	Cacna1h				7.95215	6.51873	pp	0.51413	0.298838	0.0440593	0.211462	0.727658	0.681938	2.19238	1.2955	-3.66926	-4.78528	1.73811	0.24359	1.77057	-1.33795
1368399_a_at	Pgcp				9.44611	7.96989	pm	0.0748105	-0.041807	0.655535	0.679843	0.937008	0.909371	0.454869	-0.419438	-5.26159	-5.40678	0.325557	-0.534357	0.392296	-0.797734
1368400_at	Timm8a1				8.21064	5.84457	pm	0.0199229	-0.0785328	0.862709	0.309788	0.979119	0.743422	0.175835	-1.04505	-5.33375	-5.02093	0.106944	-0.351598	0.853597	-0.745573
1368401_at	Gria2				11.4175	10.1285	pp	0.065657	0.0784362	0.6038	0.455048	0.925095	0.820452	0.529781	0.76346	-5.23163	-5.23265	0.333264	-0.583351	0.719492	-0.840238
1368402_at	Dync1li2				12.3615	10.9726	pp	0.00731334	0.00213474	0.911784	0.962707	0.985772	0.991212	0.112619	0.0474102	-5.34129	-5.48248	0.0574081	-0.409735	0.0340423	-0.468161
1368403_at	Rbl2				9.42927	7.53001	mm	-0.15619	-0.259669	0.239003	0.0219843	0.81076	0.472206	-1.22482	-2.50626	-4.76013	-3.18393	0.764044	-0.085603	2.2062	0.79672
1368404_at	Dbn1				11.5658	9.50256	pp	0.196669	0.0914965	0.0633105	0.132491	0.730111	0.620919	2.00087	1.57552	-3.91249	-4.47523	1.07302	0.110759	1.14261	-0.31532
1368405_at	Rala				9.80051	8.1032	mm	-0.00701942	-0.0253558	0.938041	0.683506	0.990936	0.911127	-0.0790086	-0.414339	-5.34395	-5.40862	0.0437334	-0.398272	0.318182	-0.877148
1368406_at	Star		MR		5.42679	4.23199	mm	-0.840661	-0.0801664	0.0529633	0.052748	0.730111	0.540854	-2.09586	-2.07307	-3.79307	-3.8253	2.17531	-0.00053	1.33595	0.805744
1368407_at	Hpse				5.7294	4.43969	pm	0.131717	-0.0516199	0.778076	0.607585	0.964077	0.883136	0.286804	-0.522629	-5.3126	-5.36477	0.338633	-1.33082	0.486104	-1.17619
1368408_at	Grk5				6.46102	4.62286	pm	0.0396785	-0.000525912	0.874342	0.995355	0.981175	0.999114	0.160792	-0.00590269	-5.33585	-5.48345	0.140039	-1.22939	0.00526814	-0.855283
1368409_at	Gstt2	Gene candidate	MR	MR	6.67203	4.84153	mm	-0.691391	-0.202851	0.0469492	0.00141944	0.728897	0.434155	-2.15922	-3.76231	-3.71205	-1.15495	1.99801	0.00799	2.30239	1.44004
1368410_at	Mpg				7.59429	6.18758	mm	-0.105571	-0.111734	0.396511	0.170372	0.863921	0.656321	-0.872108	-1.42795	-5.04088	-4.64435	0.538435	-0.441041	1.16939	-0.37624
1368411_a_at	Map2				9.05587	7.34319	mm	-0.129203	-0.135386	0.334748	0.141608	0.842183	0.627216	-0.9957	-1.53709	-4.95158	-4.52045	0.631268	-0.244316	1.3186	-0.36214
1368412_a_at	Ptpro				8.58333	6.81459	pp	0.185576	0.26156	0.247181	0.130114	0.81276	0.61849	1.20279	1.58591	-4.77992	-4.46287	0.818807	-0.515873	1.82038	-0.18816
1368413_at	Abp1				4.89746	3.54535	mm	-0.150264	-0.0524624	0.702636	0.46276	0.947227	0.823552	-0.388935	-0.750263	-5.28429	-5.2411	0.421094	-0.645186	0.600596	-0.567104
1368414_at	Slc5a2				3.49015	5.21347	pp	0.47156	0.217351	0.287452	0.00529159	0.828006	0.434155	1.10175	3.16938	-4.86699	-2.12601	1.23411	-0.3848	2.22835	1.10743
1368415_at	Myh2 /// Myh3				6.56643	4.54776	mm	-0.837071	-0.18644	0.329212	0.191193	0.841368	0.665947	-1.00753	-1.35799	-4.9425	-4.72013	1.57445	-1.39307	1.43957	-0.32378
1368416_at	Ibsp				5.90277	3.84705	pm	0.170975	-0.123867	0.68217	0.197921	0.941249	0.671887	0.417348	-1.33669	-5.27493	-4.74261	0.464967	-0.669473	1.18213	-0.83726
1368417_at	Syt5				10.2305	8.45946	pp	0.00108076	0.00930727	0.991667	0.909988	0.999096	0.979278	0.0106142	0.114649	-5.34649	-5.47771	0.00618433	-0.497895	0.0983381	-0.775447
1368418_a_at	Cp				8.52988	6.96136	mm	-0.0434625	-0.200934	0.8344	0.258872	0.976337	0.714121	-0.212628	-1.16577	-5.32786	-4.9126	0.169079	-0.334609	1.38755	-0.09098
1368419_at	Cp				8.43094	6.97385	mm	-0.078297	-0.0565927	0.769071	0.79002	0.962219	0.946123	-0.298808	-0.270266	-5.30971	-5.45152	0.267658	-0.710332	0.359943	-0.815557
1368420_at	Cp				7.77621	6.00495	mm	-0.133837	-0.154102	0.650245	0.60546	0.936072	0.882344	-0.4624	-0.525747	-5.25877	-5.36336	0.433907	-0.739213	0.823904	-1.67169
1368421_at	Ptpn5				10.9116	9.60898	mm	-0.17892	-0.0554981	0.0873876	0.393736	0.756154	0.788308	-1.82515	-0.873731	-4.12609	-5.15683	0.987901	0.142899	0.672612	-0.809518
1368422_at	Meox2				5.40372	3.27831	pp	1.23347	0.00332152	0.0439043	0.957601	0.727658	0.990258	2.19422	0.0539068	-3.66688	-5.48219	2.67898	0.49813	0.0416201	-0.710437
1368423_at	Retnla				6.6365	5.19157	pp	0.125056	0.155248	0.56721	0.0777278	0.918532	0.574074	0.584681	1.87039	-5.20692	-4.10339	0.472787	-0.760543	1.53974	-0.34194
1368424_at	Ikbkb				7.85063	6.32197	mm	-0.113399	-0.135456	0.391549	0.180012	0.862844	0.660135	-0.881532	-1.39475	-5.03444	-4.68068	0.558777	-0.491293	1.2569	-0.0545
1368425_at	Caskin1	Gene candidate	MR	MR	9.17409	7.86375	mm	-0.275107	-0.175706	0.0603335	0.0179895	0.730111	0.462	-2.02665	-2.60205	-3.88033	-3.03542	1.25032	0.277966	1.88417	1.33128
1368426_at	Crot				9.97849	8.12491	pm	0.0946338	-0.0911526	0.398528	0.213598	0.864342	0.682742	0.868301	-1.2892	-5.04347	-4.79172	0.512751	-0.494789	1.01857	-0.5344
1368427_at	Akap11				10.8891	9.28425	mp	-0.0486022	0.0361378	0.415694	0.424771	0.871586	0.805572	-0.836392	0.816649	-5.06475	-5.19725	0.414987	-0.137773	0.575867	-0.198509
1368428_at	Xpnpep2	Gene candidate	MR	MR	3.18494	3.84648	pp	0.758306	0.206125	0.160533	0.00290486	0.782414	0.434155	1.47418	3.44075	-4.51755	-1.68166	1.78367	0.37495	2.24569	1.08407
1368429_at	Taf9b				8.59154	6.60282	pp	0.319968	0.0258149	0.0410709	0.805886	0.727658	0.951635	2.22887	0.249374	-3.62188	-5.45626	1.39476	0.38572	0.237655	-0.956675
1368430_at	Lgmn				11.3484	9.87172	pm	0.00726825	-0.00355563	0.960622	0.980488	0.995215	0.995631	0.050181	-0.0247983	-5.34549	-5.4832	0.0339994	-0.605347	0.0275273	-1.05864
1368431_at	Hpn			MR	5.70113	4.41739	pp	0.733083	0.0898938	0.025637	0.134707	0.72541	0.622456	2.46948	1.56599	-3.30275	-4.48653	2.16323	0.50317	1.13183	0.02092
1368432_a_at	Ros1			MR	5.45284	3.86587	pp	1.29184	0.136842	0.047971	0.0852467	0.728897	0.583031	2.14795	1.82082	-3.72654	-4.16879	2.719	0.19892	1.44012	0.23733
1368433_at	Sacm1l				11.1396	9.36595	mm	-0.090703	-0.0357707	0.250095	0.477717	0.812866	0.830623	-1.19508	-0.725042	-4.78678	-5.25685	0.609938	0.147043	0.520907	-0.631423
1368434_at	Nat1				4.78162	3.33465	pm	0.385629	-0.0394211	0.537107	0.571274	0.909833	0.868101	0.631259	-0.57668	-5.18415	-5.33922	0.854476	-1.52854	0.459429	-0.752891
1368435_at	Cyp8b1				5.77233	3.96648	mp	-0.132285	0.042075	0.726033	0.621451	0.952285	0.888721	-0.356853	0.502409	-5.29409	-5.3737	0.3787	-0.7485	0.434945	-0.639995
1368436_at	Nudc				11.2665	9.71899	pp	0.0194372	0.0174079	0.690375	0.638436	0.943321	0.895889	0.405916	0.477928	-5.27878	-5.38406	0.224535	-0.22748	0.355267	-0.297999
1368437_at	Car4				9.09068	7.9637	mp	-0.0311344	0.0613991	0.82329	0.463543	0.974298	0.823772	-0.227147	0.74893	-5.32522	-5.24194	0.149998	-0.631064	0.639462	-0.942988
1368438_at	Pde10a				10.8531	9.03537	pp	0.0454077	0.044518	0.639232	0.571291	0.932315	0.868101	0.478167	0.576656	-5.25274	-5.33924	0.269979	-0.633387	0.481958	-1.04569
1368439_at	Sox10	Gene candidate	MR	MR	8.77024	7.82525	mm	-0.526888	-0.264615	0.00388723	0.0219698	0.662234	0.472206	-3.39177	-2.50658	-2.03061	-3.18344	2.04703	1.02556	2.2258	0.59988
1368440_at	Slc3a1				12.4605	10.5717	mp	-0.00993035	0.00757865	0.919711	0.928829	0.987301	0.984582	-0.102459	0.0905726	-5.34219	-5.47987	0.0585544	-0.33927	0.0786856	-0.397876
1368441_at	Msln				5.00307	4.41691	pp	0.150828	0.0947342	0.754839	0.151657	0.96067	0.639076	0.317875	1.49704	-5.30488	-4.5667	0.381324	-1.31376	1.12349	-0.5272
1368442_at	F2				4.47865	3.417	pp	0.549534	0.107719	0.259122	0.0250535	0.818118	0.479105	1.1716	2.44325	-4.80745	-3.28049	1.37001	-0.49183	1.54892	0.606844
1368443_at	Necab2				11.2777	9.92708	pp	0.0781575	0.108199	0.51889	0.281703	0.905627	0.729097	0.660144	1.10966	-5.1692	-4.9642	0.406019	-0.372713	1.01185	-0.26359
1368444_at	Sgta				9.78444	8.3635	mm	-0.0131397	-0.0585272	0.861277	0.327673	0.979119	0.754112	-0.177691	-1.00607	-5.33348	-5.05373	0.0928876	-0.375731	0.748419	-0.524421
1368445_at	Shank1				7.2528	5.81345	pp	0.187166	0.00859073	0.267124	0.898102	0.821664	0.975996	1.15131	0.129874	-4.82505	-5.47608	0.804585	-0.392205	0.102771	-0.749501
1368446_at	Spink3				5.02704	3.57169	pp	1.51984	0.131966	0.0677587	0.0730306	0.736174	0.568506	1.96432	1.90355	-3.95774	-4.05903	2.8465	-0.24456	1.4503	-0.02523
1368447_x_at	Spink3				1.72889	3.89964	mp	-0.00220826	0.0326333	0.996646	0.717321	0.999408	0.92196	-0.00427199	0.367768	-5.34653	-5.42443	0.00535593	-1.77833	0.326976	-1.10598
1368448_at	Ltbp2				4.53267	6.32679	pp	0.536095	0.176755	0.255094	0.0327109	0.815536	0.507636	1.182	2.31303	-4.79833	-3.47684	1.35883	-0.31815	1.79478	0.38304
1368449_at	Adap1				8.0489	6.35263	mm	-0.107904	-0.101659	0.377107	0.204861	0.85741	0.676195	-0.909423	-1.31531	-5.015	-4.76489	0.555984	-0.172079	1.07644	-0.47337
1368450_at	Myo5a				8.69876	6.92609	pm	0.0896974	-0.0530352	0.389144	0.370472	0.862456	0.775247	0.886129	-0.918482	-5.03127	-5.12342	0.507457	-0.059653	0.683704	-0.576926
1368451_at	Hrh3				10.41	8.93503	pp	0.20318	0.0408804	0.215021	0.657915	0.801421	0.902241	1.29302	0.450212	-4.69712	-5.39519	0.884583	-0.301147	0.403889	-1.30923
1368452_at	Abcc6				5.77345	4.59172	mm	-0.497485	-0.074754	0.41523	0.388641	0.871469	0.78543	-0.837243	-0.883378	-5.06419	-5.14975	1.11248	-1.99927	0.761921	-0.661929
1368453_at	Fads2				8.36824	6.73457	pm	0.113785	-0.00370117	0.513472	0.969677	0.904267	0.993355	0.668847	-0.0385435	-5.16458	-5.48282	0.484335	-0.862975	0.0355492	-0.669776
1368454_at	Prl7d1				5.26119	3.67595	mm	-1.11191	-0.0910125	0.036361	0.148252	0.727658	0.634531	-2.29172	-1.51036	-3.53958	-4.55142	2.5865	-0.06547	1.11298	-0.07637
1368455_at	Nkg7				4.90265	4.10423	mp	-0.300127	0.0560308	0.595281	0.381582	0.923048	0.782257	-0.542409	0.896883	-5.22616	-5.13973	0.700102	-1.79856	0.685908	-0.464512
1368456_at	Gabrr1				4.73041	3.68601	pm	0.431084	-0.0454232	0.471505	0.473491	0.889598	0.828557	0.738135	-0.732119	-5.12576	-5.25248	0.974776	-0.958364	0.561176	-0.926144
1368457_at	Gabrr1		MR		4.35441	3.61902	pp	1.47841	0.0453681	0.00171331	0.329614	0.623853	0.754724	3.78611	1.00193	-1.49225	-5.05715	3.50041	2.47104	0.702386	0.171746
1368458_at	Cyp7a1				5.26728	3.48289	pm	0.743609	-0.0036679	0.172029	0.959082	0.791494	0.990681	1.43218	-0.0520224	-4.56068	-5.48228	1.74396	-0.91821	0.0421709	-0.700004
1368459_at	Gdf10				5.99759	3.99099	mm	-0.0882616	-0.0547591	0.83116	0.556563	0.975425	0.861474	-0.216857	-0.599077	-5.32711	-5.32793	0.241319	-1.08858	0.537702	-1.02793
1368460_at	Slc2a5				7.37978	5.99518	mm	-0.489227	-0.144268	0.0635662	0.104813	0.730111	0.600216	-1.9987	-1.70776	-3.91518	-4.31371	1.63506	-0.02238	1.42767	-0.18732
1368461_at	Slc22a8				7.40626	5.93431	pm	0.273791	-0.0823281	0.0362927	0.305423	0.727658	0.741	2.29269	-1.05481	-3.53831	-5.01256	1.31395	0.48324	0.874831	-1.01156
1368462_at	Itpka				11.7025	10.1915	pp	0.0621069	0.111809	0.664827	0.274508	0.938191	0.722367	0.441705	1.12697	-5.2664	-4.94852	0.294291	-0.989269	1.03512	-0.54409
1368463_at	Vegfc				6.74092	4.32041	pp	0.0219462	0.0148137	0.899666	0.828992	0.984697	0.958479	0.128174	0.219148	-5.33974	-5.46245	0.0937794	-0.760361	0.174709	-0.656733
1368464_at	Clec10a				5.90942	5.09571	mp	-0.152781	0.128536	0.640278	0.0761452	0.932919	0.571762	-0.476665	1.88136	-5.25333	-4.08877	0.470126	-0.878934	1.42668	0.03966
1368465_at	Accn1				8.93128	7.24358	pp	0.0335681	0.0431433	0.696385	0.565194	0.945048	0.865775	0.397578	0.585901	-5.28151	-5.33462	0.215573	-0.330561	0.480354	-0.005967
1368466_a_at	Odf2				7.79713	5.89131	mm	-0.0858991	-0.0537206	0.485601	0.488314	0.894833	0.834904	-0.714469	-0.707456	-5.13941	-5.26754	0.441754	-0.602656	0.585734	-0.496796
1368467_at	Cyp4f1	Gene candidate	MR	MR	8.10689	6.22217	mm	-0.433989	-0.368897	0.00145343	0.000295545	0.623853	0.434155	-3.86547	-4.46732	-1.38569	-0.023534	1.93996	1.22031	3.14085	2.32306
1368468_at	Cyp11a1				5.44225	3.93851	pp	0.0360834	0.103953	0.955909	0.181888	0.994387	0.661082	0.0561926	1.38846	-5.34523	-4.68749	0.0784713	-1.51193	1.11818	-0.11746
1368469_at	Aqp5	Gene candidate	MR	MR	4.96584	3.94787	pp	1.0608	0.097028	0.0505561	0.0536788	0.728897	0.541823	2.12038	2.0641	-3.76183	-3.83795	2.4527	0.11346	1.36616	1.0168
1368470_at	Ggh				11.1253	9.3999	mm	-0.108433	-0.0380895	0.131759	0.449705	0.7676	0.817533	-1.59152	-0.772684	-4.39257	-5.22667	0.77054	0.422726	0.554197	-0.326638
1368471_at	Guca2a				5.76971	4.38425	mp	-0.423071	0.118372	0.446953	0.266877	0.883054	0.719001	-0.780408	1.1457	-5.10035	-4.93131	0.992145	-0.319475	1.0712	-0.49899
1368472_at	Celsr3				8.71887	7.74313	mm	-0.0474637	-0.095201	0.678566	0.313133	0.94058	0.74514	-0.422388	-1.03764	-5.2732	-5.02725	0.255308	-0.996732	0.922929	-0.948211
1368473_at	Gja5				5.92446	3.77811	pp	0.620823	0.120608	0.0278682	0.118441	0.72541	0.609674	2.42735	1.63936	-3.35937	-4.39838	1.98108	0.19989	1.29645	-0.11269
1368474_at	Vcam1				10.5294	8.80618	pp	0.121657	0.109845	0.268999	0.293162	0.821832	0.734317	1.14662	1.08276	-4.82908	-4.98818	0.662972	-0.440878	1.00598	-1.1383
1368475_at	Colq				5.92875	3.91274	pp	0.22243	0.150933	0.616857	0.0187348	0.92713	0.46425	0.510597	2.58274	-5.23972	-3.06552	0.585601	-1.67337	1.76864	0.793728
1368476_at	Nr3c2				11.1656	9.38396	pp	0.0713576	0.0646413	0.653523	0.590461	0.936536	0.876146	0.45773	0.547913	-5.26052	-5.35312	0.319576	-0.576681	0.552484	-1.34958
1368477_at	Atp2a3				7.10894	5.40934	mm	-0.0443665	-0.074579	0.890206	0.508969	0.983725	0.845189	-0.14034	-0.673804	-5.33839	-5.2873	0.137949	-0.239307	0.658202	-1.00097
1368478_at	Drd1a				7.74956	5.60207	mm	-0.161361	-0.24131	0.523846	0.278611	0.907114	0.726523	-0.65223	-1.11706	-5.17336	-4.95752	0.565029	-0.650081	1.48659	-0.84431
1368479_at	Drd1a				5.48249	4.02801	pp	0.504852	0.000626551	0.53911	0.994712	0.910134	0.999081	0.628115	0.00671958	-5.18574	-5.48345	0.974819	-2.37216	0.0061173	-0.458776
1368480_at	Slc44a1				10.9053	9.15676	mm	-0.186705	-0.354423	0.215089	0.00687242	0.801421	0.437684	-1.29282	-3.05007	-4.69731	-2.32025	0.850672	-0.334648	2.7476	1.17061
1368481_at	Gipr				6.52253	5.19315	mm	-0.32914	-0.0253018	0.158784	0.803797	0.781841	0.950647	-1.48079	-0.252118	-4.51068	-5.45566	1.18524	-0.7019	0.23693	-1.11903
1368482_at	Bcl2a1d			MR	9.44554	7.74525	pp	0.607584	0.617749	0.237048	0.169958	0.81076	0.656123	1.23018	1.42941	-4.75527	-4.64274	1.47276	0.40424	2.65398	0.65956
1368483_a_at	Slit1				6.98588	5.73864	pm	0.253915	-0.0135522	0.152126	0.87212	0.777725	0.970343	1.5065	-0.163269	-4.48376	-5.47179	1.05531	-0.25263	0.141319	-1.18079
1368484_at	Abcb9				7.72953	5.99067	mm	-0.031313	-0.00724844	0.77466	0.915624	0.963572	0.98073	-0.291353	-0.107441	-5.31152	-5.47841	0.1732	-0.764805	0.0856458	-1.03194
1368485_at	Avil				6.30355	4.62118	mm	-0.507538	-0.0735845	0.142965	0.375314	0.772672	0.778386	-1.54347	-0.909016	-4.44452	-5.13061	1.49193	-0.47054	0.768859	-1.16487
1368486_at	Irs3				5.2678	3.38391	pp	0.455446	0.123743	0.283141	0.0641722	0.826629	0.557892	1.11204	1.97161	-4.85841	-3.96656	1.21832	-1.56595	1.43952	-0.49811
1368487_at	Serpinb2				4.20137	3.01785	mm	-1.35086	-0.0504208	0.0286527	0.347483	0.72541	0.765464	-2.41329	-0.964606	-3.3782	-5.08742	2.90453	1.40495	0.696538	-0.633542
1368488_at	Nfil3				7.83216	6.5664	pp	0.0296695	0.0713588	0.895277	0.426255	0.984505	0.806479	0.133816	0.813989	-5.33913	-5.19907	0.110688	-0.974112	0.714113	-0.952637
1368489_at	Fosl1				7.64541	5.54906	pp	0.300378	0.304544	0.40309	0.317511	0.865327	0.748527	0.859733	1.02803	-5.04925	-5.03539	0.877495	-0.412865	1.60256	-0.33209
1368490_at	Cd14				10.8246	9.07056	pp	0.431229	0.467384	0.312932	0.225905	0.836482	0.689043	1.04317	1.2538	-4.9146	-4.82741	1.15074	-0.03727	2.17583	0.16657
1368491_at	Dnase2b				5.4609	3.9457	pp	0.317389	0.00492333	0.376611	0.956209	0.856907	0.989873	0.910395	0.0556789	-5.01432	-5.48211	0.92691	-0.66853	0.0495304	-1.2834
1368492_at	Hpgds				6.93365	5.01854	pp	0.0168648	0.00542443	0.949566	0.974805	0.993525	0.994544	0.0642879	0.032023	-5.34483	-5.48302	0.0576994	-0.736462	0.0385098	-1.01087
1368493_at	Lim2				2.97235	3.8612	pp	0.478839	0.070282	0.387405	0.229258	0.86133	0.690486	0.889464	1.24441	-5.02896	-4.83673	1.12368	-0.29478	0.908416	-0.320994
1368494_at	S100a8			MR	9.06676	7.45759	pp	1.24351	1.16178	0.100349	0.0702171	0.759565	0.563465	1.74783	1.92433	-4.21669	-4.031	2.45505	0.73898	4.13754	1.37635
1368495_at	Rln1				6.07553	3.8394	pp	0.232678	0.175789	0.270776	0.00452557	0.82267	0.434155	1.14221	3.24041	-4.83287	-2.00994	0.888472	-0.304808	2.06301	1.53148
1368496_at	Odf1				3.7151	4.16298	pp	0.764405	0.100523	0.206752	0.138665	0.800935	0.624896	1.31792	1.54926	-4.67346	-4.50621	1.70342	-1.10806	1.17073	-0.616
1368497_at	Abcc2				5.92779	3.94232	pp	0.164695	0.0502613	0.45308	0.365483	0.884685	0.773203	0.769727	0.928323	-5.10689	-5.11587	0.619985	-0.459415	0.677618	-0.483192
1368498_a_at	Slc21a4				3.57869	2.9716	mm	-1.10016	-0.00262087	0.19858	0.961729	0.798777	0.991171	-1.34333	-0.0486536	-4.64897	-5.48243	2.05989	0.14138	0.0360708	-0.356781
1368499_at	Sycp2				4.16842	3.2005	pp	0.384792	0.0734761	0.55252	0.222346	0.912805	0.687553	0.607239	1.26388	-5.1961	-4.81733	0.837477	-1.47489	0.930472	-0.178328
1368500_a_at	Rgs9				7.5654	6.29167	mp	-0.0012127	0.0288131	0.993666	0.577544	0.999096	0.870888	-0.00806838	0.567227	-5.34651	-5.34387	0.0055599	-0.603266	0.411841	-0.279903
1368501_s_at	Mcpt10 /// Mcpt8 /// Mcpt8l2 /// Mcpt9				2.93654	4.09443	pm	0.48742	-0.01623	0.184027	0.799427	0.794566	0.94939	1.39074	-0.257864	-4.60237	-5.45438	1.39621	-0.15883	0.200306	-0.416167
1368502_at	Gast				4.44543	3.73803	pp	0.715682	0.0169211	0.335725	0.836826	0.842281	0.960764	0.993626	0.20895	-4.95316	-5.46436	1.44665	-0.49332	0.17895	-1.29678
1368503_at	Gch1				5.3841	4.55659	mp	-0.314445	0.152077	0.532743	0.135065	0.909019	0.622456	-0.638127	1.56446	-5.18065	-4.48833	0.776163	-0.487297	1.40086	-0.26244
1368504_at	Lamp1				12.1344	10.4267	mm	-0.136933	-0.0556078	0.100925	0.446795	0.759565	0.815878	-1.7446	-0.777736	-4.22041	-5.22337	0.872453	0.000892	0.627572	-0.754238
1368505_at	Rgs4				11.6173	10.1291	mm	-0.199766	-0.166557	0.359078	0.392786	0.85027	0.787674	-0.94528	-0.875523	-4.98925	-5.15552	0.753216	-0.560414	1.10203	-1.01277
1368506_at	Rgs4				10.0729	8.63707	mm	-0.0323231	-0.0336714	0.898216	0.870448	0.984697	0.969508	-0.130038	-0.165424	-5.33954	-5.47148	0.113671	-0.742174	0.217423	-1.05109
1368507_at	Psma3 /// Psma3l				11.5693	10.0346	pp	0.0514061	0.0735036	0.48591	0.177302	0.894845	0.659461	0.713956	1.40394	-5.13971	-4.67069	0.366529	-0.169768	0.9946	0.429093
1368508_at	NA				10.4879	8.89224	pp	0.0541997	0.0736996	0.620396	0.259958	0.928119	0.714172	0.505431	1.16303	-5.24185	-4.91518	0.299218	-0.732912	0.885763	-0.266727
1368509_at	Bbs2		MR		8.50857	6.39745	mm	-0.13755	-0.298254	0.160725	0.00309004	0.782414	0.434155	-1.47346	-3.4129	-4.51829	-1.72733	0.797244	-0.119458	2.63203	1.52369
1368510_at	Gata1				4.99426	3.4651	pp	0.443274	0.0521946	0.363248	0.450002	0.852025	0.817681	0.936877	0.772169	-4.99536	-5.22701	1.10859	-0.80618	0.60986	-0.95684
1368511_at	Bhlhe41				11.9042	10.207	mm	-0.108191	-0.0440156	0.418085	0.7177	0.872572	0.92196	-0.832016	-0.367251	-5.06761	-5.4246	0.530692	-0.672558	0.373941	-1.14382
1368512_a_at	Enpep				6.14231	4.43154	mm	-0.00407897	-0.0281143	0.98641	0.731524	0.998525	0.927111	-0.0173113	-0.348461	-5.34641	-5.43044	0.0147499	-0.602693	0.297596	-1.06451
1368513_at	Enpep				7.24224	5.56206	mm	-0.313787	-0.0648221	0.241618	0.334179	0.811418	0.758571	-1.21772	-0.992264	-4.76654	-5.06509	1.05833	-1.01275	0.768812	-0.229156
1368514_at	Maob	Gene candidate	MR	MR	11.6185	9.88286	mm	-0.199148	-0.143086	0.0192193	0.0375215	0.72541	0.514913	-2.61365	-2.24507	-3.10713	-3.5774	1.21758	0.807447	1.62308	0.850046
1368515_at	Epb4.1l3				10.7643	8.78838	mp	-0.00633546	0.0130782	0.951414	0.880574	0.994075	0.97255	-0.0619294	0.152384	-5.34495	-5.4733	0.0361481	-0.486284	0.133786	-1.02627
1368516_at	Ptpra				10.0079	7.99653	pm	0.0575027	-0.0590888	0.609397	0.224495	0.926127	0.688326	0.521533	-1.25777	-5.23515	-4.82344	0.312209	-0.968751	0.875449	-0.041978
1368517_at	Ssbp3				9.2349	7.45843	mm	-0.103836	-0.159667	0.350109	0.0571979	0.849235	0.547685	-0.963579	-2.0314	-4.97577	-3.8838	0.564576	-0.631094	1.62005	0.43052
1368518_at	Cd53				9.98767	8.29008	pm	0.00855136	-0.0299075	0.97486	0.917105	0.997274	0.981262	0.0320282	-0.105548	-5.34611	-5.47859	0.0289945	-0.654285	0.163261	-1.04706
1368519_at	Serpine1				5.32187	4.39045	mp	-0.460179	0.115894	0.681217	0.704381	0.941144	0.917357	-0.418681	0.385485	-5.27448	-5.41863	0.762264	-1.30667	0.612811	-1.97786
1368520_at	Apoa4				3.12698	3.85587	mp	-0.0715317	0.064604	0.89548	0.168171	0.984534	0.654323	-0.133555	1.43575	-5.33916	-4.63573	0.170374	-1.29756	0.982372	0.221272
1368521_at	Napsa				4.50296	5.06726	pp	1.13972	0.599623	0.246687	0.0901604	0.81229	0.587624	1.20411	1.79045	-4.77874	-4.2083	1.99504	-0.47898	2.88744	1.05628
1368522_at	Timeless				4.58115	3.57161	pp	0.181632	0.0295113	0.71271	0.685795	0.948909	0.911586	0.375071	0.411158	-5.28863	-5.40976	0.454218	-1.05545	0.334672	-0.752848
1368523_at	Cadps				11.8296	10.1813	mm	-0.0229284	-0.0305809	0.757857	0.628709	0.960868	0.891719	-0.313823	-0.49191	-5.30593	-5.37821	0.163291	-0.379662	0.379295	-0.634055
1368524_at	Kcnc1				10.086	8.49407	mm	-0.00175738	-0.00164797	0.98965	0.986837	0.999038	0.997	-0.0131841	-0.0167279	-5.34647	-5.48335	0.00860667	-0.692869	0.0156041	-1.07331
1368525_at	Mrs2				7.78522	5.58726	mm	-0.0265974	-0.0498874	0.838939	0.361807	0.976364	0.771624	-0.206708	-0.935632	-5.32888	-5.11021	0.13275	-0.385151	0.679898	-0.550002
1368526_at	Pex3				9.34375	7.64229	mp	-0.0027581	0.0128653	0.96185	0.763408	0.995291	0.93825	-0.0486146	0.305594	-5.34556	-5.44265	0.0247444	-0.421965	0.218691	-0.598665
1368527_at	Ptgs2				11.2201	9.0996	pp	0.49041	0.496785	0.329758	0.327537	0.841368	0.754112	1.00636	1.00636	-4.94341	-5.05349	1.20586	-1.25916	2.02299	-2.44423
1368528_at	Cd99l2				10.3935	8.69173	pp	0.0542781	0.0442827	0.409525	0.347817	0.869234	0.765464	0.847758	0.96392	-5.05725	-5.08797	0.423067	-0.181849	0.678138	-0.227364
1368529_at	Cd99l2				6.17293	4.57366	pp	0.371813	0.0558464	0.148939	0.458539	0.775406	0.82168	1.51915	0.75747	-4.47041	-5.2365	1.27198	0.02852	0.619004	-0.813706
1368530_at	Mmp12				5.68201	4.22673	pp	0.0279568	0.270294	0.973564	0.508252	0.997274	0.844841	0.0336798	0.674959	-5.34607	-5.28664	0.0534527	-1.25758	1.23178	-1.74442
1368531_at	Prl8a3				4.56543	3.37078	mm	-0.477213	-0.044153	0.521075	0.365678	0.906168	0.773203	-0.656651	-0.927935	-5.17104	-5.11617	0.968634	-0.940406	0.657372	-0.487678
1368532_at	Pnliprp1				2.17933	3.41196	mp	-0.658974	0.02578	0.414342	0.603649	0.871183	0.88181	-0.838874	0.52841	-5.06312	-5.36215	1.28089	-1.61593	0.380869	-0.849991
1368533_at	Heph				7.65337	5.9853	mm	-0.208875	-0.259787	0.259646	0.107052	0.818689	0.602188	-1.17026	-1.69602	-4.80862	-4.32841	0.853915	-0.599205	1.87001	-0.50012
1368534_at	Adra1d				9.29351	8.07368	pp	0.0251867	0.132473	0.883656	0.328771	0.98249	0.754215	0.148777	1.00373	-5.33738	-5.05567	0.108269	-0.737096	1.05613	-0.85755
1368535_at	Hrk				8.37356	7.21197	mm	-0.119699	-0.247204	0.335688	0.0320653	0.842281	0.505325	-0.993705	-2.32284	-4.9531	-3.4622	0.609792	-0.002513	2.09103	0.90933
1368536_at	Enpp2	Gene candidate	MR	MR	10.8764	9.07919	mm	-0.376963	-0.29441	0.00546066	0.0100655	0.684762	0.437684	-3.22803	-2.87433	-2.25723	-2.60405	1.72307	0.794783	2.46473	0.91402
1368537_at	Dctn4				7.89417	6.09059	pp	0.0628579	0.0242369	0.557509	0.781719	0.915187	0.944261	0.599542	0.281246	-5.19983	-5.44888	0.351002	-0.6222	0.247139	-0.970961
1368538_at	Exoc7				9.18786	7.90243	mm	-0.0707343	-0.00185164	0.451497	0.964604	0.883656	0.992059	-0.772478	-0.0449963	-5.10522	-5.48258	0.427142	-0.431431	0.0323532	-0.516451
1368539_at	Scn9a				5.10018	3.20965	mm	-0.24703	-0.00553571	0.592176	0.928159	0.922243	0.984306	-0.547034	-0.0914281	-5.22412	-5.47981	0.638277	-1.56042	0.070173	-1.10479
1368540_at	Tpbg				7.87083	5.8435	pp	0.150092	0.0592817	0.540495	0.717875	0.910704	0.92196	0.625946	0.367013	-5.18683	-5.42467	0.534394	-0.534686	0.430522	-1.36565
1368541_at	Emb				9.69185	8.35631	mm	-0.139284	-0.0356062	0.296732	0.696002	0.832086	0.914531	-1.07999	-0.397025	-4.88493	-5.41471	0.680836	-0.339194	0.3545	-0.88854
1368542_at	Zfp423				9.14728	7.42582	mm	-0.171183	-0.143146	0.0884963	0.165291	0.756154	0.652104	-1.81815	-1.44607	-4.13438	-4.62426	0.968582	0.010533	1.31183	-0.9716
1368543_at	Nox4				4.66619	3.23034	pm	0.31366	-0.0176915	0.680278	0.719081	0.941128	0.92196	0.419992	-0.365368	-5.27403	-5.4252	0.630566	-1.07252	0.263864	-0.692196
1368544_a_at	Nol3				8.59949	6.90817	mm	-0.0887343	-0.163026	0.274994	0.0254142	0.823575	0.480096	-1.1318	-2.43633	-4.84174	-3.29104	0.585205	-0.167442	1.77545	1.09904
1368545_at	Cflar				9.14098	7.7533	pp	0.233965	0.285437	0.187673	0.093154	0.796999	0.590712	1.37859	1.77266	-4.61443	-4.23126	0.974262	-0.038208	1.99575	0.25324
1368546_at	Hivep2				11.4972	9.97189	pm	0.106124	-0.0230252	0.232943	0.652146	0.808107	0.900022	1.24153	-0.458382	-4.74493	-5.39198	0.657476	-0.117742	0.332804	-0.788696
1368547_at	Clec2d				3.03504	3.84679	pp	0.439919	0.088083	0.587368	0.175057	0.921519	0.658517	0.55422	1.41163	-5.22092	-4.66229	0.855972	0.001695	1.0581	0.082856
1368548_at	Slc12a1				1.99525	2.92373	pp	1.31857	0.00305699	0.0506722	0.946693	0.728897	0.988655	2.11918	0.0677964	-3.76337	-5.48145	2.73256	-0.18463	0.0486781	-0.453062
1368549_at	Hbp1	Gene candidate	MR	MR	8.42979	6.74788	mm	-0.270261	-0.26593	0.0455392	0.0241903	0.728897	0.476357	-2.17516	-2.46021	-3.69152	-3.2546	1.27802	0.19003	2.21448	0.8895
1368550_at	Foxq1				6.69274	4.55908	pm	0.133559	-0.0541325	0.501034	0.503627	0.90014	0.843541	0.689023	-0.682431	-5.15364	-5.28232	0.530399	-0.805811	0.575553	-0.742997
1368551_at	Prps2				6.48326	4.61452	mp	-0.181534	0.0331743	0.208549	0.603184	0.801301	0.881732	-1.31245	0.529094	-4.67869	-5.36184	0.846082	-0.655808	0.408886	-0.817324
1368552_at	Grpel1				10.4342	8.83869	mp	-0.0435233	0.0308093	0.544376	0.435312	0.91123	0.811138	-0.619884	0.797871	-5.18986	-5.21	0.317315	-0.600778	0.568873	-0.395765
1368553_at	Acvrl1				6.25617	4.49073	mm	-0.252363	-0.158193	0.114642	0.0423897	0.762091	0.52121	-1.67212	-2.18404	-4.30315	-3.6665	1.10374	-0.35185	1.66869	-0.41105
1368554_at	Pnlip	Gene candidate	MR	MR	8.63478	6.82311	mm	-0.354757	-0.443019	0.0173973	0.00717797	0.72541	0.437684	-2.66308	-3.03014	-3.03951	-2.3526	1.5675	0.660249	3.05192	1.09936
1368555_at	Cd37				7.51472	6.04261	mm	-0.0500094	-0.0650869	0.842827	0.768743	0.976909	0.93994	-0.201645	-0.298481	-5.32973	-5.44452	0.176003	-0.602987	0.405398	-1.06336
1368556_at	Vegp2	Gene candidate	MR	MR	4.59294	4.43352	pp	0.875593	0.184408	0.161852	0.00894324	0.782681	0.437684	1.46924	2.929	-4.52267	-2.51613	1.9131	0.41216	2.0187	1.21068
1368557_s_at	Vegp1 /// Vegp2				5.76201	4.33906	pp	1.57159	0.0394514	0.000195082	0.644112	0.409697	0.898222	4.8518	0.469813	-0.135425	-5.38739	3.82005	2.22445	0.407395	-0.688215
1368558_s_at	Aif1				9.16826	7.72034	mm	-0.0679139	-0.0340951	0.779738	0.877357	0.964081	0.971663	-0.284593	-0.156524	-5.31312	-5.47274	0.243646	-0.618889	0.212674	-0.918756
1368559_at	Pcsk1				4.73867	4.5727	pp	0.802956	0.239923	0.154064	0.0154126	0.777922	0.45594	1.49892	2.67523	-4.49173	-2.92072	1.84861	-0.71878	2.18269	1.06731
1368560_at	Kcnj5				6.56339	4.5164	pp	0.0181844	0.107597	0.937815	0.241564	0.990936	0.700671	0.0792977	1.21085	-5.34393	-4.86962	0.0666783	-0.887637	1.05597	-0.65284
1368561_at	Abcd2				8.46601	6.52578	mm	-0.121727	-0.176555	0.322649	0.111347	0.840936	0.603784	-1.02174	-1.67408	-4.93147	-4.35571	0.623404	-0.052566	1.54863	0.43945
1368562_at	Sult4a1				11.3028	9.85532	pp	0.00142322	0.0592191	0.988166	0.291449	0.998726	0.733444	0.0150738	1.08673	-5.34644	-4.98467	0.00853158	-0.512385	0.789971	-0.283919
1368563_at	Aspa				8.7062	7.2801	mm	-0.248082	-0.244231	0.0859915	0.0503611	0.754884	0.5396	-1.83407	-2.09676	-4.1155	-3.79177	1.14163	-0.06944	1.99197	0.3773
1368564_at	Slc17a6				10.2369	8.60647	mm	-0.317759	-0.260697	0.160765	0.165535	0.782414	0.652222	-1.47331	-1.44519	-4.51845	-4.62524	1.16259	-0.27231	1.742	-0.59215
1368565_at	Slc1a3				13.9303	12.2401	mp	-0.0445975	0.0420199	0.487507	0.472141	0.895563	0.82772	-0.711301	0.734389	-5.14121	-5.25107	0.356149	-0.512252	0.548161	-0.969629
1368566_a_at	Ndufv3				11.1004	9.58603	pm	0.0352807	-0.0375994	0.63685	0.470476	0.931887	0.826808	0.481594	-0.737191	-5.25141	-5.24932	0.249952	-0.413206	0.533264	-0.888846
1368567_at	Ndufv3				7.03936	5.30733	pm	0.0778021	-0.13296	0.525055	0.0597457	0.907357	0.55259	0.650306	-2.00883	-5.17436	-3.9152	0.401862	-0.632088	1.49403	0.43633
1368568_at	Aqp2				3.25937	4.45425	pp	0.102601	0.133024	0.757258	0.0996092	0.960868	0.597293	0.314626	1.73591	-5.30572	-4.27819	0.313609	-0.472728	1.38995	0.27477
1368569_at	Akr1b7				2.47717	3.31627	pm	0.0428872	-0.0174218	0.946689	0.803001	0.99332	0.950373	0.0679615	-0.253164	-5.34463	-5.45543	0.0940852	-0.852131	0.203126	-0.597412
1368570_at	Lrat				3.13161	3.23707	pp	0.780754	0.00679596	0.231097	0.914346	0.807335	0.980522	1.24669	0.109075	-4.74021	-5.47826	1.67858	-0.76004	0.0845168	-0.81418
1368571_at	Clip2				10.6537	8.7741	mm	-0.0316679	-0.0393874	0.726264	0.508229	0.952347	0.844841	-0.356538	-0.674996	-5.29418	-5.28662	0.196845	-0.384651	0.507712	-0.403671
1368572_a_at	Grin1				10.3801	9.37684	mp	-0.0278741	0.02005	0.691687	0.627428	0.943633	0.891571	-0.404093	0.493758	-5.27938	-5.37742	0.207222	-0.385535	0.352966	-0.401665
1368573_at	Kpnb1				7.95036	6.05607	mm	-0.056607	-0.00502832	0.72504	0.946769	0.952021	0.988655	-0.358207	-0.0676994	-5.29369	-5.48146	0.252017	-0.626235	0.056007	-0.409027
1368574_at	Adra1b				7.17386	5.64898	pm	0.0478339	-0.16963	0.759287	0.124486	0.960868	0.615597	0.311903	-1.61115	-5.30642	-4.4326	0.21655	-0.724317	1.49326	-0.23734
1368575_at	Slc6a18				4.14807	4.55275	pp	0.0298073	0.0698477	0.964787	0.23908	0.995291	0.698025	0.044869	1.21751	-5.3457	-4.86314	0.0637279	-0.922796	0.894247	-0.381473
1368576_at	Alx1				2.92476	3.73299	mm	-0.115917	-0.121826	0.86891	0.304969	0.980306	0.740915	-0.167812	-1.05583	-5.33489	-5.01168	0.24292	-0.504876	1.04153	-0.99189
1368577_at	Gjb6				11.1122	9.64466	mm	-0.242707	-0.149823	0.0714945	0.198169	0.737483	0.671995	-1.93526	-1.33592	-3.99342	-4.74342	1.1577	0.260999	1.28864	-0.319
1368578_at	Hsd3b1				1.71442	3.47326	mp	-0.0281033	0.016627	0.950363	0.777807	0.993769	0.943592	-0.063271	0.286432	-5.34488	-5.4476	0.0735725	-1.61086	0.216609	-0.930491
1368579_at	Prl2a1				5.08043	3.65919	pp	0.258617	0.0375736	0.743807	0.677489	0.957667	0.908539	0.332738	0.422722	-5.30091	-5.40558	0.510143	-0.823857	0.375858	-1.23864
1368580_at	Sdc3				6.17638	5.74039	pp	0.653343	0.192151	0.286531	0.00328188	0.827531	0.434155	1.10394	3.38574	-4.86517	-1.77188	1.45237	-0.48292	2.17081	1.10149
1368581_at	Sdc3				5.76889	5.7325	pp	0.851014	0.0849957	0.138318	0.305873	0.771341	0.741	1.563	1.05379	-4.42354	-5.01343	1.93791	-0.69607	0.886117	-0.699803
1368582_at	Slc7a3				7.89984	5.74849	mm	-0.0708946	-0.0192244	0.682934	0.891121	0.941292	0.974475	-0.416281	-0.13883	-5.2753	-5.47502	0.302996	-0.748814	0.151546	-0.999764
1368583_a_at	Hrg	Gene candidate	MR	MR	6.66712	5.95874	pp	0.956711	0.16458	0.0209597	0.0239121	0.72541	0.476293	2.57047	2.46579	-3.16599	-3.24606	2.50308	0.62795	1.79188	0.10587
1368584_a_at	Cplx2				8.67246	6.70273	pp	0.270948	0.0673325	0.0247947	0.554765	0.72541	0.861191	2.48629	0.601835	-3.28008	-5.32651	1.35166	0.28985	0.591604	-1.05688
1368585_at	Cartpt				7.39663	6.11784	pp	0.0548283	0.168294	0.892707	0.557702	0.983821	0.861623	0.137121	0.597331	-5.33876	-5.32883	0.151328	-1.34392	0.916943	-1.8065
1368586_at	Zg16				3.75657	4.30187	pp	0.593466	0.0689768	0.39722	0.247507	0.863921	0.705907	0.870769	1.1951	-5.04179	-4.88478	1.23769	-0.86912	0.88032	-0.18681
1368587_at	Apoc1				11.3774	9.39729	mm	-0.0709015	-0.0641276	0.671691	0.52002	0.939546	0.84934	-0.432033	-0.65612	-5.26984	-5.29733	0.30901	-0.259619	0.605972	-0.26091
1368588_at	Ddx52				7.4331	5.05997	pp	0.425765	0.0823355	0.0281834	0.423519	0.72541	0.805179	2.42165	0.8189	-3.367	-5.1957	1.64867	0.41888	0.763266	-1.11471
1368589_at	Ptprj				10.7889	9.37215	pp	0.0744982	0.0690081	0.471249	0.43306	0.889519	0.810408	0.73857	0.80186	-5.1255	-5.20731	0.424258	-0.524631	0.698085	-0.957275
1368590_at	Mmp16				7.92798	6.01397	mm	-0.210144	-0.183833	0.159011	0.061673	0.781841	0.554789	-1.47993	-1.99233	-4.51158	-3.93804	0.958488	-0.042062	1.70863	0.69585
1368591_at	Usf2				9.50057	8.3831	pp	0.121952	0.00548962	0.444075	0.90728	0.881676	0.978618	0.785456	0.118115	-5.09723	-5.47736	0.543581	-0.464159	0.0850374	-0.453422
1368592_at	Il1a			MR	9.2714	7.9761	pp	1.03169	1.06647	0.129753	0.0778002	0.767492	0.574074	1.60048	1.86989	-4.38276	-4.10405	2.15478	0.46814	3.91732	0.75391
1368593_at	Cd1d1				4.92795	4.56537	pp	1.21755	0.0949689	0.0376562	0.105177	0.727658	0.600216	2.27371	1.70584	-3.56325	-4.31613	2.69792	0.78625	1.21156	-0.05982
1368594_at	Pla2g2c				5.7128	4.03688	mp	-0.127839	0.041268	0.733136	0.639611	0.954045	0.896204	-0.34719	0.476245	-5.29688	-5.38476	0.367264	-0.57182	0.418512	-0.932968
1368595_at	Mmp24				8.67481	7.18644	pp	0.0783777	0.0111137	0.47484	0.915186	0.891203	0.980653	0.732499	0.108001	-5.12905	-5.47836	0.43099	-0.311207	0.102728	-1.01696
1368596_at	Sik1	Gene candidate	MR	MR	7.54397	5.45657	pp	0.590554	0.252669	0.0121979	0.0109213	0.710168	0.438676	2.83788	2.83645	-2.7987	-2.66474	2.04325	1.15541	2.28545	0.84418
1368597_at	Sik1				5.13041	3.79711	pp	0.444871	0.13699	0.396412	0.0143497	0.863921	0.454036	0.872295	2.70887	-5.04075	-2.86766	1.07327	-0.87148	1.74802	0.87621
1368598_at	Sstr3				8.37357	6.81335	pp	0.112482	0.0291131	0.479774	0.814017	0.892802	0.954051	0.724201	0.238712	-5.13385	-5.45853	0.502054	-0.770816	0.245325	-1.10173
1368599_at	Slc9a2	Gene candidate	MR	MR	8.22626	6.74755	pp	0.217135	0.305524	0.0861013	0.0138608	0.754884	0.453622	1.83337	2.72515	-4.11634	-2.84191	1.07515	0.159816	2.45907	1.71287
1368600_at	Slc26a1				7.16782	5.91702	mp	-0.0210352	0.102116	0.939882	0.270669	0.9916	0.720247	-0.0766562	1.13634	-5.34411	-4.93993	0.070323	-0.987587	0.998406	-0.567824
1368601_at	Slc6a3	Gene candidate	MR	MR	6.08282	4.32633	pp	1.21042	0.216292	0.00579203	0.00496723	0.690437	0.434155	3.1996	3.19814	-2.29668	-2.07904	3.02256	1.33995	2.23113	0.77567
1368602_at	Slc6a3				2.74368	3.74793	pp	0.0983743	0.070891	0.838004	0.287233	0.976364	0.732711	0.207927	1.09658	-5.32867	-4.97592	0.249307	-0.756343	0.843334	-0.611346
1368603_at	Add2				3.54611	4.07585	pm	1.17328	-0.0514713	0.0475637	0.53128	0.728897	0.853643	2.15242	-0.638317	-3.72081	-5.30716	2.59384	1.21603	0.54254	-0.379642
1368604_at	Mefv				5.91153	5.33626	pp	0.0550465	0.0637506	0.942361	0.622696	0.992356	0.888847	0.0734886	0.500605	-5.3443	-5.37449	0.110803	-1.35852	0.52351	-1.0038
1368605_at	Sh2b2				7.36367	5.20669	mp	-0.00502	0.0720595	0.981007	0.705919	0.99843	0.917995	-0.0241945	0.383373	-5.34629	-5.41934	0.0193915	-0.553261	0.483873	-1.39512
1368606_at	Slco1a5				4.83624	3.32085	mp	-0.103117	0.0248151	0.865125	0.66425	0.979202	0.903754	-0.172708	0.441277	-5.3342	-5.39863	0.232502	-1.43485	0.32982	-0.76288
1368607_at	Cyp4a8				5.0563	3.43291	pp	1.18859	0.121452	0.173223	0.142048	0.792636	0.627341	1.42795	1.53529	-4.56497	-4.52255	2.19999	-0.96284	1.25737	0.259883
1368608_at	Cyp2f4				4.18006	3.74244	pp	1.74626	0.118223	0.0140486	0.125848	0.723126	0.617184	2.76857	1.60496	-2.89444	-4.44006	3.46344	1.91321	1.27191	-0.24066
1368609_at	Slc10a1				4.49291	3.16602	pm	0.619019	-0.0531481	0.452914	0.541824	0.884636	0.857498	0.770014	-0.621832	-5.10672	-5.31604	1.19143	-0.78414	0.541889	-0.683431
1368610_at	Mca32				5.66652	4.21943	pp	0.388565	0.0179021	0.398556	0.906958	0.864342	0.97856	0.868247	0.118528	-5.0435	-5.47731	1.00133	-0.65651	0.134861	-0.793712
1368611_at	Grp				9.0308	7.84464	mm	-0.48084	-0.493092	0.172306	0.129208	0.791824	0.617453	-1.4312	-1.58991	-4.56168	-4.4581	1.40485	-0.25993	2.48839	0.04669
1368612_at	Itgb4				6.26275	4.17835	pm	0.267678	-0.00434464	0.261566	0.966184	0.818932	0.992327	1.16536	-0.0429866	-4.81289	-5.48266	0.959644	-0.601726	0.040564	-1.16296
1368613_at	Stag3	Gene candidate	MR	MR	5.86877	4.10991	pp	1.80682	0.147556	0.00812964	0.0542592	0.704751	0.542363	3.03556	2.05858	-2.52452	-3.84573	3.62969	1.62352	1.57685	0.13916
1368614_at	Mlxipl				6.44654	5.23301	mp	-0.00108862	0.0577663	0.996778	0.567889	0.999408	0.866138	-0.00410404	0.581808	-5.34653	-5.33667	0.00370382	-0.540328	0.541884	-0.908896
1368615_a_at	Slc18a3				3.72529	4.21047	pm	0.0878912	-0.0550789	0.878852	0.489366	0.981773	0.835657	0.154972	-0.705721	-5.33661	-5.26858	0.203379	-1.00382	0.590913	-1.21083
1368616_at	Fancc				6.49457	4.87429	pp	0.494443	0.0769755	0.0222373	0.309309	0.72541	0.743129	2.5409	1.04611	-3.20617	-5.02002	1.80338	1.13645	0.847188	-0.580852
1368617_at	Serpina5				2.75307	3.32165	pp	0.0852411	0.049216	0.904661	0.318729	0.985543	0.748838	0.121758	1.02537	-5.3404	-5.03763	0.177474	-1.01341	0.724564	-0.310766
1368618_at	Grb14		MR		8.90119	7.36136	mm	-0.161444	-0.207666	0.0832236	0.0143501	0.75021	0.454036	-1.85215	-2.70885	-4.09395	-2.86768	0.955534	0.234788	2.05674	0.68542
1368619_at	Ddx25				9.37352	8.10279	mm	-0.0859627	-0.0701499	0.363666	0.222201	0.852025	0.687506	-0.93604	-1.26429	-4.99597	-4.81691	0.515341	-0.393994	0.917061	-0.146459
1368620_at	Spag4				6.97611	5.65066	mp	-0.103604	0.0656506	0.553745	0.385581	0.913383	0.784343	-0.605346	0.889213	-5.19702	-5.14544	0.440186	-0.910804	0.724552	-0.907348
1368621_at	Aqp9				8.18622	7.05245	mm	-0.234741	-0.152433	0.104417	0.117105	0.761005	0.607783	-1.72537	-1.64577	-4.24257	-4.39056	1.08292	-0.0438	1.43696	-0.02593
1368622_at	Fbp2				4.86433	3.95536	mp	-0.327904	0.0382936	0.598589	0.536109	0.923516	0.855467	-0.537495	0.630744	-5.2283	-5.31127	0.728334	-0.774486	0.481103	-0.657117
1368623_at	Ceacam9				5.37889	3.78294	pp	0.922114	0.0160784	0.0191885	0.795865	0.72541	0.948313	2.61445	0.262555	-3.10604	-5.45331	2.47255	0.46578	0.202049	-0.79319
1368624_at	Asip				5.03354	3.18176	pm	0.63314	-0.0340572	0.266803	0.524068	0.821353	0.851194	1.15212	-0.649695	-4.82435	-5.30091	1.4585	-0.81756	0.474258	-0.470217
1368625_at	Prap1	Gene candidate	MR	MR	2.48039	4.25374	pp	1.40584	0.119941	0.0609987	0.0584429	0.730111	0.549954	2.02079	2.02026	-3.88765	-3.89933	2.76907	0.80612	1.441	0.39405
1368626_at	Kcnn3				6.55016	4.77539	mp	-0.250499	0.101777	0.281757	0.237877	0.82541	0.697175	-1.11536	1.22076	-4.85562	-4.85998	0.910149	-0.815271	1.03522	-1.06848
1368627_at	Rgn				4.06664	3.05824	pp	1.44554	0.0428611	0.0973303	0.380058	0.758927	0.781019	1.76502	0.899822	-4.19674	-5.13753	2.6573	-0.45625	0.638291	-0.375469
1368628_at	Ton				1.30553	3.27906	pp	0.039819	0.0117991	0.908754	0.814946	0.985543	0.954266	0.116505	0.237495	-5.34092	-5.45879	0.119008	-0.609234	0.172625	-0.401847
1368629_at	Reg1a	Gene candidate	MR	MR	6.12673	4.41686	pp	0.519765	0.136607	0.0629305	0.0416797	0.730111	0.520183	2.0041	2.19253	-3.90847	-3.65418	1.68599	0.28419	1.57619	0.30722
1368630_at	Fabp9				2.93432	3.28933	pm	0.0516771	-0.000293516	0.950643	0.995566	0.993772	0.999114	0.0629133	-0.00563433	-5.3449	-5.48345	0.0993229	-1.47812	0.00414244	-1.20818
1368631_at	Dbil5				5.26447	3.62442	mm	-0.017766	-0.0674108	0.958021	0.272918	0.994616	0.721639	-0.0534984	-1.13084	-5.34535	-4.94498	0.0538885	-0.967512	0.844095	-0.142877
1368632_at	Foxg1				12.8253	11.164	pp	0.17225	0.067314	0.148923	0.213234	0.775406	0.682612	1.51921	1.29027	-4.47035	-4.79063	0.888471	0.162158	0.918311	0.067683
1368633_at	Crisp1				3.47053	3.10678	mp	-0.223903	0.00218924	0.766171	0.969465	0.961368	0.99326	-0.302684	0.0388129	-5.30875	-5.48281	0.452903	-1.10292	0.0291449	-0.894572
1368634_at	Kcnh3				10.0878	8.45667	mm	-0.0416313	-0.0649303	0.61935	0.347484	0.927784	0.765464	-0.506957	-0.964604	-5.24122	-5.08742	0.271812	-0.475881	0.756451	-0.110254
1368635_at	Tnfrsf8				3.85237	3.64408	pp	0.776986	0.0489704	0.22667	0.475661	0.806193	0.829785	1.25919	0.72848	-4.7287	-5.25473	1.68217	-0.87287	0.574797	-0.929393
1368636_at	Cyp27b1				6.34727	4.81141	mp	-0.375182	0.0969688	0.455908	0.339088	0.884685	0.761321	-0.764827	0.981971	-5.10987	-5.07346	0.925587	-0.831643	0.903991	-0.655359
1368637_at	Card9				2.82094	3.97804	mm	-1.25451	-0.132654	0.0704401	0.158695	0.737483	0.645558	-1.94332	-1.47028	-3.98355	-4.5971	2.57569	-0.15367	1.27827	-0.07594
1368638_at	Npffr1				5.32506	4.66589	mp	-0.0918075	0.0491836	0.89706	0.577785	0.984697	0.870888	-0.131524	0.566864	-5.33938	-5.34404	0.19142	-0.720839	0.49769	-1.2442
1368639_at	Kchip2				3.41255	3.50045	pp	0.142553	0.131695	0.889393	0.083111	0.983515	0.579392	0.141387	1.83449	-5.33827	-4.15085	0.24718	-1.49757	1.4227	-0.11735
1368640_at	Spata19				5.89254	4.17556	pp	1.097	0.121427	0.0803196	0.12138	0.746672	0.61254	1.8717	1.6255	-4.07051	-4.41525	2.37273	0.00169	1.29444	-0.25717
1368641_at	Wnt4				9.48785	8.12536	pp	0.330038	0.313985	0.195098	0.17389	0.798777	0.657427	1.35441	1.41566	-4.63818	-4.65788	1.13951	-0.33419	1.88993	-0.67649
1368642_at	Cdh2				10.142	8.30561	pp	0.113027	0.135471	0.325225	0.203221	0.840974	0.674922	1.01614	1.32031	-4.93584	-4.75971	0.602197	-0.481373	1.22323	-0.68422
1368643_at	Spata6				7.80609	5.71994	mm	-0.10118	-0.183206	0.490645	0.0514827	0.89653	0.540471	-0.706101	-2.0855	-5.14414	-3.80773	0.471999	-0.685371	1.74136	0.781947
1368644_at	Spata6	Gene candidate	MR	MR	5.91969	4.48641	mm	-0.520391	-0.201312	0.0660502	0.00621338	0.735738	0.434155	-1.97809	-3.09617	-3.94073	-2.24532	1.67805	0.22535	2.13874	0.26898
1368645_at	Ptpn1				9.51015	7.77215	pp	0.0757091	0.0633107	0.414332	0.468926	0.871183	0.825757	0.838891	0.739807	-5.06311	-5.24769	0.460427	-0.377427	0.643448	-0.774722
1368646_at	Mapk9				9.04199	7.63538	pm	0.143286	-0.043955	0.174986	0.540872	0.793822	0.857143	1.42176	-0.623313	-4.57125	-5.31525	0.795142	0.204825	0.502048	-0.637102
1368647_at	Grk6				8.79533	7.37509	mm	-0.0899352	-0.0763857	0.33131	0.143665	0.841669	0.628714	-1.00303	-1.5287	-4.94597	-4.53021	0.545984	-0.204392	1.0626	0.111778
1368648_at	Cox4i2				5.70315	4.47292	mm	-0.788376	-0.0569707	0.0365536	0.428215	0.727658	0.807927	-2.28901	-0.810482	-3.54315	-5.20146	2.18005	0.60066	0.649115	-0.839065
1368649_at	Dkc1				8.82609	7.68755	mm	-0.0780996	-0.100658	0.313076	0.0720624	0.836482	0.565355	-1.04285	-1.91062	-4.91486	-4.04952	0.534009	-0.261912	1.31788	0.17551
1368650_at	Klf10				10.9199	9.23244	pp	0.440356	0.319854	0.164503	0.306737	0.784641	0.741328	1.4594	1.05186	-4.53282	-5.01509	1.35715	-0.54574	1.65997	-1.61319
1368651_at	Pklr				5.48925	4.40619	pp	0.155708	0.00323018	0.798277	0.971479	0.968175	0.993889	0.26003	0.036252	-5.31862	-5.48289	0.350351	-1.4062	0.0323566	-0.816553
1368652_at	Casp9				9.25824	7.88756	mp	-0.0703805	0.00739897	0.476819	0.917014	0.891526	0.981262	-0.729165	0.105664	-5.13098	-5.47858	0.41181	-0.61398	0.0854186	-0.569617
1368653_a_at	Park7				12.3076	10.8121	pp	0.0206181	0.00361726	0.723965	0.932572	0.951896	0.98516	0.359672	0.0857964	-5.29326	-5.48024	0.182024	-0.506942	0.0615481	-0.755546
1368654_at	Npap60				7.17245	5.97563	mm	-0.253931	-0.0487626	0.164125	0.673245	0.784475	0.907392	-1.4608	-0.428654	-4.53138	-5.40339	1.04041	-0.62865	0.42573	-1.12056
1368655_at	Srgn			MR	11.5118	9.81155	pp	0.381401	0.3766	0.146412	0.0838858	0.774091	0.580541	1.52934	1.8295	-4.4596	-4.15741	1.29169	0.71405	2.31606	1.07744
1368656_at	Scg3				12.9348	11.4011	mm	-0.0180547	-0.0440078	0.770262	0.398396	0.962563	0.79188	-0.297218	-0.864977	-5.3101	-5.16319	0.150359	-0.519251	0.622719	-0.759191
1368657_at	Mmp3				5.49661	3.63906	mm	-0.409719	-0.140838	0.345047	0.506196	0.846731	0.844274	-0.974052	-0.678277	-4.96796	-5.28473	1.0861	-0.68847	0.894785	-1.05615
1368658_at	Cntf				8.22418	6.20602	mm	-0.1314	-0.310647	0.281188	0.0123732	0.825328	0.448204	-1.11673	-2.7783	-4.85447	-2.75755	0.675357	-0.413123	2.49632	0.92495
1368659_at	Agxt2				3.8746	3.60777	pp	0.156066	0.0200065	0.79104	0.729387	0.966311	0.926334	0.269598	0.351356	-5.31654	-5.42956	0.35715	-1.31318	0.263946	-0.727478
1368660_at	Rapgef3				8.60524	6.80018	mm	-0.044381	-0.157376	0.67033	0.0894896	0.93937	0.587624	-0.433948	-1.79451	-5.26917	-4.20304	0.252362	-0.515137	1.51893	0.24084
1368661_at	Slc13a2				5.69698	4.79908	pp	0.52358	0.114097	0.390275	0.0979919	0.862708	0.594973	0.883964	1.74492	-5.03276	-4.26675	1.17124	-1.76228	1.30984	-0.07589
1368662_at	Rnf39				9.10223	7.52248	pp	0.364267	0.162761	0.0250867	0.188193	0.72541	0.664308	2.4804	1.36768	-3.28802	-4.70981	1.54528	0.20274	1.35469	-0.75783
1368663_at	LOC56764				4.6421	3.39938	mm	-0.00186263	-0.00554469	0.998181	0.933743	0.999727	0.985424	-0.00231698	-0.0843029	-5.34653	-5.48035	0.00361914	-2.32352	0.0665841	-0.782057
1368664_at	LOC56764				6.50655	4.82426	pp	0.252533	0.0591521	0.0860103	0.162843	0.754884	0.650763	1.83395	1.45496	-4.11564	-4.61433	1.1509	0.184736	0.987005	0.424322
1368665_at	Ufd1l				9.57782	7.80281	pp	0.0112406	0.0313844	0.903602	0.524577	0.985391	0.851407	0.123119	0.64889	-5.34027	-5.30135	0.0688062	-0.329332	0.465504	-0.143031
1368666_a_at	Lphn3				6.08569	4.32646	mm	-0.060362	-0.00852111	0.760967	0.88606	0.960877	0.973906	-0.309651	-0.14533	-5.307	-5.47422	0.24052	-0.429766	0.110375	-0.593858
1368667_at	P2rx3				5.93525	4.62094	mp	-0.00753025	0.0190011	0.982017	0.774491	0.998455	0.942181	-0.0229081	0.290835	-5.34632	-5.44649	0.0229609	-0.764658	0.228841	-0.705645
1368668_at	Plaa				8.70815	6.92308	pp	0.132518	0.0663326	0.162862	0.352912	0.783192	0.767176	1.46548	0.953529	-4.52656	-5.09621	0.783592	-0.14983	0.757498	-0.527512
1368669_at	Ucp2				8.93906	7.25461	pm	0.146516	-0.180585	0.252596	0.204226	0.814854	0.67604	1.18851	-1.31724	-4.7926	-4.76289	0.731454	0.060749	1.39742	-0.15908
1368670_a_at	Pde4a				8.01701	6.5918	mm	-0.0384716	-0.0189388	0.737209	0.75604	0.955348	0.935506	-0.341666	-0.315445	-5.29844	-5.43999	0.206931	-0.541634	0.241034	-0.691181
1368671_at	Srpx				6.7338	5.28627	mm	-0.154889	-0.0354682	0.319027	0.737897	0.839352	0.929083	-1.02967	-0.339841	-4.92526	-5.43303	0.697142	-0.291583	0.324808	-1.04848
1368672_at	Arg2				7.7202	5.5449	pp	0.0213738	0.0270203	0.890339	0.834609	0.983725	0.959999	0.14017	0.211834	-5.33841	-5.46382	0.097194	-0.931416	0.222361	-1.02781
1368673_at	Ddr2				4.31617	3.99754	pp	0.603566	0.0558843	0.305947	0.520948	0.836278	0.84974	1.05887	0.654644	-4.90205	-5.29815	1.3693	-1.00351	0.569816	-0.897074
1368674_at	Pygl				6.90244	4.94425	pm	0.0213467	-0.123907	0.93756	0.364128	0.990842	0.772763	0.0796226	-0.93101	-5.34391	-5.11379	0.0722209	-0.549281	0.985414	-1.07447
1368675_at	Chn2	Gene candidate	MR	MR	8.40274	6.90245	mm	-0.391209	-0.369831	0.00207972	0.00226862	0.623853	0.434155	-3.69273	-3.55195	-1.61849	-1.49926	1.82636	0.905344	2.94742	1.31573
1368676_at	Dync2h1				8.16905	6.05516	pm	0.00602848	-0.108204	0.948897	0.15471	0.993428	0.641593	0.0651416	-1.48531	-5.34478	-4.58008	0.0365946	-0.38961	1.17805	-0.26819
1368677_at	Bdnf				8.96669	7.94552	pp	0.283608	0.293217	0.555048	0.440007	0.914034	0.812945	0.603334	0.789599	-5.198	-5.21553	0.717369	-1.55602	1.38481	-2.17212
1368678_at	Bdnf				7.11842	6.00333	mp	-0.0421679	0.0800877	0.894825	0.642317	0.984327	0.897042	-0.134398	0.472376	-5.33907	-5.38634	0.131622	-1.18162	0.56651	-1.17271
1368679_a_at	Lyn				8.34774	6.83348	pp	0.128634	0.0884769	0.572421	0.698085	0.919886	0.915167	0.576753	0.394152	-5.21063	-5.4157	0.475932	-1.06886	0.542497	-1.09882
1368680_a_at	Slc34a1		MR		5.54173	4.26148	pp	1.16076	0.205884	0.0724028	0.00702542	0.737483	0.437684	1.92841	3.03998	-4.0018	-2.33662	2.47024	-0.0846	2.14388	0.78083
1368681_at	Pthlh				7.67211	6.30577	pp	0.1156	0.113162	0.520199	0.112622	0.905932	0.604429	0.65805	1.6677	-5.17031	-4.36359	0.483858	-0.767732	1.27492	0.11335
1368682_at	Sv2a				11.179	9.30771	mm	-0.0586382	-0.0953663	0.5543	0.301751	0.913619	0.738986	-0.604489	-1.06309	-5.19744	-5.00539	0.343157	-0.499193	0.935522	-0.633328
1368683_at	Olr1			MR	5.80034	4.0735	pp	0.539907	0.409148	0.310938	0.122989	0.836482	0.614232	1.04762	1.61803	-4.91106	-4.4243	1.28902	0.18008	2.28662	0.33807
1368684_at	Fat2				3.47816	4.10175	mm	-0.256929	-0.0893789	0.618478	0.161715	0.927586	0.648972	-0.508229	-1.45909	-5.2407	-4.60969	0.627562	-1.23495	1.0841	-0.02277
1368685_at	Cspg4	Gene candidate	MR	MR	7.0165	5.32572	mm	-0.279891	-0.24183	0.0593614	0.0078623	0.730111	0.437684	-2.03532	-2.98833	-3.86947	-2.42032	1.26254	0.0882	2.28472	1.34324
1368686_at	Ambp				3.3553	4.30542	mp	-0.154068	0.0155248	0.770617	0.806529	0.962696	0.951805	-0.296745	0.248529	-5.31021	-5.45644	0.372323	-1.6774	0.192572	-0.713354
1368687_at	Tesk1				8.75577	6.9154	mm	-0.0556318	-0.107126	0.548029	0.0923883	0.912001	0.590516	-0.6142	-1.77716	-5.19268	-4.22546	0.339747	-0.327414	1.29205	0.27688
1368688_at	Ntsr2				12.7293	10.9647	mm	-0.146377	-0.122638	0.18247	0.167103	0.794566	0.652367	-1.396	-1.43956	-4.59713	-4.6315	0.794527	-0.027657	1.22196	-0.34118
1368689_at	Gjb5				3.2275	3.50823	pp	0.965978	0.00439354	0.158245	0.924045	0.78097	0.983686	1.48283	0.096681	-4.50855	-5.47937	2.01717	-1.28018	0.069452	-0.731872
1368690_a_at	Grm4				7.41498	4.95503	mm	-0.101162	-0.121188	0.677689	0.443668	0.940579	0.814989	-0.423617	-0.783187	-5.27278	-5.21978	0.362203	-0.882097	0.893893	-0.814257
1368691_at	Gria3				8.19022	6.19949	pp	0.114146	0.079719	0.502647	0.424192	0.900658	0.805204	0.686391	0.817691	-5.15508	-5.19653	0.491598	-0.097763	0.751682	-0.188906
1368692_a_at	Chka				7.41612	6.07104	pp	0.00664105	0.00191315	0.964126	0.978956	0.995291	0.995605	0.0457117	0.0267457	-5.34567	-5.48316	0.031015	-0.705897	0.0218016	-1.28646
1368693_at	Fgr				7.65621	5.74384	pp	0.176285	0.322709	0.504537	0.130048	0.901499	0.61849	0.683312	1.5862	-5.15677	-4.46253	0.603726	-0.383896	2.0168	0.35057
1368694_at	Psgb1				4.72771	3.59633	pp	0.246741	0.0943653	0.72755	0.190365	0.952347	0.665331	0.354786	1.36065	-5.29469	-4.7173	0.514506	-0.647774	1.06379	-0.16798
1368695_at	C4bpb	Gene candidate	MR	MR	5.36594	4.54994	pp	1.21713	0.17538	0.0240308	0.0392718	0.72541	0.519266	2.50202	2.22233	-3.25883	-3.61074	2.7939	1.15815	1.75735	0.43489
1368696_at	Fxyd7				10.3511	8.62402	mm	-0.144243	-0.215718	0.443727	0.239567	0.881676	0.69864	-0.786067	-1.2162	-5.09686	-4.86442	0.58819	-0.59261	1.46551	-0.45695
1368697_at	Fabp6				4.54394	3.84804	mp	-0.427778	0.0128082	0.445628	0.828242	0.882263	0.958168	-0.782729	0.220127	-5.09892	-5.46226	0.99905	-1.84749	0.166695	-1.27853
1368698_at	Atp2b2				10.6476	8.48258	pm	0.00752969	-0.0212321	0.919954	0.726104	0.987322	0.925076	0.102149	-0.355812	-5.34222	-5.42819	0.0533835	-0.685677	0.271206	-0.53222
1368699_at	Dscam /// LOC100360483	Gene candidate	MR	MR	7.78776	6.01609	mm	-0.302536	-0.331736	0.053737	0.00408095	0.730111	0.434155	-2.08819	-3.28727	-3.8028	-1.93325	1.32297	0.21526	2.73144	1.27838
1368700_at	Plcl1				11.2027	9.63313	mm	-0.0163152	-0.149116	0.895582	0.0636684	0.984577	0.557892	-0.133424	-1.97573	-5.33917	-3.96091	0.0838458	-0.237998	1.55317	0.11528
1368701_at	Atp1a3				11.2207	9.7166	pp	0.0789914	0.0971853	0.366134	0.11284	0.852761	0.604429	0.931101	1.66662	-4.99954	-4.36493	0.498303	-0.001117	1.20469	-0.00289
1368702_at	Pawr				7.37004	5.08337	pm	0.0150399	-0.0136004	0.908287	0.913541	0.985543	0.980136	0.117104	-0.110104	-5.34086	-5.47816	0.0751849	-0.462782	0.113905	-0.827125
1368703_at	Pdlim5				5.98092	4.30953	mp	-0.0831636	0.140806	0.622962	0.0523737	0.928898	0.540854	-0.501694	2.07672	-5.24338	-3.82015	0.360112	-1.02556	1.55356	0.32093
1368704_a_at	Cspg5				8.93223	7.48744	mm	-0.17605	-0.116483	0.305742	0.319039	0.836278	0.749098	-1.05933	-1.02469	-4.90168	-5.0382	0.750403	-0.607947	1.00475	-0.99503
1368705_at	S1pr5	Gene candidate	MR	MR	8.63914	7.55312	mm	-0.434331	-0.251868	0.0275582	0.041877	0.72541	0.520386	-2.433	-2.19015	-3.35178	-3.65763	1.66739	0.58228	2.05856	0.30227
1368706_at	Tm4sf4	Gene candidate	MR	MR	5.18891	3.85263	pp	1.11167	0.0902814	0.0160001	0.0982399	0.723126	0.595709	2.70448	1.74353	-2.98268	-4.26852	2.74458	1.18008	1.20857	0.341929
1368707_at	Itih4				5.50021	3.68795	mm	-0.378454	-0.000882875	0.332613	0.992415	0.841669	0.998736	-1.00025	-0.00963917	-4.9481	-5.48343	1.05755	-0.71156	0.00870718	-0.795941
1368708_a_at	Drd2				6.55997	4.89387	pp	0.00609858	0.0449906	0.987637	0.566992	0.998726	0.865879	0.0157488	0.583169	-5.34643	-5.33599	0.0171126	-1.00562	0.487211	-0.986719
1368709_at	Fut1				5.31851	3.50292	pp	0.865461	0.0434468	0.259836	0.49544	0.818748	0.839642	1.16977	0.695753	-4.80904	-5.27451	1.71612	-1.44963	0.534986	-1.0307
1368710_at	Mark2				10.245	8.67412	pp	0.0395599	0.0213391	0.555926	0.715485	0.914506	0.92164	0.601981	0.370275	-5.19865	-5.42363	0.30445	-0.232311	0.279101	-0.24368
1368711_at	Foxa2				4.57702	3.45727	pp	1.54819	0.0665571	0.0610094	0.526409	0.730111	0.852008	2.0207	0.645992	-3.88777	-5.30295	2.90545	0.92539	0.611065	-1.12399
1368712_at	Zfp386		MR		9.0632	7.37448	mm	-0.139863	-0.18549	0.085483	0.0186427	0.753762	0.463954	-1.83736	-2.58509	-4.11159	-3.06186	0.904112	0.348037	1.92198	0.54605
1368713_at	Mmp10			MR	2.72565	3.65005	pp	0.864944	0.0861188	0.0765057	0.0971339	0.745427	0.594212	1.89836	1.74975	-4.03833	-4.26059	2.12049	0.21789	1.19591	0.01974
1368714_at	Prl8a2				4.18317	3.24956	pp	0.25063	0.0210784	0.700271	0.725558	0.946324	0.924668	0.392202	0.356553	-5.28325	-5.42796	0.545051	-1.23125	0.270952	-0.979968
1368715_s_at	Prl8a2				3.61342	3.6479	pm	0.0439273	-0.10308	0.946731	0.194031	0.99332	0.668009	0.0679078	-1.34893	-5.34463	-4.72972	0.0951763	-1.17929	1.09731	-0.23875
1368716_at	Ppp1r14c			MR	6.45432	4.51144	pp	0.368894	0.0851043	0.117161	0.111902	0.762091	0.604378	1.65963	1.6713	-4.31718	-4.35915	1.31768	0.18164	1.15799	0.289327
1368717_at	Faah				9.33898	7.76814	pp	0.0137263	0.0625667	0.915846	0.396391	0.986096	0.790316	0.107411	0.868736	-5.34176	-5.16046	0.0688124	-0.378577	0.701305	-0.669595
1368718_at	Aldh1a7				4.68541	3.24426	mm	-0.53823	-0.00617147	0.491712	0.926667	0.896825	0.984231	-0.704337	-0.093333	-5.14513	-5.47965	1.06422	-2.08441	0.0738569	-0.946803
1368719_at	Pfkfb4				6.02155	4.46913	pp	0.745032	0.12742	0.114853	0.174401	0.762091	0.657497	1.67106	1.41389	-4.30434	-4.65981	1.86696	-0.34754	1.23139	-0.27619
1368720_at	Tdo2				4.10147	3.17128	mm	-0.710757	-0.0414024	0.315698	0.523221	0.837132	0.850766	-1.03702	-0.651037	-4.91947	-5.30016	1.47095	-1.40321	0.504342	-0.908398
1368721_at	Ascl2				6.26208	5.22346	pp	0.29886	0.0597057	0.490086	0.577878	0.89653	0.870888	0.707026	0.566725	-5.14362	-5.34411	0.795837	-1.75577	0.542303	-1.13843
1368722_at	Lta				4.93017	3.45386	mm	-0.219542	-0.0225284	0.745122	0.724789	0.957726	0.92428	-0.330963	-0.357599	-5.30139	-5.42764	0.468909	-1.10187	0.277564	-0.993446
1368723_at	Lat				5.77094	4.0766	pp	0.346316	0.144761	0.153582	0.106221	0.777922	0.601014	1.5008	1.70035	-4.48976	-4.323	1.22217	-0.19525	1.42679	-0.33724
1368724_a_at	Tpm1				10.6462	8.63348	pp	0.126505	0.128195	0.2102	0.16399	0.801301	0.651322	1.30744	1.45078	-4.68345	-4.619	0.723247	-0.020395	1.25076	-0.11716
1368725_at	Jag1				6.94691	5.27549	pm	0.0844251	-0.0205402	0.657269	0.721151	0.937213	0.922751	0.452407	-0.362548	-5.2625	-5.42609	0.343579	-1.00179	0.271905	-0.704202
1368726_a_at	Zfp347				7.73632	5.1101	pm	0.318544	-0.161503	0.0809729	0.10793	0.746672	0.602188	1.86725	-1.69148	-4.07586	-4.33409	1.29261	-0.11711	1.49419	-0.1462
1368727_at	Slc7a9				3.60841	3.25254	mm	-0.285843	-0.0589836	0.716084	0.352326	0.949051	0.767005	-0.370446	-0.954718	-5.29004	-5.09527	0.565664	-1.55558	0.725969	-0.587891
1368728_at	P2ry12				8.4933	7.02054	mm	-0.0819619	-0.232993	0.76679	0.231564	0.96157	0.692161	-0.301857	-1.23802	-5.30896	-4.84305	0.275109	-0.937891	1.53437	-0.57528
1368729_a_at	Adcyap1r1				7.82634	6.33293	mm	-0.000364149	-0.0269199	0.998258	0.843873	0.999727	0.962533	-0.00221859	-0.199795	-5.34654	-5.46599	0.00159245	-0.811739	0.215224	-1.21049
1368730_a_at	Adcyap1r1				6.09584	5.00365	pm	0.0905895	-0.0535995	0.836807	0.551437	0.976364	0.860977	0.209487	-0.606954	-5.3284	-5.32386	0.240228	-1.22465	0.536574	-0.978546
1368731_at	Orm1		MR		3.46272	3.25428	pp	1.90139	0.0615034	2.51377e-05	0.200734	0.135771	0.673566	5.9166	1.32796	1.02767	-4.75175	4.34872	2.96795	0.918508	0.484798
1368732_at	Tap2				6.33422	4.48758	pp	0.058459	0.0290763	0.75733	0.809662	0.960868	0.953053	0.314529	0.244419	-5.30575	-5.45733	0.23884	-0.79089	0.248286	-1.32424
1368733_at	Sult1e1				4.99308	3.31099	pp	0.518744	0.0663005	0.28609	0.282611	0.827331	0.729745	1.10499	1.1075	-4.8643	-4.96615	1.29563	-1.21071	0.828603	-0.342667
1368734_at	Chrnd			MR	4.64946	4.28125	pp	1.5765	0.128975	0.055029	0.11767	0.730111	0.608922	2.07561	1.64305	-3.81873	-4.39388	2.96298	1.21688	1.33481	0.340997
1368735_a_at	Trpv2				7.35034	5.47255	mm	-0.311836	-0.113632	0.10059	0.382432	0.759565	0.782945	-1.74648	-0.895248	-4.21825	-5.14095	1.24303	0.10871	0.927446	-0.881524
1368736_at	Tsx				4.8879	3.28889	pp	0.973283	0.061618	0.0766291	0.376327	0.745427	0.778671	1.89748	0.907047	-4.0394	-5.1321	2.24812	0.05116	0.715048	-0.293602
1368737_at	NA				5.38568	3.58737	pp	0.151592	0.0479281	0.476266	0.365861	0.891526	0.773377	0.730096	0.927573	-5.13044	-5.11645	0.580211	-0.686669	0.668764	-0.372666
1368738_at	Cyp11b1				4.36661	3.39426	pm	0.129769	-0.00018709	0.688511	0.997789	0.942843	0.9995	0.408508	-0.00280918	-5.27791	-5.48347	0.401531	-1.06854	0.0022286	-1.00042
1368739_s_at	Cyp11b1 /// Cyp11b2 /// Cyp11b3 /// LOC100366002				4.99563	4.17046	pp	0.427857	0.157745	0.575117	0.0796752	0.920371	0.574242	0.572666	1.85716	-5.21253	-4.12095	0.857882	-1.99659	1.54533	-0.5083
1368740_at	P2rx6				6.51852	4.07088	pp	0.155398	0.0851375	0.347346	0.276249	0.847717	0.723643	0.969284	1.12275	-4.97153	-4.95236	0.677208	-0.500322	0.918079	-0.897571
1368741_at	C9				5.94003	4.10151	pp	0.512301	0.0663843	0.357079	0.444688	0.850132	0.815166	0.94933	0.781406	-4.98628	-5.22095	1.19871	-0.86888	0.67685	-0.89096
1368742_at	C5ar1				7.56971	5.67509	pp	0.268855	0.167323	0.330806	0.390243	0.841669	0.785789	1.00411	0.880336	-4.94514	-5.15199	0.895652	-0.439248	1.10748	-0.42116
1368743_a_at	Dspp				5.5897	3.56725	pp	0.293616	0.158968	0.276128	0.00547011	0.824139	0.434155	1.12902	3.15427	-4.84409	-2.15065	0.988778	-0.270642	1.96793	0.85615
1368744_a_at	Dspp				2.82944	3.82784	mp	-1.58814	0.0475923	0.0031937	0.585273	0.630465	0.873891	-3.48632	0.555644	-1.9004	-5.34945	3.54708	1.09541	0.48524	-0.343154
1368745_at	Slc10a2				5.1189	3.31199	pm	0.310049	-0.0542726	0.516668	0.400971	0.904986	0.793486	0.663707	-0.860171	-5.16732	-5.16665	0.785761	-0.905029	0.660866	-0.738384
1368746_a_at	Atp12a				4.70944	3.55575	pp	0.741372	0.0936595	0.327046	0.169	0.841085	0.65492	1.0122	1.4328	-4.93889	-4.63899	1.48519	-0.94736	1.09156	0.05278
1368747_at	Nup98				6.26341	4.22772	pp	0.386665	0.0608687	0.101655	0.586143	0.759923	0.874224	1.74054	0.554345	-4.22511	-5.35007	1.37621	0.12065	0.540688	-0.900252
1368748_at	Tesk2				7.14491	5.11579	pm	0.0747674	-0.053177	0.679835	0.666877	0.941032	0.905168	0.420613	-0.437583	-5.27382	-5.40004	0.312339	-0.694261	0.448072	-1.00981
1368749_at	Kcns1				6.5005	4.81483	pp	0.0369597	0.0561756	0.882175	0.487593	0.982213	0.834904	0.150685	0.708644	-5.33715	-5.26682	0.130859	-1.19366	0.597158	-0.872672
1368750_a_at	Pde4d				5.36861	3.89168	pp	0.164184	0.0131673	0.726287	0.831251	0.952347	0.959037	0.356507	0.216205	-5.29419	-5.46301	0.421205	-0.526395	0.166144	-0.603631
1368751_at	Kcns3				9.50511	7.70123	pp	0.110292	0.124839	0.384663	0.244476	0.85947	0.702806	0.894743	1.20309	-5.0253	-4.8771	0.556396	-0.588514	1.12495	-0.79602
1368752_at	Tacr3				7.24535	5.83863	pp	0.223673	0.0998809	0.291034	0.531784	0.829341	0.854013	1.09329	0.637524	-4.874	-5.30759	0.853631	-0.934029	0.734115	-1.18493
1368753_at	Camkk2				7.04624	5.3192	pp	0.199931	0.047505	0.375259	0.707377	0.85659	0.918411	0.913043	0.381373	-5.01244	-5.42	0.740769	-0.575051	0.395313	-1.74099
1368754_at	P2ry6				8.62041	6.95079	pp	0.0602592	0.00986217	0.782001	0.948311	0.964406	0.988805	0.281586	0.0657347	-5.31382	-5.48157	0.228751	-0.761663	0.074565	-0.848246
1368755_at	Clec4f				4.62219	5.16177	mp	-0.131815	0.103174	0.792994	0.0946274	0.966996	0.592043	-0.267013	1.76408	-5.31711	-4.24227	0.326826	-1.04456	1.26981	0.5299
1368756_at	Olah				5.97202	4.84561	pp	0.597645	0.00206372	0.168231	0.974751	0.789362	0.994544	1.44579	0.0320923	-4.54679	-5.48302	1.57133	-0.70807	0.0251453	-1.29592
1368757_at	Zp3				3.49559	3.26456	mp	-0.202291	0.0120783	0.816687	0.870465	0.973049	0.969508	-0.235801	0.165402	-5.32357	-5.47149	0.380104	-1.51436	0.135868	-0.851887
1368758_a_at	Galr2				5.18717	4.25658	mm	-0.362107	-0.0302318	0.4562	0.733279	0.884685	0.92724	-0.764322	-0.346084	-5.11017	-5.43116	0.909144	-1.45141	0.305698	-0.934702
1368759_at	Cacng2				9.72337	8.14894	pm	0.0030706	-0.109033	0.975002	0.108018	0.997274	0.602188	0.0318467	-1.69102	-5.34612	-4.33465	0.0181673	-0.284956	1.26604	-0.07384
1368760_at	Cxcl2				9.46174	7.91087	pp	1.19238	1.20243	0.0951669	0.0825456	0.756349	0.578184	1.77762	1.83817	-4.18204	-4.14602	2.42123	0.263	4.12916	-0.08555
1368761_at	Ppp3r2		MR		5.3376	3.67755	pp	0.872792	0.13846	0.101257	0.0184074	0.759923	0.4639	1.74275	2.59113	-4.22256	-3.05245	2.05586	-0.51135	1.71724	0.71403
1368762_at	Ubd		MR		6.00034	4.93903	pp	0.912136	0.151463	0.00279979	0.105553	0.630465	0.600216	3.54965	1.70386	-1.81353	-4.3186	2.70858	1.35793	1.45695	-0.58524
1368763_at	Il3				5.51011	3.49018	pp	0.655971	0.0458082	0.20009	0.421232	0.799362	0.803971	1.33857	0.82302	-4.65358	-5.19286	1.58979	-0.09011	0.60766	-0.340259
1368764_at	Hist1h2ba				2.04126	3.06067	pm	0.581629	-0.0271382	0.38566	0.540833	0.859886	0.857143	0.89282	-0.623374	-5.02663	-5.31522	1.24006	-1.26667	0.442336	-0.710334
1368765_at	Clcnka				5.98052	4.62427	pp	0.152322	0.0915422	0.729378	0.178791	0.952874	0.660135	0.352299	1.39887	-5.29541	-4.6762	0.403438	-0.495383	1.06775	-0.23723
1368766_at	Mmp7				2.78469	3.65701	mp	-0.434152	0.0879949	0.460517	0.273915	0.885516	0.721794	-0.756882	1.12841	-5.11465	-4.9472	0.990193	-0.950057	0.933254	-0.590886
1368767_at	Cst8			MR	5.2304	4.22551	pp	0.434688	0.117348	0.393729	0.102489	0.863119	0.600216	0.877383	1.72018	-5.03728	-4.29809	1.06397	0.354261	1.31442	0.2751
1368768_at	Scn11a				3.77453	4.31249	pp	1.54865	0.0847706	0.00472904	0.244978	0.671546	0.703275	3.29738	1.20176	-2.16111	-4.87838	3.44716	1.4538	0.951797	-0.743363
1368769_at	Abcb11				4.29257	3.46637	mm	-0.181756	-0.00758603	0.765794	0.90482	0.961124	0.977875	-0.303189	-0.121265	-5.30862	-5.47703	0.408569	-1.03728	0.0940892	-0.630337
1368770_at	Gcnt1				6.06157	3.85928	pm	0.141435	-0.0267346	0.504022	0.725653	0.901201	0.924691	0.68415	-0.356424	-5.15631	-5.428	0.543142	-0.731488	0.295426	-0.513284
1368771_at	Sulf1				5.72058	3.87682	mm	-0.0198368	-0.00782014	0.91948	0.927128	0.987261	0.984231	-0.102755	-0.0927435	-5.34217	-5.4797	0.0795621	-0.762873	0.0808339	-1.17003
1368772_at	Slc4a3				9.42362	7.91656	mm	-0.0751531	-0.185636	0.444184	0.00496714	0.881676	0.434155	-0.785265	-3.19815	-5.09735	-2.07903	0.441327	-0.466897	2.09576	1.28791
1368773_at	Cenpi				6.01448	3.51618	pp	0.163627	0.00616947	0.522975	0.923523	0.906981	0.983483	0.653619	0.0973471	-5.17263	-5.47932	0.569473	-0.894597	0.0758781	-0.421617
1368774_a_at	Espn				5.09789	4.30867	mp	-0.321569	0.0592809	0.684579	0.329233	0.941619	0.754408	-0.413985	1.00274	-5.27607	-5.05648	0.633896	-1.35248	0.749964	-0.139567
1368775_at	Giot1				6.54387	4.22223	mm	-0.281261	-0.0105383	0.422364	0.910518	0.874274	0.979278	-0.824226	-0.113972	-5.07267	-5.47778	0.832318	-0.846792	0.103363	-0.640476
1368776_at	Alox5				5.54207	4.40809	mm	-0.393065	-0.110742	0.42925	0.230018	0.875989	0.690897	-0.811794	-1.2423	-5.08067	-4.83882	0.974958	-0.985112	1.08371	-0.41884
1368777_at	Bard1				3.20496	3.54565	pp	0.148799	0.0558274	0.85233	0.358413	0.978428	0.77056	0.189293	0.942425	-5.33173	-5.10493	0.292211	-1.42064	0.70678	-0.60054
1368778_at	Slc6a6				6.90205	5.01596	pm	0.304804	-0.0158804	0.0967394	0.837331	0.758382	0.960764	1.76844	-0.208294	-4.19276	-5.46447	1.23641	-0.38797	0.174022	-0.852938
1368779_a_at	Gucy1b2				4.53905	3.78024	pp	0.111626	0.0414469	0.871011	0.599749	0.980649	0.880456	0.165096	0.534155	-5.33527	-5.35953	0.236458	-1.69463	0.447707	-1.13015
1368780_at	Adrb3				7.08926	5.03452	mm	-0.0910304	-0.201473	0.594252	0.0736653	0.922663	0.568655	-0.54394	-1.89896	-5.22548	-4.0652	0.391879	-0.295521	1.74368	0.14401
1368781_at	Rasgrp4				5.6079	3.94162	pp	0.151687	0.114548	0.658887	0.0758942	0.937669	0.57145	0.450111	1.88312	-5.26334	-4.08642	0.455196	-0.513119	1.36569	0.793889
1368782_at	Sstr2				9.67342	7.8796	mm	-0.106143	-0.108839	0.464664	0.343143	0.887226	0.763225	-0.749776	-0.973545	-5.11889	-5.08026	0.497904	-0.804036	0.948637	-1.27002
1368783_at	Icos				5.12941	3.85881	pp	0.406673	0.114051	0.540031	0.11678	0.910414	0.607404	0.626673	1.64733	-5.18646	-4.38864	0.874251	-1.41551	1.27065	-0.15741
1368784_at	A1cf				6.27178	3.83775	pp	0.199874	0.047617	0.485816	0.521529	0.894845	0.850143	0.714112	0.653721	-5.13962	-5.29867	0.65606	-1.32359	0.532917	-0.287871
1368785_a_at	Pitx2				4.17415	3.0105	pp	0.989549	0.0280359	0.152445	0.543155	0.777725	0.85825	1.50525	0.619763	-4.48508	-5.31714	2.05502	-0.67827	0.440894	-0.547265
1368786_a_at	Gpr12				8.94729	7.23206	pp	0.179342	0.0439637	0.23065	0.705162	0.80685	0.91772	1.24794	0.384412	-4.73906	-5.41899	0.820791	-0.192609	0.382934	-0.825296
1368787_at	Mutyh				5.79033	5.90753	pp	0.656437	0.0922243	0.190142	0.287522	0.798777	0.732711	1.37047	1.0959	-4.62244	-4.97653	1.60729	-0.55643	0.937045	-1.06049
1368788_at	Chad				3.90689	4.4815	pp	0.177539	0.0022398	0.756331	0.980328	0.960868	0.995626	0.31587	0.0250015	-5.3054	-5.48319	0.412178	-1.44108	0.0223681	-0.934307
1368789_at	Acpp				3.5411	4.3214	pp	0.364416	0.110676	0.501055	0.163725	0.90014	0.651322	0.688989	1.45174	-5.15366	-4.61792	0.867088	-1.08425	1.17483	0.00082
1368790_at	Serpina10				5.67	3.69438	pp	0.172179	0.0964263	0.606977	0.161803	0.925696	0.648972	0.525095	1.45877	-5.23364	-4.61005	0.523306	-0.813504	1.11477	-0.10257
1368791_at	Oprd1				3.36763	3.82726	pp	0.569882	0.0424881	0.240143	0.426611	0.81076	0.806522	1.22172	0.813351	-4.76293	-5.19951	1.42215	-0.77066	0.59035	0.001547
1368792_at	Psen1				7.51328	5.29051	mm	-0.127259	-0.0130073	0.353466	0.834059	0.849856	0.959921	-0.956693	-0.212549	-4.98087	-5.46369	0.614066	-0.442984	0.163601	-0.771262
1368793_at	Kcnj2				5.31915	4.20992	mp	-0.185264	0.0251212	0.602244	0.701186	0.925095	0.915986	-0.532081	0.389879	-5.23065	-5.41715	0.546102	-1.30358	0.304891	-0.516657
1368794_at	Haao				4.40171	5.70422	pp	0.216893	0.0506346	0.681144	0.547715	0.941128	0.85935	0.418782	0.612698	-5.27444	-5.32086	0.524059	-1.68262	0.526435	-1.0436
1368795_at	Nmur1				6.12619	5.82913	pp	0.00772654	0.0399307	0.987157	0.645602	0.998705	0.898683	0.0163601	0.467689	-5.34643	-5.38825	0.0196123	-1.43815	0.408444	-0.924526
1368796_at	Kiss1r				2.88905	4.41852	pp	0.088671	0.1467	0.850808	0.0411805	0.978045	0.520183	0.191268	2.19857	-5.33142	-3.64539	0.227056	-0.917944	1.62296	0.34953
1368797_at	Nr1i3				5.67215	3.85567	mp	-0.252135	0.00921632	0.431543	0.900571	0.876417	0.976904	-0.807683	0.126709	-5.08328	-5.47643	0.781004	-0.516996	0.103941	-0.605363
1368798_at	NA				4.70469	3.7664	pp	0.566902	0.120916	0.345035	0.0352884	0.846731	0.510822	0.974079	2.27555	-4.96794	-3.53247	1.27611	-0.829	1.53766	0.17072
1368799_at	Birc5	Gene candidate	MR	MR	6.20844	4.38979	pp	1.04166	0.109153	0.010831	0.0480643	0.710168	0.534711	2.89598	2.12053	-2.71825	-3.75791	2.71895	1.29695	1.43319	0.3298
1368800_at	Cd40lg				5.56658	3.5925	pp	0.0775087	0.0346807	0.884404	0.559934	0.982816	0.862705	0.147813	0.593918	-5.3375	-5.33057	0.186577	-0.989963	0.447682	-0.567448
1368801_at	Cxxc4				5.7936	3.98742	pm	0.238174	-0.0877919	0.393026	0.259325	0.863119	0.714121	0.878719	-1.16463	-5.03637	-4.91368	0.791417	-0.928803	0.948628	-0.795292
1368802_at	Pmch				6.89672	5.16836	mm	-0.280275	-0.0617969	0.172845	0.467134	0.792636	0.824998	-1.42929	-0.742838	-4.56361	-5.24579	1.07948	-0.49926	0.638287	-1.12796
1368803_at	Insl6				4.48009	3.72091	pp	0.160519	0.0583891	0.823646	0.480797	0.974391	0.83213	0.226681	0.719906	-5.32531	-5.26	0.332097	-1.33415	0.612314	-0.838716
1368804_at	Lif				5.53159	3.64035	mp	-0.0198217	0.0873349	0.974044	0.273246	0.997274	0.721677	-0.0330681	1.13004	-5.34608	-4.94571	0.0446253	-0.749357	0.931075	-0.374955
1368805_at	Uts2				3.6489	4.60197	mp	-0.35677	0.0378851	0.329012	0.507313	0.841332	0.844584	-1.00796	0.676473	-4.94217	-5.28577	1.03095	-0.9345	0.502458	-0.525212
1368806_at	Sepp1				13.506	11.6591	pp	0.0780535	0.00422641	0.402079	0.948638	0.865204	0.988841	0.861626	0.065318	-5.04798	-5.4816	0.473199	-0.566311	0.0512896	-0.699981
1368807_at	Rtn3				6.97721	5.1821	pm	0.164545	-0.068569	0.459922	0.34182	0.885444	0.762544	0.757904	-0.976287	-5.11404	-5.07806	0.614929	-0.600511	0.777917	-0.519583
1368808_at	Cap1				10.25	8.33158	pp	0.0633901	0.0562415	0.594668	0.604098	0.922663	0.881897	0.543321	0.527749	-5.22575	-5.36245	0.332931	-0.712679	0.507975	-0.811375
1368809_at	Cap1				10.9634	9.38957	mp	-0.0181486	0.0460017	0.843301	0.561955	0.976909	0.864134	-0.201028	0.590833	-5.32984	-5.33214	0.111834	-0.874434	0.495399	-0.353714
1368810_a_at	Mbp				14.6132	13.3039	mm	-0.138476	-0.0568702	0.100794	0.243214	0.759565	0.701381	-1.74534	-1.20645	-4.21957	-4.87387	0.87599	0.202497	0.842467	-0.086666
1368811_at	Lmnb1				5.78549	3.70787	pp	0.104367	0.126903	0.683572	0.040477	0.941386	0.520183	0.41539	2.20721	-5.2756	-3.63282	0.364064	-0.799006	1.53892	0.35655
1368812_at	Lmnb1				3.20619	4.03644	mp	-1.94586	0.0332826	0.0120304	0.665435	0.710168	0.904395	-2.84465	0.43961	-2.78934	-5.39927	3.68851	1.67361	0.365346	-0.942894
1368813_at	Cebpd				8.99914	7.48265	pp	0.323978	0.200288	0.124366	0.312282	0.765963	0.744723	1.62516	1.03952	-4.35559	-5.02565	1.22634	0.06016	1.31103	-0.77375
1368814_at	Aldh6a1	Gene candidate	MR	MR	9.14791	7.78508	mm	-0.257817	-0.259324	0.00972387	0.00314624	0.710168	0.434155	-2.94854	-3.40478	-2.64535	-1.74066	1.41405	1.00553	2.46849	1.67235
1368815_at	Mpz				3.09881	4.35328	pp	0.7122	0.0195263	0.149256	0.796881	0.775406	0.948601	1.51788	0.261217	-4.47176	-5.45362	1.75129	0.2511	0.216426	-0.820994
1368816_at	Mpz	Gene candidate	MR	MR	4.8532	3.91939	pp	1.02728	0.121914	0.0192147	0.0253679	0.72541	0.479875	2.61377	2.43721	-3.10697	-3.28969	2.60822	0.16339	1.59808	0.5498
1368817_at	Psme4				8.76535	7.25114	pm	0.0119979	-0.00764917	0.915328	0.944038	0.986007	0.988097	0.108076	-0.0711781	-5.3417	-5.48125	0.0652006	-0.630145	0.0690547	-1.31993
1368818_at	Psme4				9.05021	7.40153	pm	0.0777537	-0.0938514	0.569227	0.151865	0.919216	0.639261	0.581607	-1.49623	-5.20836	-4.56762	0.377889	-0.830971	1.1193	-0.34469
1368819_at	Itgb1				10.6072	9.03994	mm	-0.00629369	-0.0970021	0.957871	0.252068	0.994616	0.709585	-0.0536895	-1.18321	-5.34534	-4.89613	0.0331446	-0.78674	0.997514	-0.524336
1368820_at	Nfyc				7.62376	5.66554	mm	-0.148259	-0.00505833	0.206052	0.954782	0.800736	0.989659	-1.32007	-0.0574959	-4.6714	-5.48202	0.776027	-0.481463	0.0510349	-0.597565
1368821_at	Fstl1				7.492	5.65983	mm	-0.00892325	-0.0959549	0.953795	0.246248	0.994075	0.704883	-0.05889	-1.19841	-5.3451	-4.88161	0.0407276	-0.724631	0.999734	-0.700446
1368822_at	Fstl1				10.2949	8.43215	mm	-0.124571	-0.134129	0.449791	0.304855	0.883575	0.740915	-0.77545	-1.05608	-5.1034	-5.01145	0.545325	-0.760155	1.08962	-0.88891
1368823_at	NA				3.39281	3.32064	pp	0.149269	0.076998	0.777107	0.269306	0.963942	0.720079	0.288094	1.13969	-5.31229	-4.93685	0.361129	-1.5249	0.889683	-0.297047
1368824_at	Cald1				7.40823	5.65167	pp	0.209224	0.053353	0.0903419	0.422872	0.756154	0.80478	1.80668	0.820064	-4.14794	-5.1949	1.05063	0.092202	0.637763	-0.808927
1368825_at	Shox2				2.25506	3.23293	mm	-0.363885	-0.00752169	0.650981	0.879449	0.936352	0.972119	-0.46135	-0.153831	-5.25917	-5.4731	0.711357	-1.9783	0.111563	-0.570498
1368826_at	Comt				10.4332	8.48018	mm	-0.125853	-0.129018	0.179586	0.0933251	0.794566	0.590712	-1.40582	-1.77166	-4.5873	-4.23255	0.751128	-0.184778	1.3864	0.08635
1368827_at	Gata6				4.91042	3.60759	pp	0.168115	0.121897	0.764066	0.0556895	0.960877	0.544846	0.3055	2.04518	-5.30805	-3.86452	0.394516	-0.973284	1.45872	0.31707
1368828_at	Gata6				2.40393	4.49695	pp	0.051563	0.0365366	0.923693	0.666762	0.988198	0.905131	0.0973605	0.437744	-5.34261	-5.39998	0.123526	-1.16747	0.378787	-1.1431
1368829_at	Fbn1				8.35387	6.29335	pp	0.0928484	0.0174218	0.597176	0.892183	0.923276	0.974648	0.539592	0.137467	-5.22739	-5.47519	0.393862	-0.691818	0.143916	-0.901244
1368830_at	Src				7.43505	5.80179	pm	0.0715859	-0.000336293	0.703367	0.997306	0.947422	0.999416	0.387927	-0.00342338	-5.28461	-5.48346	0.293323	-0.29103	0.00319016	-1.29717
1368831_at	Mark3				10.5511	8.73116	pp	0.0304229	0.0847988	0.676103	0.212684	0.940214	0.682612	0.425839	1.29189	-5.27201	-4.78898	0.219941	-0.675004	0.99169	-0.31819
1368832_at	Akt2				7.59409	6.07853	pp	0.204138	0.0537409	0.113135	0.349703	0.762091	0.766413	1.6797	0.960063	-4.29459	-5.09103	1.00447	-0.09723	0.706822	-0.508298
1368833_at	Camk2d				5.96677	4.20367	mm	-0.392591	-0.159968	0.452834	0.117648	0.88459	0.608922	-0.770154	-1.64315	-5.10663	-4.39375	0.949859	-1.0027	1.46741	0.00845
1368834_at	Camk2d				11.1178	9.44587	mm	-0.415035	-0.434896	0.160867	0.137838	0.782414	0.624143	-1.47292	-1.55273	-4.51885	-4.50215	1.32374	-0.39782	2.3139	-0.6257
1368835_at	Stat1				9.35707	7.41403	pp	0.0517737	0.0195012	0.752704	0.894085	0.960263	0.974979	0.320746	0.135026	-5.30413	-5.47548	0.227986	-0.167847	0.150375	-0.758539
1368836_a_at	Acan				5.98944	5.48657	mp	-0.218283	0.0619328	0.662097	0.489124	0.938122	0.835508	-0.445564	0.70612	-5.265	-5.26834	0.54219	-1.27186	0.621157	-0.540403
1368837_at	Arid4b				8.35785	6.53203	pm	0.0289703	-0.13828	0.819364	0.098846	0.97363	0.596916	0.23229	-1.74015	-5.32425	-4.27282	0.147128	-0.700543	1.41468	-0.43492
1368838_at	Tpm4				9.13509	7.65568	pp	0.0555899	0.120466	0.73875	0.294192	0.955619	0.734512	0.339578	1.08038	-5.29902	-4.99028	0.242897	-0.601282	1.04822	-0.69036
1368839_at	Wfs1				13.0958	11.6133	mp	-0.0138072	0.0363889	0.928736	0.798004	0.989469	0.948957	-0.0909061	0.259738	-5.34312	-5.45396	0.0629333	-0.538611	0.284905	-1.02006
1368840_at	Tmem176b				12.0164	10.5092	mm	-0.323244	-0.250549	0.119108	0.150107	0.762224	0.637018	-1.65014	-1.50307	-4.3278	-4.55979	1.23332	-0.18837	1.73981	-0.55924
1368841_at	Tcf4				11.3307	9.677	mm	-0.112872	-0.0520717	0.113145	0.318139	0.762091	0.748658	-1.67965	-1.02665	-4.29465	-5.03655	0.805601	0.085969	0.734034	-0.525536
1368842_at	NA				13.6516	12.1612	mp	-0.0265224	0.00469603	0.662375	0.909944	0.938122	0.979278	-0.445172	0.114706	-5.26514	-5.4777	0.224366	-0.229235	0.0824945	-0.780852
1368843_at	Yme1l1				10.2283	8.22349	pp	0.0921094	0.132933	0.212875	0.054489	0.801301	0.543177	1.29941	2.0564	-4.69108	-3.84878	0.647004	-0.040308	1.51133	0.41497
1368844_at	Hspa13				10.55	9.10166	mm	-0.0341454	-0.00118255	0.584607	0.977376	0.92057	0.995577	-0.558359	-0.028754	-5.21906	-5.48311	0.280614	-0.358854	0.0206766	-0.467203
1368845_at	Camkv				10.0104	8.09829	pp	0.134266	0.051803	0.225474	0.585606	0.806028	0.874053	1.2626	0.555147	-4.72555	-5.34969	0.727185	-0.266744	0.503209	-0.729141
1368846_at	Camkv				12.036	10.3355	pp	0.0185581	0.072545	0.788544	0.159306	0.965733	0.646515	0.272905	1.468	-5.3158	-4.59967	0.13989	-0.330891	1.02108	-0.09994
1368847_at	Rab10				10.3117	8.68281	mm	-0.0598828	-0.0848245	0.507884	0.173859	0.902502	0.657427	-0.677876	-1.41577	-5.15972	-4.65776	0.370998	-0.210696	1.04585	-0.0998
1368848_at	Lman1				7.42681	6.13747	pm	0.0834307	-0.0285229	0.523523	0.714962	0.907114	0.921336	0.652746	-0.370989	-5.17309	-5.4234	0.415118	-0.47253	0.310526	-1.16718
1368849_at	Csnk1g3				8.16921	6.57498	mp	-0.00233409	0.0744995	0.984455	0.350644	0.998525	0.76664	-0.0198017	0.958141	-5.34637	-5.09256	0.0122531	-0.957725	0.795781	-0.957739
1368850_at	Csnk1g3				5.57443	4.01091	pp	0.78345	0.0493768	0.152802	0.630007	0.777725	0.892335	1.50385	0.490039	-4.48656	-5.379	1.82878	-0.51	0.460121	-1.01583
1368851_at	Ets1				8.31183	6.2553	pp	0.120965	0.00322338	0.374991	0.974881	0.856436	0.994544	0.91357	0.0319269	-5.01207	-5.48302	0.585986	-0.773254	0.0301136	-1.06292
1368852_at	Dnaja1				12.4054	10.6702	pp	0.132652	0.0773496	0.141974	0.25171	0.772495	0.709245	1.54759	1.18414	-4.44011	-4.89525	0.807607	0.186306	0.911198	-0.047972
1368853_at	Vsnl1				11.6704	10.0584	mm	-0.0296607	-0.046204	0.831653	0.685348	0.975425	0.911586	-0.216213	-0.411778	-5.32722	-5.40954	0.142843	-0.532939	0.406475	-1.00265
1368854_at	Vsnl1				13.2588	11.6147	mm	-0.0661197	-0.0374785	0.57862	0.701166	0.92044	0.915986	-0.567371	-0.389907	-5.21496	-5.41715	0.347328	-0.423275	0.358947	-0.739203
1368855_at	Ighmbp2				7.86763	6.71718	mm	-0.144883	-0.151671	0.229134	0.0223008	0.80685	0.472206	-1.25221	-2.49939	-4.73514	-3.1945	0.747752	-0.166374	1.74553	0.41083
1368856_at	Jak2				7.98309	6.71281	mp	-0.0177962	0.0313274	0.892278	0.785593	0.983808	0.945003	-0.137673	0.276117	-5.3387	-5.45013	0.0886327	-0.587223	0.274336	-0.444976
1368857_at	Ugt8				1.93694	2.9781	pp	0.919961	0.04937	0.249226	0.251322	0.812866	0.709189	1.19737	1.18515	-4.78474	-4.89429	1.78824	-0.61697	0.818508	0.206338
1368858_at	Ugt8				10.1561	8.44725	mm	-0.208811	-0.289893	0.16118	0.0154029	0.782414	0.45594	-1.47175	-2.67552	-4.52006	-2.92026	0.95319	-0.41096	2.38244	0.60456
1368859_at	Ppm1a				8.03237	6.26862	mm	-0.0532965	-0.128749	0.780029	0.335417	0.964081	0.759722	-0.284206	-0.989658	-5.31321	-5.06721	0.216792	-1.29622	1.03466	-2.15741
1368860_at	Phlda1				5.9166	4.17666	mp	-0.124412	0.113996	0.786431	0.133453	0.965404	0.621666	-0.275705	1.57137	-5.31517	-4.48016	0.322735	-0.994405	1.23944	0.356346
1368861_a_at	Mag	Gene candidate	MR	MR	11.1603	9.57034	mm	-0.373459	-0.385907	0.0217303	0.010053	0.72541	0.437684	-2.55244	-2.8749	-3.19051	-2.60313	1.58038	0.43238	2.80313	0.95467
1368862_at	Akt1				9.44303	8.21048	mm	-0.0499283	-0.0859473	0.615136	0.236425	0.926756	0.695226	-0.513114	-1.2247	-5.23868	-4.85613	0.292213	-0.455507	0.967172	0.239079
1368863_at	Nme3				10.2453	8.62189	mm	-0.0306131	-0.07025	0.677145	0.222549	0.940407	0.687588	-0.424378	-1.2633	-5.27252	-4.81791	0.219695	-0.27798	0.917004	-0.136856
1368864_at	Synpr				9.54766	7.7022	pp	0.0765573	0.114083	0.632007	0.421848	0.930522	0.804094	0.48858	0.821909	-5.24865	-5.19363	0.341746	-0.770084	0.889835	-1.31319
1368865_at	Synpr				10.5174	8.86092	pp	0.0515342	0.0467988	0.756176	0.747153	0.960868	0.932623	0.316079	0.327369	-5.30535	-5.43665	0.225725	-0.722146	0.362345	-1.35937
1368866_at	Eif2c2				7.20246	5.33386	pm	0.271803	-0.0238683	0.235923	0.823007	0.809796	0.956561	1.23327	-0.226956	-4.75246	-5.46092	0.993002	-0.524698	0.217879	-1.6624
1368867_at	Eif2c2				6.89324	4.69322	pp	0.271475	0.0873369	0.160111	0.657294	0.782414	0.901963	1.47577	0.451091	-4.5159	-5.39484	1.07895	-0.24006	0.577154	-0.475876
1368868_at	Akap12				7.41627	5.67231	mm	-0.270097	-0.154102	0.157649	0.168957	0.780854	0.654908	-1.4851	-1.43295	-4.50618	-4.63883	1.07946	0.083996	1.35079	-0.50949
1368869_at	Akap12				9.6635	8.23318	mm	-0.113113	-0.128855	0.474784	0.391049	0.891203	0.786371	-0.732592	-0.878808	-5.12899	-5.15311	0.506379	-0.647981	0.975321	-0.992419
1368870_at	Id2				9.82324	8.4257	mm	-0.192006	-0.0869872	0.165516	0.448487	0.78634	0.817067	-1.45568	-0.774796	-4.53665	-5.22529	0.912762	-0.155528	0.760219	-0.877671
1368871_at	Map3k1				7.78991	5.93478	pm	0.0342952	-0.177242	0.815458	0.109829	0.972685	0.602188	0.237413	-1.68175	-5.32326	-4.34619	0.160512	-0.282645	1.55471	-0.59151
1368872_a_at	Homer2				6.52848	4.30614	mm	-0.156844	-0.120015	0.377667	0.149307	0.85744	0.636072	-0.908329	-1.5062	-5.01578	-4.5562	0.658236	-1.00547	1.23889	-0.10906
1368873_at	Hoxa2				4.44888	3.18457	mm	-1.01973	-0.00663303	0.129162	0.896982	0.767492	0.975562	-1.60315	-0.13131	-4.37984	-5.47591	2.14384	-0.88473	0.0958492	-0.692556
1368874_a_at	Mafg				7.49083	5.96349	mm	-0.112914	-0.116992	0.494174	0.386776	0.897621	0.784866	-0.700276	-0.886931	-5.14741	-5.14713	0.49423	-0.77791	0.935852	-0.934918
1368875_a_at	Nrxn2				9.75277	8.64412	mp	-0.0192222	0.0105016	0.771385	0.879768	0.963013	0.972299	-0.29572	0.15342	-5.31046	-5.47316	0.150449	-0.26525	0.122939	-0.723812
1368876_a_at	Nrxn2				4.59101	4.42169	mp	-0.820198	0.0157226	0.0804143	0.780263	0.746672	0.944201	-1.87106	0.283175	-4.07128	-5.44841	2.0531	0.41973	0.211349	-0.403457
1368877_at	Zfp354a				8.20501	6.63578	mm	-0.107715	-0.0633198	0.372154	0.346964	0.854787	0.765435	-0.919155	-0.965671	-5.0081	-5.08657	0.558773	-0.591477	0.749881	-1.10141
1368878_at	Idi1				10.7016	8.99138	pp	0.00352267	0.0207205	0.970559	0.797844	0.996538	0.948937	0.0375098	0.259948	-5.34595	-5.45391	0.0211855	-0.424255	0.221082	-0.337344
1368879_a_at	NA				10.9349	9.10447	pp	0.0118474	0.0440616	0.886087	0.52292	0.983041	0.850583	0.145645	0.651514	-5.33776	-5.2999	0.0782579	-0.427949	0.516154	-0.670816
1368880_at	Ntn1				3.19288	3.74853	pp	0.504072	0.0855671	0.384274	0.123473	0.85947	0.614232	0.895495	1.6158	-5.02477	-4.427	1.15647	-1.30929	1.13561	-0.21888
1368881_at	Bet1				8.5928	6.87891	pp	0.20523	0.126151	0.144105	0.23092	0.772672	0.691654	1.53877	1.2398	-4.44955	-4.8413	0.965959	-0.385311	1.14754	-1.06338
1368882_at	St6galnac3				8.79156	6.86425	mm	-0.0527304	-0.200714	0.586513	0.0169194	0.921177	0.459944	-0.555501	-2.63115	-5.22034	-2.98994	0.313098	-0.070127	2.00274	0.94687
1368883_at	Nov				12.4068	10.7477	mm	-0.0882226	-0.0539348	0.664024	0.758475	0.938191	0.936597	-0.44284	-0.312186	-5.26599	-5.44088	0.346968	-0.698852	0.378496	-0.928384
1368884_at	Entpd1				4.08527	4.45047	pp	0.593003	0.0789024	0.460698	0.438763	0.885547	0.812161	0.75657	0.791786	-5.11484	-5.21407	1.15631	-1.15468	0.735507	-0.902073
1368885_at	NA				7.93098	6.75953	mm	-0.0365001	-0.101523	0.805477	0.266853	0.970041	0.719001	-0.250536	-1.14576	-5.32062	-4.93126	0.170019	-0.709695	1.00018	-0.04652
1368886_at	Map3k12				11.0779	9.20746	pm	0.0180411	-0.0434787	0.723822	0.359412	0.951813	0.770676	0.359867	-0.940421	-5.2932	-5.10649	0.190895	-0.292083	0.662859	-0.297571
1368887_at	NA				10.672	8.41365	mm	-0.246562	-0.211403	0.235672	0.182732	0.809796	0.662163	-1.23397	-1.38564	-4.75183	-4.69053	0.947811	-0.627689	1.54346	-0.974
1368888_a_at	Rtn4				13.1978	11.6972	pp	0.0664125	0.101809	0.445996	0.209894	0.8825	0.680201	0.782083	1.30016	-5.09932	-4.78051	0.420864	-0.632496	1.07048	-0.54794
1368889_at	Vti1a				7.39806	6.13753	mm	-0.168492	-0.0696946	0.078387	0.260786	0.746442	0.714969	-1.88507	-1.16093	-4.05441	-4.91714	0.979972	0.325658	0.867608	-0.088413
1368890_at	Gnpat	Gene candidate	MR	MR	9.71041	8.21332	mm	-0.156687	-0.0762272	0.0264849	0.0767667	0.72541	0.573888	-2.45307	-1.87703	-3.32483	-4.09454	1.09373	0.207551	1.23182	0.342132
1368891_at	Gnpat				8.25223	6.52628	mm	-0.0784135	-0.025711	0.590883	0.697121	0.922156	0.91499	-0.548964	-0.39548	-5.22326	-5.41525	0.367681	-1.0873	0.310238	-0.780762
1368892_at	NA				8.60992	6.6666	mm	-0.16822	-0.137606	0.550739	0.42328	0.912199	0.805112	-0.609995	-0.81933	-5.19475	-5.1954	0.557601	-0.852979	0.972031	-1.17518
1368893_at	Cap2		MR		10.9857	9.45353	pp	0.140313	0.129345	0.0967947	0.058647	0.758402	0.54999	1.76812	2.01845	-4.19314	-3.90184	0.88623	0.00391	1.48159	0.15509
1368894_at	Cap2				10.8441	9.39952	pp	0.156007	0.102758	0.0702826	0.144114	0.737069	0.629222	1.94454	1.52688	-3.98206	-4.53232	0.967412	0.464562	1.17129	0.26559
1368895_at	Nlgn2				6.54241	4.22776	pp	0.0914943	0.0153578	0.680771	0.851932	0.941128	0.964876	0.419303	0.189348	-5.27426	-5.46777	0.343272	-0.890538	0.162288	-0.852472
1368896_at	Smad7				8.26187	6.54771	pp	0.333177	0.0320117	0.251085	0.892869	0.813808	0.974908	1.19247	0.136587	-4.78909	-5.47529	1.07915	-0.81243	0.192386	-1.82647
1368897_at	Smad7				5.52785	3.49872	pp	0.354193	0.0213982	0.42274	0.725591	0.874329	0.924668	0.823543	0.356508	-5.07312	-5.42798	0.93235	-1.04092	0.272248	-0.240825
1368898_at	Smad7				6.70245	4.46074	pp	0.198201	0.0810305	0.164512	0.285103	0.784641	0.73182	1.45937	1.1016	-4.53286	-4.97144	0.927073	-0.418987	0.890348	-0.678412
1368899_at	Bmpr1a				8.86578	7.18816	mm	-0.0365581	-0.0659004	0.772784	0.289555	0.963273	0.733123	-0.293853	-1.09114	-5.31092	-4.98076	0.185813	-0.621221	0.819318	0.121685
1368900_at	Thbd				2.7088	3.80442	pp	0.483025	0.121439	0.440128	0.140623	0.881041	0.62629	0.792413	1.54114	-5.09291	-4.51572	1.06759	-2.28978	1.25976	0.07422
1368901_at	Thbd				5.35321	3.93368	mm	-0.187899	-0.00457664	0.684191	0.951059	0.941573	0.988967	-0.414527	-0.0622358	-5.27589	-5.48177	0.485567	-0.374671	0.0512843	-0.59573
1368902_at	Pak3				10.251	9.19174	pp	0.156407	0.0613623	0.14038	0.442002	0.772322	0.814445	1.55427	0.7861	-4.43294	-5.21785	0.862996	-0.189824	0.657017	-1.06883
1368903_at	Strbp				9.76861	7.97203	pm	0.0183176	-0.0735868	0.834953	0.147278	0.976364	0.633384	0.211905	-1.51421	-5.32798	-4.54698	0.116094	-0.425043	1.04639	0.189774
1368904_at	Capn10				8.52148	7.27981	mm	-0.162018	-0.14687	0.188328	0.0472745	0.797139	0.533807	-1.37643	-2.12895	-4.61656	-3.74587	0.823607	0.236681	1.59915	0.48897
1368905_at	Ces2l				4.43193	3.8467	pp	0.0745923	0.0863483	0.882011	0.1044	0.982213	0.600216	0.150898	1.70995	-5.33712	-4.31096	0.184968	-1.02852	1.17941	-0.18556
1368906_at	Pgk1				3.18111	2.88164	pp	1.87704	0.0166517	0.0139209	0.737307	0.723126	0.928968	2.77306	0.340638	-2.88825	-5.43279	3.59237	1.26149	0.246513	-0.326158
1368907_at	Scamp5				6.6744	5.14766	mp	-0.132064	0.00957885	0.525845	0.873019	0.907416	0.970788	-0.649051	0.16211	-5.17502	-5.47196	0.511769	-0.644111	0.123405	-0.791972
1368908_at	Anxa4				7.11402	5.19036	mm	-0.0127593	-0.0925644	0.925089	0.461596	0.98895	0.82274	-0.0955729	-0.752247	-5.34276	-5.23984	0.0624233	-0.433419	0.770605	-1.05618
1368909_a_at	Gripap1		MR		9.5927	7.965	pp	0.140585	0.0921634	0.0512602	0.0534592	0.728897	0.54175	2.1131	2.0662	-3.77112	-3.83499	0.979046	0.347257	1.35191	0.477536
1368910_at	Pdp1				9.70433	8.06321	pp	0.158031	0.166227	0.618577	0.566706	0.927586	0.865879	0.508084	0.583603	-5.24076	-5.33578	0.493528	-0.867142	0.900906	-1.30326
1368911_at	Kcnj8				6.27115	4.11614	mm	-0.0612141	-0.0660309	0.783725	0.476789	0.964817	0.830131	-0.279296	-0.726593	-5.31435	-5.2559	0.229513	-0.869167	0.648833	-0.842607
1368912_at	Trh				6.69663	5.39717	pm	0.0474959	-0.182225	0.954	0.743201	0.994075	0.931148	0.0586289	-0.332687	-5.34511	-5.43512	0.0919232	-1.62683	0.712946	-2.83162
1368913_at	Csn2				4.9951	3.36287	mm	-0.204476	-0.101952	0.546894	0.209105	0.911607	0.679371	-0.615964	-1.30252	-5.19181	-4.77809	0.61656	-0.48314	1.07215	-0.67396
1368914_at	Runx1				7.69257	5.55641	pp	0.00935252	0.150216	0.984762	0.437936	0.998525	0.812161	0.0194111	0.793241	-5.34638	-5.2131	0.0235018	-1.57322	0.998111	-1.07831
1368915_at	Kmo				5.89139	3.96994	pp	0.344525	0.098168	0.461536	0.107207	0.885944	0.602188	0.755132	1.69522	-5.1157	-4.32941	0.88178	-0.64823	1.2206	0.09454
1368916_at	Asl				7.54327	5.87513	pm	0.0564632	-0.127561	0.682122	0.0621938	0.941249	0.556234	0.417416	-1.98795	-5.27491	-3.94408	0.273424	-0.462243	1.46244	0.496241
1368917_at	Nudt1				6.75109	4.83187	mp	-0.00662543	0.0512473	0.968049	0.459922	0.996076	0.822006	-0.0407096	0.755104	-5.34585	-5.23801	0.0290973	-0.8019	0.59755	-1.06462
1368918_at	Pgf				6.07417	4.37484	pp	0.0537416	0.04117	0.854031	0.653844	0.978922	0.900607	0.187085	0.455974	-5.33207	-5.39293	0.175423	-0.677508	0.408014	-1.16126
1368919_at	Pgf				4.55658	4.72032	pp	0.443064	0.114499	0.427173	0.134567	0.875568	0.622456	0.81553	1.56658	-5.07827	-4.48582	1.037	-2.10296	1.23969	-0.16825
1368920_at	Slit3				8.47563	6.98855	pp	0.240181	0.0271678	0.0186895	0.722375	0.72541	0.923038	2.62755	0.360881	-3.08815	-5.42661	1.31279	0.504542	0.299543	-0.848357
1368921_a_at	Cd44				8.99056	7.44628	mp	-0.00857504	0.0935299	0.970878	0.631957	0.996561	0.893176	-0.037103	0.48723	-5.34597	-5.38019	0.031318	-0.489933	0.620505	-0.891135
1368922_at	Ecel1				2.48761	3.78861	mm	-0.438145	-0.0559693	0.56895	0.358707	0.919216	0.770596	-0.582029	-0.941834	-5.20817	-5.10539	0.875043	-1.58236	0.707089	-0.827051
1368923_at	Ecel1				5.62487	4.08987	pm	0.279232	-0.0247868	0.681864	0.816769	0.941249	0.954459	0.417776	-0.235109	-5.27479	-5.45928	0.593518	-1.21323	0.225947	-1.03915
1368924_at	Ghr				5.40973	3.16374	pp	0.0763379	0.0203604	0.682921	0.65753	0.941292	0.902128	0.4163	0.450757	-5.27529	-5.39497	0.313717	-0.922533	0.322065	-0.528259
1368925_a_at	Arhgef7				7.14637	5.03938	pm	0.135136	-0.0571572	0.532866	0.700164	0.909021	0.9157	0.637934	-0.391286	-5.18075	-5.41668	0.512917	-0.895063	0.437281	-1.81371
1368926_at	Sema4f				8.54043	7.05891	mm	-0.109711	-0.00213988	0.490324	0.97767	0.89653	0.995605	-0.706633	-0.0283801	-5.14385	-5.48312	0.489995	-0.325061	0.0236216	-0.659871
1368927_at	Esyt1				6.05207	5.10396	pp	0.0450335	0.11699	0.879043	0.18986	0.981773	0.66492	0.154725	1.36228	-5.33664	-4.71557	0.146042	-1.1622	1.16396	0.616491
1368928_at	Trim3				9.46704	8.15505	mm	-0.0963347	-0.0541307	0.249836	0.313567	0.812866	0.745649	-1.19576	-1.03668	-4.78618	-5.02806	0.621848	-0.259043	0.746283	-0.464987
1368929_at	Nploc4				7.24817	6.0249	mm	-0.0529809	-0.125896	0.776037	0.126552	0.963942	0.617184	-0.289518	-1.60178	-5.31196	-4.44389	0.218297	-0.724371	1.30442	0.01961
1368930_at	Kcnn4				3.61889	3.38376	pp	0.765976	0.0228627	0.301301	0.721845	0.833397	0.922985	1.06946	0.361602	-4.8935	-5.42639	1.549	-1.15328	0.281008	-0.686625
1368931_at	Sh3gl3	Gene candidate	MR	MR	9.5026	7.8005	mm	-0.200427	-0.146809	0.0221113	0.0172647	0.72541	0.461173	-2.54375	-2.62157	-3.20231	-3.00493	1.2059	0.948139	1.76272	1.07737
1368932_at	Rock1				6.25881	4.0007	mm	-0.282408	-0.100269	0.232991	0.12285	0.808107	0.614232	-1.2414	-1.61867	-4.74505	-4.42352	1.01466	-0.01434	1.19827	-0.30576
1368933_at	Adarb1				7.97834	6.99532	pp	0.208222	0.127623	0.157906	0.127503	0.780888	0.617444	1.48413	1.5975	-4.5072	-4.44901	0.95576	0.131058	1.31023	-0.15499
1368934_at	Cyp4a1 /// Cyp4a10				4.7464	3.6229	mp	-0.0983776	0.0770793	0.847982	0.0942015	0.977443	0.592043	-0.19494	1.76655	-5.33083	-4.23911	0.241361	-1.41641	1.17724	0.307195
1368935_at	Camk2a				8.1584	6.49058	pp	0.234198	0.0814829	0.268942	0.607228	0.821832	0.882892	1.14677	0.523154	-4.82896	-5.36453	0.892955	-0.426105	0.601849	-1.53769
1368936_at	Txnl1				10.7697	9.37842	pp	0.0687524	0.0132199	0.412233	0.843957	0.8703	0.962533	0.842754	0.199686	-5.06056	-5.46601	0.446573	-0.310678	0.158004	-0.881376
1368937_at	Ncoa2				3.46745	4.49727	mp	-0.0249661	0.0574196	0.950145	0.401457	0.993709	0.793751	-0.063549	0.859265	-5.34487	-5.16731	0.0695413	-0.385484	0.674137	-0.743513
1368938_at	Dll1				2.90266	4.40068	mp	-0.0659304	0.133314	0.903855	0.120675	0.985391	0.611988	-0.122793	1.6288	-5.3403	-4.41124	0.156845	-0.880845	1.34794	0.374383
1368939_a_at	Ntrk3				7.07794	5.18101	pp	0.0378163	0.0278655	0.789583	0.760753	0.966154	0.937523	0.271528	0.309141	-5.31611	-5.4417	0.180521	-0.439572	0.276904	-0.988286
1368940_at	P2ry2				5.51525	4.38839	mp	-0.12776	0.0429324	0.87541	0.791892	0.981313	0.946611	-0.159414	0.267794	-5.33603	-5.4521	0.248515	-0.857205	0.313285	-1.54838
1368941_at	Ptger4				3.98151	3.70553	pp	0.0961603	0.107329	0.874629	0.113488	0.981193	0.604429	0.160422	1.66341	-5.3359	-4.36889	0.216401	-0.872449	1.24742	0.2148
1368942_at	Hes5				7.41709	6.00911	mm	-0.388384	-0.303512	0.127985	0.0526624	0.767492	0.540854	-1.60849	-2.07391	-4.37398	-3.82413	1.33258	-0.3928	2.19915	0.03455
1368943_at	Rnase4				11.6331	9.82014	mm	-0.16417	-0.110619	0.136965	0.194939	0.770526	0.668721	-1.56879	-1.34606	-4.41728	-4.73275	0.884606	0.030679	1.12917	-0.31745
1368944_at	Dlg1	Gene candidate	MR	MR	8.99722	7.30364	mm	-0.275477	-0.300423	0.0773054	0.0319823	0.746158	0.505325	-1.89268	-2.32412	-4.04522	-3.4603	1.21467	0.33017	2.29317	0.84469
1368945_at	Bmp2				3.70068	3.1811	mp	-0.0418096	0.0822643	0.946129	0.19577	0.9933	0.669169	-0.0686761	1.34344	-5.34459	-4.73552	0.0933905	-1.41456	1.00326	-0.03607
1368946_at	Arf2				8.54987	6.86239	pp	0.165677	0.104117	0.202356	0.186261	0.800366	0.664181	1.33149	1.37399	-4.66043	-4.70306	0.81796	-0.154376	1.11269	0.07386
1368947_at	Gadd45a				9.89628	8.39871	pp	0.0464023	0.103116	0.846452	0.619201	0.977012	0.887778	0.19693	0.505676	-5.33051	-5.37228	0.167684	-0.776544	0.663093	-0.987967
1368948_at	Msn				6.2239	4.89604	pp	0.252115	0.18197	0.428535	0.14123	0.875989	0.626496	0.81308	1.53864	-5.07984	-4.51864	0.783516	-0.844764	1.50968	0.00456
1368949_at	Ebf1				5.39442	4.06914	mm	-0.184277	-0.0246642	0.715777	0.78902	0.948909	0.94612	-0.370867	-0.271587	-5.28991	-5.45121	0.454921	-1.05161	0.244143	-0.629806
1368950_a_at	Grin2d				4.7799	4.52283	pp	0.238819	0.104925	0.688288	0.196296	0.9428	0.669707	0.408819	1.34178	-5.27781	-4.73726	0.543208	-0.889672	1.10234	-0.05548
1368951_at	Grin2d				6.57424	4.21705	mm	-0.0995125	-0.0702259	0.590892	0.285743	0.922156	0.732059	-0.54895	-1.10009	-5.22327	-4.9728	0.410558	-0.012396	0.84204	-0.20365
1368952_at	Gabbr2				7.6937	5.93905	pp	0.130112	0.033857	0.280375	0.736121	0.824485	0.928609	1.1187	0.34224	-4.85281	-5.43231	0.673121	-0.172712	0.319302	-0.445635
1368953_at	Uggt1				6.56622	5.66423	pm	0.615875	-0.0323871	0.207699	0.745694	0.801301	0.932419	1.31503	-0.329331	-4.67622	-5.43609	1.52847	-0.69585	0.306484	-0.910406
1368954_at	Pld2				7.4538	5.99407	mm	-0.0479824	-0.0392955	0.681939	0.504627	0.941249	0.843749	-0.417671	-0.680811	-5.27482	-5.28326	0.254829	-0.509284	0.510262	-0.276667
1368955_at	Cask				8.82	7.3634	mm	-0.12761	-0.10153	0.127058	0.220446	0.767251	0.687193	-1.61272	-1.26931	-4.36932	-4.81187	0.815225	0.264638	1.0557	-0.5692
1368956_at	Pcdh8				9.72294	8.00358	pp	0.209907	0.0775282	0.635791	0.836033	0.931447	0.960465	0.48312	0.209982	-5.25081	-5.46417	0.553609	-1.41397	0.370137	-2.41516
1368957_at	Gng7				9.53658	7.98256	pp	0.11951	0.015035	0.330873	0.893855	0.841669	0.974958	1.00397	0.135321	-4.94525	-5.47545	0.61272	-0.226198	0.133275	-0.922465
1368958_at	Pacsin1				9.74431	7.77678	mm	-0.0981068	-0.0824792	0.299481	0.369252	0.833164	0.774699	-1.07364	-0.920881	-4.89011	-5.12158	0.586894	-0.31462	0.813197	-0.564793
1368959_at	Pacsin1				7.27498	6.65941	pm	0.113676	-0.0100849	0.503501	0.911585	0.900997	0.979558	0.684998	-0.112606	-5.15584	-5.47791	0.490135	-0.807405	0.100713	-1.25299
1368960_at	Lgals8				9.18916	7.33062	mm	-0.116358	-0.148457	0.278186	0.0672386	0.824139	0.560544	-1.12401	-1.94715	-4.84834	-4.00001	0.643941	0.073475	1.53955	0.10556
1368961_at	Mmp23				6.50322	5.47869	pp	0.492552	0.117009	0.175591	0.116208	0.793831	0.607404	1.41964	1.65009	-4.57339	-4.38525	1.41646	-0.34266	1.28487	-0.04075
1368962_at	Nxph3				7.67644	5.63153	mm	-0.288971	-0.393355	0.24262	0.0740556	0.811605	0.568655	-1.21501	-1.89616	-4.76898	-4.06896	1.01571	-0.4905	2.40252	0.64794
1368963_at	LOC100360898 /// Mxi1	Gene candidate	MR	MR	9.2433	7.45654	mm	-0.323009	-0.129241	0.00698893	0.0635335	0.696924	0.557892	-3.10881	-1.97684	-2.42275	-3.95939	1.58725	0.896381	1.46573	0.869521
1368964_at	Lrrn3				10.2479	8.51047	pp	0.0871702	0.0011577	0.338815	0.986782	0.843652	0.996976	0.987096	0.0167984	-4.95813	-5.48335	0.534671	-0.268859	0.0135013	-0.655633
1368965_at	Slc16a3			MR	7.49687	5.99608	pp	0.453669	0.26939	0.214231	0.104039	0.801301	0.600216	1.29537	1.71187	-4.6949	-4.30855	1.3049	0.16328	1.91097	0.21077
1368966_at	Mybph				3.4443	3.75655	pp	0.00819076	0.0605713	0.991951	0.287403	0.999096	0.732711	0.010253	1.09618	-5.34649	-4.97628	0.0159649	-0.693263	0.799803	-0.378697
1368967_at	Eif2b3				9.2163	7.18293	pp	0.18852	0.0806356	0.0586576	0.156418	0.730111	0.642977	2.04168	1.47883	-3.86149	-4.58744	1.06474	0.157615	1.05611	-0.00101
1368968_at	Arrb1				5.06727	4.10497	pp	0.062019	0.071968	0.930357	0.347771	0.989594	0.765464	0.0888331	0.964015	-5.34327	-5.08789	0.129319	-1.91712	0.787301	-0.908179
1368969_at	Sost				3.22704	3.69038	pp	0.773212	0.0183147	0.225882	0.775726	0.806169	0.942886	1.26143	0.289196	-4.72663	-5.4469	1.67946	-0.55086	0.225058	-0.587484
1368970_at	Cdh23				5.86232	4.35019	mm	-0.502441	-0.0745122	0.28613	0.144757	0.827367	0.629506	-1.10489	-1.52429	-4.86438	-4.53533	1.27522	-0.96574	1.05417	-0.3012
1368971_a_at	Synj2				9.15905	7.50401	mm	-0.0417881	-0.0689821	0.638774	0.298068	0.932315	0.73726	-0.478825	-1.07147	-5.25249	-4.99809	0.262178	-0.872962	0.823518	-1.05883
1368972_at	Ntrk2				11.3152	9.65161	pp	0.0134993	0.081767	0.875266	0.274647	0.981313	0.722373	0.1596	1.12663	-5.336	-4.94882	0.0868367	-0.569067	0.904906	-0.422034
1368973_at	Adar				8.4298	6.68184	pp	0.0672072	0.0588464	0.569267	0.537649	0.919216	0.855917	0.581547	0.628338	-5.20839	-5.31256	0.354638	-0.395261	0.569715	-0.892735
1368974_at	Gucy1a2				3.84429	3.5966	pp	0.660321	0.0748175	0.372625	0.151743	0.855135	0.639091	0.918226	1.49671	-5.00876	-4.56708	1.33877	-1.1062	1.04232	-0.16358
1368975_at	Cd38				7.62974	5.15767	pm	0.295741	-0.0565606	0.243746	0.709823	0.811605	0.919037	1.21197	-0.37802	-4.7717	-5.42111	1.02599	-0.57066	0.42739	-1.34546
1368976_at	Cd38				6.07021	4.07921	pp	0.00684026	0.00455944	0.959004	0.946148	0.994854	0.988655	0.0522445	0.0684905	-5.34541	-5.48141	0.0338345	-0.772083	0.0543373	-0.83904
1368977_a_at	Fxc1				9.47123	7.81971	mm	-0.050841	-0.0803403	0.609618	0.295727	0.926127	0.735688	-0.521209	-1.07684	-5.23528	-4.99338	0.297057	-0.805283	0.876075	-0.601805
1368978_at	Scrg1	Gene candidate	MR	MR	10.9469	9.47423	mm	-0.312015	-0.215099	0.0123523	0.00940504	0.712446	0.437684	-2.83172	-2.90574	-2.80722	-2.55358	1.51223	0.778191	2.1469	1.25516
1368979_at	Kalrn				8.59376	7.24695	mm	-0.113889	-0.0680558	0.482771	0.45892	0.893659	0.82168	-0.719188	-0.756818	-5.13672	-5.23692	0.503121	-0.105284	0.672256	-0.735454
1368980_at	Plce1				6.43413	4.15262	mp	-0.201084	0.00490275	0.3831	0.953868	0.85947	0.989295	-0.897763	0.0586584	-5.02319	-5.48196	0.736684	-0.525196	0.0509384	-0.769341
1368981_at	Aqp4				10.605	9.15304	mm	-0.119279	-0.0822772	0.345365	0.42717	0.846915	0.806885	-0.973392	-0.812351	-4.96845	-5.20019	0.602213	-0.406557	0.759785	-0.597775
1368982_at	Pkia				7.83161	6.06649	pp	0.1129	0.0736958	0.558035	0.599623	0.915265	0.880446	0.598733	0.53434	-5.20022	-5.35944	0.455777	-1.17543	0.579943	-1.3222
1368983_at	Hbegf				7.21629	6.05557	pp	0.62373	0.171146	0.0811491	0.520925	0.746988	0.84974	1.86606	0.65468	-4.07729	-5.29813	1.79094	0.15101	0.967555	-0.978145
1368984_at	NA				8.58939	6.76547	mm	-0.0566875	-0.0354289	0.615596	0.671419	0.926772	0.907198	-0.51244	-0.43121	-5.23896	-5.40244	0.30724	-0.251077	0.370698	-1.06267
1368985_at	Grin2a				6.32008	4.28424	pp	0.310235	0.00572282	0.0924949	0.957352	0.756154	0.990258	1.79355	0.0542243	-4.16339	-5.48218	1.25449	0.406267	0.0521764	-0.697978
1368986_at	Slc17a7				9.50694	7.91335	pp	0.280926	0.0771716	0.00758961	0.356634	0.698723	0.769117	3.06889	0.946003	-2.47822	-5.10213	1.48732	0.80123	0.801908	-0.677072
1368987_at	NA				11.7922	10.1398	pp	0.00436711	0.0546494	0.958429	0.431509	0.994766	0.809759	0.0529785	0.804612	-5.34538	-5.20545	0.0285989	-0.395913	0.636092	-0.896588
1368988_at	Casq2				6.41244	4.29957	pp	0.240891	0.0566321	0.330465	0.463906	0.841368	0.823805	1.00484	0.748314	-4.94457	-5.24233	0.849355	-0.993875	0.618129	-1.05711
1368989_at	Timp3				6.44834	5.07581	pp	0.0367956	0.0819665	0.880279	0.379116	0.981773	0.780235	0.15313	0.901641	-5.33684	-5.13617	0.131664	-0.286599	0.801835	-0.308845
1368990_at	Cyp1b1				7.42444	6.36226	pp	0.196369	0.0264989	0.344885	0.841231	0.846731	0.962028	0.97439	0.203225	-4.96771	-5.46539	0.758269	-0.119033	0.215554	-0.985396
1368991_at	Smpd3				9.43993	7.7101	pp	0.027094	0.00769312	0.768648	0.918209	0.962219	0.981622	0.299374	0.104137	-5.30957	-5.47872	0.166524	-0.496882	0.0859588	-0.642479
1368992_a_at	Sfrs5				11.1686	9.49681	pp	0.030858	0.0627131	0.753826	0.478894	0.96067	0.831183	0.319238	0.723077	-5.30452	-5.25806	0.18192	-0.313779	0.632768	-1.17595
1368993_at	Odz2				8.98672	7.28449	mm	-0.0637122	-0.105735	0.670589	0.435729	0.93937	0.811138	-0.433583	-0.797134	-5.26929	-5.21049	0.294741	-0.811229	0.845113	-1.39533
1368994_a_at	Garnl1				8.60355	6.81849	mm	-0.143165	-0.133692	0.131501	0.0713545	0.7676	0.56468	-1.59266	-1.91584	-4.39132	-4.04248	0.843938	-0.163042	1.4626	-0.21257
1368995_at	Garnl1				5.08576	3.3019	pm	0.382847	-0.0337556	0.313472	0.624566	0.836482	0.890082	1.04196	-0.497896	-4.91556	-5.37565	1.0844	-0.53049	0.396005	-0.849875
1368996_at	Ceacam3				4.09339	3.41335	pp	0.493333	0.0647127	0.458697	0.326551	0.885257	0.753967	0.760013	1.00847	-5.11277	-5.05174	1.05732	-1.15378	0.775855	-0.646015
1368997_at	Tceb3				5.17742	3.61162	pp	0.184165	0.0288384	0.52126	0.657565	0.906168	0.902136	0.656355	0.450707	-5.1712	-5.39499	0.604499	-1.03537	0.35127	-0.69053
1368998_at	Nkx6-1				5.92432	3.66342	pm	0.114877	-0.0174207	0.788486	0.771847	0.965733	0.941137	0.272981	-0.29435	-5.31578	-5.44559	0.308696	-0.581436	0.223933	-0.59631
1368999_a_at	Begain				8.2932	6.62438	pp	0.429756	0.0550711	0.173473	0.433074	0.792636	0.810408	1.42707	0.801834	-4.56587	-5.20733	1.3276	-0.44549	0.636634	-0.552996
1369000_at	Ntrk1				6.50637	4.85201	pm	0.0545103	-0.253965	0.841096	0.118027	0.976809	0.609315	0.203899	-1.64134	-5.32936	-4.39597	0.18458	-1.32384	1.82269	-0.33397
1369001_at	Chrna3				4.67645	3.51053	mm	-0.543911	-0.0368151	0.461205	0.636739	0.885644	0.895286	-0.755701	-0.480359	-5.11536	-5.38306	1.10694	-1.60918	0.400948	-1.1878
1369002_at	Soat1				6.02532	4.35057	mp	-0.925884	0.000594488	0.0287485	0.995539	0.72541	0.999114	-2.4116	0.00566883	-3.38046	-5.48345	2.40687	0.25563	0.0054389	-1.13992
1369003_at	Dedd				5.76486	4.15307	pp	0.0227118	0.0414255	0.933454	0.651428	0.990241	0.899892	0.0848718	0.459401	-5.34356	-5.39157	0.0769112	-0.801462	0.410827	-0.916633
1369004_at	Rab26				11.1179	9.54542	mp	-0.0223084	0.0425208	0.835188	0.629885	0.976364	0.892335	-0.211599	0.490215	-5.32804	-5.37893	0.124906	-0.491411	0.430882	-0.829888
1369005_at	Kcnq3				4.96979	4.08993	mp	-0.201114	0.0877387	0.741295	0.232014	0.956478	0.692752	-0.336134	1.23677	-5.29998	-4.84428	0.452372	-1.47718	0.980439	-0.617211
1369006_at	Hk2	Gene candidate	MR	MR	6.28407	4.00445	pp	0.483945	0.13813	0.0320408	0.012087	0.72541	0.443271	2.35648	2.78922	-3.45395	-2.74015	1.7354	0.50075	1.77738	0.824481
1369007_at	Nr4a2				10.3199	8.47329	mm	-0.0596182	-0.0907496	0.538054	0.422448	0.909833	0.804513	-0.629772	-0.820828	-5.1849	-5.19437	0.353982	-0.453584	0.798855	-0.907685
1369008_a_at	Olfm1				13.6833	11.9902	pp	0.0795327	0.0599822	0.452436	0.518677	0.884453	0.848779	0.770846	0.658257	-5.10621	-5.29613	0.446414	-0.599806	0.589349	-1.25506
1369009_at	Serpinh1				4.81689	3.14219	mp	-0.131725	0.0233103	0.801269	0.684292	0.969107	0.911495	-0.256082	0.413247	-5.31946	-5.40901	0.319939	-1.16842	0.309292	-0.848618
1369010_at	Chek2				4.58204	3.66995	pm	0.0955921	-0.0609253	0.885344	0.496822	0.982924	0.840103	0.146601	-0.693496	-5.33765	-5.27585	0.206232	-1.68904	0.61065	-1.00069
1369011_at	Apoa5				5.69855	4.25942	mm	-0.502602	-0.131525	0.267223	0.0865053	0.821664	0.584127	-1.15106	-1.8129	-4.82526	-4.17913	1.29998	-0.68755	1.41358	-0.11897
1369012_at	Inhba				6.01727	5.07831	mp	-0.0564733	0.14138	0.849272	0.0441026	0.977998	0.526523	-0.193264	2.16409	-5.3311	-3.69536	0.18273	-1.30751	1.58729	0.23652
1369013_a_at	Mrpl17				12.0371	10.393	pp	0.00143098	0.0226901	0.985678	0.700283	0.998525	0.9157	0.0182442	0.391123	-5.3464	-5.41673	0.0096991	-0.476061	0.295323	-0.759227
1369014_at	Nf1				5.20785	4.12348	mp	-0.480482	0.032011	0.416545	0.630809	0.872166	0.892453	-0.834832	0.488883	-5.06577	-5.37949	1.09188	-1.07927	0.383941	-0.716369
1369015_at	Nos1				5.75817	4.30497	pp	0.052546	0.0885358	0.820558	0.156434	0.974035	0.642977	0.230726	1.47877	-5.32455	-4.58751	0.193212	-1.0865	1.08889	-0.29218
1369016_at	Cdon				4.44605	4.10092	pp	0.149154	0.023595	0.82979	0.713977	0.975362	0.920883	0.218646	0.372335	-5.32679	-5.42296	0.31444	-1.45984	0.289539	-1.04287
1369017_at	Kcnh6				4.31807	4.00275	mp	-0.0199779	0.0100678	0.966257	0.890999	0.995626	0.974475	-0.0429943	0.138986	-5.34577	-5.47501	0.0511263	-1.23569	0.113823	-0.888617
1369018_at	Foxm1				4.13428	5.01999	pp	1.34843	0.00507468	0.0137663	0.94006	0.723126	0.987261	2.77855	0.0762481	-2.88068	-5.48092	3.0487	0.44434	0.0604833	-0.568363
1369019_at	Chrna5				6.56387	3.93353	mm	-0.40129	-0.171243	0.178061	0.143038	0.794566	0.628001	-1.41106	-1.53125	-4.58203	-4.52725	1.27721	-0.16692	1.46415	-0.39159
1369020_at	Slc5a5				6.05409	4.15939	pm	0.164406	-0.0277918	0.537297	0.719932	0.909833	0.922352	0.63096	-0.364208	-5.1843	-5.42556	0.560799	-1.17771	0.303947	-1.35384
1369021_at	Hcrtr1				6.70898	5.56269	pp	0.42208	0.179544	0.100097	0.0683555	0.759565	0.562377	1.74925	1.93849	-4.21504	-4.0118	1.43912	-0.26912	1.66972	0.23602
1369022_at	Svop				10.5482	9.14739	pp	0.0716543	0.0408819	0.40969	0.520762	0.869245	0.849695	0.847452	0.65494	-5.05745	-5.29799	0.45438	-0.448424	0.504022	-1.11862
1369023_at	Mipep				9.43636	8.19123	mm	-0.131967	-0.0783211	0.238842	0.1452	0.81076	0.630126	-1.22526	-1.52251	-4.75973	-4.53739	0.710572	-0.318058	1.06674	0.508395
1369024_at	Rabep2				7.15125	5.52534	mm	-0.0260546	-0.0519869	0.844502	0.53546	0.976909	0.855281	-0.199465	-0.63176	-5.33009	-5.31072	0.128957	-0.051145	0.541633	-1.13001
1369025_at	Cd5				5.44985	3.43971	pp	0.724744	0.0945633	0.122093	0.174229	0.763584	0.657495	1.63585	1.41449	-4.34373	-4.65916	1.82485	0.25667	1.08774	-0.12135
1369026_at	Arfip1				7.06512	4.55461	mm	-0.140044	-0.058994	0.42876	0.43235	0.875989	0.810163	-0.812675	-0.803119	-5.0801	-5.20646	0.589952	-0.399037	0.654593	-0.552417
1369027_at	A4galt				4.55213	4.00328	pp	0.691297	0.238794	0.283642	0.022323	0.826893	0.472206	1.11084	2.49892	-4.85941	-3.19524	1.49811	-1.37091	2.1199	1.09788
1369028_at	Six3				3.21443	4.20061	pp	0.155985	0.110391	0.77713	0.0531914	0.963942	0.541685	0.288063	2.06878	-5.3123	-3.83136	0.369093	-1.12021	1.41865	0.17346
1369029_at	Plscr1				6.23032	4.21611	pp	0.747751	0.246014	0.145696	0.435096	0.773218	0.811138	1.53225	0.798252	-4.4565	-5.20974	1.80158	-0.29739	1.2761	-1.58907
1369030_at	Prss1				3.44219	3.51215	mp	-0.0102846	0.0513708	0.986209	0.403303	0.998525	0.794633	-0.0175678	0.855833	-5.34641	-5.16977	0.0234308	-1.71206	0.646431	-0.497929
1369031_at	Il18bp				7.42196	5.86163	pp	0.0515351	0.0442102	0.80341	0.667406	0.969463	0.905362	0.253259	0.43684	-5.32005	-5.40032	0.200891	-0.932139	0.411287	-0.773323
1369032_at	Blcap				9.33444	7.6845	pp	0.0742524	0.0105352	0.515144	0.901867	0.904932	0.977109	0.666156	0.125048	-5.16601	-5.47662	0.399327	-0.622453	0.108939	-0.922071
1369033_at	Lhcgr				3.82103	3.01745	mm	-0.201617	-0.046026	0.754036	0.298849	0.96067	0.737467	-0.318954	-1.06969	-5.3046	-4.99964	0.441233	-1.25921	0.744189	-0.279471
1369034_at	Kcnj6				6.18199	4.23157	pp	0.425692	0.0331529	0.405149	0.741957	0.866675	0.930559	0.855888	0.334364	-5.05183	-5.43463	1.04051	-1.11156	0.312296	-1.20243
1369035_a_at	Kcnj6				10.5401	8.79746	pp	0.0704566	0.0752796	0.567198	0.483852	0.918532	0.833323	0.584699	0.714832	-5.20691	-5.26309	0.362966	-0.369304	0.681996	-1.08531
1369036_at	Grik2				7.86325	5.46074	mm	-0.0717126	-0.230079	0.583597	0.017515	0.92049	0.461676	-0.559877	-2.61474	-5.21837	-3.01561	0.357102	-0.709068	2.12242	0.77049
1369037_at	NA				6.70203	4.88589	pm	0.0846103	-0.00842317	0.630327	0.937273	0.929926	0.986518	0.491008	-0.0798015	-5.24768	-5.48068	0.358946	-0.908254	0.0767896	-0.478251
1369038_at	Itgad			MR	5.05083	4.23969	pp	0.902223	0.125471	0.133789	0.0811677	0.767799	0.575128	1.58257	1.84721	-4.40233	-4.1341	2.00586	0.61537	1.40003	0.28676
1369039_at	Pi4kb	Gene candidate	MR	MR	8.16328	7.12985	mm	-0.216438	-0.0984578	0.0187564	0.0459264	0.72541	0.5307	-2.62577	-2.14361	-3.09058	-3.72485	1.2588	0.396437	1.40314	0.25062
1369040_at	Cdc42bpa				7.8954	5.79945	mm	-0.138283	-0.152827	0.369229	0.066688	0.854186	0.55983	-0.924943	-1.95147	-5.00396	-3.99413	0.626582	-0.784498	1.56031	0.25303
1369041_at	Nlgn1				9.21578	7.43243	pp	0.146724	0.0894536	0.120367	0.106161	0.762224	0.601014	1.64408	1.70067	-4.33457	-4.3226	0.866312	-0.032601	1.18719	0.284995
1369042_at	Pigm				7.06896	6.15526	mm	-0.158952	-0.0537906	0.321385	0.348881	0.84026	0.766054	-1.0245	-0.961743	-4.92932	-5.0897	0.703725	-0.799675	0.707842	-0.111211
1369043_at	Kcna4				8.86534	7.59236	pm	0.0785599	-0.0482982	0.573391	0.705717	0.919886	0.917995	0.575282	-0.38365	-5.21131	-5.41925	0.377391	-0.805359	0.399644	-1.07286
1369044_a_at	Pde4b	Gene candidate	MR	MR	10.1242	8.35921	pp	0.28636	0.277485	0.0686253	0.0487472	0.736174	0.535908	1.95745	2.11336	-3.96619	-3.76815	1.25481	0.571392	2.12329	0.82087
1369045_at	Rgs14				9.96145	8.27197	pp	0.126003	0.160726	0.367767	0.228923	0.85372	0.690486	0.927848	1.24534	-5.00188	-4.83581	0.60165	-0.314317	1.287	-0.10461
1369046_at	Syt6				5.13499	3.46058	pp	0.123077	0.0193874	0.721479	0.718845	0.950957	0.92196	0.363065	0.36569	-5.29226	-5.42509	0.36866	-1.29958	0.269283	-0.453425
1369047_at	Sult1d1				8.43313	6.05706	pp	0.0910212	0.0524435	0.587962	0.746006	0.921695	0.932419	0.55333	0.328912	-5.22132	-5.43621	0.395391	-0.834269	0.383575	-1.0378
1369048_at	Gabrd				8.86019	7.20799	mm	-0.0766808	-0.105208	0.502735	0.249598	0.900688	0.70791	-0.686248	-1.18963	-5.15516	-4.89002	0.411592	-0.365028	1.03606	0.0288
1369049_at	Rere				7.42131	5.17005	pm	0.02807	-0.079833	0.839985	0.326661	0.976549	0.75405	0.205346	-1.00824	-5.32911	-5.05194	0.135461	-0.584969	0.842462	-0.929778
1369050_at	Pik3c2g				5.25606	4.04089	mm	-0.436412	-0.0793675	0.404361	0.122998	0.866207	0.614232	-0.857359	-1.61799	-5.05084	-4.42435	1.05431	-1.11237	1.11379	-0.06522
1369051_at	Insr				5.52282	4.15829	pp	0.0699686	0.0392209	0.801406	0.507925	0.969198	0.844702	0.255901	0.675486	-5.3195	-5.28634	0.234116	-1.23798	0.507283	-1.04862
1369052_at	Zfp111				7.82741	5.69331	mm	-0.110218	-0.157094	0.378958	0.0297041	0.858156	0.495427	-0.905808	-2.36038	-5.01755	-3.40597	0.559911	-0.466729	1.72418	0.2773
1369053_at	Syt2				5.03564	3.99259	mm	-0.530865	-0.0592319	0.458847	0.292138	0.885353	0.733588	-0.759755	-1.08513	-5.11293	-4.98609	1.09647	-1.27959	0.789243	-0.534047
1369054_at	Rph3a				5.3231	3.84142	mp	-0.110566	0.0561479	0.737656	0.304549	0.955431	0.740741	-0.34106	1.05677	-5.29861	-5.01086	0.338875	-1.18748	0.763662	-0.215126
1369055_at	Lpar3				4.40846	3.34252	mp	-0.00671265	0.0474202	0.992777	0.410412	0.999096	0.797227	-0.00920088	0.842713	-5.3465	-5.1791	0.013693	-1.72736	0.623845	-0.123647
1369056_at	Rpe65				6.52781	3.50567	pm	0.213966	-0.15086	0.357548	0.0294166	0.850132	0.494831	0.948379	-2.36514	-4.98698	-3.39881	0.779785	-1.19027	1.69815	-0.09829
1369057_at	Stxbp2				7.18663	5.47098	pp	0.217507	0.105254	0.28339	0.18019	0.82675	0.660135	1.11144	1.39415	-4.85891	-4.68133	0.84903	0.001327	1.12637	-0.48261
1369058_at	Syt3				8.08423	6.73094	mm	-0.0289298	-0.0589415	0.763675	0.316287	0.960877	0.747546	-0.306024	-1.0307	-5.30792	-5.03313	0.172958	-0.59965	0.761891	-0.712719
1369059_at	Trpm7				7.03915	5.55485	mp	-0.249525	0.0309729	0.100049	0.514895	0.759565	0.847085	-1.74952	0.664294	-4.21473	-5.29272	1.12068	-0.44233	0.473583	-0.915977
1369060_a_at	Hdac3				9.94168	8.66582	mp	-0.0432724	0.0321664	0.62039	0.450539	0.928119	0.817892	-0.505439	0.77124	-5.24185	-5.22761	0.274775	-0.460506	0.544337	-0.554053
1369061_at	Gsr	Gene candidate	MR	MR	5.74593	4.45401	pp	0.866581	0.207776	0.0935205	0.005506	0.756154	0.434155	1.78739	3.15129	-4.17062	-2.15551	2.07038	0.32507	2.18165	1.09702
1369062_at	Madcam1				5.82115	3.81937	pp	0.637392	0.149753	0.25327	0.0267307	0.814878	0.487851	1.18675	2.41182	-4.79415	-3.32829	1.48352	-0.99358	1.70868	-0.01306
1369063_at	Anp32a				9.50527	7.82708	mp	-0.0298244	0.0896249	0.905198	0.652028	0.985543	0.900022	-0.121069	0.45855	-5.34047	-5.39191	0.105374	-1.09081	0.589354	-1.47155
1369064_a_at	Scn8a				5.78279	4.20225	mp	-0.0708316	0.0248144	0.862779	0.597255	0.979119	0.879545	-0.175745	0.537839	-5.33377	-5.35783	0.194676	-1.09197	0.384298	-0.108794
1369065_a_at	Atp2a2				12.95	11.3259	mm	-0.0917141	-0.0311181	0.223902	0.545193	0.805057	0.85866	-1.2671	-0.616602	-4.72137	-5.31881	0.63558	-0.049134	0.446495	-0.568915
1369066_at	Madd				9.40608	7.96536	pm	0.0220233	-0.0164458	0.778957	0.770823	0.964081	0.940734	0.285632	-0.295713	-5.31287	-5.44524	0.15083	-0.656642	0.220777	-0.544358
1369067_at	Nr4a3				11.4735	9.544	pp	0.126894	0.13123	0.232931	0.144977	0.808107	0.629716	1.24157	1.52341	-4.7449	-4.53635	0.704137	-0.455013	1.29492	-0.08358
1369068_at	Cul5	Gene candidate	MR	MR	6.41964	3.91054	mm	-0.684841	-0.188375	0.00290938	0.011481	0.630465	0.439245	-3.53118	-2.8132	-1.83884	-2.70191	2.35046	1.21744	2.00338	1.72469
1369069_at	Akap1				7.5119	5.6648	pm	0.158188	-0.0432213	0.186783	0.609586	0.795937	0.883914	1.38154	-0.519697	-4.61151	-5.36609	0.816661	-0.136532	0.448464	-0.372148
1369070_at	Pex12				8.85907	7.26344	mm	-0.122432	-0.149514	0.242917	0.0686517	0.811605	0.562641	-1.21421	-1.93622	-4.7697	-4.01489	0.685669	-0.265954	1.54005	0.36578
1369071_at	S1pr1				6.86934	4.70106	mp	-0.00388302	0.00151915	0.981997	0.984469	0.998455	0.996289	-0.0229339	0.0197384	-5.34632	-5.4833	0.0166971	-0.509906	0.0165658	-1.05643
1369072_at	Adh7				1.14618	2.85071	mm	-0.834381	-0.0485723	0.231058	0.23774	0.80729	0.697082	-1.2468	-1.22113	-4.74011	-4.85962	1.73511	-0.35455	0.843365	-0.027638
1369073_at	Nr1h4				3.24723	4.17113	pp	0.60154	0.0625905	0.116504	0.392058	0.762091	0.786945	1.66287	0.876898	-4.31355	-5.15451	1.67577	0.28841	0.705235	-0.927415
1369074_at	Slc38a4				5.4172	3.53663	pp	0.022707	0.0225607	0.935665	0.714085	0.990534	0.920883	0.0820456	0.372187	-5.34375	-5.42301	0.0755802	-0.847447	0.285082	-0.601976
1369075_a_at	Gmeb2				1.98833	3.84305	pp	0.391946	0.0104315	0.442155	0.889046	0.881562	0.974027	0.788835	0.141495	-5.09514	-5.4747	0.960166	-0.495484	0.116682	-0.929488
1369076_at	Tmem33		MR		9.08075	6.93753	pp	0.20424	0.140726	0.0223252	0.137296	0.72541	0.623453	2.53893	1.555	-3.20885	-4.49948	1.21343	0.533797	1.34902	-0.47626
1369077_at	Asah1		MR		8.22219	6.19387	mm	-0.163594	-0.227677	0.175352	0.00891615	0.793822	0.437684	-1.42047	-2.9304	-4.57254	-2.51387	0.840282	-0.040924	2.20809	1.04774
1369078_at	Mapk1				9.73706	8.05598	pp	0.148452	0.121685	0.199641	0.137379	0.799362	0.623453	1.33999	1.55465	-4.65221	-4.49988	0.782476	-0.211096	1.26646	0.01178
1369079_at	Nxph1				9.12437	7.37666	pp	0.0643473	0.0115907	0.67798	0.906792	0.940579	0.978458	0.423208	0.11874	-5.27292	-5.47729	0.292253	-0.912527	0.110296	-1.10662
1369080_at	Prph2				4.20875	3.83004	pp	0.642	0.172754	0.440005	0.0533289	0.880944	0.541685	0.792631	2.06746	-5.09277	-3.83322	1.23034	-0.65015	1.69005	0.700033
1369081_at	Neu1				8.22753	6.44822	mm	-0.0451935	-0.00775002	0.720686	0.921338	0.950588	0.982615	-0.36415	-0.100138	-5.29193	-5.47907	0.229826	-0.861864	0.0842201	-0.92899
1369082_at	Dffa				5.93686	4.32313	pp	0.167949	0.0922429	0.762236	0.267525	0.960877	0.719109	0.307951	1.14409	-5.30743	-4.9328	0.395902	-1.2843	0.959028	-0.043262
1369083_at	Cirbp				6.33241	4.23171	pp	0.300004	0.155707	0.197232	0.152582	0.798777	0.640111	1.3476	1.49347	-4.64482	-4.57079	1.08549	-0.53388	1.38463	-0.13883
1369084_a_at	Bok				8.90427	7.56618	pp	0.0959798	0.0445306	0.535575	0.7161	0.909833	0.921841	0.633667	0.369435	-5.18292	-5.4239	0.435155	-0.363278	0.377158	-0.741842
1369085_s_at	Snrpn /// Snurf				13.6762	11.925	mp	-0.00196721	0.0183736	0.971991	0.651616	0.997128	0.899892	-0.0356851	0.459135	-5.34601	-5.39168	0.0182599	-0.303386	0.329333	-0.428708
1369086_a_at	Cacna1d				7.11728	4.79256	pp	0.116555	0.0102361	0.589357	0.941936	0.921958	0.987705	0.551243	0.0738573	-5.22225	-5.48108	0.443572	-0.863478	0.080672	-1.69045
1369087_at	Flt1				6.89691	4.80368	pm	0.0672583	-0.0424066	0.718185	0.548376	0.949751	0.859574	0.367569	-0.611675	-5.29091	-5.3214	0.276894	-0.481474	0.48958	-0.7551
1369088_at	Erbb3				6.34502	4.84343	mm	-0.0578211	-0.0601824	0.754831	0.339768	0.96067	0.761683	-0.317886	-0.980553	-5.30488	-5.07461	0.238933	-0.474531	0.743277	-0.521613
1369089_at	Prkcg				11.8312	10.2319	pp	0.00970494	0.0163848	0.914522	0.826919	0.985906	0.957993	0.109109	0.221851	-5.34161	-5.46193	0.0604152	-0.389431	0.18299	-0.684381
1369090_at	Prkg2			MR	6.51136	4.58781	pm	0.363205	-0.119635	0.0608157	0.144393	0.730111	0.62938	2.0224	-1.52576	-3.88565	-4.53363	1.42286	0.13589	1.24542	0.284486
1369091_at	Chrnb1				4.70739	3.21868	pp	0.0255416	0.00591001	0.963239	0.911277	0.995291	0.979455	0.0468425	0.113001	-5.34563	-5.47787	0.0603053	-1.3042	0.0831406	-0.386725
1369092_at	Sec22a				7.53991	5.62155	mm	-0.0721542	-0.0143498	0.518486	0.81326	0.905506	0.953643	-0.660792	-0.239703	-5.16886	-5.45833	0.392788	-0.283253	0.183131	-0.477944
1369093_at	Reln				7.91037	5.88324	mm	-0.0741316	-0.148818	0.577887	0.0883772	0.92044	0.586266	-0.568478	-1.8013	-5.21445	-4.19423	0.365402	-0.741428	1.48482	-0.12562
1369094_a_at	Ptprs				6.77332	4.19108	pp	0.141093	0.019017	0.834135	0.68032	0.976234	0.909599	0.212973	0.418774	-5.3278	-5.40702	0.301862	-1.17354	0.299561	-0.428008
1369095_at	Ppp1r9a				3.10238	4.60333	mp	-0.490732	0.104326	0.199513	0.0985762	0.799362	0.596355	-1.34039	1.74165	-4.65182	-4.27091	1.37774	-0.46131	1.26578	0.561082
1369096_at	Epha7				6.57733	4.87189	pp	0.123857	0.147798	0.603394	0.224614	0.925095	0.688326	0.530381	1.25744	-5.23138	-4.82377	0.447858	-0.974152	1.24313	-0.87949
1369097_s_at	Gucy1b3				11.0882	9.33837	pp	0.0929918	0.0725413	0.550093	0.525806	0.91205	0.851748	0.610997	0.646944	-5.19426	-5.30243	0.420716	-0.732714	0.636076	-1.16158
1369098_at	Vldlr				7.74823	6.04936	pm	0.00460594	-0.0537606	0.97424	0.618636	0.997274	0.887595	0.0328187	-0.506496	-5.34609	-5.37193	0.0219227	-0.571346	0.486787	-1.84013
1369099_at	Slc30a1				7.0605	4.50694	pp	0.0765353	0.0119656	0.52375	0.868804	0.907114	0.968959	0.652384	0.167544	-5.17328	-5.47117	0.399752	-0.591468	0.136433	-0.703107
1369100_at	Nlrp6				2.74677	3.46734	mp	-0.551982	0.0340477	0.431099	0.621005	0.876227	0.888606	-0.808479	0.503057	-5.08278	-5.37342	1.15203	-0.3544	0.399821	-0.488719
1369101_at	Rxra				5.87116	5.29166	pp	0.389226	0.110332	0.570023	0.238764	0.919502	0.698025	0.580396	1.21836	-5.20893	-4.86232	0.823782	-1.04359	1.07112	0.03571
1369102_at	Mapk10				9.86952	8.49389	pp	0.0425606	0.0411975	0.678973	0.55047	0.940717	0.860839	0.421819	0.608443	-5.2734	-5.32309	0.244045	-0.647679	0.482691	-0.928269
1369103_at	Fyn				9.82838	8.11655	pm	0.0708197	-0.00121378	0.612432	0.993071	0.926756	0.998837	0.517076	-0.00880524	-5.23702	-5.48343	0.340035	-0.453938	0.00959533	-1.55176
1369104_at	Prkaa1				5.53067	3.77615	pp	0.190862	0.00864884	0.544125	0.902543	0.91123	0.977208	0.620276	0.124182	-5.18966	-5.47671	0.59811	-0.99719	0.100175	-0.762601
1369105_a_at	NA				6.71404	4.19277	pm	0.0927987	-0.0976064	0.731456	0.518021	0.953317	0.848383	0.349473	-0.659303	-5.29623	-5.29554	0.314903	-0.990727	0.738567	-1.06812
1369106_at	Tcea2				10.0491	8.46851	mm	-0.0314002	-0.0326528	0.663949	0.587824	0.938191	0.874745	-0.442946	-0.551838	-5.26595	-5.35126	0.228285	-0.534505	0.418095	-0.318776
1369107_at	Sftpa1				4.70769	3.21013	pm	0.49458	-0.0193587	0.430461	0.749012	0.876227	0.933671	0.809622	-0.324871	-5.08205	-5.43736	1.09148	-1.53395	0.247606	-0.818564
1369108_at	Tp63		MR		4.44977	3.64504	pp	1.03178	0.0918849	0.0156478	0.0781788	0.723126	0.574074	2.71548	1.8673	-2.96757	-4.10749	2.64856	0.35704	1.26676	-0.05711
1369109_at	Oprm1				3.81756	3.26989	pp	0.328237	0.00428003	0.56095	0.931646	0.916878	0.98516	0.594256	0.0869782	-5.20237	-5.48015	0.765631	-2.24599	0.0631751	-0.519162
1369110_x_at	RT1-EC2				8.62642	6.59388	pp	0.411502	0.122671	0.169978	0.486797	0.790209	0.834589	1.4395	0.709958	-4.55323	-5.26603	1.30471	0.357403	0.855906	-0.976994
1369111_at	Fabp1				3.46693	3.72067	pp	1.10181	0.0854454	0.158652	0.283312	0.781841	0.73015	1.48129	1.10584	-4.51016	-4.96764	2.15288	-0.0472	0.911798	-0.415042
1369112_at	Chrm3				7.09511	4.72966	pp	0.183645	0.0339567	0.230035	0.702896	0.80685	0.916715	1.24967	0.387527	-4.73747	-5.41795	0.830319	-0.567861	0.342596	-1.00696
1369113_at	Grem1				7.59464	5.16335	pp	0.112358	0.0871518	0.442823	0.312415	0.881562	0.744848	0.787659	1.03922	-5.09587	-5.0259	0.524345	-0.200961	0.888863	-0.578457
1369114_at	Vcsa1				4.14879	2.94255	pm	0.894128	-0.0215659	0.322649	0.651716	0.840936	0.899948	1.02174	-0.458992	-4.93147	-5.39173	1.63784	-0.87915	0.329342	-0.805948
1369115_at	Adrb2				5.7361	4.22257	mm	-0.225449	-0.0591015	0.269936	0.360167	0.821832	0.770815	-1.14429	-0.938908	-4.83108	-5.10767	0.875924	-0.515866	0.719015	-0.252336
1369116_a_at	Calca				5.04602	5.0262	pp	0.76938	0.0353175	0.235436	0.557226	0.809796	0.861585	1.23462	0.59806	-4.75124	-5.32845	1.65897	-0.22645	0.452379	-0.562861
1369117_at	Calca				2.61168	3.56369	mp	-0.499955	0.00274154	0.315765	0.954895	0.837168	0.989711	-1.03687	0.0573518	-4.91959	-5.48203	1.23474	0.13893	0.0414563	-0.617683
1369118_a_at	Gnrhr			MR	4.13793	3.93664	pp	1.04918	0.158618	0.138278	0.0462914	0.771341	0.530804	1.56317	2.1396	-4.42335	-3.7306	2.15088	0.41969	1.6548	0.00665
1369119_a_at	Htr7				6.42028	4.77525	pm	0.348974	-0.0671204	0.0359362	0.511952	0.727658	0.846102	2.29776	-0.66901	-3.53163	-5.29005	1.47024	0.45128	0.625009	-1.25967
1369120_a_at	Lhb				6.77858	5.48106	pp	0.220847	0.154998	0.328859	0.0510756	0.841332	0.540471	1.00829	2.08956	-4.94192	-3.80198	0.815784	-0.724026	1.6209	0.896427
1369121_at	Gdf9	Gene candidate	MR	MR	5.96221	3.90463	pp	0.633279	0.183986	0.053216	0.0355671	0.730111	0.510822	2.09334	2.27165	-3.79626	-3.53824	1.89031	0.35473	1.81184	0.4648
1369122_at	Bax				9.0621	7.31348	mp	-0.0229308	0.0098762	0.811265	0.888236	0.972027	0.973906	-0.24292	0.142535	-5.32217	-5.47457	0.137314	-0.663525	0.114748	-0.303587
1369123_a_at	Atp7b				3.77484	4.08829	pp	0.430604	0.0867805	0.355194	0.191318	0.850132	0.665947	0.953165	1.35759	-4.98347	-4.72055	1.10177	-1.37753	1.02905	-0.49284
1369124_at	Htr2a	Gene candidate	MR	MR	6.27503	3.8781	pp	0.357991	0.246188	0.0797489	0.00127517	0.746672	0.434155	1.87562	3.81034	-4.0658	-1.07658	1.36914	0.16209	2.50349	1.24126
1369125_at	Htr2a				6.29615	3.88561	pp	0.400564	0.0696914	0.073837	0.55499	0.738639	0.861255	1.91774	0.601489	-4.01481	-5.32669	1.45874	-0.09682	0.600907	-1.24552
1369126_at	Ptgfr				2.55308	2.99808	mp	-0.770555	0.0163682	0.333079	0.729845	0.841669	0.926503	-0.999252	0.350735	-4.94886	-5.42975	1.50491	-1.53311	0.251964	-0.704267
1369127_a_at	Ptgfr	Gene candidate	MR	MR	5.70225	3.99283	pp	0.678906	0.199529	0.085997	0.00616611	0.754884	0.434155	1.83404	3.09966	-4.11554	-2.23964	1.85418	0.06034	2.13178	1.19449
1369128_at	Grik5				9.09827	7.87586	pm	0.105619	-0.0144131	0.310259	0.874257	0.836482	0.971049	1.04915	-0.160515	-4.90984	-5.47218	0.596045	-0.291482	0.143694	-1.05212
1369129_at	Rasgrp1				11.0297	9.5158	pp	0.160038	0.112989	0.166692	0.247007	0.787956	0.705711	1.45138	1.19641	-4.54107	-4.88353	0.84149	-0.003973	1.0724	-0.5101
1369130_at	Rasgrp1				10.8092	9.64039	pp	0.0887625	0.0548207	0.392737	0.513309	0.863119	0.846683	0.879268	0.666834	-5.03599	-5.29128	0.503097	-0.546513	0.571067	-1.26329
1369131_at	Slc18a2				6.65351	4.09824	mm	-0.11374	-0.0983005	0.442141	0.135743	0.881562	0.622893	-0.788859	-1.56157	-5.09512	-4.49174	0.527686	-0.640634	1.16609	0.436296
1369132_at	Slc18a2				5.79346	4.05784	mp	-0.000993878	0.0202759	0.996378	0.760378	0.999408	0.937517	-0.00461332	0.309642	-5.34653	-5.44157	0.00376462	-0.726826	0.243792	-0.688228
1369133_a_at	Kcnc3				5.84958	3.73625	pm	0.349	-0.0493441	0.467319	0.359585	0.888374	0.770798	0.745245	-0.940074	-5.12158	-5.10676	0.881771	-1.60618	0.680179	-0.477231
1369134_x_at	Kcnc3				6.60742	4.42075	mm	-0.141336	-0.0387233	0.474709	0.506669	0.891203	0.844274	-0.732719	-0.677512	-5.12892	-5.28517	0.562151	-0.646499	0.506299	-0.830561
1369135_at	Syt11				8.09506	6.3259	pp	0.328393	0.0201311	0.0132364	0.73598	0.72312	0.928567	2.79783	0.34243	-2.85407	-5.43226	1.54062	1.0642	0.259811	-0.576231
1369136_at	Cyp2a3				4.48979	3.69962	pp	0.324215	0.0793339	0.649667	0.134989	0.936072	0.622456	0.463225	1.56478	-5.25846	-4.48795	0.672937	-1.02282	1.08955	0.113741
1369137_at	Chrne				3.80629	4.15165	mm	-0.670932	-0.0905773	0.317656	0.243372	0.838989	0.701511	-1.03269	-1.20602	-4.92289	-4.87428	1.4265	-0.79174	0.979403	-0.595867
1369138_a_at	Park2				6.01306	4.09832	mm	-0.112762	-0.0971984	0.514973	0.0210887	0.904869	0.472206	-0.66643	-2.52621	-5.16587	-3.15316	0.481392	-0.129316	1.55858	0.923239
1369139_at	Pdc				4.31008	3.389	pp	0.214058	0.0288894	0.777768	0.596062	0.964029	0.879023	0.287214	0.539603	-5.3125	-5.35701	0.431428	-1.22146	0.397081	-0.794559
1369140_at	Rcvrn				4.81179	3.92756	mm	-0.0721903	-0.0431012	0.866948	0.403272	0.979661	0.794633	-0.17035	-0.855891	-5.33454	-5.16973	0.193449	-1.06189	0.614926	-0.305819
1369141_at	Prl3d1				3.90597	3.24547	pp	1.37715	0.0277986	0.0633182	0.567213	0.730111	0.865879	2.0008	0.582833	-3.91257	-5.33616	2.72994	0.51725	0.417891	-0.863539
1369142_at	Bglap				1.44906	3.28913	mm	-0.0548129	-0.029951	0.808634	0.661279	0.971438	0.902929	-0.24638	-0.445464	-5.32147	-5.39703	0.203983	-0.539621	0.353507	-0.561835
1369143_at	Chrnb3				0.924515	3.24614	mm	-0.151255	-0.030513	0.609554	0.648175	0.926127	0.899453	-0.521302	-0.464024	-5.23524	-5.38973	0.489305	-0.812485	0.365134	-0.841846
1369144_a_at	Kcnd3				10.1156	8.45123	pp	0.0540167	0.0564359	0.771767	0.745476	0.963014	0.932302	0.295209	0.329625	-5.31059	-5.436	0.222565	-1.02364	0.397833	-1.72282
1369145_a_at	Kcnd3				6.63892	4.70315	pm	0.536499	-0.0270778	0.223081	0.71813	0.805014	0.92196	1.26946	-0.366665	-4.71918	-5.42478	1.40468	-0.96331	0.301994	-1.1684
1369146_a_at	Ahr				5.09868	4.09194	mm	-0.225846	-0.0306876	0.686699	0.590197	0.942313	0.875944	-0.411031	-0.548305	-5.27707	-5.35294	0.52975	-1.56465	0.408409	-0.706491
1369147_at	Ahr				5.65042	4.17928	pp	0.739995	0.0832809	0.397951	0.31734	0.864342	0.748424	0.869389	1.0284	-5.04273	-5.03508	1.38056	-2.11525	0.866918	-0.826092
1369148_at	NA				5.15052	3.87018	mp	-0.00924586	0.0493221	0.990761	0.488014	0.999096	0.834904	-0.0117686	0.707949	-5.34648	-5.26724	0.018173	-1.45029	0.5665	-0.71884
1369149_at	Limk1				7.38283	6.3676	mp	-0.157528	0.0549482	0.310709	0.424684	0.836482	0.805477	-1.04814	0.816807	-4.91065	-5.19714	0.70891	-0.161359	0.643194	-1.2038
1369150_at	Pdk4				6.67921	4.84723	mm	-0.20842	-0.0561956	0.511075	0.301158	0.903315	0.73893	-0.672712	-1.06444	-5.1625	-5.00422	0.650147	-0.779413	0.767637	-0.541823
1369151_at	Dlk1				5.68259	4.35388	pp	0.693137	0.0670419	0.332434	0.383616	0.841669	0.78335	1.00063	0.892976	-4.94781	-5.14264	1.42847	-0.95334	0.732472	-0.376328
1369152_at	Ppp3r1				10.8923	9.31267	pp	0.209914	0.103845	0.137585	0.353737	0.771341	0.767459	1.56613	0.951855	-4.42015	-5.09753	0.984052	-0.161938	0.917668	-0.316252
1369153_at	Nphs1				4.23255	3.07381	mm	-0.130092	-0.0646356	0.859641	0.312595	0.979119	0.744859	-0.17981	-1.03883	-5.33317	-5.02624	0.266345	-1.10688	0.789621	0.018493
1369154_at	Nphs1				2.56238	3.46371	pp	0.183149	0.087913	0.752133	0.245746	0.960059	0.704049	0.321515	1.19974	-5.30392	-4.88034	0.422323	-1.30174	0.964816	-0.651344
1369155_at	Cntn4				8.41449	7.11361	mm	-0.0752702	-0.0195126	0.539747	0.85453	0.910414	0.965792	-0.627118	-0.185985	-5.18624	-5.46832	0.388278	-0.714282	0.178398	-0.953652
1369156_at	Frk				4.79008	3.29803	mp	-0.624729	0.0112363	0.139519	0.873796	0.771526	0.970957	-1.5579	0.16111	-4.42903	-5.4721	1.65991	-0.13517	0.130009	-0.966041
1369157_at	Pde3b				6.91833	4.95529	mm	-0.00518478	-0.162188	0.985402	0.334903	0.998525	0.759453	-0.018595	-0.99074	-5.34639	-5.06633	0.0171936	-1.38887	1.15602	-1.63089
1369158_at	Casr	Gene candidate	MR	MR	6.32306	4.17245	mm	-0.532369	-0.190618	0.0312037	0.00790153	0.72541	0.437684	-2.36997	-2.98604	-3.43602	-2.42402	1.82152	0.37254	2.06192	0.69425
1369159_at	Ar				7.16119	4.68925	pp	0.254033	0.0586762	0.158113	0.528311	0.78097	0.852651	1.48334	0.64299	-4.50803	-5.30461	1.04801	-0.00401	0.57622	-1.42538
1369160_a_at	Slc4a7				6.39063	3.97722	mm	-0.0248423	-0.0471162	0.895777	0.581253	0.984617	0.872629	-0.133173	-0.561658	-5.3392	-5.34657	0.10144	-0.99465	0.486105	-0.916395
1369161_at	Abcb4				7.47073	5.4454	pm	0.0692413	-0.0314642	0.505733	0.635373	0.901973	0.894539	0.681367	-0.482319	-5.15782	-5.38224	0.393161	-0.174104	0.37832	-0.567954
1369162_at	Gucy2c				5.28198	3.4684	mp	-0.186613	0.0930324	0.75395	0.141944	0.96067	0.627341	-0.31907	1.53571	-5.30457	-4.52205	0.424655	-1.16081	1.13239	0.187993
1369163_at	Grik4				7.55212	5.9369	mm	-0.268049	-0.128233	0.211467	0.185936	0.801301	0.664138	-1.30363	-1.37505	-4.68708	-4.70192	1.01242	-0.21754	1.21773	-0.61555
1369164_a_at	Trpc4				9.26133	7.3227	pp	0.205479	0.0574577	0.261056	0.70474	0.818748	0.917439	1.16666	0.384992	-4.81176	-5.4188	0.846063	-0.377207	0.434711	-1.58094
1369165_at	Trpc3				7.06922	5.19658	pp	0.133882	0.0211613	0.214221	0.66581	0.801301	0.904746	1.2954	0.439083	-4.69487	-5.39947	0.73628	-0.152174	0.316419	-0.693541
1369166_at	Mmp9				5.66452	4.14088	pp	0.389531	0.200377	0.207927	0.061778	0.801301	0.554789	1.31434	1.99145	-4.67688	-3.93926	1.2187	-0.9806	1.77657	-0.08192
1369167_at	Gfra2				8.27197	6.61087	mm	-0.0780978	-0.0740532	0.635004	0.51261	0.931447	0.846565	-0.484254	-0.667954	-5.25036	-5.29065	0.343287	-0.561455	0.653055	-1.06319
1369168_a_at	Clock				5.20034	4.18474	mm	-0.267184	-0.000930488	0.607335	0.991169	0.925739	0.998391	-0.524567	-0.011222	-5.23386	-5.48341	0.649976	-1.80869	0.00971287	-0.574827
1369169_at	Slc23a1				4.94025	3.65957	mp	-0.1555	0.0507797	0.803378	0.431292	0.969463	0.809535	-0.253301	0.804998	-5.32005	-5.20519	0.345556	-0.618476	0.619408	-0.295973
1369170_at	Khsrp				5.27473	3.4162	mp	-0.503738	0.0839911	0.325214	0.19125	0.840974	0.665947	-1.01616	1.35781	-4.93582	-4.72032	1.22764	-1.29142	1.01701	-0.57275
1369171_at	Mst1				5.24014	4.16451	mp	-0.478998	0.00936165	0.32773	0.90463	0.841332	0.977829	-1.01072	0.121508	-4.94004	-5.477	1.1943	-1.25206	0.101996	-1.03171
1369172_at	Pde1a				8.32725	6.61014	pp	0.0583877	0.053619	0.670019	0.628334	0.939362	0.891715	0.434386	0.492451	-5.26901	-5.37798	0.283666	-0.771214	0.478927	-1.09996
1369173_at	C3ar1				6.03631	4.6478	pp	0.428602	0.050179	0.0905131	0.542204	0.756154	0.857654	1.80562	0.621241	-4.14918	-5.31635	1.46963	-0.32724	0.528578	-0.799552
1369174_at	Smad1				6.18338	5.30649	pp	0.16203	0.0208937	0.195383	0.802795	0.798777	0.950233	1.3535	0.253435	-4.63907	-5.45537	0.816697	-0.200653	0.218604	-0.515855
1369175_a_at	Ambn				4.78177	3.2841	pp	0.354211	0.110927	0.644788	0.0658814	0.934519	0.559314	0.470197	1.95785	-5.25582	-3.98541	0.70849	-0.31218	1.37873	0.590169
1369176_at	Slc36a1				4.17533	5.82897	pp	0.332695	0.0780442	0.0845012	0.198106	0.751716	0.671928	1.84374	1.33611	-4.10399	-4.74322	1.31241	-0.1414	0.982069	-0.102211
1369177_at	Pi4k2a				8.37396	6.8408	pp	0.152077	0.0292622	0.395215	0.797956	0.863385	0.948937	0.874561	0.259801	-5.03921	-5.45394	0.636485	-0.239362	0.257293	-0.373122
1369178_a_at	P2rx1				3.10185	3.44871	mp	-0.0610346	0.0670297	0.935016	0.398456	0.990505	0.79188	-0.0828755	0.864865	-5.34369	-5.16327	0.123903	-1.19429	0.719252	-0.365118
1369179_a_at	Pparg				5.79025	3.90183	mp	-0.26277	0.0446855	0.610573	0.579424	0.926297	0.871602	-0.519805	0.564402	-5.23588	-5.34524	0.641721	-0.996509	0.476749	-0.427456
1369180_at	Bcl2l1				5.34294	4.12058	pp	0.456101	0.121321	0.37918	0.105682	0.858156	0.600295	0.905376	1.70318	-5.01786	-4.31946	1.10619	-0.72008	1.32526	0.31873
1369181_at	Cybb				6.23969	4.04707	pp	0.00797569	0.0383314	0.980355	0.778809	0.998234	0.943969	0.0250252	0.285103	-5.34628	-5.44793	0.0247048	-1.16054	0.306622	-0.926098
1369182_at	F3				9.78252	8.04111	pp	0.0452957	0.0267213	0.844519	0.83508	0.976909	0.960152	0.199444	0.211222	-5.3301	-5.46394	0.166831	-0.787948	0.220863	-1.36758
1369183_at	Mapk13	Gene candidate	MR	MR	3.22321	3.95996	pp	1.13411	0.222639	0.0173706	0.000767306	0.72541	0.434155	2.66384	4.03798	-3.03846	-0.707189	2.75757	0.73819	2.44499	1.43678
1369184_at	Cldn16				1.60536	3.5588	mp	-0.466833	0.0296245	0.357845	0.55272	0.850217	0.861127	-0.947776	0.604979	-4.98742	-5.32489	1.14373	-0.78642	0.435522	-0.476342
1369185_a_at	Syt7				4.95614	4.91018	pp	0.316776	0.0666243	0.463064	0.380701	0.88663	0.781222	0.752512	0.898582	-5.11726	-5.13846	0.844419	-2.24795	0.73324	-0.924
1369186_at	Casp1				8.19416	6.27828	pp	0.0871186	0.0656537	0.707175	0.737376	0.948045	0.928968	0.38268	0.340545	-5.28627	-5.43282	0.319904	-0.786936	0.435349	-0.794191
1369187_a_at	Ptger3				6.07944	5.55096	pp	0.354988	0.0907173	0.299289	0.124138	0.833164	0.615427	1.07408	1.61275	-4.88975	-4.43068	1.05985	-1.15109	1.15506	-0.24438
1369188_at	Fbxo32				3.59885	3.5871	pp	0.0366389	0.0349185	0.956529	0.60303	0.994525	0.881732	0.0554016	0.52932	-5.34527	-5.36174	0.0785104	-1.85952	0.416531	-1.01542
1369189_at	Ppyr1				5.80839	4.45452	pm	0.475834	-0.0666805	0.374911	0.310872	0.856392	0.743625	0.913726	-1.04264	-5.01196	-5.02299	1.13467	-0.81871	0.800229	-0.737871
1369190_at	Cd2				4.21923	4.29076	mp	-0.441889	0.15435	0.337881	0.0597563	0.843523	0.55259	-0.989065	2.00874	-4.95663	-3.91533	1.13577	-1.11752	1.58842	0.18839
1369191_at	Il6			MR	9.58631	7.33778	pp	1.04123	1.12455	0.111928	0.11246	0.762091	0.604429	1.68584	1.66851	-4.28765	-4.36259	2.21327	0.51609	3.83126	0.61581
1369192_at	Cdkn1b				5.02585	3.57183	mm	-0.220125	-0.0493023	0.666979	0.49568	0.93857	0.839662	-0.438668	-0.695362	-5.26749	-5.27475	0.540249	-0.797641	0.560378	-0.488862
1369193_at	Cdkn2b				3.25578	4.55305	pp	0.741613	0.0647306	0.0184899	0.394793	0.72541	0.789048	2.63288	0.871739	-3.08086	-5.15828	2.22595	0.46207	0.712299	-0.656401
1369194_a_at	Cdkn2a				4.93613	3.28828	mm	-0.370391	-0.0259635	0.540907	0.66063	0.910806	0.902892	-0.625301	-0.446379	-5.18715	-5.39667	0.833625	-0.583325	0.337024	-0.679356
1369195_at	Fabp2				2.5416	3.3638	mp	-0.721065	0.00186385	0.191295	0.965526	0.798777	0.992266	-1.3667	0.0438229	-4.62615	-5.48263	1.68197	-0.18711	0.0314289	-0.57197
1369196_at	Ppy				6.11277	4.95221	pp	0.0487983	0.0418607	0.821412	0.57858	0.974035	0.871259	0.229607	0.56567	-5.32476	-5.34462	0.185993	-0.664033	0.464862	-1.34444
1369197_at	Apaf1				8.76847	6.9636	pp	0.28256	0.0636246	0.0538338	0.462643	0.730111	0.823552	2.08724	0.750463	-3.804	-5.24097	1.28168	0.611186	0.649948	-0.459602
1369198_at	Apaf1				6.58182	4.82382	mp	-0.0716796	0.0191153	0.781734	0.82857	0.964403	0.958228	-0.28194	0.219699	-5.31374	-5.46234	0.248907	-1.05044	0.193946	-1.03028
1369199_at	Tacr1				5.17025	4.20006	pp	0.842882	0.0607762	0.0589887	0.310308	0.730111	0.743625	2.03868	1.04389	-3.86525	-5.02192	2.15449	0.21246	0.775694	-0.509236
1369200_at	Nt5e				8.81263	7.02416	mm	-0.0364359	-0.162706	0.811434	0.235327	0.972027	0.694638	-0.242699	-1.22769	-5.32221	-4.85321	0.166978	-0.931012	1.28554	-0.91775
1369201_at	Mgat3				6.92261	5.3834	mm	-0.229784	-0.173778	0.285999	0.0637032	0.82731	0.557892	-1.1052	-1.97545	-4.86411	-3.9613	0.869272	-0.824808	1.65973	-0.38464
1369202_at	Mx2				4.8947	3.21216	pp	0.636257	0.107138	0.19781	0.0520935	0.798777	0.540854	1.34577	2.07947	-4.6466	-3.81627	1.56968	-0.71593	1.4096	0.567602
1369203_at	Wif1				7.31359	4.84812	mm	-0.218247	-0.0829315	0.182488	0.389475	0.794566	0.785778	-1.39593	-0.881793	-4.5972	-5.15092	0.948668	-0.311212	0.796443	-1.00177
1369204_at	Hck				8.91596	7.49523	pp	0.174522	0.18559	0.506987	0.455326	0.902242	0.820641	0.67933	0.762983	-5.15893	-5.23296	0.599034	-0.3518	1.086	-0.75264
1369205_at	Neurog1				6.01128	4.45056	pp	0.0924396	0.0718133	0.871197	0.31829	0.980649	0.748658	0.164855	1.02633	-5.3353	-5.03682	0.215119	-0.303929	0.815283	-0.343367
1369206_at	Cpb2				4.39125	3.81382	pm	0.261496	-0.00915167	0.637022	0.856517	0.931964	0.966419	0.481347	-0.183413	-5.2515	-5.46874	0.616262	-0.337838	0.133497	-0.470626
1369207_at	Il7				4.74667	3.20111	pp	0.57263	0.0353096	0.444326	0.559289	0.881706	0.862383	0.785014	0.594904	-5.09751	-5.33007	1.15677	-1.32045	0.450758	-0.676032
1369208_at	Il7				4.82325	3.47763	pp	0.34544	0.0993977	0.5605	0.0288939	0.916723	0.494831	0.594946	2.3739	-5.20204	-3.38562	0.785776	-0.440454	1.49897	0.486
1369209_at	Aagab				8.70515	7.30134	mm	-0.0375577	-0.0188978	0.631263	0.716529	0.930115	0.921849	-0.489655	-0.368849	-5.24822	-5.42409	0.257249	-0.558482	0.269382	-0.72006
1369210_at	Scn1a				9.85554	7.99345	mm	-0.0500006	-0.031026	0.686415	0.773352	0.942287	0.94162	-0.411426	-0.292349	-5.27694	-5.4461	0.257144	-0.3347	0.281673	-0.678467
1369211_at	Cacna1i				5.93181	5.12405	mp	-0.329631	0.123	0.563683	0.0721849	0.917709	0.565499	-0.590069	1.90972	-5.20437	-4.05073	0.764583	-2.12375	1.41296	0.13757
1369212_s_at	Epb4.1l1				9.69167	8.86022	mp	-0.0818118	0.0243074	0.565599	0.695037	0.918121	0.914493	-0.58714	0.398357	-5.20576	-5.41425	0.388579	-0.267172	0.305684	-0.810306
1369213_at	L1cam				10.2615	8.32113	mm	-0.0711491	-0.0779137	0.538926	0.406592	0.910134	0.795865	-0.628405	-0.849745	-5.18559	-5.17412	0.379516	-0.648164	0.759563	-0.481887
1369214_a_at	Ciita		MR		6.17973	4.96858	pp	0.637618	0.15387	0.0358147	0.0717943	0.727658	0.564979	2.2995	1.91259	-3.52934	-4.04686	1.96696	0.51701	1.55006	-0.24529
1369215_a_at	Cpd				10.4676	9.14472	mm	-0.142961	-0.113519	0.101123	0.191906	0.759842	0.666676	-1.7435	-1.35571	-4.22169	-4.72255	0.885297	-0.00443	1.14602	-0.65302
1369216_a_at	Flt4				4.31963	3.77527	mp	-0.107277	0.0408297	0.820298	0.557946	0.973898	0.861623	-0.231066	0.596958	-5.32448	-5.32902	0.274423	-1.9772	0.475491	-0.955579
1369217_at	Nr4a3				6.68508	5.31385	pm	0.23467	-0.00378158	0.313106	0.951213	0.836482	0.988967	1.04278	-0.062039	-4.91491	-5.48178	0.85383	-0.6934	0.047726	-1.01892
1369218_at	Met				5.56346	3.60056	pp	0.260421	0.0853048	0.468094	0.392113	0.888374	0.786945	0.743926	0.876795	-5.12235	-5.15459	0.76225	-1.58245	0.804085	-0.915545
1369219_at	Tgfbr3				6.07412	5.45383	mp	-0.185358	0.0911019	0.77985	0.242277	0.964081	0.701189	-0.284444	1.20894	-5.31315	-4.87146	0.399634	-1.22113	0.98302	-0.66906
1369220_at	Dnm1l				10.5133	8.75236	mm	-0.0655386	-0.0350235	0.555098	0.590062	0.914034	0.875944	-0.603258	-0.548506	-5.19803	-5.35284	0.35832	-0.466419	0.426443	-0.412169
1369221_at	Ppp2r2a				4.18741	3.78664	mm	-0.0443159	-0.0234136	0.94497	0.802255	0.993017	0.950107	-0.0701563	-0.254144	-5.3445	-5.45521	0.0971707	-1.00785	0.229932	-0.606501
1369222_at	Kcnt1				7.6876	6.0176	mm	-0.0598324	-0.0835284	0.638138	0.416417	0.932245	0.80157	-0.479741	-0.831743	-5.25213	-5.1868	0.302892	-0.557504	0.774585	-1.33479
1369223_at	Gucy2d	Gene candidate	MR	MR	4.877	6.01837	pp	0.733978	0.166755	0.00494011	0.00503054	0.673128	0.434155	3.27634	3.19238	-2.19026	-2.08845	2.37854	0.90586	2.01135	1.25778
1369224_at	Cdh17	Gene candidate	MR	MR	5.76264	3.81786	pp	1.31356	0.222215	0.0077097	0.00281068	0.698723	0.434155	3.06128	3.45559	-2.48879	-1.65731	3.10526	0.68131	2.32019	0.78061
1369225_at	Kng2				2.9256	3.31826	mp	-0.963348	0.0161428	0.151029	0.816084	0.776983	0.954459	-1.51083	0.236005	-4.47921	-5.45909	2.03101	-0.16503	0.188955	-0.470146
1369226_at	Kng1 /// Kng1l1				4.53887	3.45737	pp	1.06143	0.0352139	0.0219498	0.499763	0.72541	0.842027	2.54741	0.688703	-3.19734	-5.27867	2.62699	0.72255	0.499188	-0.713612
1369227_at	Chm				7.10888	4.62842	pp	0.0385084	0.014844	0.786847	0.853944	0.965404	0.965792	0.275153	0.186744	-5.31529	-5.4682	0.183326	-0.330231	0.158724	-1.14386
1369228_at	Lifr		MR		5.53652	4.53208	pp	1.05354	0.180646	0.072194	0.00885776	0.737483	0.437684	1.92998	2.93343	-3.99988	-2.50898	2.35468	-0.02579	2.00327	0.89027
1369229_at	Pde5a				3.20665	4.33229	mp	-0.905206	0.0182982	0.223201	0.849762	0.805014	0.964475	-1.26912	0.192159	-4.7195	-5.4673	1.82165	-1.1121	0.176478	-0.842962
1369230_at	Gabrr2				6.02403	4.22555	pm	0.0762622	-0.154436	0.839326	0.0234386	0.976387	0.475793	0.206204	-2.47544	-5.32897	-3.23128	0.218881	-1.06926	1.75006	0.39066
1369231_at	NA	Gene candidate	MR	MR	5.3837	4.70723	pp	1.04991	0.205726	0.0244426	0.0446747	0.72541	0.528253	2.49348	2.15758	-3.27037	-3.70475	2.59293	0.694	1.86239	0.35125
1369232_at	Kcnk10				5.50856	3.93765	mp	-0.332001	0.0495009	0.515892	0.534197	0.904932	0.855228	-0.664954	0.633738	-5.16665	-5.30965	0.813639	-1.29923	0.531632	-1.24267
1369233_at	Kcnk10				4.90016	3.47645	pp	0.422715	0.0422684	0.412605	0.446285	0.870447	0.815878	0.84207	0.778624	-5.06101	-5.22278	1.0288	-1.88024	0.571563	-0.821027
1369234_at	Slc20a2				7.87166	6.28333	pm	0.0955865	-0.12161	0.447171	0.152427	0.883083	0.640032	0.780025	-1.49406	-5.10059	-4.5701	0.485444	-0.708836	1.24074	-0.13385
1369235_at	Unc5b				7.775	6.1432	mm	-0.164155	-0.0997912	0.285708	0.238543	0.827227	0.697835	-1.1059	-1.21896	-4.86354	-4.86173	0.742212	-0.187625	1.02574	0.186579
1369236_at	Prdm4				6.87612	4.835	pp	0.166315	0.0479725	0.233679	0.484992	0.808444	0.833818	1.23948	0.712944	-4.7468	-5.26423	0.790518	-0.2026	0.562954	-0.703346
1369237_at	Slc6a7				8.69193	6.8976	pm	0.102678	-0.00102885	0.527739	0.992682	0.90794	0.998837	0.646043	-0.00929992	-5.17658	-5.48343	0.453476	-0.706214	0.00914371	-1.09923
1369238_at	Inhbe				5.8633	4.36297	pp	0.392634	0.0218168	0.166396	0.785791	0.787627	0.945095	1.45246	0.275855	-4.53996	-5.45019	1.28022	0.475725	0.23382	-0.96204
1369239_at	Clcn5				4.76879	3.3709	mm	-0.189395	-0.00355572	0.715064	0.94041	0.948909	0.987261	-0.371844	-0.0758015	-5.28961	-5.48095	0.461756	-0.220577	0.0546445	-0.389194
1369240_a_at	Avpr1b	Gene candidate	MR	MR	5.02338	4.54903	pp	0.982598	0.13234	0.0433821	0.0293055	0.727658	0.494831	2.20045	2.36699	-3.65882	-3.39603	2.39519	0.58227	1.6176	0.39348
1369241_at	Avpr1b				5.78324	4.57013	mm	-0.521276	-0.0902255	0.233292	0.346862	0.808198	0.765421	-1.24056	-0.965879	-4.74582	-5.0864	1.37026	-0.23746	0.867785	-1.31954
1369242_at	Pax6	Gene candidate	MR	MR	8.59045	6.90996	mm	-0.219037	-0.242952	0.0518294	0.0373381	0.729632	0.514913	-2.10728	-2.24751	-3.77854	-3.57382	1.14946	0.395866	2.04606	0.58993
1369243_at	Nr2c2				5.70751	3.92023	mp	-0.22709	0.0760491	0.643414	0.232824	0.933759	0.69341	-0.472165	1.23454	-5.25506	-4.84648	0.569106	-0.959354	0.928154	-0.701376
1369244_at	Arnt				4.85264	4.29665	mm	-1.20266	-0.0341491	0.0406598	0.678421	0.727658	0.909004	-2.23408	-0.421421	-3.61509	-5.40605	2.66368	1.61393	0.360235	-0.699055
1369245_at	Chrm2				5.87362	3.84218	mp	-0.25187	0.0758564	0.657276	0.343862	0.937213	0.763441	-0.452397	0.97206	-5.2625	-5.08146	0.586555	-0.150202	0.808219	-0.281171
1369246_a_at	Npy5r				6.17327	5.05964	mp	-0.192349	0.118063	0.709275	0.204335	0.948494	0.67604	-0.379791	1.31691	-5.28717	-4.76323	0.470254	-1.01826	1.14855	-0.3674
1369247_at	Sp1				5.44767	3.71809	mm	-0.0342462	-0.0558835	0.939837	0.377821	0.991586	0.779678	-0.0767132	-0.904148	-5.3441	-5.13428	0.0894235	-1.30664	0.688735	-0.577775
1369248_a_at	Xiap				6.36903	4.00943	pp	0.255025	0.0255465	0.138757	0.749601	0.771341	0.933847	1.56113	0.32408	-4.42555	-5.43758	1.07494	0.341781	0.274195	-0.792705
1369249_at	Ankh		MR		9.49362	8.00707	mm	-0.119216	-0.076676	0.0648157	0.0564696	0.733129	0.546324	-1.98825	-2.03801	-3.92816	-3.87456	0.909261	0.351366	1.31949	0.498007
1369250_at	Slc28a1				3.37685	3.98433	pp	0.944142	0.00546104	0.212227	0.928791	0.801301	0.984582	1.30135	0.0906214	-4.68924	-5.47987	1.88155	-0.91001	0.069446	-0.820393
1369251_a_at	Syn1				10.5058	8.71117	mm	-0.0588347	-0.0756017	0.439318	0.230342	0.880365	0.691254	-0.793846	-1.2414	-5.09201	-4.83971	0.409456	-0.335541	0.92931	-0.22985
1369252_a_at	Chrna4				7.06692	5.73147	mm	-0.284554	-0.048298	0.297811	0.743127	0.832581	0.931148	-1.07749	-0.332787	-4.88697	-5.43509	0.952408	-0.330962	0.370984	-1.2632
1369253_at	Kremen1				5.31327	3.80009	mm	-0.0936118	-0.0747307	0.666771	0.204563	0.938465	0.67604	-0.438961	-1.31622	-5.26738	-4.76395	0.35533	-0.81663	0.959381	-0.702049
1369254_a_at	Ptger1				2.77339	3.25004	mm	-0.308061	-0.0287624	0.665796	0.519568	0.938191	0.849148	-0.440337	-0.65684	-5.26689	-5.29692	0.639761	-1.55155	0.465664	-0.561466
1369255_at	Il1r1				4.4545	3.65484	pp	0.558893	0.0561225	0.363782	0.448562	0.852025	0.817067	0.935807	0.774666	-4.99614	-5.22538	1.24324	-1.82543	0.628395	-1.49151
1369256_at	Bace1				6.83856	4.82646	pp	0.0178964	0.0949262	0.90882	0.228958	0.985543	0.690486	0.116421	1.24525	-5.34093	-4.83591	0.0810346	-0.743067	1.01599	-0.37395
1369257_at	Grk1				3.91914	3.88319	mm	-0.446829	-0.0228053	0.421483	0.729784	0.874126	0.926498	-0.825825	-0.350818	-5.07164	-5.42973	1.04768	-1.47304	0.275354	-0.518354
1369258_at	Fut9				3.78071	2.86376	pm	0.576502	-0.0361822	0.420656	0.521887	0.873677	0.850186	0.827329	-0.653154	-5.07066	-5.29898	1.19037	-1.73014	0.483887	-0.926883
1369259_at	Dio1				4.97786	3.25941	pm	0.160158	-0.0544679	0.769242	0.308221	0.962219	0.742731	0.298581	-1.04854	-5.30976	-5.01794	0.380736	-1.85531	0.753452	-0.593448
1369260_a_at	Mpp4				6.29849	3.47075	mp	-0.0919602	0.0099691	0.730256	0.879927	0.953228	0.972299	-0.351103	0.153216	-5.29576	-5.47319	0.314258	-0.697502	0.120509	-0.707461
1369261_at	Kcnj13				5.59481	4.38255	pp	1.07267	0.0750624	0.0403207	0.356072	0.727658	0.768665	2.23841	0.947137	-3.60944	-5.10124	2.51824	0.32067	0.793155	-0.423695
1369262_at	Casp8				6.02132	4.7121	pp	0.0867452	0.134686	0.809847	0.396661	0.971742	0.790572	0.244784	0.868228	-5.32179	-5.16083	0.254345	-0.482235	0.990226	0.386626
1369263_at	Wnt5a				4.55248	3.1554	pm	0.26293	-0.0342553	0.726983	0.420019	0.952347	0.803382	0.355558	-0.825212	-5.29447	-5.19134	0.531633	-1.57226	0.581158	-0.023675
1369264_at	Cyp21a1				4.55275	4.45622	pp	0.66035	0.138073	0.288818	0.0707166	0.828373	0.564586	1.09851	1.92059	-4.86967	-4.03607	1.45676	-0.16689	1.48378	0.26375
1369265_at	Senp2				9.34558	7.57538	pm	0.00581197	-0.0743951	0.961117	0.450805	0.995291	0.818042	0.049549	-0.770779	-5.34552	-5.22791	0.0305951	-0.576291	0.706167	-1.12323
1369266_at	Il13ra2 /// LOC100361488				5.29844	3.59036	pm	0.65187	-0.0170878	0.211401	0.733525	0.801301	0.92724	1.30383	-0.34575	-4.68689	-5.43126	1.56611	-0.96869	0.250707	-0.418866
1369267_at	Gabrg3			MR	5.36418	3.70131	pp	0.434233	0.0959763	0.114126	0.0718089	0.762091	0.564979	1.67471	1.91249	-4.30023	-4.047	1.43207	0.987052	1.3005	0.454033
1369268_at	Atf3			MR	8.28908	6.89559	pp	0.806095	0.671757	0.0348945	0.0901857	0.726745	0.587624	2.31285	1.7903	-3.51173	-4.2085	2.21276	0.97852	3.05497	1.00649
1369269_at	Galnt1				9.25065	7.97471	mm	-0.103672	-0.124619	0.424696	0.131879	0.875379	0.620343	-0.820001	-1.57818	-5.0754	-4.47207	0.516754	-0.392437	1.28909	-0.18976
1369270_at	Nr1i2				6.50854	4.0511	mp	-0.0164437	0.0445369	0.970521	0.399033	0.996538	0.791895	-0.0375586	0.863787	-5.34595	-5.16405	0.0433643	-1.32998	0.623868	-0.354292
1369271_at	Prkab2				6.15528	4.37969	mm	-0.0430345	-0.0945161	0.829742	0.365545	0.975362	0.773203	-0.21871	-0.928199	-5.32677	-5.11596	0.170777	-0.666815	0.867697	-1.12989
1369272_at	Adora3				6.40265	4.34393	mm	-0.198273	-0.130375	0.271752	0.227693	0.822696	0.690243	-1.13979	-1.24878	-4.83493	-4.8324	0.822563	-0.303247	1.16912	-1.0285
1369273_a_at	Npr3		MR		2.71597	3.71454	pp	1.01443	0.117545	0.0602292	0.0401735	0.730111	0.520183	2.02758	2.21098	-3.87917	-3.62732	2.35695	-0.21385	1.50062	0.547526
1369274_a_at	Cdkl3				6.54892	4.54754	mm	-0.10793	-0.088754	0.572878	0.251174	0.919886	0.709083	-0.576059	-1.18553	-5.21095	-4.89393	0.43738	-0.95576	0.962218	-0.499882
1369275_s_at	Cyp2a1 /// Cyp2a2				4.23943	4.72172	pp	0.945435	0.0390088	0.105445	0.583631	0.761264	0.873789	1.71982	0.558098	-4.24894	-5.34828	2.12734	-0.15891	0.448564	-0.515848
1369276_at	Smad5				5.83433	3.72684	pp	0.0174424	0.0074089	0.950655	0.897144	0.993772	0.975589	0.0628981	0.131103	-5.3449	-5.47594	0.0580006	-0.579448	0.0984711	-0.575622
1369277_at	Mecp2			MR	6.33562	5.22116	pp	0.598175	0.119979	0.106057	0.109935	0.762002	0.602188	1.71653	1.68121	-4.25271	-4.34686	1.69396	0.24374	1.31054	0.09509
1369278_at	Gna12				9.32572	7.86158	mm	-0.205281	-0.168347	0.0980173	0.145949	0.759565	0.6309	-1.76107	-1.51951	-4.20134	-4.54086	1.02957	0.112424	1.44731	-0.62121
1369279_at	Dhrs9				4.99914	4.84088	pp	0.0228831	0.151101	0.961241	0.144223	0.995291	0.629222	0.0493915	1.52645	-5.34553	-4.53283	0.0586473	-0.900131	1.38028	-0.0001
1369280_at	Kcnk9				5.77877	3.97691	pm	0.399364	-0.082114	0.369669	0.261182	0.854239	0.715513	0.92407	-1.15993	-5.00459	-4.91807	1.04582	-1.24406	0.921384	-0.768496
1369281_at	Tnfsf11				4.28986	3.21878	mm	-1.43221	-0.0671371	0.0455458	0.214132	0.728897	0.683025	-2.17508	-1.28763	-3.69162	-4.79332	2.87627	0.21822	0.916405	-0.170395
1369282_at	Tnfsf11				3.36263	3.08753	mp	-0.0462995	0.00342607	0.955363	0.962186	0.994238	0.991179	-0.0568899	0.0480732	-5.3452	-5.48246	0.0894016	-1.91748	0.0391324	-1.03742
1369283_at	Tub				5.02439	3.8208	mp	-1.13711	0.0350254	0.07078	0.686519	0.737483	0.911696	-1.94071	0.410152	-3.98674	-5.41012	2.45134	-0.21414	0.358511	-0.861929
1369284_at	Barhl2				5.29093	4.56846	mp	-0.0101812	0.0679606	0.981415	0.378161	0.998455	0.779715	-0.0236751	0.903488	-5.34631	-5.13478	0.0270938	-1.75608	0.741449	-0.689451
1369285_at	Pggt1b				7.84605	6.03232	mm	-0.0102948	-0.0487438	0.95394	0.611834	0.994075	0.884721	-0.0587049	-0.516409	-5.34511	-5.36755	0.0434454	-0.607598	0.470767	-1.31826
1369286_at	Proc				2.81043	3.79189	pp	0.224172	0.0282556	0.635794	0.695012	0.931447	0.914493	0.483116	0.398392	-5.25081	-5.41424	0.571943	-0.685047	0.322837	-0.890023
1369287_at	Syt9				6.32718	4.6237	pm	0.126664	-0.0481295	0.791127	0.524774	0.966311	0.85146	0.269483	-0.648578	-5.31656	-5.30152	0.32191	-0.435358	0.532712	-0.777348
1369288_at	Pitx1				3.37919	3.82805	pp	0.723342	0.0935737	0.209482	0.102681	0.801301	0.600216	1.30962	1.71915	-4.68139	-4.2994	1.65253	-0.51048	1.21137	-0.19086
1369289_at	Hnf4a	Gene candidate	MR	MR	4.46977	3.948	pp	1.15181	0.0962914	0.0199325	0.0292437	0.72541	0.494831	2.59552	2.36802	-3.13187	-3.39447	2.75388	0.5095	1.48998	0.623399
1369290_at	Ccr5				6.43566	4.8108	mm	-0.452839	-0.0277676	0.322049	0.848925	0.840696	0.963987	-1.02305	-0.193244	-4.93045	-5.46712	1.16816	0.727778	0.214631	-1.19785
1369291_at	Agtr1a				4.29577	3.87586	mp	-0.403057	0.0440639	0.562974	0.618364	0.917482	0.887425	-0.591154	0.506892	-5.20385	-5.37175	0.845827	-1.06009	0.445845	-1.12478
1369292_at	Hsd17b1				5.59918	4.33877	pp	0.30879	0.0682167	0.455495	0.459082	0.884685	0.821713	0.765542	0.75654	-5.10943	-5.2371	0.840817	-0.580833	0.672814	-0.986046
1369293_at	Rtn4r				8.20439	6.73761	pp	0.0581796	0.071173	0.508706	0.243059	0.902635	0.701269	0.676545	1.20686	-5.16044	-4.87347	0.36681	-0.77202	0.89487	-0.46647
1369294_at	Bst1			MR	7.02008	5.51968	pp	1.00526	0.552743	0.246414	0.0874424	0.812209	0.584434	1.20483	1.80706	-4.7781	-4.18673	1.87443	0.53328	2.78412	0.62685
1369295_at	Pgc				1.81336	4.27399	pp	0.356499	0.0859179	0.118078	0.137053	0.762091	0.623313	1.65515	1.55602	-4.32221	-4.49827	1.29455	-0.63164	1.11114	0.477441
1369296_at	Sult1c3				4.44249	3.15447	mm	-0.547418	-0.0280082	0.412764	0.640817	0.870476	0.89663	-0.841776	-0.474519	-5.06121	-5.38547	1.16975	-1.60176	0.359757	-0.538188
1369297_at	Ppp2r2c				7.9578	6.1781	pm	0.102813	-0.0109881	0.322175	0.900295	0.840696	0.976741	1.02278	-0.127062	-4.93067	-5.47639	0.581296	-0.592394	0.11193	-1.04912
1369298_at	Aqp6				5.01356	3.48336	pp	0.341663	0.0945521	0.54943	0.0774208	0.912001	0.573932	0.612026	1.8725	-5.19375	-4.10057	0.792432	-0.801648	1.27872	-0.04812
1369299_at	Ptafr				6.78072	4.78297	pp	0.458142	0.165744	0.315681	0.255003	0.837132	0.711413	1.03706	1.17565	-4.91944	-4.9033	1.18249	-0.60844	1.26991	-0.2095
1369300_at	NA				4.39045	3.58898	pp	1.03843	0.115287	0.131878	0.0893883	0.7676	0.587624	1.59099	1.79513	-4.39315	-4.20224	2.15625	-0.53315	1.33482	-0.34899
1369301_at	Aplnr				4.10295	4.06684	mp	-0.36344	0.0895585	0.537167	0.208872	0.909833	0.679113	-0.631164	1.30322	-5.18419	-4.77737	0.829592	-0.507388	1.01763	-0.40492
1369302_at	Gper				6.00293	3.81411	pp	0.720913	0.0591213	0.16307	0.299886	0.783259	0.738494	1.4647	1.06733	-4.52735	-5.0017	1.73447	-0.5029	0.780206	-0.668394
1369303_at	Crh				6.75218	4.22332	pp	0.322837	0.0818637	0.0642498	0.27321	0.732298	0.721677	1.99296	1.13013	-3.92231	-4.94563	1.33735	0.3326	0.906903	0.133354
1369304_at	Pts				8.12458	6.36617	mm	-0.123413	-0.00787087	0.561089	0.918709	0.916878	0.981903	-0.594042	-0.103497	-5.20248	-5.47877	0.473614	-0.715866	0.0864275	-0.870893
1369305_at	Rab3il1				6.47662	4.35647	pp	0.425677	0.0249749	0.112649	0.833988	0.762091	0.959889	1.68216	0.212642	-4.29181	-5.46367	1.42095	-0.30125	0.214775	-0.908065
1369306_at	Klrd1				4.83664	3.13829	pm	0.120813	-0.0144633	0.724101	0.767552	0.951951	0.939694	0.359487	-0.300068	-5.29332	-5.44411	0.363489	-1.12489	0.216753	-0.69866
1369307_at	Ep300				5.65908	3.86647	pp	0.0711551	0.0443984	0.868313	0.515797	0.980211	0.847284	0.168584	0.662852	-5.33479	-5.29354	0.191065	-1.98911	0.523119	-0.503851
1369308_at	Stx3				3.54439	4.31463	mm	-0.224572	-0.0855607	0.696564	0.238619	0.945133	0.697922	-0.397329	-1.21876	-5.28159	-4.86193	0.519425	-0.123315	0.96283	-0.94725
1369309_a_at	Tac1				7.3335	6.67689	mm	-0.119155	-0.0197143	0.585237	0.919731	0.920755	0.982107	-0.557415	-0.102191	-5.21948	-5.47889	0.450846	-1.01218	0.130876	-1.1052
1369310_at	Basp1				12.3857	11.0795	mm	-0.0924937	-0.00936452	0.340559	0.851263	0.844819	0.964843	-0.98343	-0.190214	-4.9609	-5.46763	0.545378	-0.446179	0.138081	-0.545867
1369311_at	Scn2b				6.78174	4.85658	pp	0.596055	0.10942	0.0494651	0.217601	0.728897	0.686048	2.13185	1.27751	-3.74717	-4.80359	1.84808	0.27786	1.09377	-0.64822
1369312_a_at	Csnk1a1				9.75387	7.88613	pp	0.0869626	0.07231	0.241923	0.291095	0.811605	0.733296	1.21689	1.08755	-4.76729	-4.98394	0.609945	-0.230287	0.845434	-0.294916
1369313_at	Fhl2				9.60859	8.00175	mp	-0.00588774	0.0047253	0.962044	0.949826	0.995291	0.988902	-0.0483671	0.0638052	-5.34557	-5.48168	0.030344	-0.550862	0.0527259	-0.658254
1369314_at	Fgf5				4.74746	3.88106	mp	-0.746288	0.039525	0.190476	0.488193	0.798777	0.834904	-1.36937	0.707654	-4.62352	-5.26742	1.71247	-0.52558	0.524772	-0.589948
1369315_at	Il12a				6.64291	5.20205	pm	0.128743	-0.0552547	0.54286	0.491548	0.911123	0.83715	0.62225	-0.702132	-5.18868	-5.27073	0.494849	-1.01698	0.58997	-0.66917
1369316_s_at	Snap29				6.42247	4.80825	mm	-0.0597423	-0.112709	0.780504	0.0351823	0.964163	0.510822	-0.283575	-2.27704	-5.31336	-3.53026	0.22864	-0.584773	1.50524	0.850835
1369317_at	Lcn5				3.96273	3.33644	pp	0.0929529	0.115021	0.88158	0.0832478	0.98208	0.579782	0.151453	1.83361	-5.33705	-4.15202	0.206727	-1.17113	1.34864	-0.18195
1369318_at	Fhit				8.24989	6.39132	pm	0.179436	-0.0649498	0.0616398	0.31817	0.730111	0.748658	2.0152	-1.02659	-3.89464	-5.0366	1.03767	0.264228	0.785291	-0.665259
1369319_at	Arl6ip5				10.9613	9.10929	pp	0.104587	0.0108561	0.31851	0.885735	0.839352	0.973906	1.03081	0.145748	-4.92437	-5.47416	0.587872	-0.411909	0.12068	-0.582982
1369320_at	Mia				5.77293	3.98098	mm	-1.28795	-0.0596629	0.0616711	0.286507	0.730111	0.732608	-2.01493	-1.09829	-3.89498	-4.9744	2.64774	0.08728	0.797281	-0.664339
1369321_s_at	Cyct /// Pde11a				1.58439	2.97984	mm	-0.183595	-0.0652806	0.840946	0.154348	0.976809	0.641593	-0.204095	-1.48669	-5.32932	-4.57851	0.336947	-0.885723	1.01072	0.26252
1369322_at	Kcne2				5.85777	5.3241	pp	0.336336	0.125578	0.320247	0.16419	0.839352	0.651442	1.02699	1.45005	-4.92737	-4.61981	1.01037	-0.57221	1.23919	-0.2911
1369323_at	Leprot				8.17173	6.39676	mm	-0.137562	-0.031523	0.208134	0.648098	0.801301	0.899453	-1.31371	-0.464133	-4.67748	-5.38968	0.750105	-0.285345	0.369603	-0.725247
1369324_at	Sval2				4.02485	3.18648	mp	-0.150354	0.0437204	0.829719	0.405896	0.975362	0.795624	-0.218739	0.851031	-5.32677	-5.1732	0.315765	-1.52395	0.614388	-0.545832
1369325_at	Lyst				7.06503	5.43579	pp	0.311418	0.0275943	0.301086	0.863899	0.833397	0.968096	1.06995	0.173874	-4.8931	-5.47023	0.992028	-0.742062	0.202542	-0.725835
1369326_at	Akap6				7.89789	6.58329	pm	0.0934021	-0.010777	0.511512	0.904062	0.903477	0.977588	0.672007	-0.122236	-5.16288	-5.47692	0.443418	-0.742562	0.108582	-0.931968
1369327_at	Pdzd2				5.54904	4.14	pp	0.114871	0.0495554	0.826276	0.685542	0.974898	0.911586	0.223239	0.411509	-5.32595	-5.40963	0.279027	-1.6343	0.419725	-0.766515
1369328_at	Acacb				3.02758	3.53731	pp	0.319275	0.0978591	0.616462	0.0512148	0.927117	0.540471	0.511175	2.08817	-5.23948	-3.80395	0.70114	-1.65406	1.37874	0.380493
1369329_at	Notch3				6.77455	4.12954	pp	0.210917	0.0682934	0.29858	0.301289	0.832883	0.73893	1.07572	1.06414	-4.88842	-5.00448	0.823498	-0.732342	0.817149	-0.472891
1369330_at	Unc13a				6.4112	4.98956	pp	0.030655	0.101226	0.849263	0.0591462	0.977998	0.551469	0.193275	2.01406	-5.3311	-3.90794	0.136424	-0.608327	1.36119	0.448803
1369331_a_at	Unc13b				7.39093	5.82468	mm	-0.0126897	-0.112579	0.928864	0.148722	0.989469	0.635227	-0.0907422	-1.50851	-5.34313	-4.55355	0.06051	-0.37877	1.20711	-0.69954
1369332_a_at	Rims1				8.57198	6.60398	pm	0.140883	-0.0365933	0.352012	0.796527	0.849431	0.948395	0.95967	-0.261683	-4.97867	-5.45351	0.644004	-0.790166	0.286781	-1.92347
1369333_a_at	Rims2				7.96163	5.31725	pp	0.258421	0.0146045	0.0442343	0.859374	0.727658	0.967604	2.19032	0.179719	-3.67193	-5.46932	1.25629	0.01211	0.154166	-0.839383
1369334_at	Kcnma1			MR	4.71765	3.8595	mp	-0.901546	0.108787	0.126172	0.0439836	0.766936	0.526523	-1.61679	2.16545	-4.36484	-3.6934	2.02368	0.66777	1.44868	0.26634
1369335_at	Spef2				3.734	3.19309	mm	-0.862705	-0.0201797	0.056588	0.771392	0.730111	0.941137	-2.06079	-0.294956	-3.83745	-5.44544	2.18881	0.28439	0.236047	-0.852413
1369336_at	Hr				7.79306	5.98016	mm	-0.158724	-0.150681	0.291584	0.114855	0.829722	0.60558	-1.092	-1.65668	-4.87506	-4.37716	0.72623	-0.68417	1.43412	0.11432
1369337_at	Adcy10				5.57407	4.28073	mm	-0.000859901	-0.0430685	0.998758	0.49523	0.999837	0.839642	-0.00158141	-0.696097	-5.34654	-5.27431	0.00203325	-2.02075	0.533539	-0.616121
1369338_at	Robo1				6.82303	5.16778	pp	0.10824	0.0657036	0.63497	0.442774	0.931447	0.814445	0.484303	0.78475	-5.25034	-5.21875	0.400691	-1.09542	0.675474	-0.723776
1369339_at	Dcc				5.15705	4.6801	pp	1.35601	0.0426439	0.00492862	0.52202	0.673128	0.850186	3.27746	0.652942	-2.18871	-5.2991	3.22104	0.79472	0.510648	-1.1445
1369340_at	Snip				5.51388	3.91263	pp	0.15789	0.0532972	0.707892	0.461998	0.948352	0.823175	0.381693	0.751561	-5.28658	-5.24027	0.427483	-1.01579	0.604904	-0.967946
1369341_a_at	Magi2				8.61551	6.60856	pp	0.161174	0.0137306	0.143795	0.818841	0.772672	0.955002	1.54004	0.2324	-4.44819	-5.45983	0.869691	-0.169839	0.176817	-0.628535
1369342_at	Atp7a				4.36635	4.59365	pp	0.671087	0.176232	0.205146	0.0104552	0.800736	0.437684	1.32285	2.85671	-4.66873	-2.6323	1.59933	-0.97179	1.96213	1.09653
1369343_at	Grip1				6.43887	4.08393	mm	-0.254893	-0.0726347	0.167391	0.223135	0.789362	0.687588	-1.44884	-1.26163	-4.54368	-4.81958	1.0383	-0.61302	0.925957	-0.137013
1369344_at	Wdr7				7.68996	5.93143	pp	0.122342	0.081877	0.233192	0.163604	0.808118	0.651322	1.24084	1.45218	-4.74557	-4.61743	0.69363	-0.006278	1.04938	-0.06344
1369345_at	Inpp4b				6.70688	4.69579	mm	-0.091864	-0.147612	0.68241	0.340839	0.941292	0.762075	-0.417012	-0.978325	-5.27505	-5.07641	0.342972	-0.940408	1.09796	-0.9319
1369346_at	Slit2				4.46782	3.15912	mm	-0.197625	-0.00364935	0.737559	0.946812	0.955431	0.988655	-0.341191	-0.0676445	-5.29857	-5.48146	0.451804	-0.955636	0.0501688	-0.354937
1369347_s_at	Prom2				4.19659	4.6193	pp	0.732029	0.129081	0.280982	0.0809409	0.82522	0.574776	1.11723	1.84871	-4.85405	-4.13212	1.54555	-0.56308	1.4166	0.882682
1369348_at	Trpm8				2.60996	4.2663	pp	0.436952	0.042999	0.155476	0.320397	0.777952	0.749981	1.49345	1.02174	-4.49747	-5.04068	1.36597	0.31828	0.712284	-0.315176
1369349_a_at	Pde11a				5.64399	3.45063	pp	0.127407	0.064551	0.779799	0.330535	0.964081	0.755222	0.284512	0.999972	-5.31314	-5.05876	0.331757	-0.975343	0.771207	-0.331073
1369350_at	Kcnq2				6.37507	5.17731	pp	0.40953	0.0958495	0.107593	0.179491	0.762091	0.660135	1.70836	1.39651	-4.26204	-4.67877	1.40378	-0.07714	1.08574	-0.83288
1369351_at	Cntn3				6.85141	4.8492	mm	-0.0517957	-0.0377135	0.745298	0.679137	0.957748	0.909307	-0.330725	-0.420423	-5.30146	-5.40642	0.231795	-0.343898	0.375316	-0.645674
1369352_at	Hipk3				5.96732	4.2993	mm	-0.489324	-0.0569866	0.0510839	0.46457	0.728897	0.823984	-2.11492	-0.747185	-3.76881	-5.24305	1.67285	0.26243	0.619159	-0.997231
1369353_at	Erbb4				3.14707	3.9451	pm	0.511976	-0.0400954	0.394856	0.650969	0.863303	0.899892	0.875243	-0.460052	-5.03874	-5.39131	1.15277	-0.71404	0.405383	-0.493041
1369354_at	Csf1				7.31407	6.83191	pp	0.165701	0.0795607	0.339682	0.232631	0.844105	0.693213	0.985272	1.23508	-4.95951	-4.84595	0.703551	-0.550899	0.94363	-0.1625
1369355_at	Grm5				5.65422	4.64505	mm	-0.559099	-0.0118553	0.30002	0.881258	0.833164	0.972878	-1.0724	-0.151504	-4.89111	-5.47341	1.32605	-1.44121	0.127968	-0.666661
1369356_at	Gucy2f				1.79948	3.55849	pp	0.40284	0.0669144	0.451485	0.124299	0.883656	0.615597	0.772499	1.61201	-5.10521	-4.43157	0.963515	-0.986675	1.08131	0.301145
1369357_at	Phka1				7.40921	5.65164	mm	-0.0507337	-0.103897	0.727502	0.145927	0.952347	0.6309	-0.354851	-1.5196	-5.29467	-4.54076	0.2385	-0.658731	1.1733	0.00786
1369358_a_at	Hap1				10.2763	8.69903	pm	0.0478186	-0.00384794	0.609925	0.968186	0.926127	0.992776	0.520757	-0.04044	-5.23547	-5.48275	0.290124	-0.478344	0.0371478	-0.81207
1369359_at	Il9r			MR	5.32655	3.62686	pp	0.474201	0.130445	0.362507	0.0692708	0.851803	0.563146	0.938365	1.93149	-4.99428	-4.02131	1.1472	0.1299	1.45411	0.915161
1369360_at	Gucy2e				3.60984	4.38758	mp	-0.15669	0.0138993	0.809272	0.848284	0.971608	0.963752	-0.245541	0.194074	-5.32164	-5.46698	0.341512	-0.829468	0.158186	-0.864284
1369361_at	Kl				4.41277	3.33659	mm	-0.415425	-0.0223886	0.529663	0.671582	0.907988	0.907198	-0.642995	-0.430982	-5.17815	-5.40252	0.894755	-1.32649	0.31544	-0.551305
1369362_at	Tsc1				6.14444	4.32976	pm	0.29953	-0.0749165	0.491125	0.358981	0.89653	0.770606	0.705307	-0.941284	-5.14459	-5.10582	0.795771	-0.369679	0.789791	-1.01298
1369363_at	Sp4				5.53363	3.53776	pm	0.400887	-0.0554155	0.48669	0.443959	0.894908	0.814989	0.712659	-0.782678	-5.14044	-5.22011	0.92428	-1.2125	0.629067	-1.00424
1369364_at	Atp1a4				2.10638	3.12133	pp	0.359954	0.0335493	0.638445	0.483215	0.932315	0.833192	0.479299	0.71589	-5.2523	-5.26244	0.720994	-1.34312	0.509891	-0.258065
1369365_at	Pde3a				4.82256	3.9341	pp	0.188154	0.00787979	0.779449	0.921794	0.964081	0.98282	0.284977	0.0995552	-5.31303	-5.47913	0.403001	-0.635499	0.0845024	-0.677478
1369366_at	Cntn5				5.32222	4.35667	mp	-0.281025	0.0793065	0.631126	0.285214	0.930115	0.73182	-0.489853	1.10134	-5.24815	-4.97168	0.644294	-2.65235	0.882594	-0.666206
1369367_at	Trpc2			MR	4.01229	3.9082	pp	0.508279	0.139646	0.252939	0.110912	0.814878	0.60278	1.18761	1.67626	-4.79339	-4.353	1.32631	0.27454	1.39487	0.09929
1369368_at	Trpc5				5.70493	4.14663	mp	-0.361076	0.068473	0.235457	0.452876	0.809796	0.819413	-1.23456	0.767202	-4.75129	-5.23023	1.14078	-0.78044	0.679087	-1.248
1369369_at	Kcnb2				3.37683	4.33613	mm	-0.141465	-0.00368168	0.782081	0.966984	0.964406	0.992597	-0.281479	-0.0419693	-5.31384	-5.4827	0.347561	-1.03898	0.037207	-0.798703
1369370_s_at	Trpv1 /// Trpv4				1.98951	4.28266	mp	-0.359225	0.0197306	0.178501	0.755833	0.794566	0.935426	-1.40954	0.315722	-4.58356	-5.43991	1.20933	-0.61237	0.244504	-0.859716
1369371_a_at	Gabbr1				10.4964	8.63227	pp	0.110957	0.112253	0.32082	0.276992	0.8399	0.724671	1.02574	1.12096	-4.92835	-4.95399	0.600625	-0.748385	1.03413	-1.2339
1369372_at	Gabbr1				3.46786	4.67827	mp	-0.175006	0.0128961	0.725526	0.840505	0.952285	0.961717	-0.357543	0.204168	-5.29389	-5.46522	0.435385	-1.47858	0.158862	-0.611274
1369373_at	Fgfr3			MR	8.20112	6.65113	mm	-0.258178	-0.195654	0.0780971	0.100164	0.746442	0.598335	-1.8871	-1.73285	-4.05196	-4.28207	1.17741	0.304231	1.65027	0.0363
1369374_at	Selp				4.7075	3.31263	pp	0.383241	0.0602949	0.528835	0.283852	0.90794	0.730655	0.644306	1.10456	-5.17747	-4.96879	0.860413	-0.789927	0.802754	0.000292
1369375_a_at	Capn3				1.42841	3.22996	mm	-0.275365	-0.036206	0.470604	0.551234	0.889519	0.860928	-0.739663	-0.607266	-5.12486	-5.3237	0.781319	-1.27444	0.460673	-0.997077
1369376_a_at	Lnpep				3.04025	4.05585	pp	0.477377	0.155249	0.200919	0.0600971	0.799741	0.552947	1.33598	2.00579	-4.6561	-3.91942	1.35706	-0.64462	1.59126	0.643742
1369377_at	Hcrtr2				6.7623	4.228	pm	0.194341	-0.0890023	0.28701	0.506123	0.827735	0.844274	1.1028	-0.678394	-4.86612	-5.28466	0.801799	-0.522491	0.717286	-1.29954
1369378_at	Slc23a2				6.79015	4.85645	pp	0.165124	0.00759072	0.429914	0.919072	0.876007	0.981903	0.810603	0.103033	-5.08143	-5.47882	0.637042	-0.555188	0.0849552	-0.957385
1369379_at	Epha3				3.516	3.70332	mp	-0.0538028	0.0655715	0.921948	0.27407	0.987595	0.721947	-0.0995947	1.12803	-5.34243	-4.94755	0.127611	-1.57294	0.835105	-0.475995
1369380_at	Kif2c				4.99506	3.8405	pp	0.23518	0.0930145	0.707125	0.147838	0.948045	0.634243	0.382749	1.51199	-5.28625	-4.54954	0.52169	-1.56221	1.12231	-0.18503
1369381_a_at	Slc15a1				4.78145	3.20518	mm	-0.085536	-0.0322122	0.898558	0.613122	0.984697	0.885323	-0.129598	-0.514529	-5.33959	-5.36839	0.18343	-1.24153	0.397529	-0.812021
1369382_at	Mertk		MR		7.29705	6.13903	mm	-0.356144	-0.164444	0.0790383	0.0470145	0.746672	0.533031	-1.88053	-2.13175	-4.05988	-3.74187	1.36727	-0.21896	1.67752	0.812467
1369383_a_at	Gabre			MR	3.08821	3.69474	pp	1.18707	0.155398	0.153228	0.0661974	0.777922	0.559314	1.50218	1.95535	-4.48831	-3.98884	2.24816	0.49345	1.57299	0.994861
1369384_at	Gria4				5.55847	3.81118	pm	0.0937132	-0.00351466	0.757912	0.953713	0.960868	0.989295	0.313748	-0.0588559	-5.30595	-5.48195	0.299549	-0.924881	0.0449749	-0.81141
1369385_at	Afap1				4.9335	4.06904	pp	0.439275	0.064455	0.535147	0.14024	0.909698	0.62629	0.634339	1.54272	-5.18258	-4.51387	0.913902	-1.85047	1.04041	0.045576
1369386_at	Slc26a2				2.49492	3.60127	pp	0.704744	0.0506744	0.277813	0.403839	0.824139	0.794846	1.12491	0.854838	-4.84757	-5.17048	1.52142	-0.6914	0.643041	-0.143711
1369387_at	Vav1				6.90282	5.4166	pp	0.161517	0.0331417	0.521656	0.818468	0.906362	0.954962	0.655723	0.232887	-5.17153	-5.45973	0.566807	-0.886713	0.257408	-0.966772
1369388_at	Musk				5.25479	3.55073	pp	0.422681	0.0753541	0.0816885	0.197496	0.747816	0.671255	1.86241	1.33802	-4.08166	-4.74122	1.47894	0.03543	0.971789	0.089108
1369389_at	Znf483				4.78781	4.01727	mp	-0.515559	0.132662	0.331547	0.074876	0.841669	0.570337	-1.00252	1.8903	-4.94635	-4.07681	1.23396	-0.18233	1.44836	-0.12156
1369390_a_at	Dpp6				9.63274	8.33746	pp	0.0738621	0.0387979	0.474474	0.59872	0.891203	0.880109	0.733115	0.535675	-5.12869	-5.35883	0.420995	-0.432811	0.436715	-0.678255
1369391_at	Grm8				7.41391	5.49081	mm	-0.204236	-0.473339	0.34283	0.0370028	0.846423	0.514192	-0.978673	-2.252	-4.96449	-3.56721	0.774336	-0.445074	2.82404	1.18807
1369392_at	Akap4				2.23765	3.70215	pp	0.101034	0.0388872	0.755662	0.655907	0.960868	0.901586	0.31677	0.453052	-5.30517	-5.39408	0.312318	-0.428325	0.396645	-1.20466
1369393_at	Map3k8			MR	7.1108	4.89104	pp	0.555311	0.359098	0.0605752	0.157017	0.730111	0.643557	2.02452	1.47657	-3.883	-4.58999	1.74865	0.45875	2.05809	0.30373
1369394_at	Unc5a				8.15826	6.49816	pp	0.233207	0.159215	0.247824	0.202281	0.812866	0.674692	1.20108	1.32319	-4.78144	-4.75671	0.911122	-0.568638	1.31953	-0.77802
1369395_at	Tpc1808				2.37538	3.1494	mm	-0.38317	-0.0203188	0.561136	0.692123	0.916878	0.913509	-0.593969	-0.402386	-5.20251	-5.41285	0.826706	-1.3111	0.292777	-0.813813
1369396_at	Mgat5				3.6094	4.42347	pp	0.396865	0.0715898	0.489959	0.17689	0.89653	0.659358	0.707236	1.40534	-5.14351	-4.66916	0.916245	-0.516765	0.988239	0.06048
1369397_at	Tas1r3	Gene candidate	MR	MR	5.23176	4.12768	pp	1.21891	0.15446	0.0119698	0.0550238	0.710168	0.543762	2.84712	2.05138	-2.78592	-3.85584	2.92303	1.85874	1.60463	0.54849
1369398_at	Naaladl1				3.16425	4.11415	pp	0.836764	0.123581	0.156801	0.0515715	0.779877	0.540471	1.48835	2.08462	-4.5028	-3.80898	1.88107	-0.40882	1.48051	0.565763
1369399_at	NA	Gene candidate	MR	MR	5.52603	3.13777	pp	1.02873	0.14793	0.0461567	0.0213165	0.728897	0.472206	2.16812	2.52107	-3.70059	-3.16111	2.4365	0.06963	1.73599	0.72937
1369400_a_at	Pfkfb2				6.5824	4.47246	pp	0.551777	0.039945	0.00326393	0.496085	0.630465	0.839662	3.47586	0.6947	-1.91478	-5.27514	2.10794	0.71276	0.519874	-0.891206
1369401_at	Slco1a6				4.41636	2.93748	mm	-0.0345559	-0.0172736	0.947365	0.685246	0.99332	0.911586	-0.067098	-0.41192	-5.34467	-5.40949	0.0839634	-0.713852	0.294196	-0.557332
1369402_at	Adnp				6.68511	4.6946	mm	-0.0461682	-0.0916886	0.817891	0.201999	0.973276	0.674692	-0.234221	-1.32406	-5.32388	-4.75581	0.183022	-1.16512	1.03612	-0.99467
1369403_at	Adrbk2				4.0954	3.96064	pp	0.28196	0.104594	0.691128	0.125601	0.943633	0.617174	0.404869	1.60608	-5.27912	-4.43872	0.587179	-2.28281	1.21206	-0.21474
1369404_a_at	Nrxn1				10.7367	9.43013	mm	-0.10837	-0.0301134	0.252614	0.677577	0.814854	0.908539	-1.18846	-0.422599	-4.79264	-5.40562	0.646002	-0.255421	0.342963	-1.04644
1369405_a_at	Chrnb4				5.36676	3.66944	pp	0.0457399	0.0116336	0.939154	0.903373	0.991303	0.977489	0.0775856	0.123118	-5.34405	-5.47683	0.103831	-1.67699	0.112724	-0.817392
1369406_at	Asah2				3.56146	3.60776	pm	0.381299	-0.0270429	0.564192	0.788845	0.917709	0.94612	0.58929	-0.271819	-5.20474	-5.45115	0.821498	-1.64045	0.254411	-0.835799
1369407_at	Tnfrsf11b				8.09772	6.45014	pp	0.118224	0.0374999	0.396202	0.757725	0.863921	0.936312	0.872693	0.313189	-5.04048	-5.4406	0.566221	-0.443589	0.318926	-0.665444
1369408_at	Dbc1				10.4871	8.96575	pp	0.087167	0.14345	0.613409	0.344555	0.926756	0.763797	0.515644	0.970629	-5.23762	-5.0826	0.373431	-0.177635	1.07879	-0.91605
1369409_at	Nab1				8.70488	6.88754	pm	0.124221	-0.000691617	0.228656	0.991937	0.80685	0.998487	1.25356	-0.0102462	-4.7339	-5.48342	0.701759	-0.237963	0.00816999	-0.434233
1369410_at	NA				9.32286	7.92111	pp	0.306727	0.135437	0.0926194	0.134238	0.756154	0.621969	1.7928	1.56799	-4.16427	-4.48415	1.24753	-0.22681	1.33187	-0.83325
1369411_at	Gfi1				4.39723	3.31965	mm	-0.667676	-0.0332407	0.278203	0.556955	0.824139	0.861474	-1.12396	-0.598476	-4.84838	-5.32824	1.48047	-0.78077	0.444301	-0.357548
1369412_a_at	Slc19a1				6.69483	5.91086	pp	0.126906	0.0314292	0.604923	0.678632	0.925095	0.909101	0.528124	0.421127	-5.23234	-5.40616	0.452181	-1.11351	0.348062	-0.739818
1369413_at	Uncx				4.97821	3.64305	pp	0.400987	0.0713653	0.4685	0.297954	0.888374	0.73726	0.743236	1.07173	-5.12276	-4.99786	0.94347	-1.54781	0.83407	-0.051334
1369414_at	Stxbp3	Gene candidate	MR	MR	10.2449	8.30438	mm	-0.324264	-0.277405	0.00590371	0.0112498	0.690437	0.438676	-3.19038	-2.82267	-2.30948	-2.68678	1.60402	0.911715	2.38141	1.1311
1369415_at	Bhlhe40				8.72443	7.05142	pp	0.126712	0.224994	0.320258	0.0924328	0.839352	0.590516	1.02697	1.7769	-4.92738	-4.2258	0.636101	-0.042406	1.78247	0.909939
1369416_at	Hcn3				6.7096	5.47321	mp	-0.0549515	0.0293153	0.877426	0.633781	0.981731	0.893754	-0.156812	0.484607	-5.33637	-5.38129	0.162134	-0.913456	0.370286	-0.618096
1369417_a_at	Opcml				10.9325	9.26631	pp	0.0282082	0.0338512	0.770009	0.632913	0.962561	0.893449	0.297555	0.485854	-5.31002	-5.38077	0.168367	-0.33046	0.390518	-0.932022
1369418_at	Kcnj9				7.41465	5.23393	mm	-0.229639	-0.0389385	0.294506	0.775635	0.831649	0.942886	-1.08516	-0.289316	-4.88069	-5.44687	0.861374	-0.328166	0.311297	-1.10621
1369419_at	Efha1				4.70009	3.98648	pp	0.524935	0.0681134	0.526671	0.443108	0.907767	0.814771	0.647738	0.784165	-5.1757	-5.21913	1.00902	-2.34476	0.685706	-0.705314
1369420_at	Neu3				6.15582	3.9726	pm	0.0504776	-0.0873027	0.787311	0.390376	0.965404	0.78588	0.274538	-0.880083	-5.31543	-5.15218	0.207494	-0.60727	0.81409	-0.97201
1369421_at	Top1				7.2545	5.59584	pm	0.199867	-0.0895406	0.184438	0.442744	0.794566	0.814445	1.38936	-0.784802	-4.60374	-5.21871	0.908861	-0.139279	0.775609	-0.987641
1369422_at	Fap				7.0052	5.33838	mm	-0.452306	-0.242643	0.334733	0.415575	0.842183	0.800863	-0.995733	-0.833276	-4.95156	-5.18573	1.15263	-1.63312	1.29421	-2.46281
1369423_at	Syn3				4.07087	3.98824	pm	0.745801	-0.0569538	0.141614	0.526752	0.772322	0.852008	1.54909	-0.64545	-4.43849	-5.30325	1.80785	-0.62674	0.569987	-0.734173
1369424_at	Cyp2a2				1.86638	3.2192	mp	-0.236652	0.0911181	0.583917	0.078877	0.920508	0.574074	-0.559396	1.86255	-5.21859	-4.1138	0.631798	-1.1943	1.26202	0.437988
1369425_at	Cdh13				9.81639	8.12206	pp	0.0657143	0.00602423	0.606216	0.951599	0.925476	0.989033	0.526217	0.0615481	-5.23316	-5.48181	0.332144	-0.810956	0.0572476	-1.2943
1369426_at	Chd8				5.01745	4.07954	pp	0.789859	0.0799106	0.0982131	0.269002	0.759565	0.71966	1.75994	1.14044	-4.20264	-4.93616	1.96449	-0.46578	0.90289	-0.68334
1369427_at	Mpeg1				6.30874	4.98449	pm	0.178959	-0.0614597	0.782682	0.796553	0.96462	0.948395	0.280681	-0.26165	-5.31403	-5.45352	0.390101	-0.808559	0.368686	-1.24992
1369428_a_at	Htr3a				6.89865	4.55736	pp	0.227053	0.0660304	0.0572926	0.381806	0.730111	0.782578	2.05422	0.896453	-3.84573	-5.14005	1.1542	0.432782	0.729615	-0.874085
1369429_at	Pdha2				0.31996	3.01763	pp	0.551054	0.0633505	0.359317	0.224464	0.85027	0.688326	0.944796	1.25786	-4.9896	-4.82335	1.24015	-1.39254	0.88857	-0.76423
1369430_at	Bcmo1				5.99611	4.01146	pp	0.274722	0.0738869	0.670007	0.168642	0.939362	0.654865	0.434402	1.43407	-5.269	-4.63759	0.60024	-2.4795	1.00995	0.103267
1369431_at	Galnt7				6.41891	4.54284	mm	-0.0992125	-0.00954591	0.608667	0.915123	0.92598	0.980653	-0.522607	-0.108082	-5.23469	-5.47835	0.39967	-0.297439	0.0960861	-1.05211
1369432_at	Chrnb2				4.55508	4.75206	pp	0.458418	0.142251	0.461792	0.04042	0.885944	0.520183	0.754693	2.20791	-5.11596	-3.63179	1.01592	-0.9295	1.60651	0.32328
1369433_at	Cep78	Gene candidate	MR	MR	6.76908	5.26531	mm	-0.393132	-0.155101	0.060677	0.0100259	0.730111	0.437684	-2.02362	-2.87615	-3.88412	-2.60113	1.47819	0.02827	1.87475	0.59697
1369434_at	Dnttip1				5.3116	3.62434	mm	-0.163585	-0.0381218	0.738222	0.479585	0.955546	0.831453	-0.340294	-0.721925	-5.29882	-5.25876	0.410769	-1.6777	0.526913	-0.422898
1369435_at	Ttpa				7.59217	6.2016	mm	-0.250697	-0.165205	0.326181	0.0827074	0.840974	0.578184	-1.01407	-1.83711	-4.93744	-4.14741	0.869793	-1.02959	1.56924	0.34756
1369436_at	Chrna10				3.62321	3.32723	mp	-0.659988	0.0534756	0.329974	0.295974	0.841368	0.735889	-1.00589	1.07627	-4.94376	-4.99388	1.39748	-0.93542	0.764265	-0.542045
1369437_at	Slco4a1				3.75284	4.20973	pp	0.181534	0.0805802	0.753784	0.261561	0.96067	0.71561	0.319294	1.15898	-5.30451	-4.91896	0.419014	-1.31581	0.914167	-0.723743
1369438_at	N5				6.09972	4.27612	pp	0.518023	0.189687	0.128695	0.0223563	0.767492	0.472206	1.60526	2.4982	-4.37753	-3.19634	1.53311	-0.72213	1.91268	0.67629
1369439_at	Agtr1b				4.86712	3.20168	mm	-0.0241876	-0.00758156	0.969889	0.882982	0.996436	0.973167	-0.038364	-0.149287	-5.34593	-5.47371	0.0530893	-1.9335	0.109084	-0.777787
1369440_at	Abcg8				4.57347	3.33754	mm	-1.15051	-0.063935	0.0334342	0.244786	0.72541	0.703178	-2.33474	-1.20227	-3.48279	-4.8779	2.64908	0.08289	0.863685	-0.388585
1369441_at	Capn5				6.46694	4.45428	mm	-0.315364	-0.0511231	0.17664	0.314806	0.794566	0.746792	-1.41599	-1.03395	-4.57708	-5.03038	1.13761	-0.44293	0.734762	-0.12112
1369442_at	NA				3.90025	3.25004	mp	-1.33492	0.016117	0.0864252	0.759391	0.755051	0.936957	-1.83129	0.310961	-4.11881	-5.44121	2.59317	0.31625	0.227899	-0.647013
1369443_at	Angptl2				5.59916	4.15333	pp	0.844098	0.0223637	0.0437401	0.749039	0.727658	0.933671	2.19617	0.324834	-3.66436	-5.43737	2.21968	-0.2546	0.260489	-1.0565
1369444_at	Cyp19a1 /// LOC100359906				3.28462	3.96471	pm	0.0700037	-0.0110671	0.909594	0.912068	0.985761	0.979677	0.115428	-0.111988	-5.34102	-5.47797	0.156647	-0.605842	0.1046	-1.26563
1369445_at	Mre11a				3.36852	4.65018	mp	-0.252574	0.00589739	0.647955	0.929443	0.935473	0.984665	-0.465669	0.089789	-5.25754	-5.47994	0.595858	-1.2139	0.0708825	-0.642087
1369446_at	Cry2				7.93858	7.01112	pp	0.134009	0.080544	0.481443	0.40556	0.893442	0.795359	0.721408	0.851652	-5.13545	-5.17276	0.543815	-0.411073	0.771718	-0.487942
1369447_at	Slc28a3				4.34528	3.92145	pp	0.529689	0.167944	0.477078	0.0381191	0.891526	0.51594	0.728728	2.2372	-5.13123	-3.58896	1.07336	-2.02067	1.73013	0.34616
1369448_at	B3gat1				8.71874	7.12447	pp	0.0474063	0.0227829	0.666337	0.757989	0.938323	0.936502	0.439574	0.312836	-5.26716	-5.4407	0.261143	-0.506522	0.2564	-0.82533
1369449_at	Plin				5.10422	3.44892	mp	-0.337269	0.0412153	0.387042	0.589244	0.860967	0.875586	-0.890161	0.549724	-5.02848	-5.35227	0.94484	-0.004556	0.454258	-0.806582
1369450_at	Ust5r				4.45871	3.24822	mm	-0.11202	-0.0237151	0.887303	0.648704	0.983114	0.899599	-0.144078	-0.463272	-5.33795	-5.39003	0.221254	-1.84307	0.337712	-0.851648
[truncated: 29,043 more rows]
