# Supplementary material for: The Regulation of Cytokine Networks in Hippocampal CA1 Differentiates Extinction from Those Required for the Maintenance of Contextual Fear Memory after Recall
Source: PLoS One. 2016 May 25;11(5):e0153102. doi: 10.1371/journal.pone.0153102 (PMC4880201; doi:10.1371/journal.pone.0153102)
Supplement: S2 Table — Genes regulated in CA1 after the recall of contextual fear memory (REC-ZIFASO versus REC-ZIFMSO, n = 964 probes). Differentially expressed gene candidates are found in the 'GeneCandidates (R964)' column marked as 'Gene candidate'. Log2 fold change ('*log2fc'), moderated t-test p-values ('*limmap'), OPLS-DA VIP ('*vip') and OPLS-DA VIPlow ('*viplow') are shown for the two normalizations (MAS and RMA). (XLSX) [file pone.0153102.s004.xlsx]

## Sheet: R_RECON
AFFY	GENE	GeneCandidates (R964)	R_OPLSDAarea	R_OPLSDAvip	R_MASmedian	R_RMAmedian	R_MASRMAlog2fc	R_MASlog2fc	R_RMAlog2fc	R_MASlimmap	R_RMAlimmap	R_MASfdr	R_RMAfdr	R_MASt	R_RMAt	R_MASb	R_RMAb	R_MASvip	R_MASviplow	R_RMAvip	R_RMAviplow
1367452_at	Sumo2				12.3732	10.4228	mm	-0.0628698	-0.0177193	0.280843	0.691806	0.943362	0.935208	-1.11762	-0.402929	-4.59288	-5.19276	0.557994	-0.081882	0.288489	-0.528615
1367453_at	Cdc37				11.4027	9.47809	mp	-0.00120668	0.00385656	0.984864	0.936764	0.999733	0.987821	-0.0192818	0.0804682	-4.81353	-5.25274	0.0100462	-0.287101	0.0588675	-0.713091
1367454_at	Copb2				11.0437	9.50203	mm	-0.0311159	-0.0143267	0.629164	0.746742	0.978225	0.947875	-0.492704	-0.328002	-4.76843	-5.21376	0.255153	-0.344166	0.234874	-0.438885
1367455_at	Vcp				11.9452	10.509	mm	-0.0684846	-0.0240681	0.315869	0.543892	0.946737	0.888327	-1.03668	-0.61881	-4.62202	-5.10901	0.529456	-0.080523	0.435551	-0.422061
1367456_at	Ube2d3				11.9368	10.1942	mm	-0.119583	-0.145119	0.159826	0.0584486	0.941076	0.681754	-1.47693	-2.0224	-4.44528	-3.87098	0.781606	0.278105	1.60293	1.09458
1367457_at	Becn1				11.0925	9.73698	pp	0.0034396	0.00283417	0.954368	0.934121	0.997778	0.987297	0.0581602	0.0838393	-4.81296	-5.25252	0.0301885	-0.576535	0.0616489	-0.52704
1367458_at	Lypla2				9.27278	7.80726	mm	-0.0510249	-0.0111953	0.554519	0.798124	0.966272	0.961378	-0.604167	-0.259641	-4.74611	-5.22921	0.336189	-0.393335	0.185729	-0.762853
1367459_at	Arf1				13.4767	11.6908	mm	-0.151203	-0.104147	0.0687814	0.152356	0.941076	0.728059	-1.95639	-1.4954	-4.21431	-4.45306	0.989449	0.139974	1.20056	-0.45744
1367460_at	Gdi2				12.8038	11.2183	pp	0.00526925	0.0315529	0.927301	0.364416	0.997701	0.826963	0.0927437	0.930824	-4.81198	-4.92987	0.0481872	-0.226831	0.660338	-0.167882
1367461_at	Copb1				10.4272	9.01627	mm	-0.0237671	-0.0195209	0.739573	0.686565	0.98683	0.933639	-0.338472	-0.410195	-4.79214	-5.1905	0.179347	-0.248373	0.29856	-0.252845
1367462_at	Capns1				11.9137	10.4665	pp	0.0339892	0.0199313	0.590229	0.666563	0.972819	0.92858	0.549954	0.438141	-4.7575	-5.18144	0.28362	-0.525199	0.315509	-0.667077
1367463_at	Phb2				11.4133	9.72763	pp	0.00864416	0.0184759	0.876543	0.612917	0.995516	0.912213	0.157954	0.514973	-4.8089	-5.15355	0.0824063	-0.213365	0.366805	-0.396666
1367464_at	NA				10.9927	9.42373	pp	0.0247883	0.0297205	0.698189	0.526442	0.98395	0.88219	0.395089	0.646143	-4.78442	-5.096	0.204935	-0.339693	0.464116	-0.715364
1367465_at	Dad1				11.3269	9.38713	pp	0.0461802	0.0514036	0.451134	0.192242	0.954314	0.749181	0.773132	1.35548	-4.70442	-4.58748	0.394211	-0.201638	0.918143	0.070747
1367466_at	Prpf8				11.1582	9.71337	pp	0.01655	0.0302862	0.810137	0.597614	0.993543	0.907017	0.244408	0.537463	-4.80237	-5.14456	0.128668	-0.487896	0.410458	-0.750022
1367467_at	Iscu				11.7484	10.0903	pp	0.0835248	0.0772931	0.211749	0.0852454	0.941466	0.694855	1.30285	1.82252	-4.52022	-4.10419	0.651678	0.369637	1.21375	0.565048
1367468_at	Scand1		MR		10.6222	8.87027	pp	0.110473	0.0995018	0.134001	0.0241613	0.941076	0.681754	1.58174	2.46438	-4.39751	-3.31589	0.793732	0.088856	1.54778	0.43891
1367469_at	Eif4g2				12.893	11.0153	pm	0.0102376	-0.0381957	0.851411	0.271288	0.995516	0.784504	0.190489	-1.1354	-4.80677	-4.77806	0.0997126	-0.295574	0.795384	0.086656
1367470_at	Sar1a				11.512	10.2224	pp	0.0443456	0.0534795	0.519486	0.193512	0.961832	0.750056	0.659208	1.35142	-4.73355	-4.59123	0.343286	-0.571274	0.917999	-0.040458
1367471_at	Polr2e		MR		10.5878	8.67838	pp	0.099682	0.0959145	0.146364	0.0520767	0.941076	0.681754	1.52962	2.08199	-4.42149	-3.799	0.756691	0.06112	1.39188	0.622628
1367472_at	Uba1				11.8021	9.90738	pp	0.01285	0.028931	0.815552	0.473354	0.993543	0.863723	0.237294	0.732601	-4.80302	-5.05138	0.123904	-0.32008	0.51365	-0.143378
1367473_at	Tomm22				10.874	9.30527	pp	0.0194489	0.0149018	0.748311	0.717392	0.988274	0.940843	0.326668	0.367764	-4.7936	-5.20314	0.169027	-0.492478	0.260912	-0.367572
1367474_at	Sec24c				9.8316	8.11793	mp	-0.0190251	0.00705087	0.750852	0.858183	0.988361	0.973616	-0.323245	0.181301	-4.79401	-5.24253	0.167232	-0.242651	0.128876	-0.416804
1367475_at	Cdc42				11.7753	10.0145	mm	-0.023024	-0.0165571	0.80187	0.764918	0.992052	0.95243	-0.255294	-0.303653	-4.80136	-5.21967	0.146317	-0.298049	0.230202	-0.717943
1367476_at	Srp14				12.9915	11.2169	mm	-0.0243911	-1.17e-05	0.828171	0.999796	0.99422	0.999892	-0.220766	-0.000259634	-4.80443	-5.25524	0.137116	-0.608255	0.000187617	-0.327252
1367477_at	Mrpl53				11.4201	9.77808	pp	0.0219866	0.00217166	0.758281	0.962827	0.988841	0.993302	0.31326	0.0472679	-4.7952	-5.25438	0.166038	-0.403911	0.0342552	-1.0323
1367478_at	Htra2				9.86572	8.22634	pp	0.0658915	0.0417752	0.490053	0.466742	0.960176	0.861181	0.707102	0.743759	-4.72181	-5.04525	0.406697	-0.548049	0.56467	-0.89801
1367479_at	Nop10				12.6962	11.0072	pp	0.0813107	0.0523431	0.217147	0.188094	0.941466	0.746655	1.2868	1.36887	-4.52682	-4.57504	0.642543	-0.282115	0.926627	-0.217913
1367480_at	Eif4a3				11.1659	9.42049	pp	0.0339079	0.0177223	0.580713	0.703972	0.970012	0.938317	0.56423	0.386147	-4.7546	-5.19783	0.290187	-0.448416	0.278846	-1.05267
1367481_at	Vps28				11.3012	9.64173	pp	0.0502001	0.0581221	0.457823	0.223812	0.956414	0.762615	0.761544	1.26043	-4.70757	-4.67306	0.39355	-0.45196	0.88455	-0.27408
1367482_at	Anapc11				10.6977	9.62727	pp	0.0604762	0.027648	0.289745	0.475775	0.943362	0.864733	1.09637	0.728538	-4.60069	-5.0536	0.548543	-0.072186	0.510943	-0.551307
1367483_at	RGD1309148				9.61254	8.20196	pp	0.0587546	0.0253822	0.39736	0.670014	0.952577	0.929707	0.870532	0.433295	-4.67631	-5.18305	0.45005	-0.114899	0.336035	-0.732035
1367484_at	Ube2e2				11.5834	9.78	pm	0.0133179	-0.0239859	0.828069	0.620694	0.99422	0.914368	0.220899	-0.503648	-4.80442	-5.15793	0.114563	-0.37836	0.365989	-0.727831
1367485_at	Tcea1				11.7341	10.1718	pp	0.0225563	0.00607848	0.710314	0.877046	0.984729	0.9788	0.378371	0.15696	-4.78682	-5.24571	0.195565	-0.12724	0.111611	-0.450308
1367486_at	Arfgap2				9.59938	8.11442	mm	-0.0902923	-0.032559	0.474165	0.665409	0.958423	0.928178	-0.733659	-0.439764	-4.71498	-5.18089	0.472997	-0.444602	0.373732	-0.721018
1367487_at	NA				9.69941	7.99847	pm	0.000759212	-0.0528627	0.994963	0.51606	0.999733	0.87971	0.00641563	-0.662645	-4.81359	-5.08789	0.00410627	-1.08677	0.57908	-0.21633
1367488_at	Ankrd17				9.8801	7.84839	mm	-0.0223343	-0.00813382	0.740244	0.82153	0.986918	0.96731	-0.337563	-0.228939	-4.79225	-5.23499	0.176682	-0.336724	0.164697	-0.551033
1367489_at	NA				9.05262	7.26528	pp	0.202963	0.0569584	0.17829	0.354789	0.941076	0.82327	1.41035	0.95013	-4.47463	-4.91666	0.9525	0.14725	0.733911	-0.155727
1367490_at	LOC681989				9.93985	8.11828	pp	0.0369312	0.0357488	0.489361	0.395722	0.96009	0.83915	0.708247	0.870332	-4.72152	-4.96972	0.366801	-0.123768	0.608582	-0.603158
1367491_at	Api5				10.8782	9.31586	mm	-0.0119926	-0.0202124	0.863324	0.706327	0.995516	0.938595	-0.175042	-0.382911	-4.80783	-5.19878	0.0924399	-0.363396	0.28701	-0.561396
1367492_at	Dnajc8				11.334	9.67569	pp	0.0423885	0.039973	0.454798	0.287347	0.95553	0.791444	0.76677	1.09685	-4.70615	-4.80862	0.391426	-0.228391	0.756727	0.140784
1367493_at	RGD1560212				10.9032	9.58139	mm	-0.0564657	-0.0118679	0.547398	0.773722	0.966181	0.953598	-0.615196	-0.291928	-4.74368	-5.22235	0.352659	-0.545919	0.20742	-0.99795
1367494_at	RGD1310899				11.3661	9.6221	pp	0.0131797	0.0405921	0.795692	0.37394	0.991742	0.830625	0.26345	0.912066	-4.80056	-4.94248	0.141709	-0.312584	0.644805	-1.03954
1367495_at	LOC100366237				10.3012	8.75507	pp	0.0344123	0.0676125	0.606372	0.217235	0.974263	0.760245	0.525998	1.27932	-4.76221	-4.65644	0.273591	-0.358215	0.933595	-0.035685
1367496_at	Tm9sf2				11.664	10.0506	pp	0.00549545	0.0161055	0.920289	0.699029	0.997033	0.937341	0.101722	0.392951	-4.81165	-5.1958	0.0532389	-0.355284	0.27886	-0.87318
1367497_at	Ptdss1				11.1831	9.52609	pm	0.0206425	-0.0309698	0.743315	0.460389	0.987825	0.860682	0.33341	-0.75457	-4.79277	-5.03922	0.172923	-0.474159	0.530006	-0.304335
1367498_at	Ythdf1				10.2269	8.5979	pm	0.00464856	-0.0233152	0.961006	0.641938	0.998635	0.920519	0.0496913	-0.473045	-4.81313	-5.16931	0.0289063	-0.473846	0.347033	-0.468863
1367499_at	Slc35c1				9.07349	7.76783	pp	0.0572462	0.0490287	0.629599	0.381308	0.978225	0.833301	0.492074	0.897772	-4.76854	-4.95194	0.311252	-0.805258	0.672081	-0.772679
1367500_at	Shfm1				11.5915	9.82153	pp	0.0615274	0.0437432	0.331365	0.324699	0.946737	0.809791	1.00295	1.0129	-4.63366	-4.87206	0.506847	0.108571	0.709022	-0.12776
1367501_at	Srp72				9.73688	7.7885	mp	-0.00538423	0.0380139	0.942732	0.470494	0.997769	0.863137	-0.0730159	0.737414	-4.81259	-5.04875	0.0392706	-0.318874	0.544575	-0.687345
1367502_at	Mrpl21				9.41165	7.9171	pp	0.0635431	0.0455851	0.56521	0.50396	0.967622	0.875723	0.587749	0.682114	-4.74967	-5.07807	0.359761	-0.545249	0.553438	-0.693492
1367503_at	Bcap31				11.3341	9.87296	pp	0.0209407	0.0111724	0.768306	0.803013	0.989571	0.962056	0.299836	0.253208	-4.79673	-5.23048	0.158776	-0.208033	0.181808	-0.501521
1367504_at	NA				10.8202	9.37317	pp	0.044748	0.0751847	0.637827	0.213374	0.979015	0.758336	0.480199	1.29062	-4.77066	-4.6464	0.277659	-0.275246	0.974038	0.199673
1367505_at	Znf644				10.0538	8.26101	pp	0.0908021	0.0460096	0.229431	0.385943	0.941466	0.835484	1.25143	0.888874	-4.54117	-4.95776	0.647127	-0.351551	0.654209	-0.270221
1367506_at	mrpl11				10.3058	8.64988	pp	0.0109907	0.0276071	0.840936	0.529699	0.99422	0.883171	0.204111	0.641005	-4.80576	-5.09849	0.106774	-0.42363	0.454754	-0.817856
1367507_at	Nudt22				7.94344	6.02276	mp	-0.0512016	0.0752309	0.591595	0.268828	0.973295	0.783311	-0.547914	1.14145	-4.75791	-4.77318	0.316713	-0.589829	0.908674	-0.874576
1367508_at	RGD1565784				9.47917	7.73059	mm	-0.0510738	-0.0146023	0.489384	0.831215	0.96009	0.969546	-0.708209	-0.216303	-4.72153	-5.23716	0.374281	-0.134069	0.177441	-0.673953
1367509_at	Gtf2h5				11.6352	10.0279	pp	0.0647642	0.0652612	0.258539	0.115033	0.942663	0.706546	1.17315	1.65716	-4.57193	-4.28616	0.583729	-0.069372	1.1023	0.309751
1367510_at	Txndc15				11.3951	9.45767	pp	0.0919193	0.0623658	0.186124	0.136709	0.941466	0.719074	1.3838	1.55864	-4.4861	-4.3892	0.694009	0.051893	1.04593	0.370748
1367511_at	Ncstn				9.47165	7.67998	pp	0.0717274	0.0124154	0.291685	0.787257	0.943362	0.956357	1.0918	0.273983	-4.60235	-5.22626	0.555409	-0.029321	0.197653	-0.557621
1367512_at	Chmp5				12.5996	11.2229	mm	-0.0354152	-0.0315395	0.592729	0.518155	0.973635	0.880116	-0.546223	-0.659301	-4.75824	-5.08955	0.283522	-0.463523	0.477842	-0.688328
1367513_at	Tm9sf4				9.38259	7.65357	pp	0.0838411	0.0466417	0.152624	0.3774	0.941076	0.831574	1.50464	0.90533	-4.43283	-4.94696	0.729487	0.206096	0.664993	0.004533
1367514_at	LOC361635				9.18104	7.36613	mm	-0.0230379	-0.051584	0.752882	0.299432	0.988481	0.795777	-0.320513	-1.06887	-4.79434	-4.83024	0.170846	-0.752345	0.765662	-0.616538
1367515_at	Cnot7				10.8504	9.09919	mp	-0.0332156	0.00164364	0.694489	0.980603	0.983682	0.996	-0.400214	0.0246575	-4.78366	-5.25501	0.222338	-0.421371	0.0201422	-0.878445
1367516_at	Dtnbp1				11.0628	9.32189	pp	0.0717267	0.0394494	0.317928	0.452247	0.946737	0.857809	1.03213	0.768559	-4.62361	-5.0313	0.533375	-0.39159	0.566333	-0.993667
1367517_at	NA				8.37608	6.82454	pp	0.0622347	0.138946	0.648804	0.21961	0.979121	0.761593	0.464467	1.27245	-4.7734	-4.66251	0.312712	-0.322427	1.26007	0.12926
1367518_at	Fto				10.8868	9.24065	pp	0.0867078	0.0449861	0.221588	0.329256	0.941466	0.812712	1.27384	1.00314	-4.53211	-4.87916	0.646771	-0.080474	0.707701	-0.073028
1367519_at	Osbpl2				10.8484	8.93195	pp	0.0177026	0.0502985	0.757571	0.291164	0.988841	0.793428	0.314212	1.08792	-4.79509	-4.81557	0.162859	-0.531272	0.77009	-0.56568
1367520_at	Apoa1bp				11.4552	9.74522	pp	0.0604693	0.00966445	0.311944	0.845449	0.94637	0.971424	1.04541	0.197797	-4.61895	-5.24012	0.524557	-0.09414	0.145321	-0.748406
1367521_at	NA				8.53779	6.57196	mp	-0.00273591	0.126526	0.971569	0.0987466	0.998684	0.700249	-0.0362237	1.74222	-4.81335	-4.19389	0.0196135	-0.311972	1.40773	-0.07742
1367522_at	F8a1				10.0874	8.36869	pm	0.00918037	-0.0165128	0.933629	0.748814	0.997769	0.948067	0.0846496	-0.325217	-4.81225	-5.21445	0.0522126	-0.607184	0.241147	-0.648077
1367523_at	Trappc2l				10.8947	9.37812	pp	0.0329167	0.0119025	0.664844	0.815196	0.980462	0.965664	0.441692	0.237223	-4.7772	-5.2335	0.237188	-0.546092	0.175481	-0.509572
1367524_at	Znf592				8.25852	6.69861	mp	-0.0647622	0.011621	0.444163	0.781714	0.954031	0.955018	-0.785325	0.28132	-4.70106	-5.22469	0.431197	-0.448702	0.200161	-0.633662
1367525_at	Thrap3				10.2162	8.6905	mm	-0.00791441	-0.0140017	0.922065	0.719766	0.997447	0.941256	-0.0994471	-0.364526	-4.81173	-5.20405	0.0546807	-0.377021	0.25847	-0.393631
1367526_at	Mrps26		MR		10.757	9.32244	pp	0.0878506	0.0852354	0.144213	0.0406597	0.941076	0.681754	1.53842	2.20768	-4.41747	-3.64395	0.744773	-0.005777	1.40353	0.35541
1367527_at	LOC686774				9.83483	8.57713	pp	0.132206	0.0858971	0.116682	0.30382	0.941076	0.797948	1.6621	1.05891	-4.3597	-4.83782	0.864968	0.0995	0.922495	-0.290275
1367528_at	Fbxw8				10.0198	8.76129	pp	0.0437865	0.0343527	0.756659	0.607092	0.988841	0.910448	0.315437	0.5235	-4.79494	-5.15019	0.216218	-0.785422	0.423035	-0.806635
1367529_at	Derl1				9.63863	7.83551	mm	-0.0100827	-0.0313851	0.883469	0.557967	0.995546	0.891931	-0.149021	-0.597107	-4.80942	-5.11896	0.0785132	-0.312636	0.445179	-0.780061
1367530_at	Stx16				10.396	8.96317	mm	-0.0644488	-0.00702286	0.398981	0.902815	0.952581	0.983199	-0.867476	-0.123862	-4.67724	-5.24931	0.459609	0.017422	0.0952709	-0.484295
1367531_at	Eif4h				12.4981	10.8506	pp	0.0330197	0.0294792	0.575056	0.495128	0.969054	0.872338	0.572773	0.696495	-4.75283	-5.07065	0.29423	-0.149692	0.492001	-0.374724
1367532_at	Dazap2				12.5371	10.8572	mm	-0.10913	-0.00729179	0.208797	0.885235	0.941466	0.980922	-1.31176	-0.146424	-4.51653	-5.24695	0.70691	-0.42079	0.108167	-0.735077
1367533_at	Elp2				10.5246	8.82248	pp	0.021258	0.0158151	0.813045	0.787379	0.993543	0.956357	0.240587	0.273821	-4.80272	-5.2263	0.136889	-0.555463	0.211731	-0.838229
1367534_at	Rabgap1				10.3459	8.8825	pp	0.0334722	0.0360409	0.643281	0.511511	0.979121	0.878193	0.472367	0.669934	-4.77204	-5.08424	0.250174	-0.28943	0.5023	-0.26011
1367535_at	Irf2bp1				9.30766	7.82965	mm	-0.184047	-0.0211277	0.0413983	0.723496	0.941076	0.942053	-2.22499	-0.359447	-4.07504	-5.20546	1.13309	0.319437	0.279396	-1.00023
1367536_at	Apip				8.86723	6.89131	pp	0.120268	0.0971228	0.177478	0.204222	0.941076	0.754942	1.41316	1.31805	-4.47341	-4.62175	0.763907	-0.100004	1.09159	-0.52115
1367537_at	Eif4enif1				9.13695	7.59699	mm	-0.0862032	-0.0437695	0.48749	0.458482	0.96009	0.860036	-0.71135	-0.757833	-4.72073	-5.03738	0.455786	-0.518015	0.580776	-0.474124
1367538_at	NA				10.7109	8.8153	pp	0.0581668	0.0478609	0.404477	0.389065	0.952581	0.836391	0.85717	0.882922	-4.68034	-4.96162	0.443914	-0.335019	0.659644	-0.199349
1367539_at	NA				9.58014	7.78043	mm	-0.114593	-0.0174906	0.136634	0.782088	0.941076	0.955229	-1.57031	-0.280824	-4.4028	-5.2248	0.79878	-0.014602	0.223167	-0.523268
1367540_at	Zfyve26				9.1203	7.12681	mm	-0.0831196	-0.00930372	0.477343	0.913477	0.959062	0.983888	-0.728304	-0.110211	-4.71637	-5.25054	0.454537	-0.541444	0.0993793	-0.650187
1367541_at	Mettl5				10.232	8.25587	pp	0.107989	0.109514	0.272416	0.126756	0.943362	0.711602	1.13819	1.6021	-4.5852	-4.34427	0.649429	-0.314495	1.27018	0.611641
1367542_at	Gpbp1l1				8.51688	6.61786	mp	-0.138057	0.0958182	0.229008	0.176896	0.941466	0.740411	-1.25262	1.40624	-4.54069	-4.53984	0.756413	-0.128271	1.12305	0.177644
1367543_at	LOC685079				9.84766	8.13431	mm	-0.0358638	-0.00659988	0.637964	0.868516	0.979015	0.976483	-0.480003	-0.167954	-4.7707	-5.24433	0.257736	-0.272826	0.119385	-0.696634
1367544_at	Rnf111				9.65881	7.75312	pp	0.0780881	0.0754726	0.424373	0.277842	0.952907	0.787937	0.820611	1.11947	-4.69108	-4.79079	0.474216	-0.318372	0.900046	-0.372314
1367545_at	Rabgap1				9.26742	7.56313	mp	-0.000737478	0.0867936	0.992783	0.235471	0.999733	0.76771	-0.00919278	1.22798	-4.81358	-4.70116	0.00506811	-0.328887	1.00273	-0.10358
1367546_at	Mrpl43				10.8232	9.07077	mp	-0.00568643	0.0397643	0.929745	0.29699	0.997769	0.795457	-0.0896169	1.07445	-4.81208	-4.82596	0.046745	-0.123996	0.741364	-0.369886
1367547_at	Zmym2				10.3978	8.66283	pp	0.0140823	0.033377	0.813625	0.56205	0.993543	0.893115	0.239825	0.590865	-4.80279	-5.12176	0.12426	-0.306429	0.451129	-1.14095
1367548_at	Suds3				9.75899	8.48596	mp	-0.015022	0.0302576	0.872098	0.597582	0.995516	0.907017	-0.163694	0.53751	-4.80855	-5.14455	0.094494	-0.407958	0.41035	-1.08479
1367549_a_at	Ap3d1				13.161	11.4696	pp	0.00695947	0.017521	0.896642	0.598399	0.995546	0.907162	0.132063	0.536302	-4.81031	-5.14504	0.0695637	-0.289673	0.397959	-0.252147
1367550_a_at	Tm2d1				10.3611	8.62028	pp	0.0576684	0.0413877	0.468222	0.515719	0.957994	0.87969	0.74373	0.66319	-4.71233	-5.08762	0.400835	-0.235944	0.524154	-0.396433
1367551_a_at	RGD1306410				10.174	8.23321	mp	-0.0201712	0.0296122	0.7542	0.576336	0.988796	0.899202	-0.31874	0.569212	-4.79455	-5.13126	0.165759	-0.4113	0.4233	-0.413333
1367552_at	Svs4				4.78921	4.14762	mm	-0.179686	-0.0411038	0.735979	0.464513	0.986348	0.860841	-0.34334	-0.747541	-4.79152	-5.04315	0.446997	-1.30999	0.563398	-0.916422
1367553_x_at	Hbb			MR	12.0427	10.269	pp	0.235973	0.208977	0.0834482	0.0897527	0.941076	0.695216	1.85081	1.79455	-4.26756	-4.13571	1.15755	0.499695	1.79384	0.60602
1367554_at	Scgb2a1				4.85919	3.46265	pp	0.282299	0.0035735	0.563052	0.93386	0.967069	0.987144	0.591049	0.0841729	-4.74896	-5.2525	0.732608	-0.610212	0.0601722	-0.295276
1367555_at	Alb				8.99717	7.44923	pp	0.0851232	0.119232	0.572584	0.437693	0.968656	0.853459	0.57652	0.793957	-4.75204	-5.01659	0.404776	-0.590769	0.92775	-1.11174
1367556_s_at	Alb				7.78287	6.42069	pp	0.200977	0.0564404	0.377151	0.669629	0.949034	0.929595	0.909368	0.433834	-4.66432	-5.18287	0.766142	-0.733598	0.476212	-1.18267
1367557_s_at	Gapdh				14.1743	12.7056	mm	-0.0451343	-0.0161797	0.43296	0.721456	0.952907	0.941529	-0.805175	-0.362223	-4.69549	-5.20469	0.409753	-0.138468	0.260253	-0.758927
1367558_x_at	Andpro				0.842462	3.17127	mp	-0.0131824	0.00485339	0.988561	0.909945	0.999733	0.983797	-0.0145709	0.114731	-4.81356	-5.25015	0.024963	-1.1856	0.0819695	-0.632795
1367559_at	Ftl				12.5234	10.6416	mm	-0.104964	-0.0825421	0.164638	0.209843	0.941076	0.756103	-1.45899	-1.30109	-4.45327	-4.63704	0.743945	-0.084658	1.01398	-0.40125
1367560_at	Rplp0				13.4897	11.7694	mm	-0.00695123	-0.00558783	0.925216	0.91191	0.997447	0.983888	-0.0954121	-0.112216	-4.81188	-5.25037	0.0511503	-0.522806	0.0829088	-0.964431
1367561_at	Rpl27				13.7741	12.191	pp	0.0113618	0.0311423	0.845083	0.481597	0.99505	0.867021	0.198713	0.718819	-4.80617	-5.05885	0.103094	-0.42148	0.509202	-0.737408
1367562_at	Sparc				11.3742	9.61237	mm	-0.0198832	-0.0042995	0.842891	0.955334	0.994665	0.991235	-0.201567	-0.0568058	-4.80596	-5.25399	0.119581	-0.467536	0.0488775	-1.00941
1367563_at	Sparc				12.1776	10.5963	mm	-0.0816952	-0.0715806	0.255619	0.317573	0.942663	0.80578	-1.18069	-1.02836	-4.56903	-4.8607	0.604989	0.010812	0.840217	-0.717663
1367564_at	Nppa				7.82365	7.12677	pm	0.0637487	-0.0669646	0.743772	0.311864	0.987939	0.803919	0.332793	-1.04092	-4.79285	-4.85136	0.264895	-0.708096	0.823592	-0.821318
1367565_a_at	Fth1				14.6697	13.3495	mm	-0.0709175	-0.0336096	0.355705	0.388245	0.946737	0.836017	-0.952158	-0.884481	-4.6506	-4.96061	0.503143	-0.254214	0.615918	-0.335359
1367566_at	Scgb1a1				4.71374	3.67182	pm	0.0876311	-0.0344589	0.87652	0.484977	0.995516	0.869037	0.157983	-0.713208	-4.8089	-5.06184	0.212031	-1.06315	0.517463	-0.972407
1367567_at	Rpl6				13.4275	11.565	pp	0.00242062	0.00826009	0.972219	0.831468	0.998684	0.969546	0.0353951	0.215973	-4.81336	-5.23722	0.0186989	-0.421574	0.153558	-0.479442
1367568_a_at	Mgp				10.4123	8.8968	mm	-0.106187	-0.0186561	0.448889	0.891654	0.954103	0.98189	-0.777046	-0.138177	-4.70334	-5.24786	0.524259	-0.298912	0.154767	-1.33838
1367569_at	Rpsa				13.4392	11.7412	pp	0.0171179	0.0321109	0.828477	0.563584	0.99422	0.893599	0.220366	0.588527	-4.80447	-5.1228	0.120167	-0.201408	0.444144	-0.696826
1367570_at	Tagln				8.2323	7.51553	pp	0.0899089	0.025325	0.76898	0.874755	0.989757	0.978061	0.298937	0.159911	-4.79683	-5.24535	0.296124	-0.870466	0.193381	-2.09648
1367571_a_at	Igf2				8.82192	7.32036	pp	0.417771	0.254053	0.032565	0.15202	0.941076	0.727783	2.34846	1.49669	-4.00986	-4.45177	1.66897	0.47766	1.81645	-0.8415
1367572_at	NA				4.13317	4.59789	mm	-0.265879	-0.0915933	0.670191	0.216557	0.981422	0.75959	-0.434153	-1.28129	-4.77842	-4.65469	0.610477	-1.30561	1.04911	0.087929
1367573_at	Rps6				14.0897	12.5033	mm	-0.0299989	-0.000387984	0.673896	0.992237	0.981422	0.998789	-0.428945	-0.00986693	-4.77925	-5.2552	0.226687	-0.504295	0.0070179	-0.362372
1367574_at	Vim				10.8625	9.27619	mm	-0.429323	-0.354211	0.110594	0.152216	0.941076	0.727969	-1.69281	-1.49594	-4.34502	-4.45252	1.47913	-0.08582	2.13803	-0.68566
1367575_at	Eno1				13.3272	11.6663	mm	-0.00619023	-0.00810684	0.902789	0.826297	0.995597	0.968172	-0.124164	-0.222715	-4.81069	-5.23607	0.0671164	-0.239866	0.159306	-0.309666
1367576_at	Gpx1				11.5492	10.2409	mm	-0.135292	-0.0860934	0.302081	0.365223	0.943828	0.827248	-1.06771	-0.929223	-4.61104	-4.93096	0.690105	-0.631165	0.862212	-1.06022
1367577_at	Hspb1			MR	10.2787	8.95477	mm	-0.772222	-0.623435	0.128098	0.133685	0.941076	0.717257	-1.60808	-1.57156	-4.38522	-4.37594	1.93295	0.36091	2.89311	0.58325
1367578_at	Prdx2				12.644	11.2879	mm	-0.0476231	-0.0179313	0.414978	0.650898	0.952907	0.923588	-0.837732	-0.460277	-4.6861	-5.17385	0.425343	-0.213472	0.32551	-0.533617
1367579_a_at	Tuba1a				14.001	12.4792	mm	-0.0241231	-0.0540072	0.655903	0.182961	0.979487	0.745105	-0.454357	-1.38577	-4.77511	-4.55921	0.236943	-0.403073	0.938057	0.039053
1367580_at	Rpl10a				12.9448	11.2954	pp	0.0268598	0.00900664	0.744719	0.863887	0.987997	0.975077	0.331514	0.173928	-4.793	-5.24354	0.182916	-0.526916	0.129905	-0.495887
1367581_a_at	Spp1		MR		7.3677	6.36391	mm	-1.8764	-1.20099	0.0323868	0.0486636	0.941076	0.681754	-2.35126	-2.11668	-4.00837	-3.75662	3.50423	0.57536	4.54842	-0.22082
1367582_at	Rpl29				13.625	11.8726	pp	0.0941824	0.0674898	0.132159	0.100501	0.941076	0.702447	1.58985	1.7325	-4.39373	-4.20459	0.769544	0.142897	1.14467	-0.00364
1367583_at	Tpt1				13.2941	11.4777	mm	-0.000302484	-0.0308226	0.996884	0.627539	0.999733	0.916041	-0.00396963	-0.493736	-4.81359	-5.16169	0.00215534	-0.44446	0.391583	-0.672397
1367584_at	Anxa2			MR	9.52716	8.287	mm	-0.405803	-0.391645	0.135703	0.157796	0.941076	0.729718	-1.57433	-1.47467	-4.40094	-4.47358	1.39416	0.06371	2.23249	0.34506
1367585_a_at	Atp1a1				11.4277	9.77537	mm	-0.00952743	-0.0271385	0.923051	0.763001	0.997447	0.95209	-0.0981839	-0.306213	-4.81178	-5.21907	0.0579122	-0.296647	0.281766	-0.686152
1367586_at	Ldha				12.5471	10.9146	mm	-0.0792848	-0.0483232	0.350733	0.479507	0.946737	0.866387	-0.962331	-0.7223	-4.64727	-5.05697	0.524898	-0.320878	0.585755	-0.616435
1367587_at	NA				5.40366	3.51216	pp	0.451012	0.0670133	0.354014	0.169525	0.946737	0.736521	0.955606	1.4319	-4.64948	-4.51526	1.16712	-1.01111	0.999973	-0.305457
1367588_a_at	Rpl13a				13.6327	11.8133	mp	-0.0133064	0.0313979	0.856765	0.552103	0.995516	0.890482	-0.183541	0.606113	-4.80726	-5.11487	0.0982108	-0.49312	0.449784	-0.911546
1367589_at	Aco2				12.5739	10.9266	pp	0.0597083	0.0292107	0.304796	0.515994	0.943828	0.87969	1.06152	0.662751	-4.61325	-5.08784	0.531971	0.247283	0.471716	-0.143867
1367590_at	Ran				12.8633	11.0099	mp	-0.0159861	0.00896157	0.80312	0.841908	0.992161	0.970918	-0.253647	0.202393	-4.80151	-5.23941	0.131981	-0.527446	0.145486	-0.441382
1367591_at	Prdx3				10.4649	9.2031	mp	-0.0386189	0.00967169	0.642316	0.864504	0.979121	0.975201	-0.47375	0.173132	-4.7718	-5.24365	0.26127	-0.371054	0.132461	-0.519004
1367592_at	Tnnt2				6.53148	4.41577	pm	0.0668558	-0.0302225	0.862871	0.843001	0.995516	0.971162	0.175629	-0.200973	-4.80779	-5.23963	0.19556	-0.90648	0.236985	-1.87617
1367593_at	Sepw1				12.686	10.8968	mm	-0.0884845	-0.0778198	0.49074	0.496815	0.960408	0.873126	-0.705965	-0.693736	-4.7221	-5.07209	0.459129	-0.155073	0.706976	-0.467584
1367594_at	Bgn				8.78299	7.50802	mp	-0.0219535	0.0882589	0.90964	0.329962	0.996098	0.812904	-0.115371	1.00164	-4.81109	-4.88025	0.0916931	-0.862157	0.906755	-1.64622
1367595_s_at	B2m				14.0016	12.3064	mm	-0.155711	-0.185599	0.143569	0.0749285	0.941076	0.68839	-1.54107	-1.89179	-4.41626	-4.02489	0.885256	-0.062994	1.73695	0.12269
1367596_at	Rps26				13.6428	12.1685	pp	0.0226161	0.00862779	0.690002	0.841152	0.983682	0.970648	0.406444	0.203376	-4.78273	-5.23925	0.210434	-0.261828	0.145254	-0.351887
1367597_at	Rps8				13.9442	12.1466	pp	0.0302063	0.050181	0.663351	0.283853	0.980167	0.78913	0.4438	1.1051	-4.77686	-4.80215	0.233065	-0.396409	0.778339	-0.317071
1367598_at	Ttr				7.91236	7.18144	mm	-0.401899	-0.483954	0.601227	0.480386	0.974023	0.866663	-0.533599	-0.720834	-4.76073	-5.05776	0.83049	-1.58766	1.76943	-2.80819
1367599_at	Atp5g1				12.6075	11.2741	pp	0.0332204	0.0353735	0.591505	0.448267	0.973295	0.857255	0.548049	0.775454	-4.75788	-5.02735	0.282177	-0.448243	0.553804	-0.580366
1367600_at	Des	Gene candidate	MR	MR	7.13274	5.32438	mm	-0.414162	-0.133125	0.0148101	0.0822956	0.941076	0.693895	-2.74299	-1.84153	-3.80052	-4.08259	1.76018	0.897369	1.47786	0.25655
1367601_at	Cited2	Gene candidate	MR	MR	9.30749	7.19028	mm	-0.335308	-0.245941	0.00414077	0.0259507	0.929662	0.681754	-3.36202	-2.42967	-3.48192	-3.36101	1.71048	1.20755	2.20216	1.28676
1367602_at	Cited2				9.60765	7.82572	mm	-0.110909	-0.169176	0.366017	0.131743	0.948145	0.715504	-0.931368	-1.57998	-4.65733	-4.36724	0.588493	-0.476997	1.53218	0.626847
1367603_at	Tpi1				13.1469	11.2426	mm	-0.0197283	-0.00352475	0.822835	0.957276	0.994193	0.991673	-0.227747	-0.054333	-4.80385	-5.2541	0.128691	-0.280931	0.0439101	-0.617079
1367604_at	Crip2				11.6234	9.91836	pp	0.0898036	0.0722975	0.363195	0.405511	0.946737	0.843179	0.937017	0.852068	-4.65552	-4.98128	0.540902	-0.123358	0.761633	-0.241107
1367605_at	Pfn1				10.4471	8.65	mm	-0.245876	-0.297833	0.164814	0.0660418	0.941076	0.682442	-1.45834	-1.9586	-4.45355	-3.94685	1.05816	-0.28646	2.20919	0.30078
1367606_at	Rps3a				14.3776	12.6813	pp	0.0125026	0.0436915	0.847879	0.229586	0.995516	0.76436	0.195079	1.2442	-4.80644	-4.68719	0.101802	-0.517055	0.854037	-0.049102
1367607_at	Cox4i1				14.1123	12.2461	pp	0.0243269	0.0735323	0.670539	0.0580992	0.981422	0.681754	0.433664	2.02551	-4.7785	-3.86725	0.224153	-0.43687	1.2995	0.604903
1367608_at	Cryba4				5.66659	4.73485	pm	0.0387074	-0.0865738	0.93672	0.143283	0.997769	0.721967	0.080698	-1.53137	-4.81237	-4.41696	0.100793	-1.37494	1.13074	0.346576
1367609_at	Mif				12.5846	11.3484	pp	0.0346292	0.027988	0.598559	0.532432	0.974023	0.884279	0.537552	0.636705	-4.75996	-5.10055	0.278807	-0.516865	0.453306	-0.494003
1367610_at	Rpl19				14.0069	12.6086	mp	-0.0208242	0.0141495	0.765207	0.726511	0.989292	0.942995	-0.30398	0.355348	-4.79627	-5.20658	0.160279	-0.372388	0.251964	-0.311305
1367611_at	Tkt				6.17684	5.53578	pm	0.0486679	-0.0779514	0.909882	0.237748	0.996098	0.768119	0.11506	-1.22178	-4.8111	-4.70646	0.135012	-1.55873	0.957292	-0.228228
1367612_at	Mgst1				9.81517	7.82663	mm	-0.243356	-0.16862	0.187243	0.165739	0.941466	0.732474	-1.38009	-1.44543	-4.4877	-4.50217	1.02628	-0.40807	1.46729	-0.41817
1367613_at	Prdx1				11.6163	9.83342	pm	0.0208921	-0.00899779	0.882552	0.947169	0.995546	0.989698	0.150202	-0.0672052	-4.80935	-5.25349	0.103192	-0.47673	0.0749882	-1.18542
1367614_at	Anxa1	Gene candidate	MR	MR	8.63752	7.08344	mm	-1.09999	-0.990751	0.0341731	0.0366774	0.941076	0.681754	-2.32381	-2.25928	-4.0229	-3.57915	2.67391	1.572	4.23993	2.4741
1367615_at	Svs5				3.47608	4.06585	pm	0.0718106	-0.0542242	0.897179	0.297254	0.995546	0.795457	0.131373	-1.07385	-4.81035	-4.82642	0.175059	-1.89829	0.779141	-0.349459
1367616_at	Nppb				5.44014	4.22697	pm	0.038101	-0.00968724	0.957063	0.854595	0.998089	0.973466	0.0547214	-0.185943	-4.81303	-5.24187	0.0822701	-1.43301	0.13912	-0.544385
1367617_at	Aldoa				14.0408	12.3179	mm	-0.0923843	-0.0566344	0.112627	0.208255	0.941076	0.755914	-1.68239	-1.30585	-4.35001	-4.63277	0.802933	0.06167	0.901743	-0.026787
1367618_a_at	Gnb2l1				12.6904	10.8779	pp	0.0369929	0.0212766	0.59636	0.654352	0.974023	0.924482	0.540818	0.455377	-4.75932	-5.17556	0.28363	-0.146737	0.329729	-0.229964
1367619_at	Pgrmc1				12.2943	10.179	pm	0.0111299	-0.00863032	0.911015	0.924059	0.996115	0.985716	0.113608	-0.0966837	-4.81117	-5.25162	0.0672538	-0.396464	0.0893667	-0.7597
1367620_at	Atp5g3				13.7118	12.0977	mp	-0.0049133	0.00766627	0.927614	0.856642	0.99774	0.973616	-0.092344	0.183294	-4.81199	-5.24225	0.0485206	-0.162655	0.130722	-0.600811
1367621_at	Dapk3				10.0765	8.44575	pp	0.0135001	0.0870675	0.836386	0.0636663	0.99422	0.682442	0.210041	1.97782	-4.8053	-3.92413	0.109632	-0.185476	1.31496	1.00233
1367622_at	Atp5h				13.3444	11.8204	pp	0.0620334	0.0449751	0.300799	0.261275	0.943799	0.778473	1.07065	1.1603	-4.60999	-4.75786	0.536421	-0.074561	0.7962	-0.36777
1367623_at	Rpl18				12.9464	11.458	mp	-0.0543431	0.00823502	0.504234	0.864874	0.961832	0.975201	-0.683824	0.172654	-4.72761	-5.24371	0.372088	-0.761662	0.126106	-0.608547
1367624_at	Atf4				12.2863	10.5409	mm	-0.035419	-0.0117883	0.57963	0.797988	0.969993	0.961378	-0.565861	-0.25982	-4.75426	-5.22917	0.292085	-0.246993	0.187516	-0.387802
1367625_at	Rpl10				13.7531	12.3405	pp	0.00494988	0.00549488	0.930716	0.905438	0.997769	0.983307	0.0883752	0.1205	-4.81213	-5.24962	0.0459823	-0.201425	0.087162	-0.643202
1367626_at	Ckm				5.83767	4.50849	mp	-0.51296	0.0519451	0.522116	0.418644	0.961832	0.847457	-0.655006	0.828011	-4.73454	-4.99617	1.03708	-2.36638	0.653015	-0.669345
1367627_at	Gatm				12.0708	10.2339	pp	0.0873572	0.108782	0.336475	0.2008	0.946737	0.75341	0.992075	1.32856	-4.63735	-4.6122	0.553424	-0.178977	1.15131	-0.47401
1367628_at	Lgals1				8.80463	7.1865	pp	0.0576643	0.047206	0.700234	0.68402	0.98395	0.932846	0.392261	0.413731	-4.78483	-5.18938	0.275707	-0.431197	0.426938	-1.09489
1367629_at	Cox7a2				14.0864	12.3531	mp	-0.0196335	0.0129637	0.754048	0.749728	0.988748	0.948305	-0.318945	0.323989	-4.79453	-5.21476	0.165383	-0.274524	0.229889	-0.214562
1367630_at	Rps11				14.1101	12.8088	mp	-0.00150302	0.0457203	0.982171	0.262757	0.999605	0.779588	-0.0227128	1.15657	-4.8135	-4.76091	0.0119251	-0.406136	0.79471	-0.43319
1367631_at	Ctgf				10.1279	8.37096	pp	0.128757	0.0898013	0.287822	0.458563	0.943362	0.860036	1.10092	0.757694	-4.59902	-5.03746	0.686126	-0.231478	0.791318	-0.994002
1367632_at	Glul				13.4741	11.8955	mm	-0.0438341	-0.0317774	0.553403	0.497826	0.966222	0.8734	-0.60589	-0.692086	-4.74574	-5.07294	0.321475	-0.643245	0.496268	-0.957342
1367633_at	Glul				12.2433	10.6675	mm	-0.118926	-0.151204	0.201486	0.0426783	0.941466	0.681754	-1.33427	-2.18328	-4.50713	-3.67438	0.736681	-0.160248	1.68955	0.16711
1367634_at	Rpl31				14.3579	12.7285	pp	0.0170352	0.024662	0.813877	0.566965	0.993543	0.894972	0.239493	0.583383	-4.80282	-5.12508	0.12747	-0.295876	0.413459	-0.776591
1367635_at	P4hb				11.3499	9.80681	mm	-0.0125298	-0.0277485	0.879574	0.562996	0.995516	0.893421	-0.154043	-0.589423	-4.80913	-5.1224	0.0852643	-0.223619	0.426282	-0.453231
1367636_at	Igf2r				7.61796	6.20031	mm	-0.058623	-0.0211487	0.766299	0.76375	0.989322	0.952218	-0.302519	-0.305213	-4.79643	-5.2193	0.242204	-0.615824	0.252816	-0.52844
1367637_a_at	Ppp1cc				13.0919	11.4288	mm	-0.0088088	-0.000308808	0.868842	0.99422	0.995516	0.999422	-0.167903	-0.00734686	-4.80829	-5.25522	0.0885342	-0.28223	0.00524796	-0.569564
1367638_at	Mlycd				9.16776	7.81777	pp	0.0376756	0.0209524	0.731699	0.611274	0.985748	0.912213	0.34915	0.517375	-4.79077	-5.15261	0.21444	-0.629148	0.365773	-0.56886
1367639_a_at	LOC100360710 /// Rps2				13.5195	11.8275	mm	-0.00218747	-0.0104639	0.975143	0.81153	0.998684	0.96498	-0.0316687	-0.242027	-4.81341	-5.23261	0.0167645	-0.309167	0.173237	-0.969183
1367640_at	Rps12				13.9118	12.4931	mp	-0.00153405	0.00913189	0.980527	0.838406	0.999418	0.970533	-0.0248067	0.206944	-4.81348	-5.23869	0.012908	-0.493417	0.148666	-0.517707
1367641_at	Sod1				12.9789	11.4247	pp	0.0404688	0.0092315	0.563769	0.817122	0.967069	0.965664	0.589952	0.234702	-4.74919	-5.23396	0.30916	-0.365238	0.166711	-0.380228
1367642_at	Suclg1				11.627	9.90866	pp	0.0231832	0.0421212	0.808528	0.483682	0.993473	0.868287	0.246524	0.715355	-4.80218	-5.0607	0.143523	-0.026721	0.552631	-0.368922
1367643_at	Bsg				12.6801	10.844	mm	-0.060671	-0.0857617	0.407955	0.0907968	0.952581	0.696116	-0.850695	-1.78825	-4.68227	-4.14277	0.445991	-0.409007	1.23251	0.24579
1367644_at	Adcy6				8.28109	6.68861	pp	0.0711282	0.0858303	0.547016	0.294594	0.966181	0.794972	0.61579	1.07997	-4.74354	-4.82172	0.387349	-0.514253	0.931846	-0.600184
1367645_at	Rps17				14.1913	12.7255	pp	0.0035061	0.0151995	0.954313	0.711535	0.997778	0.939456	0.0582301	0.37577	-4.81296	-5.20086	0.0302414	-0.358586	0.266519	-0.376455
1367646_at	Ctsb				12.8399	11.1576	mm	-0.116056	-0.124713	0.124979	0.0717954	0.941076	0.683592	-1.62241	-1.9145	-4.37849	-3.99853	0.817685	0.345273	1.46514	0.582215
1367647_at	Serpina1				6.25097	4.49074	mm	-0.428333	-0.0693378	0.0436577	0.244417	0.941076	0.771139	-2.19738	-1.2039	-4.08954	-4.72163	1.64597	-0.34309	0.908035	-1.14167
1367648_at	Igfbp2				9.06528	7.70866	pp	0.0650252	0.0572191	0.788793	0.806006	0.991719	0.963225	0.272579	0.249275	-4.79965	-5.23124	0.241228	-0.905292	0.361238	-1.27219
1367649_at	Palm				9.99545	8.41643	pp	0.115011	0.0926393	0.208154	0.240544	0.941466	0.768534	1.31371	1.21424	-4.51572	-4.71288	0.721169	-0.25931	1.02465	-0.6679
1367650_at	Tinagl1				6.8033	4.61892	pm	0.170761	-0.0660702	0.502804	0.490313	0.961832	0.870002	0.686153	-0.704398	-4.72703	-5.06651	0.615814	-0.779046	0.660835	-0.532355
1367651_at	Ctsd				11.2447	9.82088	mm	-0.061344	-0.0628881	0.471599	0.16312	0.958423	0.731995	-0.737998	-1.45494	-4.71384	-4.49291	0.406909	-0.399776	0.995676	0.235426
1367652_at	Igfbp3				7.27155	5.48871	mm	-0.127606	-0.0334875	0.431422	0.625966	0.952907	0.915495	-0.807925	-0.496009	-4.69471	-5.16084	0.58199	-0.61112	0.405553	-0.647277
1367653_a_at	Mdh1				13.7574	12.075	pp	0.0227612	0.029638	0.722042	0.589429	0.985665	0.904815	0.362305	0.549607	-4.78903	-5.13956	0.188094	-0.334873	0.413534	-0.685336
1367654_at	Fat1				9.61211	7.61877	pm	0.0166846	-0.00544586	0.87034	0.952725	0.995516	0.990878	0.165967	-0.0601269	-4.80841	-5.25384	0.0992263	-0.480944	0.0559445	-0.92105
1367655_at	Tmsb10				11.1664	9.99375	mm	-0.00659062	-0.0750694	0.962451	0.163125	0.998684	0.731995	-0.0478495	-1.45492	-4.81317	-4.49293	0.0327409	-0.568354	1.04481	-0.12865
1367656_at	Psmb7				12.0335	10.406	pp	0.0843783	0.0403679	0.215079	0.403031	0.941466	0.842072	1.29291	0.856669	-4.52431	-4.97839	0.649445	-0.151486	0.614783	-0.060905
1367657_at	Btg1				12.0787	10.3965	mm	-0.0749976	-0.111941	0.47585	0.25184	0.959009	0.773057	-0.730817	-1.18443	-4.71572	-4.73794	0.436325	-0.523254	1.10039	-0.82256
1367658_at	Shank3				11.0179	9.19569	pp	0.0821713	0.0816951	0.443577	0.37092	0.954031	0.830411	0.786356	0.917978	-4.70077	-4.93853	0.472228	-0.387382	0.836713	-0.860187
1367659_s_at	Dci				9.84965	8.25583	pp	0.0968622	0.131531	0.340958	0.149037	0.946737	0.725788	0.982629	1.50834	-4.64052	-4.44014	0.572656	-0.640174	1.33478	-0.62863
1367660_at	Fabp3				9.48437	7.96592	pp	0.184217	0.13269	0.208375	0.271819	0.941466	0.784884	1.31304	1.1341	-4.516	-4.77911	0.880151	0.220452	1.16546	0.00762
1367661_at	S100a6				8.09406	6.60736	mm	-0.197471	-0.232232	0.489334	0.32289	0.96009	0.80868	-0.708292	-1.0168	-4.72151	-4.86921	0.671543	-0.873717	1.45022	-1.21389
1367662_at	Hsd17b10				10.9542	9.23489	pp	0.077195	0.0692459	0.34427	0.254043	0.946737	0.77438	0.975706	1.17874	-4.64284	-4.74267	0.524777	-0.265765	0.896401	-0.129149
1367663_at	Psme1				11.0468	9.48227	mm	-0.0562928	-0.107885	0.665551	0.25287	0.980985	0.773482	-0.440693	-1.18176	-4.77737	-4.74016	0.290576	-0.629247	1.08086	-0.83165
1367664_at	Ankrd1				5.85704	3.68469	mm	-0.423419	-0.0418551	0.595425	0.537604	0.974023	0.885951	-0.542208	-0.628603	-4.75904	-5.10441	0.859111	-1.07331	0.50987	-0.77142
1367665_at	Ankrd1				3.98377	3.85862	mm	-0.279664	-0.0461174	0.571808	0.480881	0.968656	0.866842	-0.577699	-0.72001	-4.7518	-5.05821	0.721041	-0.601979	0.574007	-0.703403
1367666_at	Hnrph1				11.7563	10.1256	pp	0.058991	0.0369678	0.325672	0.47564	0.946737	0.86467	1.01521	0.728765	-4.62946	-5.05347	0.510415	-0.162192	0.535734	-0.761586
1367667_at	Fdps				10.7747	9.43621	pp	0.117609	0.0975918	0.147814	0.133734	0.941076	0.717257	1.52376	1.57135	-4.42416	-4.37615	0.791264	0.285238	1.20009	0.329687
1367668_a_at	Scd				14.1245	12.3886	pp	0.0256389	0.041939	0.707627	0.486701	0.984527	0.869104	0.382065	0.710355	-4.7863	-5.06336	0.200334	-0.402537	0.549372	-0.612608
1367669_a_at	Map1lc3b				10.9776	9.40905	pp	0.0551181	0.0355843	0.3433	0.388102	0.946737	0.835968	0.977728	0.884754	-4.64216	-4.96044	0.492558	-0.218486	0.617078	-0.273196
1367670_at	Fh1				10.9349	9.4398	pp	0.078198	0.0649145	0.337739	0.30844	0.946737	0.80108	0.989403	1.04854	-4.63825	-4.84565	0.531672	0.017099	0.817144	-0.158134
1367671_at	Pcna				11.443	9.71905	mm	-0.0221755	-0.0343579	0.734435	0.502621	0.985933	0.875395	-0.345435	-0.684285	-4.79125	-5.07696	0.1799	-0.446656	0.502155	-0.618735
1367672_at	Hsd17b4				10.2322	8.49588	pp	0.124697	0.0960749	0.0877066	0.0799213	0.941076	0.693378	1.82327	1.85728	-4.28127	-4.06461	0.895003	0.248244	1.30631	0.18217
1367673_at	Selenbp1				8.18585	6.50313	pp	0.0359589	0.103383	0.722521	0.288888	0.985665	0.792556	0.361651	1.09323	-4.78912	-4.81144	0.214846	-0.339765	1.01896	-0.91497
1367674_at	Pitpnb				10.5644	8.86151	mm	-0.0375276	-0.00234886	0.604176	0.964068	0.974263	0.993388	-0.52924	-0.045688	-4.76158	-5.25443	0.279958	-0.159513	0.0340689	-0.776955
1367675_at	Cib1				9.94989	8.34131	pm	0.0559662	-0.0308149	0.469764	0.613631	0.958226	0.912378	0.74111	-0.513931	-4.71302	-5.15396	0.396296	-0.700014	0.40139	-1.22948
1367676_at	Hmgb2				8.29716	6.44387	mm	-0.128903	-0.0871695	0.337051	0.420319	0.946737	0.847918	-0.990856	-0.824978	-4.63776	-4.99802	0.649713	-0.391237	0.815239	-0.10004
1367677_at	Prdx5				11.7993	10.1121	mm	-0.124869	-0.0625613	0.14226	0.347126	0.941076	0.819819	-1.5465	-0.965752	-4.41377	-4.90579	0.814479	0.160644	0.768069	-0.546061
1367678_at	Sdha				12.5006	10.6763	pp	0.048651	0.08612	0.468903	0.0906473	0.958074	0.696116	0.742572	1.78915	-4.71264	-4.14177	0.383589	-0.204308	1.23444	0.501847
1367679_at	Cd74	Gene candidate	MR	MR	8.41449	6.90133	mm	-1.14006	-1.2928	0.0327461	0.0151788	0.941076	0.681754	-2.34563	-2.68691	-4.01136	-3.02218	2.73136	0.71805	5.16536	1.67027
1367680_at	Acox1				11.1012	9.58271	pp	0.0343039	0.017403	0.629064	0.73979	0.978225	0.946212	0.492848	0.33737	-4.7684	-5.21136	0.259793	-0.244422	0.251275	-0.560702
1367681_at	Cd151				10.766	9.26272	pp	0.0954567	0.0776576	0.282268	0.183517	0.943362	0.745105	1.11418	1.38392	-4.59415	-4.56095	0.612332	-0.146526	1.02618	0.11622
1367682_at	Mdk				10.1724	8.40995	pp	0.0277229	0.0715997	0.768336	0.238829	0.989571	0.768119	0.299796	1.21886	-4.79674	-4.70895	0.173334	-0.44844	0.925437	-0.550923
1367683_at	Kpna2				8.97552	7.41306	pp	0.0643225	0.009463	0.576582	0.917721	0.969054	0.984756	0.570464	0.104784	-4.75331	-5.25099	0.355522	-0.632632	0.0973583	-0.407014
1367684_at	Crybb2				3.44513	4.07164	mm	-0.916854	-0.0413147	0.130444	0.493986	0.941076	0.872125	-1.59749	-0.698366	-4.39017	-5.06967	2.09923	-0.37547	0.540652	-0.516018
1367685_at	Rps27a				14.0773	12.5621	mp	-0.083053	0.0227818	0.232954	0.554007	0.941466	0.890967	-1.24156	0.603183	-4.54512	-5.11621	0.628928	0.109886	0.425192	-0.43826
1367686_at	Serp1				12.0478	10.3066	mm	-0.0286324	-0.00884058	0.598614	0.82327	0.974023	0.967661	-0.537472	-0.226666	-4.75998	-5.23539	0.279124	-0.230938	0.16102	-0.501416
1367687_a_at	Pam				11.9155	10.0616	pp	0.045855	0.0288891	0.467344	0.571983	0.957994	0.89772	0.745224	0.57578	-4.71194	-5.12841	0.381406	-0.42808	0.423581	-0.718099
1367688_at	Scamp4				8.78604	7.46625	pp	0.0317542	0.01973	0.781625	0.659185	0.99146	0.926595	0.28209	0.448539	-4.79866	-5.17792	0.176481	-0.550338	0.320869	-0.858761
1367689_a_at	Cd36				4.92666	3.33413	mm	-0.149762	-0.0266721	0.842931	0.758582	0.994665	0.950948	-0.201514	-0.312119	-4.80596	-5.21766	0.312779	-1.16027	0.282583	-1.19293
1367690_at	Ssr4				11.2532	9.99365	mp	-0.0358915	0.0120658	0.672313	0.757304	0.981422	0.950428	-0.431169	0.31383	-4.7789	-5.21725	0.239645	-0.827155	0.222734	-0.644672
1367691_at	Prkcdbp				10.0144	8.2043	pp	0.147068	0.154302	0.171358	0.113707	0.941076	0.706546	1.43465	1.66369	-4.46401	-4.27918	0.833444	-0.102577	1.50406	-0.31435
1367692_at	Sbp				4.92979	3.67228	pm	0.100461	-0.000896702	0.865923	0.985161	0.995516	0.997895	0.171678	-0.0188631	-4.80805	-5.2551	0.236607	-1.10283	0.0137747	-0.730886
1367693_at	Ywhah				13.5326	11.9115	mm	-0.0209875	-0.025164	0.767623	0.577034	0.989322	0.899236	-0.30075	-0.568161	-4.79663	-5.13171	0.159228	-0.569695	0.405818	-0.584855
1367694_at	Hadhb				11.9557	10.4756	pp	0.0289845	0.0485541	0.673362	0.356893	0.981422	0.823589	0.429694	0.945879	-4.77914	-4.91959	0.225312	-0.188571	0.693039	-0.289207
1367695_at	Qdpr				11.943	10.1556	pp	0.0877782	0.109238	0.513854	0.373099	0.961832	0.830429	0.668249	0.913708	-4.73139	-4.94139	0.444133	-0.635837	0.954624	-1.10711
1367696_at	Ifitm2				8.79047	6.88331	mm	-0.160851	-0.151031	0.288312	0.316912	0.943362	0.80578	-1.09976	-1.02981	-4.59945	-4.85963	0.757608	-0.548802	1.18258	-1.3773
1367697_at	Mapk14				10.2623	8.86528	pm	0.0010895	-0.0378155	0.989359	0.588306	0.999733	0.904208	0.013555	-0.551279	-4.81356	-5.13886	0.00747855	-0.512271	0.453193	-1.21032
1367698_a_at	NA				10.2071	8.51167	mm	-0.0739389	-0.0651533	0.315271	0.352017	0.946737	0.821874	-1.03801	-0.955754	-4.62155	-4.91277	0.539688	-0.295617	0.776028	-0.583872
1367699_at	Sh3gl1	Gene candidate	MR	MR	7.7889	5.93285	mm	-0.387477	-0.223761	0.0590994	0.00510076	0.941076	0.681754	-2.03787	-3.19303	-4.17256	-2.33741	1.52165	0.11723	2.33713	1.12954
1367700_at	Fmod				7.20594	5.36634	mp	-0.220364	0.0174383	0.38515	0.935796	0.951616	0.987539	-0.893834	0.0817025	-4.66917	-5.25266	0.794364	-1.27502	0.114327	-2.64482
1367701_at	Ramp2				9.7906	7.90823	pp	0.0785434	0.108043	0.394032	0.0969958	0.952034	0.699518	0.876836	1.75207	-4.6744	-4.18302	0.494296	-0.479408	1.32259	-0.31702
1367702_at	Acadm				10.036	8.55223	mp	-0.0430082	0.0314956	0.674107	0.663221	0.981422	0.92728	-0.428648	0.442845	-4.7793	-5.17986	0.255301	-0.548635	0.370108	-0.775002
1367703_at	Crygd				3.94466	3.82718	pm	0.757936	-0.0683722	0.155083	0.351017	0.941076	0.821283	1.49506	-0.957791	-4.43715	-4.91135	1.85531	0.45437	0.792502	-0.346068
1367704_at	Ap2b1				12.2473	10.4901	mm	-0.0542552	-0.0696509	0.500442	0.218073	0.961832	0.761042	-0.690011	-1.27689	-4.72608	-4.65859	0.374127	-0.202795	0.941902	-0.386358
1367705_at	Glrx1				10.5423	8.74775	mm	-0.101696	-0.152902	0.389403	0.0550059	0.952034	0.681754	-0.885662	-2.05382	-4.67169	-3.83315	0.551686	-0.500664	1.65129	0.39586
1367706_at	Vdac1				11.7911	10.3892	pp	0.0659513	0.0411592	0.386755	0.422954	0.952034	0.849313	0.890742	0.820223	-4.67013	-5.00091	0.471046	-0.230619	0.599428	-0.485672
1367707_at	Fasn				9.62525	7.9325	pp	0.0417821	0.0863218	0.690364	0.339831	0.983682	0.817206	0.40594	0.980848	-4.78281	-4.89515	0.24435	-0.354666	0.88799	-0.41994
1367708_a_at	Fasn				11.396	9.77042	pp	0.0457868	0.0517994	0.597503	0.420885	0.974023	0.848535	0.53912	0.823955	-4.75965	-4.99864	0.301039	-0.096543	0.650414	-0.244761
1367709_at	Cd63				12.2362	10.8357	mm	-0.132109	-0.121957	0.20219	0.169114	0.941466	0.735973	-1.33208	-1.43336	-4.50805	-4.51386	0.767095	-0.032209	1.25834	0.02529
1367710_at	Psme2		MR		10.1796	8.77059	mm	-0.186223	-0.182399	0.113897	0.0717582	0.941076	0.683592	-1.67597	-1.91477	-4.35308	-3.99821	0.995391	0.119019	1.73232	0.36483
1367711_at	Psmc2				12.7069	11.0111	pp	0.0524473	0.00378351	0.423961	0.932244	0.952907	0.98678	0.821356	0.0862342	-4.69086	-5.25236	0.421089	-0.158255	0.0619439	-0.30311
1367712_at	Timp1			MR	10.934	8.88199	mm	-0.874092	-0.870721	0.137204	0.121344	0.941076	0.707302	-1.56786	-1.62696	-4.40394	-4.31819	2.0334	0.89705	3.46954	2.07282
1367713_at	Eif2s1				11.085	9.29928	mp	-0.0286483	0.0142457	0.778041	0.836719	0.990515	0.969911	-0.286857	0.209137	-4.79816	-5.23834	0.170873	-0.22647	0.172188	-0.568385
1367714_at	Eif2b2				9.45717	7.83858	pp	0.000196647	0.0172104	0.997764	0.681526	0.999781	0.932143	0.00284814	0.417203	-4.8136	-5.18828	0.00150631	-0.349618	0.29609	-0.70983
1367715_at	Tnfrsf1a	Gene candidate	MR	MR	8.96485	7.73325	mm	-0.344857	-0.360053	0.101082	0.0535056	0.941076	0.681754	-1.74385	-2.06807	-4.32032	-3.8159	1.34724	0.47327	2.47899	1.08268
1367716_at	Itfg1				11.86	10.0019	pp	0.0776667	0.071792	0.256774	0.170421	0.942663	0.736849	1.1777	1.42873	-4.57018	-4.51831	0.596822	-0.137284	1.01874	-0.19452
1367717_at	Rps27				14.0953	12.4053	pp	0.0222948	0.0330575	0.756945	0.541589	0.988841	0.887297	0.315053	0.622389	-4.79499	-5.10734	0.167307	-0.342985	0.46528	-0.57265
1367718_at	Chkb		MR		9.95334	8.17821	pp	0.105817	0.150758	0.249325	0.00242936	0.942554	0.681754	1.19716	3.53015	-4.56265	-1.8792	0.66311	-0.228184	2.06992	1.38959
1367719_at	Ubr5				11.23	9.67968	pm	0.0327481	-0.0183372	0.723458	0.741365	0.985665	0.94637	0.360372	-0.335244	-4.78929	-5.21191	0.206842	-0.294401	0.254315	-0.537145
1367720_at	Alad		MR		9.46946	8.03398	pp	0.108622	0.0922099	0.0929015	0.0333345	0.941076	0.681754	1.79124	2.30676	-4.29711	-3.51898	0.856704	0.072483	1.46396	1.06605
1367721_at	Sdc4	Gene candidate	MR	MR	11.5474	10.0178	mm	-0.349527	-0.352161	0.03909	0.0276015	0.941076	0.681754	-2.25468	-2.39959	-4.05941	-3.39995	1.50908	0.634951	2.60266	1.08109
1367722_at	Dpp7				9.95177	8.46399	pp	0.0354873	0.0231339	0.677246	0.628495	0.981577	0.916127	0.424246	0.492355	-4.78	-5.16221	0.236213	-0.430722	0.356706	-0.419664
1367723_a_at	Sh2b3				9.2845	7.24125	mp	-0.00316345	0.0949387	0.967418	0.209359	0.998684	0.755914	-0.0415148	1.30254	-4.81327	-4.63574	0.0225347	-0.524057	1.0744	-0.52158
1367724_a_at	Atp6v0e1				11.0405	9.54049	pp	0.115103	0.094851	0.1468	0.135258	0.941076	0.718567	1.52785	1.56481	-4.4223	-4.38288	0.786965	-0.204179	1.18418	-0.39683
1367725_at	Pim3				9.22097	7.12054	mp	-0.027841	0.0497375	0.791315	0.61291	0.991742	0.912213	-0.269239	0.514984	-4.79999	-5.15354	0.162658	-0.443312	0.491302	-0.921838
1367726_at	Thra				11.1701	9.56854	mp	-0.0119396	0.0126586	0.903632	0.860369	0.99583	0.974284	-0.123082	0.178475	-4.81074	-5.24293	0.0725809	-0.540953	0.149399	-0.659477
1367727_at	Cyth2				10.3828	8.71438	pp	0.0733316	0.0493438	0.285525	0.287085	0.943362	0.791338	1.10638	1.09746	-4.59702	-4.80813	0.563435	-0.148732	0.771503	-0.192625
1367728_at	Tsn				9.39747	7.90475	mm	-0.102832	-0.0380057	0.192558	0.688651	0.941466	0.934049	-1.36267	-0.4073	-4.49513	-5.1914	0.708824	-0.120841	0.383124	-0.827526
1367729_at	Oat				11.0816	9.42104	pp	0.0871914	0.0494149	0.238633	0.29559	0.941466	0.795457	1.22589	1.07767	-4.55136	-4.82349	0.631224	-0.230973	0.761663	-0.015135
1367730_at	Uso1				10.7068	9.23695	pp	0.0366211	0.047331	0.575274	0.32184	0.969054	0.808081	0.572443	1.01907	-4.7529	-4.86754	0.296283	-0.667979	0.724261	-0.707049
1367731_at	Gnb1				10.3344	8.64696	mm	-0.0868565	-0.0875604	0.620077	0.507115	0.976686	0.877528	-0.505908	-0.677012	-4.76601	-5.08067	0.381442	-0.591831	0.738176	-0.919124
1367732_at	Gnb1				10.0343	8.73273	mm	-0.0985577	-0.0771919	0.355804	0.293532	0.946737	0.794215	-0.951957	-1.08242	-4.65067	-4.81982	0.566524	-0.252082	0.891731	-0.573929
1367733_at	Car2				11.9772	10.5077	pp	0.0917829	0.0608479	0.408508	0.506393	0.952581	0.877105	0.84967	0.678179	-4.68257	-5.08008	0.516333	-0.192098	0.623969	-0.535741
1367734_at	Akr1b1				10.4301	9.15541	pp	0.114678	0.0326567	0.178859	0.420932	0.941076	0.848535	1.40839	0.82387	-4.47548	-4.99869	0.749554	-0.098033	0.575597	-0.393697
1367735_at	Acadl				10.1962	8.47945	pp	0.129237	0.108163	0.124695	0.0959646	0.941076	0.699518	1.62374	1.75795	-4.37787	-4.17652	0.847109	-0.252081	1.32545	-0.09466
1367736_at	Rraga				11.952	10.3648	pp	0.081921	0.00817447	0.384062	0.893613	0.951325	0.98189	0.895934	0.135663	-4.66852	-5.24812	0.508634	-0.225955	0.106611	-0.920939
1367737_at	Fuca1				11.174	9.48024	pp	0.0116288	0.0154609	0.880613	0.813542	0.995516	0.965477	0.152702	0.239391	-4.80921	-5.2331	0.0828337	-0.494871	0.192965	-0.912985
1367738_at	Unc119				9.39952	7.56009	pp	0.0641461	0.0967571	0.462486	0.0567202	0.957061	0.681754	0.753526	2.03796	-4.70972	-3.85229	0.418712	-0.403671	1.37878	-0.11279
1367739_at	Cox8b				4.7824	5.01902	pm	0.458375	-0.0484833	0.428285	0.545711	0.952907	0.888936	0.813554	-0.615988	-4.6931	-5.11032	1.08928	-0.81937	0.535685	-1.22555
1367740_at	Ckb				12.3358	10.7591	mm	-0.0615176	-0.0109739	0.422076	0.857469	0.952907	0.973616	-0.824774	-0.182225	-4.68987	-5.2424	0.438175	-0.316966	0.143136	-0.543981
1367741_at	Herpud1				9.85244	8.02835	pp	0.169839	0.133644	0.258081	0.0696176	0.942663	0.683539	1.17433	1.93081	-4.57148	-3.97949	0.802614	-0.423026	1.51422	0.26996
1367742_at	Cpt1b				6.7983	4.75093	pm	0.184688	-0.0274106	0.441415	0.72452	0.954031	0.942461	0.790164	-0.358054	-4.69971	-5.20584	0.686199	-0.970091	0.308936	-1.12238
1367743_at	Pfkl				9.033	6.9757	mm	-0.0410282	-0.103897	0.724335	0.275962	0.985665	0.787619	-0.359175	-1.12401	-4.78945	-4.78718	0.225894	-0.299678	1.03581	-0.43051
1367744_at	Maged2				9.47035	7.80341	pp	0.196447	0.0250821	0.0231737	0.661966	0.941076	0.926985	2.52056	0.444613	-3.91849	-5.17926	1.22933	0.411037	0.340244	-0.954886
1367745_at	Dgkz				12.3244	10.6159	mm	-0.111757	-0.093194	0.484396	0.463827	0.959634	0.860841	-0.716497	-0.748708	-4.71942	-5.0425	0.51434	-0.50914	0.800439	-0.898071
1367746_a_at	Flot2				10.0167	8.28125	mm	-0.00544688	-0.0178109	0.92086	0.688554	0.997243	0.934049	-0.10099	-0.407435	-4.81168	-5.19136	0.0528754	-0.183729	0.291399	-0.625205
1367747_at	Arl3				11.9732	10.5542	pp	0.0758291	0.0473719	0.186428	0.256086	0.941466	0.774862	1.38279	1.17349	-4.48654	-4.74701	0.677122	0.125054	0.807096	-0.166146
1367748_at	Arf5				10.3067	8.66899	pp	0.0138287	0.0290291	0.871864	0.614059	0.995516	0.912658	0.163997	0.513306	-4.80853	-5.1542	0.0918591	-0.414453	0.392676	-1.02314
1367749_at	Lum				8.22704	5.57911	pp	0.0203068	0.123049	0.801354	0.318071	0.991893	0.80617	0.255974	1.02727	-4.80129	-4.86151	0.140433	-0.520998	1.07091	-0.75447
1367750_at	Prpsap1				9.35012	7.99854	pp	0.0149957	0.0822768	0.882038	0.159671	0.995516	0.730611	0.150866	1.46766	-4.80931	-4.48047	0.0898019	-0.49995	1.0837	0.314414
1367751_at	Dpm2				9.73441	8.04544	pp	0.0699361	0.0685324	0.263312	0.154809	0.942663	0.729115	1.16097	1.48597	-4.57659	-4.46241	0.580161	-0.039703	1.03071	-0.08649
1367752_at	Bcar1				8.26304	7.44566	pm	0.0215959	-0.0385414	0.878425	0.576206	0.995516	0.899202	0.155525	-0.569408	-4.80904	-5.13117	0.106764	-0.444137	0.465437	-0.417542
1367753_at	Sec31a		MR		7.87653	6.11595	mp	-0.211331	0.14333	0.193263	0.0118495	0.941466	0.681754	-1.36039	2.80347	-4.49611	-2.86593	0.953915	-0.118055	1.84782	0.54976
1367754_s_at	Asl				8.31499	6.58658	pp	0.0608207	0.00578003	0.609742	0.921094	0.974348	0.985431	0.521038	0.100472	-4.76316	-5.25134	0.329874	-0.557803	0.0776727	-0.799851
1367755_at	Cdo1				12.5584	10.6715	mm	-0.177705	-0.149178	0.18777	0.227801	0.941466	0.76436	-1.37834	-1.24918	-4.48844	-4.68287	0.886723	0.05324	1.29135	-0.31336
1367756_at	Gfm1				8.96027	7.71568	mp	-0.120703	0.0791203	0.350948	0.122291	0.946737	0.707592	-0.96189	1.62254	-4.64741	-4.32285	0.621284	-0.119561	1.13471	0.171818
1367757_at	Cox6c				13.9324	12.3136	pp	0.012917	0.0294142	0.850935	0.551046	0.995516	0.890482	0.191108	0.607741	-4.80673	-5.11413	0.100633	-0.245595	0.442389	-0.508636
1367758_at	Afp				5.22328	4.03051	mm	-0.498913	-0.0827852	0.467626	0.237439	0.957994	0.768119	-0.744744	-1.22262	-4.71206	-4.70574	1.08871	-1.72029	0.981036	-0.750974
1367759_at	H1f0				9.79859	8.16016	pp	0.0131273	0.0297563	0.827462	0.516398	0.99422	0.879874	0.221693	0.662105	-4.80436	-5.08816	0.114904	-0.364638	0.473033	-0.869857
1367760_at	Map2k1				11.6389	9.91679	mm	-0.11555	-0.0698053	0.1528	0.251482	0.941076	0.773057	-1.50395	-1.18536	-4.43314	-4.73717	0.780683	-0.257887	0.902021	-0.275429
1367761_at	NA				10.0784	8.31646	mp	-0.0146194	0.0194046	0.85887	0.639638	0.995516	0.919774	-0.180813	0.476336	-4.80745	-5.16812	0.0998689	-0.47925	0.337252	-0.639066
1367762_at	Sst				10.9227	9.15428	pp	0.0402167	0.0158965	0.736293	0.866256	0.986499	0.975532	0.342914	0.170871	-4.79157	-5.24395	0.218154	-0.435802	0.160851	-0.582878
1367763_at	Acat1				10.1609	8.7379	mp	-0.0314761	0.0363987	0.734623	0.583466	0.985933	0.902822	-0.34518	0.558508	-4.79128	-5.13582	0.198421	-0.522702	0.449828	-0.45804
1367764_at	Ccng1				12.0112	10.1482	pp	0.0365925	0.0676682	0.557296	0.244595	0.966483	0.771139	0.599885	1.20343	-4.74705	-4.72203	0.308479	-0.397593	0.899927	-0.746273
1367765_at	Tcn2				10.0263	8.84485	mm	-0.0104601	-0.0173867	0.941936	0.770922	0.997769	0.953453	-0.0740329	-0.295652	-4.81256	-5.22151	0.0512382	-1.20091	0.230023	-1.71198
1367766_at	Nme2				12.5641	10.5761	mp	-0.00736059	0.0255331	0.903673	0.575788	0.99583	0.899188	-0.12303	0.570037	-4.81075	-5.1309	0.0638526	-0.643445	0.408003	-0.984777
1367767_at	Hmgcl				8.59949	7.16445	pp	0.049122	0.0266552	0.575555	0.649185	0.969054	0.923405	0.572018	0.462713	-4.75298	-5.17299	0.320402	-0.4951	0.356562	-1.36109
1367768_at	Lxn				11.4655	9.96461	pp	0.0614933	0.0485336	0.370324	0.326522	0.949034	0.810867	0.922806	1.00899	-4.66007	-4.87492	0.474703	-0.450927	0.723861	-0.786959
1367769_at	Polr2g				11.1277	9.40246	pp	0.0630786	0.0166671	0.436968	0.789044	0.953689	0.957188	0.798037	0.27162	-4.69751	-5.22676	0.431925	-0.099431	0.214674	-0.808836
1367770_at	Degs1				11.6848	10.1347	pp	0.0431322	0.135931	0.525932	0.0213141	0.962359	0.681754	0.64893	2.52495	-4.73597	-3.23667	0.337242	-0.405997	1.72868	0.34619
1367771_at	Tsc22d3				11.0378	8.96893	pp	0.204243	0.122586	0.101409	0.322843	0.941076	0.80868	1.74203	1.0169	-4.32121	-4.86914	1.05554	0.412744	1.06362	-0.30622
1367772_at	Clns1a				10.8054	9.02895	mp	-0.0348242	0.0112933	0.624526	0.799057	0.97696	0.96159	-0.499432	0.258413	-4.7672	-5.22945	0.263331	-0.156408	0.185237	-0.44939
1367773_at	NA				9.39853	7.87845	mm	-0.0963008	-0.0275636	0.326293	0.596222	0.946737	0.907017	-1.01387	-0.539522	-4.62992	-5.14372	0.581592	-0.102808	0.399306	-0.314785
1367774_at	Gsta3				12.7762	11.0144	pp	0.0571797	0.0825685	0.522866	0.151736	0.961832	0.727638	0.65381	1.4978	-4.73483	-4.45067	0.367842	-0.665478	1.09777	-0.28101
1367775_at	Amacr		MR		9.6703	8.04098	pp	0.122215	0.0904372	0.140418	0.0507416	0.941076	0.681754	1.5542	2.09531	-4.41023	-3.78277	0.810725	0.09483	1.37487	0.606026
1367776_at	Cdk1				6.30801	4.46086	mm	-0.124444	-0.115664	0.530942	0.0875385	0.962359	0.695136	-0.640988	-1.80813	-4.73782	-4.12044	0.510914	-0.597196	1.38112	0.656501
1367777_at	Decr1				10.8849	9.11698	mm	-0.00635503	-0.0235069	0.942913	0.737754	0.997769	0.945547	-0.0727854	-0.340118	-4.8126	-5.21065	0.0412833	-0.956794	0.281334	-1.82718
1367778_at	Furin				7.73482	5.55171	mm	-0.130787	-0.0769332	0.324475	0.193221	0.946737	0.749811	-1.01781	-1.35235	-4.62857	-4.59037	0.66312	0.000923	1.00914	-0.63071
1367779_at	Bin1				10.7918	9.44024	mp	-0.0384452	0.0889231	0.700406	0.207383	0.98395	0.755914	-0.392024	1.30847	-4.78487	-4.63041	0.231525	-0.682371	1.04802	0.183377
1367780_at	Pttg1	Gene candidate	MR	MR	7.2145	5.47846	mm	-0.588018	-0.13057	0.0242985	0.0270945	0.941076	0.681754	-2.49677	-2.40864	-3.93114	-3.38825	2.01505	0.30346	1.66579	0.889902
1367781_at	Pip				2.95382	3.32263	mm	-0.366475	-0.114406	0.469751	0.0557054	0.958226	0.681754	-0.741132	-2.04729	-4.71302	-3.84103	0.931628	-0.980512	1.46413	0.54683
1367782_at	Cox6a2				5.49414	5.52438	pp	0.391339	0.236633	0.573285	0.157738	0.968682	0.729718	0.575457	1.47488	-4.75227	-4.47336	0.850558	-0.221782	1.74297	-0.66634
1367783_at	Gabarapl2				12.5116	10.98	mm	-0.0780149	-0.0100708	0.371558	0.81524	0.949034	0.965664	-0.920364	-0.237167	-4.66084	-5.23351	0.507793	-0.507167	0.169341	-0.504845
1367784_a_at	Clu				14.5561	12.8522	mm	-0.0551861	-0.039796	0.38757	0.38975	0.952034	0.836843	-0.889176	-0.88162	-4.67061	-4.96247	0.452609	-0.237687	0.625851	-0.681249
1367785_at	Cnn1				5.37465	4.02136	pp	0.252672	0.0550395	0.601013	0.380442	0.974023	0.832749	0.533916	0.899442	-4.76067	-4.95084	0.65945	-0.52241	0.701223	-0.536197
1367786_at	Psmb8	Gene candidate	MR	MR	8.94955	7.35668	mm	-0.421831	-0.454221	0.0590953	0.0484622	0.941076	0.681754	-2.03791	-2.1188	-4.17254	-3.75403	1.58527	0.48597	2.80646	0.81403
1367787_at	Ica1				9.55718	7.59934	pp	0.0174215	0.0370476	0.864193	0.58059	0.995516	0.900941	0.173917	0.562818	-4.8079	-5.13399	0.103827	-0.994233	0.45504	-1.22689
1367788_at	Phkg2				9.1985	7.34941	pp	0.0757159	0.0349669	0.42334	0.504816	0.952907	0.876042	0.822482	0.680728	-4.69054	-5.07878	0.469271	-0.43508	0.502945	-0.378961
1367789_at	Slc27a1				11.2665	9.58748	pp	0.0829869	0.0411718	0.374923	0.58555	0.949034	0.903264	0.913734	0.555392	-4.66294	-5.13714	0.517102	-0.27416	0.471373	-0.36279
1367790_at	Snd1				9.34818	7.65768	mm	-0.0600692	-0.0432095	0.503622	0.353671	0.961832	0.822502	-0.684821	-0.952393	-4.72736	-4.9151	0.385377	-0.332438	0.674998	-0.755682
1367791_at	Ramp1				9.83583	7.70525	pp	0.0568675	0.146468	0.641675	0.219283	0.979121	0.761593	0.47467	1.27339	-4.77164	-4.66167	0.304157	-0.49445	1.29215	-1.02834
1367792_at	Psp				4.28532	4.03543	mm	-0.276333	-0.0699878	0.675147	0.22974	0.981422	0.76436	-0.427189	-1.24377	-4.77953	-4.68756	0.617338	-1.26205	0.928801	0.080483
1367793_at	Ddt				11.4452	9.60551	pp	0.0544048	0.0413321	0.528561	0.568165	0.962359	0.895545	0.644757	0.581563	-4.73694	-5.12588	0.35829	-0.534529	0.484777	-0.954823
1367794_at	A2m	Gene candidate	MR	MR	10.319	8.73212	mm	-0.451182	-0.455659	0.0411449	0.0267002	0.941076	0.681754	-2.22817	-2.4158	-4.07337	-3.37899	1.69704	0.39662	2.95989	0.86812
1367795_at	Ifrd1				10.8391	9.11768	mm	-0.172925	-0.163608	0.271346	0.238431	0.943362	0.768119	-1.14084	-1.21993	-4.58421	-4.70803	0.797771	-0.399509	1.33413	-0.78793
1367796_at	Mgat1				8.12223	6.55968	mp	-0.0328954	0.0411098	0.756061	0.524244	0.988841	0.881697	-0.31624	0.649622	-4.79485	-5.09431	0.191409	-0.544707	0.516325	-0.716455
1367797_at	Men1				7.83952	6.38432	mp	-0.196298	0.0021163	0.171103	0.96483	0.941076	0.993622	-1.43556	0.0447188	-4.46361	-5.25447	0.946046	-0.350194	0.0326197	-0.742881
1367798_at	Ahcy				9.50879	7.87722	mp	-0.0133964	0.00157637	0.849384	0.972316	0.995516	0.994937	-0.193123	0.0351951	-4.80658	-5.25476	0.102244	-0.252186	0.0253763	-0.657742
1367799_at	Eef1a2				11.803	10.0863	pp	0.0560836	0.0519691	0.597204	0.537834	0.974023	0.885951	0.539563	0.628244	-4.75956	-5.10458	0.325296	-0.504132	0.558136	-1.05203
1367800_at	Plat				10.5762	8.60663	mm	-0.103762	-0.0547537	0.344052	0.504332	0.946737	0.875939	-0.97616	-0.681512	-4.64268	-5.07838	0.586795	-0.445025	0.59716	-1.03048
1367801_at	Ece1				8.53159	7.11257	mp	-0.122437	0.0467329	0.260036	0.4047	0.942663	0.842985	-1.16931	0.853572	-4.5734	-4.98034	0.693438	0.259302	0.640421	-1.03021
1367802_at	Sgk1			MR	11.4237	9.84439	mm	-0.396235	-0.405063	0.176783	0.151328	0.941076	0.727638	-1.41557	-1.49938	-4.47236	-4.44909	1.31415	0.638322	2.28704	1.28698
1367803_at	Nup54				7.69284	5.49964	mm	-0.400852	-0.09218	0.0524743	0.349722	0.941076	0.820699	-2.10096	-0.960432	-4.1399	-4.90951	1.56596	0.6847	0.904805	-0.889175
1367804_at	Apcs				6.26068	4.68829	mm	-0.0523172	-0.014912	0.905596	0.824312	0.995903	0.967746	-0.12056	-0.225305	-4.81086	-5.23563	0.143269	-0.775526	0.183373	-1.1816
1367805_at	Gls				11.3537	9.66738	pp	0.070168	0.039798	0.24639	0.486552	0.941466	0.869104	1.20495	0.710601	-4.5596	-5.06323	0.598658	0.27484	0.539431	-0.426892
1367806_at	Gls				9.83934	8.54661	mp	-0.0675037	0.0321063	0.372764	0.611782	0.949034	0.912213	-0.917983	0.516631	-4.6616	-5.1529	0.483983	-0.144901	0.408882	-0.721308
1367807_at	Plod1				9.55512	7.97722	pp	0.0114392	0.0750481	0.877052	0.332052	0.995516	0.814076	0.157298	0.997197	-4.80894	-4.88345	0.0842533	-0.489741	0.842657	-0.299903
1367808_at	Timm8b		MR		12.9961	11.185	pp	0.0728289	0.0382955	0.226546	0.252473	0.941466	0.773482	1.2596	1.18279	-4.53788	-4.73931	0.623203	0.157439	0.840216	0.251826
1367809_at	Prl4a1				5.25621	4.3671	pp	0.182995	0.0235911	0.798965	0.747664	0.991742	0.94796	0.259127	0.326763	-4.80099	-5.21407	0.39193	-1.53781	0.275189	-1.05212
1367810_at	Slc6a8				9.42112	8.11772	pp	0.145746	0.107076	0.0840334	0.136033	0.941076	0.718715	1.84696	1.56151	-4.26948	-4.38626	0.947646	0.511357	1.24191	0.11228
1367811_at	Phgdh				11.1962	9.54347	pp	0.00856047	0.071776	0.931589	0.410396	0.997769	0.845115	0.0872591	0.843063	-4.81216	-4.9869	0.0516911	-0.578337	0.754886	-0.848484
1367812_at	Sptbn2				12.2054	10.5381	pp	0.0164165	0.0549605	0.836957	0.44004	0.99422	0.855171	0.209296	0.789827	-4.80536	-5.01901	0.114478	-0.285947	0.649696	-0.696254
1367813_at	Ppp1r14a			MR	9.33952	7.87961	pp	0.299952	0.369814	0.146991	0.0405022	0.941076	0.681754	1.52708	2.20963	-4.42265	-3.64152	1.18797	0.05245	2.58012	1.37421
1367814_at	Atp1b1			MR	14.0696	12.3209	mm	-0.179783	-0.150369	0.0945447	0.0578459	0.941076	0.681754	-1.78143	-2.02778	-4.30193	-3.86453	1.0098	0.178399	1.62978	0.1663
1367815_at	Slc5a6				9.79086	8.13657	pp	0.128388	0.0928892	0.0748081	0.113277	0.941076	0.706546	1.91077	1.66582	-4.23744	-4.27691	0.927537	0.241163	1.21567	0.03778
1367816_at	Hopx				11.5015	9.85989	pp	0.0705974	0.0679537	0.552849	0.495764	0.966181	0.872639	0.606746	0.695455	-4.74555	-5.07119	0.382933	-0.416734	0.664828	-0.661952
1367817_at	Hdgf				9.95391	8.12451	pp	0.0709824	0.0865105	0.36305	0.0939336	0.946737	0.697632	0.937309	1.76968	-4.65542	-4.16349	0.498043	-0.321447	1.22821	0.379212
1367818_at	Coq3				9.97348	8.04844	pp	0.0587271	0.0944227	0.509013	0.16847	0.961832	0.735045	0.676066	1.43565	-4.7295	-4.51164	0.379218	-0.366183	1.12869	0.431833
1367819_at	Got2				12.4289	10.6128	pp	0.0389254	0.0323678	0.597733	0.597603	0.974023	0.907017	0.538778	0.537478	-4.75972	-5.14456	0.286282	-0.376722	0.420273	-0.977387
1367820_at	NA				10.6865	8.92736	pp	0.0317746	0.0267645	0.679546	0.5389	0.981881	0.88648	0.421026	0.626579	-4.7805	-5.10537	0.226988	-0.669244	0.444157	-0.613503
1367821_a_at	Cacna1a				6.96818	4.58414	mm	-0.148442	-0.0631934	0.411507	0.403426	0.952581	0.842349	-0.844121	-0.855935	-4.68422	-4.97885	0.638802	-0.503438	0.72035	-0.62117
1367822_at	Cacna1a				5.70712	4.06055	pm	0.931078	-0.0698811	0.140304	0.187327	0.941076	0.746648	1.55468	-1.37137	-4.41001	-4.57271	2.09068	-0.30517	0.984879	0.042189
1367823_at	Timp2				8.95261	7.58674	mm	-0.0683602	-0.0275439	0.604678	0.712572	0.974263	0.939894	-0.528498	-0.37435	-4.76173	-5.20127	0.349879	-0.718861	0.317587	-1.00486
1367824_at	Fnta				11.0698	9.32246	pp	0.0824634	0.0922479	0.307584	0.120628	0.944353	0.707302	1.05521	1.63032	-4.6155	-4.31465	0.563412	-0.068547	1.1983	0.323674
1367825_at	Ralgds	Gene candidate	MR	MR	9.78046	8.58155	mm	-0.243794	-0.182031	0.0762146	0.0478467	0.941076	0.681754	-1.9006	-2.12532	-4.24258	-3.74603	1.18875	0.447124	1.81216	0.852699
1367826_at	Nfe2l2				10.6708	8.95138	mm	-0.118774	-0.122381	0.324458	0.252051	0.946737	0.773259	-1.01784	-1.18389	-4.62856	-4.7384	0.635648	-0.004723	1.14624	-0.19504
1367827_at	Ppp2cb				12.7645	11.2528	pp	0.00485839	0.00883018	0.928801	0.812995	0.997769	0.965431	0.0908246	0.240107	-4.81204	-5.23297	0.047652	-0.277363	0.171384	-0.334912
1367828_at	Acads				8.38713	7.23778	pp	0.041127	0.044309	0.759193	0.413601	0.988841	0.845924	0.312036	0.837191	-4.79534	-4.99053	0.208985	-0.430758	0.621518	-0.175939
1367829_at	Echs1				9.78719	8.55131	pp	0.0315924	0.0560841	0.779855	0.404926	0.991157	0.842985	0.284443	0.853153	-4.79841	-4.9806	0.176948	-0.338871	0.684742	-0.566578
1367830_a_at	Tp53				7.90172	6.96834	mm	-0.193308	-0.0987005	0.428816	0.057947	0.952907	0.681754	-0.812599	-2.02687	-4.69338	-3.86561	0.711323	0.078052	1.3832	0.4285
1367831_at	Tp53				8.80118	7.45223	mm	-0.0467762	-0.0659832	0.723544	0.426809	0.985665	0.850737	-0.360255	-0.813297	-4.7893	-5.00509	0.239538	-0.792962	0.713499	-0.438901
1367832_at	Lypla1				10.7853	8.85382	pp	0.144652	0.0636438	0.0703394	0.24693	0.941076	0.771763	1.94427	1.19726	-4.22048	-4.72722	0.971416	0.402465	0.878482	-0.01355
1367833_at	Psmc5	Gene candidate	MR	MR	12.1812	10.6677	pp	0.148337	0.0896497	0.0151375	0.0906525	0.941076	0.696116	2.73222	1.78911	-3.80622	-4.1418	1.17737	0.780033	1.25005	0.686463
1367834_at	Srm				9.50412	7.8123	mm	-0.064286	-0.0189571	0.485659	0.779684	0.959684	0.954364	-0.714394	-0.284011	-4.71995	-5.22411	0.405457	-0.685013	0.231808	-0.699178
1367835_at	Pcsk1n				12.6218	11.4897	pp	0.0977616	0.0914409	0.193935	0.091487	0.941466	0.696116	1.35822	1.78411	-4.49703	-4.1474	0.69668	0.031176	1.2562	0.344888
1367836_at	Cpt1a				8.62961	6.8767	mm	-0.0492861	-0.0812323	0.706468	0.449282	0.984472	0.857377	-0.383661	-0.773692	-4.78607	-5.02836	0.253818	-0.454367	0.763216	-0.250554
1367837_at	Psma4				10.707	8.89156	pp	0.0764456	0.02675	0.47002	0.620417	0.958226	0.914368	0.740674	0.50405	-4.71314	-5.15778	0.443122	-0.446795	0.37767	-0.83494
1367838_at	Cth			MR	7.58875	5.35834	pp	0.258082	0.250074	0.0946004	0.141248	0.941076	0.721252	1.7811	1.5397	-4.3021	-4.40852	1.18554	0.202409	1.82586	0.40932
1367839_at	Fdft1		MR		10.1646	8.45699	pp	0.16325	0.161509	0.0801012	0.0393128	0.941076	0.681754	1.87335	2.22459	-4.25628	-3.62279	0.995548	0.401794	1.75289	0.850706
1367840_at	Hgs				10.6235	9.34954	mp	-0.0898091	0.0797654	0.437793	0.0870024	0.953763	0.695136	-0.796572	1.81147	-4.69792	-4.11668	0.493647	-0.628983	1.21781	0.423023
1367841_a_at	Prl8a9				4.74	3.24268	mm	-0.938505	-0.0251535	0.260887	0.570062	0.942663	0.896899	-1.16714	-0.578686	-4.57423	-5.12714	1.8458	-0.41607	0.411871	-0.719099
1367842_at	Apbb1				11.6869	9.7492	pp	0.0478255	0.0600029	0.551639	0.247799	0.966181	0.772305	0.608618	1.19498	-4.74513	-4.72913	0.330684	-0.552168	0.861213	-0.376357
1367843_at	Akr7a2				8.85131	6.9454	pp	0.0883057	0.0800971	0.585899	0.235584	0.971365	0.76771	0.556436	1.22767	-4.75619	-4.70143	0.40405	-0.72694	0.970248	-0.310382
1367844_at	Gnai2				9.78475	8.42704	mm	-0.0187127	-0.0368523	0.772614	0.473196	0.990229	0.863723	-0.294086	-0.732865	-4.79737	-5.05124	0.153108	-0.386148	0.537314	-1.16597
1367845_at	Nefm				11.9021	10.5389	mm	-0.0691684	-0.0624785	0.526405	0.471663	0.962359	0.86327	-0.648178	-0.735445	-4.73615	-5.04983	0.394065	-0.320249	0.65959	-0.46301
1367846_at	S100a4	Gene candidate	MR	MR	10.0628	8.66688	mm	-0.622332	-0.606431	0.0717744	0.0652316	0.941076	0.682442	-1.93331	-1.96509	-4.22604	-3.9392	1.87669	0.60045	3.13996	0.6341
1367847_at	Nupr1				7.33716	5.46448	pp	0.273416	0.282584	0.350333	0.233345	0.946737	0.766058	0.963154	1.2338	-4.64699	-4.69616	0.915093	-0.574067	1.75074	-0.99042
1367848_at	Dctn1				12.2175	10.7631	pp	0.0474624	0.0698558	0.400572	0.0806913	0.952581	0.693378	0.864482	1.85213	-4.67814	-4.0705	0.43921	-0.113561	1.20867	0.490013
1367849_at	Sdc1			MR	7.4144	5.5189	mm	-0.72093	-0.41462	0.0554335	0.102821	0.941076	0.703203	-2.07193	-1.71987	-4.15496	-4.21842	2.07499	0.70754	2.45791	0.3092
1367850_at	Fcgr2a	Gene candidate	MR	MR	10.394	8.66249	mm	-0.737536	-0.779581	0.0235961	0.0128883	0.941076	0.681754	-2.5115	-2.76405	-3.92331	-2.91893	2.25689	1.36226	4.05587	2.50621
1367851_at	Ptgds			MR	12.7045	11.2308	pp	0.383184	0.4049	0.0909464	0.055474	0.941076	0.681754	1.8031	2.04944	-4.29125	-3.83844	1.43799	0.09665	2.61623	0.21877
1367852_s_at	Gp1bb /// Sept5				10.492	8.9274	pp	0.351159	0.145589	0.0406971	0.199007	0.941076	0.75341	2.23384	1.33412	-4.07039	-4.60712	1.50682	0.02974	1.31786	-0.82144
1367853_at	Slc12a2				11.0892	9.13286	pp	0.171723	0.144762	0.240634	0.237904	0.941466	0.768119	1.22044	1.22136	-4.55352	-4.70682	0.822236	-0.06034	1.25928	-0.03213
1367854_at	Acly		MR		11.3914	9.75706	pp	0.098433	0.10103	0.165396	0.0615038	0.941076	0.682442	1.4562	1.99588	-4.4545	-3.90267	0.73014	-0.00204	1.38213	0.589386
1367855_at	Scarb1				8.09641	6.92777	mm	-0.0666111	-0.042979	0.577351	0.452605	0.969054	0.857846	-0.569302	-0.767941	-4.75355	-5.03165	0.36045	-0.59124	0.58193	-1.02126
1367856_at	G6pd				10.9651	9.36089	mp	-0.0249018	0.0133001	0.692663	0.797877	0.983682	0.961378	-0.402747	0.259967	-4.78329	-5.22914	0.208551	-0.426309	0.193333	-0.79198
1367857_at	Fads1				12.2443	10.6549	pp	0.0418409	0.108525	0.652498	0.145352	0.979121	0.724028	0.459199	1.523	-4.7743	-4.42541	0.263397	-0.446065	1.23304	0.253552
1367858_at	Mmp11				4.11358	3.69481	mm	-0.763606	-0.0958787	0.182012	0.114451	0.941466	0.706546	-1.39762	-1.66001	-4.48015	-4.28311	1.80746	-0.65149	1.22762	-0.30974
1367859_at	Tgfb3				6.95985	5.30473	mm	-0.0150019	-0.016546	0.937809	0.839172	0.997769	0.970533	-0.0793067	-0.205948	-4.81241	-5.23885	0.062862	-0.298507	0.181659	-0.566853
1367860_a_at	Mmp14				7.96648	6.74825	pm	0.00279753	-0.197382	0.987134	0.0858356	0.999733	0.694855	0.0163888	-1.81878	-4.81355	-4.10841	0.0123779	-0.914777	1.75655	-0.02474
1367861_at	Evl		MR		11.1096	9.25502	pp	0.160396	0.120637	0.156123	0.0219474	0.941076	0.681754	1.49104	2.51084	-4.43895	-3.25517	0.881521	-0.494709	1.65199	0.63499
1367862_at	Rrad				4.37395	4.58744	pp	0.18455	0.102542	0.757993	0.322902	0.988841	0.80868	0.313646	1.01678	-4.79515	-4.86923	0.432968	-1.86012	0.978332	-0.886358
1367863_at	Bnip1				9.22524	7.39192	pp	0.0687881	0.0926374	0.280378	0.0959811	0.943362	0.699518	1.11874	1.75786	-4.59246	-4.17662	0.561878	0.079699	1.25128	0.664171
1367864_at	Pfkm				12.2677	10.658	mm	-0.00495919	-0.000570979	0.926257	0.988568	0.997447	0.998542	-0.0940801	-0.014531	-4.81193	-5.25516	0.0495717	-0.160744	0.01034	-0.370775
1367865_at	Lkap				10.233	8.69955	pp	0.00549537	0.0589258	0.962895	0.580768	0.998684	0.901076	0.0472822	0.56255	-4.81318	-5.13411	0.0300266	-0.597437	0.556642	-0.763658
1367866_at	Fbln5				6.40319	4.53842	mp	-0.411351	0.000135311	0.135195	0.997487	0.941076	0.999757	-1.57653	0.00319383	-4.39992	-5.25524	1.40431	-0.26374	0.00228186	-0.500507
1367867_at	Gfer	Gene candidate	MR	MR	7.90262	6.37749	pp	0.30608	0.149659	0.00306824	0.00911923	0.929662	0.681754	3.50633	2.92556	-3.41107	-2.70105	1.66595	1.14611	1.91251	0.65938
1367868_at	Adrm1				8.32655	6.14529	mp	-0.0544111	0.0137756	0.676742	0.84383	0.981549	0.971162	-0.424953	0.199898	-4.77989	-5.2398	0.28056	-0.311498	0.165361	-0.565019
1367869_at	Oxr1				12.9016	11.1988	pp	0.0983895	0.0815341	0.276878	0.252491	0.943362	0.773482	1.12724	1.18275	-4.5893	-4.73934	0.623372	0.019305	0.957444	-0.003052
1367870_at	Glrx3				12.2555	10.4981	pp	0.0290926	0.0290795	0.68729	0.538507	0.983625	0.886159	0.410217	0.627193	-4.78216	-5.10508	0.217592	-0.432779	0.451545	-0.565865
1367871_at	Cyp2e1				6.02967	4.62727	pp	0.287176	0.00138382	0.163154	0.983203	0.941076	0.996924	1.46448	0.0213511	-4.45083	-5.25506	1.1415	-0.45043	0.0172496	-1.17985
1367872_at	Ap1b1				10.0037	8.18073	pp	0.0644909	0.0332885	0.37056	0.494542	0.949034	0.8723	0.922337	0.697455	-4.66022	-5.07015	0.47972	-0.246807	0.504668	-0.651492
1367873_at	Atp6ap1				12.1183	10.3472	mm	-0.0850268	-0.0292194	0.261597	0.62221	0.942663	0.91463	-1.16533	-0.501448	-4.57493	-5.15877	0.606228	-0.145448	0.387719	-1.27554
1367874_at	Rhoq				10.4117	8.75731	mm	-0.12735	-0.124527	0.406046	0.31411	0.952581	0.804696	-0.854245	-1.03596	-4.68121	-4.85506	0.598378	-0.213378	1.08149	-0.22775
1367875_at	Gak				10.0878	8.25265	mm	-0.0195911	-0.0558138	0.737162	0.167535	0.986499	0.734174	-0.341737	-1.43898	-4.79172	-4.50842	0.176807	-0.349288	0.970311	0.328761
1367876_at	Ipo13				9.8984	8.15443	mp	-0.015772	0.0340734	0.838279	0.496616	0.99422	0.873107	-0.207573	0.694062	-4.80549	-5.07192	0.112472	-0.300531	0.506	-0.65098
1367877_at	Slc11a2				9.0957	7.86624	mm	-0.0542441	-0.0770375	0.58916	0.314491	0.972727	0.804946	-0.551552	-1.03512	-4.75718	-4.85569	0.325155	-0.49238	0.86954	-0.81677
1367878_at	Stx5				9.56137	8.01418	pp	0.0298559	0.015494	0.648802	0.704821	0.979121	0.938558	0.464469	0.384979	-4.7734	-5.19817	0.241301	-0.269173	0.272925	-0.389182
1367879_at	Cdk5rap3				8.01148	7.02947	pp	0.0350887	0.099464	0.89524	0.0444239	0.995546	0.681754	0.133866	2.16302	-4.81022	-3.69952	0.124133	-0.893657	1.43741	0.40257
1367880_at	Lamb2				8.39425	6.56194	pp	0.0264437	0.0477218	0.82609	0.635745	0.99422	0.918158	0.223488	0.481918	-4.80421	-5.16608	0.142897	-0.419645	0.465266	-0.801284
1367881_at	Sirpa				11.561	10.0609	mm	-0.0630713	-0.0388949	0.263846	0.371847	0.942785	0.830429	-1.15962	-0.91616	-4.5771	-4.93975	0.578102	-0.069162	0.642167	-0.386283
1367882_at	Map1a				11.5136	9.92383	mp	-0.0116548	0.0360236	0.91716	0.632475	0.99668	0.9172	-0.105729	0.486618	-4.81149	-5.16435	0.0656524	-0.35897	0.413239	-0.519231
1367883_at	Smn1				9.18437	7.54966	mm	-0.00895423	-0.00323802	0.909259	0.955109	0.996098	0.991235	-0.115859	-0.0570912	-4.81107	-5.25398	0.0631345	-0.382897	0.0439259	-0.687315
1367884_at	Rab14				10.3667	8.84708	mm	-0.0973843	-0.0859677	0.538685	0.538001	0.964754	0.886051	-0.628799	-0.627983	-4.74061	-5.1047	0.450805	-0.104913	0.704201	-0.391499
1367885_at	Pxmp2				10.0633	8.50756	mp	-0.00560031	0.129857	0.959679	0.0829706	0.998507	0.693895	-0.0513848	1.83713	-4.8131	-4.0876	0.031761	-0.455532	1.46058	0.600377
1367886_at	Pcsk7				8.11832	6.73836	pp	0.0189492	0.045442	0.887242	0.488555	0.995546	0.869423	0.14416	0.707294	-4.80968	-5.06498	0.0965663	-0.31937	0.564711	-0.508259
1367887_at	Lcat				9.32163	7.9233	pm	0.0826944	-0.0518588	0.657753	0.748715	0.979944	0.948067	0.45173	-0.32535	-4.77555	-5.21442	0.351359	-0.666031	0.394222	-1.60438
1367888_at	Pcdh21				6.37935	4.39856	pp	0.0703563	0.0781908	0.888141	0.338931	0.995546	0.816656	0.143001	0.982728	-4.80975	-4.89381	0.180835	-1.63365	0.850916	-0.631844
1367889_at	Camk1				9.5242	8.43504	pp	0.125159	0.107039	0.171749	0.155018	0.941076	0.729115	1.43326	1.48518	-4.46462	-4.4632	0.781392	0.062571	1.21019	-0.00527
1367890_at	Casp2				8.34314	6.16669	pp	0.113853	0.197103	0.267366	0.0875216	0.943362	0.695136	1.15076	1.80824	-4.58047	-4.12032	0.667289	-0.140071	1.75083	0.71109
1367891_a_at	Casp2				6.53113	4.47221	mm	-0.320924	-0.0414628	0.106039	0.583853	0.941076	0.90286	-1.71675	-0.557929	-4.33347	-5.13607	1.2927	-0.17174	0.473998	-0.749302
1367892_at	Pdk2				10.8316	9.27513	pp	0.105525	0.0902918	0.29216	0.207027	0.943362	0.755914	1.09069	1.30954	-4.60276	-4.62944	0.628352	0.092506	1.05509	0.08617
1367893_a_at	Clcc1	Gene candidate	MR	MR	8.96509	7.1651	pp	0.174526	0.170053	0.0401193	0.0161603	0.941076	0.681754	2.24124	2.65722	-4.06649	-3.06176	1.11472	0.19278	1.93383	0.80281
1367894_at	Insig1				9.84101	8.38004	mp	-0.0118502	0.0192809	0.898052	0.760718	0.995546	0.951513	-0.130251	0.309263	-4.8104	-5.21835	0.0749638	-0.656806	0.245786	-0.808024
1367895_at	Hnrnpk				11.5236	9.77899	mm	-0.0839973	-0.100889	0.419631	0.0838872	0.952907	0.694855	-0.829222	-1.8312	-4.68858	-4.09434	0.491078	-0.712342	1.31883	-0.11025
1367896_at	Car3				6.94614	4.58191	pp	0.175691	0.0557994	0.249614	0.408457	0.942554	0.844496	1.1964	0.84663	-4.56294	-4.98468	0.822758	-0.578742	0.680326	-0.810424
1367897_at	Acadvl				9.49714	8.1115	pp	0.0586737	0.0680155	0.494915	0.27807	0.961242	0.787937	0.699077	1.11892	-4.72383	-4.79123	0.387174	-0.04294	0.863787	0.004615
1367898_at	Bnip3l				12.1023	10.4668	pp	0.0624075	0.0373041	0.394248	0.554286	0.952034	0.890967	0.876426	0.602755	-4.67452	-5.1164	0.458825	-0.377797	0.475509	-0.920741
1367899_at	F2r				10.5972	9.05855	mm	-0.127465	-0.0308256	0.0449126	0.512153	0.941076	0.878193	-2.18261	-0.668902	-4.09729	-5.08476	1.00331	0.550136	0.480358	-0.605042
1367900_at	Gyg1				11.1233	9.19096	mm	-0.0428485	-0.0174751	0.465179	0.735558	0.95748	0.944808	-0.748917	-0.343087	-4.71096	-5.20987	0.381902	-0.02244	0.254564	-0.370942
1367901_at	Gusb				7.89775	6.64293	mp	-0.070275	0.076584	0.558628	0.364953	0.966941	0.827166	-0.597836	0.929758	-4.74749	-4.9306	0.379042	-0.687148	0.818573	-0.958667
1367902_at	Gng11				7.7872	5.84235	mp	-0.0878714	0.169991	0.648791	0.152442	0.979121	0.728068	-0.464485	1.49506	-4.7734	-4.45339	0.366883	-0.623773	1.49649	-0.01026
1367903_at	Hmox2				10.248	8.78704	pp	0.182685	0.0423635	0.0807724	0.497186	0.941076	0.873126	1.86877	0.693131	-4.25858	-5.0724	1.04019	0.16368	0.543154	-0.986656
1367904_at	Resp18				11.5346	9.88051	pp	0.0493024	0.0290783	0.545032	0.6971	0.966181	0.937338	0.618877	0.395611	-4.74285	-5.195	0.337625	-0.499644	0.335389	-1.04758
1367905_at	Enpp3				6.13852	4.80224	mm	-0.747396	-0.229774	0.129576	0.0434598	0.941076	0.681754	-1.60139	-2.17411	-4.38835	-3.68576	1.89841	-0.62756	2.03825	0.22567
1367906_at	Acp2				9.73648	7.96387	pp	0.00212907	0.0372242	0.97252	0.368978	0.998684	0.829287	0.0350116	0.921799	-4.81337	-4.93597	0.0181928	-0.201879	0.642063	0.1617
1367907_a_at	Cltb				11.0179	9.55167	pp	0.0381681	0.0464487	0.517325	0.217845	0.961832	0.761042	0.662671	1.27755	-4.73272	-4.658	0.3392	-0.338607	0.870919	-0.157551
1367908_at	Gcsh		MR		11.018	9.35541	pp	0.241729	0.0686758	0.0324478	0.177826	0.941076	0.741072	2.3503	1.40306	-4.00888	-4.54286	1.29785	0.480797	0.993782	0.110174
1367909_at	Dcxr				8.23967	6.55542	mm	-0.26082	-0.0443095	0.0297122	0.619628	0.941076	0.914158	-2.39515	-0.505196	-3.98511	-5.15734	1.35212	0.432422	0.46156	-0.94175
1367910_at	Smad4				8.12025	6.35199	mm	-0.0304639	-0.0572528	0.748872	0.460984	0.988274	0.860841	-0.325912	-0.753554	-4.79369	-5.03979	0.189135	-0.449838	0.643586	-1.20648
1367911_at	Idh3a				11.3148	9.62247	pp	0.0658741	0.0838271	0.376095	0.143513	0.949034	0.721967	0.911435	1.53044	-4.66367	-4.41791	0.478363	-0.346012	1.11736	-0.26365
1367912_at	Ltbp1				5.88568	3.56172	mm	-0.347869	-0.00362298	0.124568	0.940291	0.941076	0.988599	-1.62433	-0.075971	-4.37759	-5.25301	1.31152	0.22913	0.0555145	-0.766663
1367913_at	Cygb				8.74971	7.55759	mm	-0.0317027	-0.0131101	0.815706	0.781628	0.993543	0.955018	-0.237093	-0.281434	-4.80303	-5.22467	0.159933	-0.630934	0.204205	-0.646479
1367914_at	Emp3				7.7001	5.81295	pm	0.0392301	-0.139216	0.836381	0.244934	0.99422	0.771279	0.210048	-1.20253	-4.8053	-4.72278	0.165383	-0.764095	1.22693	-0.19948
1367915_at	Dgat1				9.11878	7.61652	mm	-0.12053	-0.0593548	0.12349	0.263088	0.941076	0.779588	-1.62937	-1.15574	-4.37522	-4.76159	0.829319	0.237442	0.840118	-0.573552
1367916_at	Plcd1				8.82353	7.64934	mp	-0.137609	0.0253096	0.247091	0.757225	0.941492	0.950428	-1.20309	0.313935	-4.56033	-5.21723	0.739661	-0.408419	0.277077	-0.63494
1367917_at	Cyp2d2				4.42116	3.80946	pp	0.897156	0.0601809	0.0951285	0.405849	0.941076	0.843246	1.77799	0.851444	-4.30363	-4.98167	2.17317	-0.9111	0.703751	-0.772589
1367918_at	Fez1				13.2087	11.1907	pp	0.0365197	0.0896342	0.519586	0.103183	0.961832	0.703203	0.659049	1.71792	-4.73359	-4.22055	0.338146	-0.035548	1.22138	0.228542
1367919_at	Nup210				7.35175	5.66136	pp	0.265336	0.0674407	0.260844	0.399886	0.942663	0.840427	1.16725	0.862528	-4.57419	-4.97469	0.988564	-0.633556	0.743731	-0.544409
1367920_at	S1pr2				5.91466	3.98697	mm	-0.505096	-0.0172364	0.106536	0.797075	0.941076	0.961269	-1.7141	-0.261023	-4.33476	-5.22893	1.61038	-0.48183	0.212191	-0.855909
1367921_at	Ilkap		MR		9.09289	7.22056	pp	0.0867469	0.147746	0.246878	0.0344364	0.941466	0.681754	1.20365	2.29064	-4.56011	-3.53946	0.622767	-0.099933	1.70978	0.0944
1367922_at	Adam17	Gene candidate	MR	MR	9.43168	7.99431	mm	-0.205369	-0.185234	0.0695987	0.0481218	0.941076	0.681754	-1.95	-2.1224	-4.21756	-3.74961	1.11475	0.10591	1.82551	0.991151
1367923_at	Acsbg1				11.6437	10.0929	pm	0.00972022	-0.000397224	0.928735	0.99543	0.997769	0.999713	0.0909095	-0.00580884	-4.81204	-5.25523	0.0557439	-0.561308	0.00479196	-0.643542
1367924_at	Pacs1				9.22935	7.75887	mm	-0.0219555	-0.0279863	0.816504	0.602985	0.993578	0.908693	-0.236046	-0.529538	-4.80313	-5.14777	0.136868	-0.386726	0.396051	-0.370359
1367925_at	Mvp				8.28361	6.62832	mm	-0.201153	-0.203819	0.164165	0.0833012	0.941076	0.693895	-1.46073	-1.83499	-4.45249	-4.09004	0.964641	-0.139919	1.79038	-0.18545
1367926_at	Phb		MR		8.92031	7.31505	pp	0.274468	0.111608	0.0537772	0.0717023	0.941076	0.683592	2.088	1.91519	-4.14663	-3.99773	1.30683	0.05447	1.40206	-0.38751
1367927_at	Phb				11.0604	9.51783	mm	-0.0131596	-0.0151078	0.826134	0.73758	0.99422	0.945547	-0.22343	-0.340353	-4.80421	-5.21059	0.115792	-0.311688	0.244349	-0.506271
1367928_at	Myh7				3.13231	3.59697	mm	-0.660794	-0.0750502	0.286606	0.173948	0.943362	0.738708	-1.10381	-1.4164	-4.59797	-4.53015	1.51021	-0.732	1.02803	-0.36834
1367929_at	Cd59				11.8657	10.4147	pp	0.0353482	0.0131058	0.665291	0.840572	0.980795	0.970542	0.441061	0.204129	-4.77731	-5.23914	0.242067	-0.259632	0.164213	-0.605214
1367930_at	Gap43				12.5934	10.9315	pp	0.094017	0.0878719	0.397005	0.337871	0.952577	0.816392	0.871204	0.984944	-4.67611	-4.89223	0.528848	-0.137731	0.89706	-0.45168
1367931_a_at	Ptbp1		MR		8.82665	7.22918	mm	-0.163039	-0.122788	0.0902008	0.11129	0.941076	0.705492	-1.80769	-1.67574	-4.28899	-4.26625	0.977449	-0.013671	1.36347	0.03609
1367932_at	Hmgcs1				12.6403	10.9049	pp	0.0753689	0.0839497	0.366221	0.220975	0.948145	0.761811	0.930961	1.26852	-4.65746	-4.66596	0.505401	-0.111827	1.00669	-0.1222
1367933_at	Amd1		MR		11.6391	9.8022	pp	0.170322	0.14937	0.0585863	0.0552735	0.941076	0.681754	2.04252	2.05131	-4.17016	-3.83618	1.05604	0.106434	1.63369	-0.07398
1367934_at	Rpl39				8.19221	6.00915	pp	0.292187	0.023874	0.447753	0.713722	0.954031	0.94027	0.77903	0.372778	-4.7028	-5.20172	0.853172	-0.762598	0.299089	-0.200538
1367935_at	Smu1				9.40964	7.47336	pm	0.0118489	-0.0119653	0.896933	0.810013	0.995546	0.964384	0.131689	-0.244016	-4.81033	-5.23224	0.0754863	-0.51943	0.17937	-0.389291
1367936_at	Stk10				8.29067	6.50849	mm	-0.183119	-0.207439	0.2043	0.13671	0.941466	0.719074	-1.32553	-1.55864	-4.51079	-4.38921	0.881821	-0.017934	1.67735	-0.04594
1367937_at	Miox				4.74618	4.25066	mm	-0.335986	-0.0832682	0.425378	0.180873	0.952907	0.744831	-0.818795	-1.39275	-4.6916	-4.55262	0.936549	-1.22837	1.05672	-0.34778
1367938_at	Ugdh				10.3553	8.62573	mm	-0.135055	-0.0874406	0.142493	0.236132	0.941076	0.767742	-1.54553	-1.22617	-4.41422	-4.70271	0.83785	0.193996	1.00505	0.062276
1367939_at	Rbp1				7.44719	5.63443	mm	-0.0434538	-0.0560973	0.884905	0.741752	0.995546	0.946455	-0.14717	-0.334723	-4.80952	-5.21205	0.144635	-0.983935	0.415534	-1.01911
1367940_at	Cxcr7				8.22368	6.82957	pp	0.0640804	0.0537513	0.649377	0.559611	0.979121	0.892206	0.463649	0.59459	-4.77354	-5.12009	0.316541	-0.883879	0.549799	-1.1033
1367941_at	Tfam		MR		9.43363	7.58351	pp	0.186078	0.127059	0.0440355	0.0613422	0.941076	0.682442	2.19289	1.99725	-4.0919	-3.90103	1.13019	-0.04459	1.50705	0.732783
1367942_at	Acp5				6.78375	4.71014	pm	0.0738444	-0.0282141	0.708071	0.757958	0.984527	0.950474	0.381454	-0.312954	-4.78638	-5.21746	0.304976	-0.865924	0.290159	-0.980821
1367943_at	Nfkbib				8.96916	7.15821	pp	0.0105202	0.0216036	0.907489	0.683276	0.996098	0.932801	0.11813	0.414767	-4.81097	-5.18906	0.0674655	-0.564273	0.309468	-0.867202
1367944_at	Chst10		MR		10.4165	8.87476	pp	0.108758	0.0651873	0.106316	0.183018	0.941076	0.745105	1.71527	1.38558	-4.33419	-4.55939	0.832504	0.008133	0.971338	-0.441582
1367945_at	Atox1				10.3571	8.65701	pp	0.0719664	0.0473066	0.411774	0.342734	0.952581	0.818454	0.843629	0.974814	-4.68436	-4.89942	0.467764	-0.383732	0.701947	-0.367213
1367946_at	Pdlim1				7.69433	5.94368	mm	-0.129038	-0.0636107	0.43419	0.434379	0.952907	0.852219	-0.802979	-0.799814	-4.69611	-5.01313	0.583178	-0.618372	0.695861	-0.419869
1367947_at	Prkag1				9.97518	8.48196	pp	0.0922353	0.0678232	0.260093	0.207725	0.942663	0.755914	1.16917	1.30744	-4.57346	-4.63134	0.622966	0.010569	0.947142	-0.197678
1367948_a_at	Kdr				7.96849	5.73688	mm	-0.125854	-0.0044534	0.547961	0.976417	0.966181	0.995235	-0.614322	-0.0299795	-4.74387	-5.25489	0.502677	-0.519493	0.035163	-0.445612
1367949_at	Penk				8.90993	7.72068	pp	0.199669	0.0221283	0.400555	0.907383	0.952581	0.983307	0.864514	0.118011	-4.67813	-5.24985	0.744971	-0.991949	0.154962	-1.77435
1367950_at	Slc22a5				7.72389	5.77119	pm	0.00813171	-0.0201778	0.961562	0.813788	0.998635	0.965477	0.0489825	-0.239067	-4.81314	-5.23316	0.0365137	-0.712671	0.215402	-0.854878
1367951_at	Pgam2				2.52297	4.21219	mm	-0.0548553	-0.151739	0.859191	0.0961448	0.995516	0.699518	-0.180396	-1.75692	-4.80747	-4.17766	0.179832	-0.964448	1.53124	0.49632
1367952_at	Lrp2				6.29203	4.55137	mm	-0.43208	-0.0722731	0.362637	0.344385	0.946737	0.818847	-0.938137	-0.971399	-4.65515	-4.90183	1.13255	-0.97105	0.817508	-1.01539
1367953_at	Tyro3	Gene candidate	MR	MR	10.9157	9.21734	pp	0.1932	0.143047	0.0250916	0.0188493	0.941076	0.681754	2.48061	2.5839	-3.93972	-3.15901	1.21304	0.425407	1.78124	0.877875
1367954_at	Gfra1		MR		7.86883	6.63122	mm	-0.388907	-0.238739	0.0833189	0.00719095	0.941076	0.681754	-1.85167	-3.03542	-4.26713	-2.55195	1.46478	-0.52698	2.3633	1.30587
1367955_at	Rab4b				9.49681	7.67272	pp	0.0721903	0.0846608	0.434735	0.236023	0.952907	0.76771	0.802008	1.22647	-4.69639	-4.70245	0.454039	-0.483117	0.991782	-0.858748
1367956_at	Ncdn				13.1431	11.2991	mm	-0.0717433	-0.0764232	0.366996	0.267712	0.948843	0.782921	-0.929415	-1.14421	-4.65796	-4.77095	0.496899	-0.35501	0.915669	-0.569041
1367957_at	Rgs3				9.26437	7.78425	pp	0.0549117	0.102889	0.604947	0.232567	0.974263	0.76552	0.528101	1.23594	-4.7618	-4.69432	0.318507	-0.434767	1.08261	-0.10768
1367958_at	Abi1				11.2849	9.77984	mm	-0.109521	-0.0891198	0.247932	0.285045	0.942158	0.789972	-1.20085	-1.10228	-4.56121	-4.80437	0.672966	-0.107709	0.957552	-0.471088
1367959_a_at	Scn1b				11.3818	9.92494	pp	0.0556861	0.0342519	0.504563	0.601128	0.961832	0.908027	0.683288	0.532274	-4.72774	-5.14667	0.37486	-0.156439	0.426792	-0.196487
1367960_at	Arl4a				9.40805	7.60082	mp	-0.0492975	0.0439947	0.583577	0.587261	0.971152	0.903905	-0.55992	0.552838	-4.75548	-5.13821	0.316508	-0.322439	0.483617	-0.645073
1367961_at	Klk1b3				5.69735	3.99334	pm	0.807646	-0.00829284	0.085975	0.890067	0.941076	0.981802	1.83433	-0.140215	-4.27577	-5.24764	2.08951	-0.49736	0.109446	-0.621076
1367962_at	Actn3				4.15154	4.02892	mm	-0.00993293	-0.0875591	0.985545	0.149298	0.999733	0.726268	-0.0184135	-1.50732	-4.81353	-4.44117	0.0243825	-1.33652	1.12545	0.11431
1367963_at	Mlst8				9.04856	7.96523	pp	0.0449494	0.0525657	0.589051	0.259269	0.972717	0.777343	0.551714	1.16538	-4.75714	-4.7537	0.303692	-0.10762	0.817272	-0.374448
1367964_at	Tnni2				5.86585	4.59997	mm	-0.0729567	-0.105075	0.910985	0.0595565	0.996115	0.681754	-0.113646	-2.01264	-4.81116	-3.88266	0.164061	-1.91471	1.40716	0.25451
1367965_at	Slc9a1				8.22207	6.75862	pp	0.0869109	0.039536	0.555586	0.556539	0.966272	0.891428	0.60252	0.599295	-4.74647	-5.11797	0.418326	-0.402461	0.484612	-0.937478
1367966_at	Dpp3				9.59066	8.13114	pp	0.214312	0.019733	0.00682165	0.696254	0.929662	0.937338	3.12108	0.396779	-3.60346	-5.19464	1.38824	0.516372	0.292196	-0.764924
1367967_at	Lepre1				7.33106	5.61282	pp	0.104253	0.0313177	0.261491	0.719642	0.942663	0.941195	1.1656	0.364696	-4.57482	-5.204	0.649394	-0.408336	0.330713	-1.2785
1367968_at	LOC171161				1.45769	3.33708	pp	0.442185	0.0572612	0.184383	0.254629	0.941466	0.774712	1.38962	1.17723	-4.4836	-4.74392	1.3754	-0.21361	0.841229	-0.678321
1367969_at	Prdx6				12.254	10.7743	pp	0.0555177	0.0454167	0.589191	0.613506	0.972727	0.912316	0.551505	0.514113	-4.75718	-5.15388	0.328148	-0.49997	0.471148	-0.917202
1367970_at	Pfn2				11.1263	9.24499	mm	-0.10843	-0.140977	0.363022	0.0770847	0.946737	0.69142	-0.937364	-1.87664	-4.6554	-4.04237	0.584778	-0.430242	1.52859	-0.24783
1367971_at	Ptp4a2				11.4893	9.72346	pm	0.0248295	-0.0125175	0.751341	0.842151	0.988361	0.970979	0.322586	-0.202077	-4.79409	-5.23946	0.175206	-0.004836	0.160368	-0.821825
1367972_at	Cand1				11.0838	9.37681	mm	-0.0529612	-0.0501671	0.442384	0.385595	0.954031	0.835484	-0.788456	-0.88954	-4.70019	-4.95733	0.408561	-0.254399	0.673453	-0.205142
1367973_at	Ccl2	Gene candidate	MR	MR	12.0428	10.0702	mm	-1.01868	-1.16158	0.0911519	0.0560308	0.941076	0.681754	-1.80185	-2.04428	-4.29188	-3.84466	2.32781	0.84353	4.41103	1.91445
1367974_at	Anxa3				11.0853	9.40235	mm	-0.116462	-0.132775	0.441197	0.299057	0.954031	0.795512	-0.79055	-1.06972	-4.6996	-4.82959	0.551717	-0.288155	1.13273	-0.51823
1367975_at	Anxa3				7.29037	5.5049	mm	-0.237171	-0.0550062	0.355249	0.751177	0.946737	0.948973	-0.953087	-0.322043	-4.6503	-5.21524	0.849399	0.203272	0.403547	-0.869633
1367976_at	Tpp2				9.71632	7.8027	pp	0.00835034	0.0480676	0.944326	0.498805	0.997769	0.873726	0.0709804	0.69049	-4.81265	-5.07377	0.0453106	-0.509142	0.569427	-0.646133
1367977_at	Snca				12.5673	10.9013	mm	-0.0473393	-0.0724372	0.653172	0.45917	0.979121	0.860047	-0.458239	-0.756655	-4.77446	-5.03805	0.276003	-0.392663	0.71567	-0.3468
1367978_at	Adcy2				11.4856	9.78086	pp	0.0375377	0.0216149	0.591186	0.603708	0.973282	0.908834	0.548525	0.528474	-4.75778	-5.1482	0.287641	-0.44499	0.373779	-0.950441
1367979_s_at	Cyp51				12.0718	10.322	pp	0.041837	0.0590254	0.578929	0.358979	0.96965	0.824679	0.566919	0.941683	-4.75404	-4.92247	0.302728	-0.201203	0.739945	-0.299215
1367980_at	Rabep1				10.9667	9.40031	pp	0.000270488	0.0148817	0.996525	0.73853	0.999733	0.945876	0.00442633	0.33907	-4.81359	-5.21092	0.00229981	-0.46894	0.242949	-0.480075
1367981_at	Rabep1				10.0274	8.30976	mp	-0.114348	0.013014	0.15806	0.844073	0.941076	0.971162	-1.48363	0.199583	-4.44228	-5.23984	0.771821	-0.221096	0.161523	-0.623565
1367982_at	Alas1				9.47484	7.90736	mm	-0.193944	-0.198126	0.20778	0.140841	0.941466	0.721252	-1.31485	-1.54138	-4.51524	-4.40682	0.901807	0.094749	1.63247	0.05239
1367983_at	Fen1				8.13015	6.47774	pm	0.0312852	-0.00735637	0.811474	0.92568	0.993543	0.985716	0.242651	-0.0946137	-4.80253	-5.25178	0.161044	-0.535215	0.0823324	-0.543018
1367984_at	Scaf1				8.03586	6.76054	mp	-0.0632449	0.127984	0.705585	0.126571	0.984472	0.711602	-0.384878	1.60294	-4.7859	-4.3434	0.284823	-0.503375	1.35834	-0.37711
1367985_at	Alas2				7.41419	5.94531	pp	0.239428	0.188714	0.147883	0.0577318	0.941076	0.681754	1.52348	2.0288	-4.42429	-3.8633	1.06641	-0.65772	1.80531	0.26166
1367986_at	Ptgfrn				7.97468	5.71174	pp	0.165879	0.240252	0.244825	0.0944599	0.941466	0.697865	1.20913	1.76662	-4.55797	-4.16689	0.805636	-0.521424	1.9043	0.09326
1367987_at	Rnpep				10.9146	9.64193	pp	0.0495351	0.0847389	0.554317	0.0816938	0.966272	0.693378	0.604477	1.84549	-4.74605	-4.07808	0.332941	-0.696769	1.25166	0.348462
1367988_at	Cyp2c23				4.93237	3.98325	pm	1.14522	-0.052927	0.0219632	0.345208	0.941076	0.818847	2.54744	-0.9697	-3.90421	-4.90302	2.82062	0.37822	0.724054	-0.115592
1367989_at	Slc2a4				5.85819	3.93101	mp	-0.104727	0.0505455	0.697914	0.328815	0.98395	0.81267	-0.395469	1.00408	-4.78436	-4.87848	0.367707	-0.774393	0.729817	-0.422823
1367990_at	Crybb3				6.14957	5.42737	mm	-0.176518	-0.0203431	0.523068	0.734725	0.961869	0.944611	-0.653488	-0.344214	-4.7349	-5.20957	0.610814	-1.09512	0.26813	-0.529186
1367991_at	Gcs1				8.56907	6.46561	pp	0.0319989	0.0624643	0.721533	0.316637	0.985636	0.80578	0.363	1.03041	-4.78893	-4.85919	0.206051	-0.518671	0.797126	-0.138526
1367992_at	Scg5				13.501	12.0307	pp	0.0675325	0.0451083	0.349206	0.475055	0.946737	0.864389	0.965476	0.729744	-4.64623	-5.05294	0.501262	0.026321	0.573767	-0.491163
1367993_at	Clip1				8.38104	6.53069	pm	0.0250133	-0.0451339	0.82553	0.609821	0.99422	0.911902	0.22422	-0.519501	-4.80415	-5.15177	0.139821	-0.490514	0.472527	-0.845953
1367994_at	Dpyd				7.35147	5.00851	mm	-0.19691	-0.118866	0.141326	0.189753	0.941076	0.746655	-1.55039	-1.36348	-4.41198	-4.58005	0.982916	-0.035254	1.21342	-0.85527
1367995_at	Cat				10.2716	8.63245	mp	-0.0064671	0.0940073	0.92319	0.108886	0.997447	0.705125	-0.0980057	1.68797	-4.81179	-4.25308	0.051414	-0.289635	1.22987	-0.06818
1367996_a_at	Lphn1				10.8531	8.99916	pp	0.00418928	0.00203547	0.963431	0.977803	0.998684	0.995604	0.0465988	0.0282177	-4.81319	-5.25493	0.0267107	-0.528701	0.0237976	-0.939554
1367997_at	Clpb				8.60297	7.14294	mp	-0.0350646	0.0172478	0.800619	0.75327	0.991742	0.949699	-0.256944	0.319234	-4.8012	-5.21594	0.174883	-0.469719	0.241254	-0.376867
1367998_at	Slpi	Gene candidate	MR	MR	7.982	7.27682	mm	-2.04866	-1.54281	0.0118672	0.0179303	0.941076	0.681754	-2.85177	-2.60777	-3.74322	-3.12742	3.91625	2.73908	5.5815	3.87778
1367999_at	Aldh2				9.52252	8.08129	pp	0.0104947	0.0706162	0.923063	0.379127	0.997447	0.832548	0.0981683	0.901983	-4.81178	-4.94917	0.0601901	-0.609632	0.777355	-0.857835
1368000_at	C3	Gene candidate	MR	MR	9.9541	8.64361	mm	-1.05327	-1.05449	0.0479437	0.0392287	0.941076	0.681754	-2.14846	-2.22566	-4.11515	-3.62144	2.54	0.51408	4.34824	0.77495
1368001_at	Speg				9.15065	8.13468	pp	0.00527395	0.150251	0.965839	0.00190283	0.998684	0.681754	0.0435284	3.64058	-4.81324	-1.73013	0.0281428	-0.532663	2.09257	1.20782
1368002_at	Msh2				8.70901	7.10634	mp	-0.120667	0.063454	0.365082	0.344041	0.947455	0.818847	-0.933237	0.972109	-4.65673	-4.90133	0.61141	-0.64552	0.775299	0.034943
1368003_at	Aldh1a2				7.49842	6.09803	pp	0.179664	0.172049	0.476815	0.12942	0.959062	0.712919	0.729192	1.59019	-4.71614	-4.35666	0.650624	-0.617486	1.54897	-0.52295
1368004_at	Mrpl23				10.6073	9.0379	pp	0.0312898	0.0189266	0.604021	0.681522	0.974263	0.932143	0.529469	0.417208	-4.76154	-5.18828	0.272428	-0.237975	0.300379	-0.833111
1368005_at	Itpr3				5.45036	5.09845	pm	0.500139	-0.134745	0.24276	0.00776527	0.941466	0.681754	1.21469	-2.99997	-4.55578	-2.60012	1.37468	-0.68755	1.86292	0.50446
1368006_at	Laptm5				9.3027	7.98134	mm	-0.189523	-0.128828	0.285165	0.34667	0.943362	0.819819	-1.10724	-0.96669	-4.59671	-4.90514	0.820494	-0.371536	1.06203	-1.13944
1368007_at	Dmbt1				3.41656	5.05545	pp	0.00791734	0.0234393	0.990086	0.643997	0.999733	0.921151	0.0126286	0.470104	-4.81357	-5.17036	0.018021	-1.89632	0.345989	-0.919071
1368008_at	Prom1				9.81709	7.86852	pp	0.168776	0.201967	0.253218	0.146867	0.942663	0.72556	1.18694	1.51694	-4.56662	-4.43152	0.804563	-0.151367	1.63548	0.646015
1368009_at	Gne				8.75307	7.44465	mp	-0.0167946	0.0275649	0.869228	0.707263	0.995516	0.938595	-0.167404	0.381626	-4.80832	-5.19916	0.100001	-0.201183	0.321251	-1.04671
1368010_at	Ptpn6		MR		7.3843	5.66544	mm	-0.52887	-0.232146	0.0303142	0.148323	0.941076	0.725745	-2.38496	-1.51116	-3.99051	-4.43731	1.88138	0.77314	1.74612	-0.39689
1368011_at	Fdxr				8.19415	6.44667	pp	0.0503982	0.0865226	0.652721	0.210215	0.979121	0.756326	0.458881	1.29998	-4.77435	-4.63803	0.283439	-0.636915	1.03275	-0.30671
1368012_at	Tep1				7.98055	6.33106	mm	-0.243285	-0.0752627	0.0395036	0.269986	0.941076	0.784042	-2.24924	-1.1386	-4.06228	-4.77549	1.27761	0.622093	0.907557	-0.440543
1368013_at	Ddit4l /// LOC100364537				7.85897	6.10934	mp	-0.107246	0.124625	0.622414	0.415379	0.976686	0.846124	-0.502503	0.833947	-4.76664	-4.99253	0.420201	-0.796529	0.97129	-0.58686
1368014_at	Ptges			MR	9.34609	7.52665	mm	-0.658638	-0.757771	0.162282	0.127211	0.941076	0.711602	-1.46772	-1.60005	-4.44939	-4.3464	1.71631	0.09017	3.21378	0.54265
1368015_at	Ptges			MR	8.4679	6.78069	mm	-0.660306	-0.716244	0.163184	0.0393861	0.941076	0.681754	-1.46436	-2.22365	-4.45088	-3.62396	1.71673	0.22788	3.58518	1.78274
1368016_at	Pecr				9.3853	7.60171	pp	0.0229931	0.0964812	0.797657	0.126256	0.991742	0.711602	0.260854	1.60436	-4.80082	-4.34191	0.148261	-0.571778	1.20811	-0.32174
1368017_at	Lgals7				2.32239	3.89148	mm	-0.148981	-0.035563	0.825596	0.513757	0.99422	0.878516	-0.224134	-0.666329	-4.80415	-5.08605	0.329018	-1.71719	0.498368	-0.932022
1368018_at	Mkln1				9.73322	7.7163	mp	-0.104056	0.0146213	0.0945586	0.696737	0.941076	0.937338	-1.78135	0.396113	-4.30197	-5.19484	0.847551	0.398097	0.281674	-0.575762
1368019_at	Mtor				9.59385	7.83551	pp	0.0255521	0.0595876	0.712294	0.285878	0.984876	0.79055	0.375651	1.10031	-4.7872	-4.80591	0.197529	-0.307294	0.815527	0.40926
1368020_at	Mvd				7.66917	6.06942	pp	0.00459321	0.00858572	0.973082	0.919145	0.998684	0.985183	0.0342954	0.102963	-4.81337	-5.25114	0.0231734	-1.09974	0.0923466	-1.10643
1368021_at	Adh1				4.14573	4.5908	pm	0.771661	-0.0173095	0.196375	0.755079	0.941466	0.950397	1.3504	-0.31681	-4.50034	-5.21653	1.78918	-0.17942	0.240296	-0.491734
1368022_at	Inppl1				8.98732	7.19712	pp	0.0188032	0.0661	0.865257	0.431507	0.995516	0.851601	0.172541	0.804912	-4.80799	-5.0101	0.106591	-0.178114	0.710045	-0.686005
1368023_at	Qsox1				7.65374	6.47772	mm	-0.181238	-0.0252176	0.219322	0.730738	0.941466	0.943876	-1.28043	-0.349612	-4.52942	-5.20813	0.862927	-0.380013	0.294248	-0.65383
1368024_at	Qsox1				7.4822	6.09866	mp	-0.164973	0.0341069	0.222488	0.689499	0.941466	0.934202	-1.27123	0.406124	-4.53317	-5.19177	0.823969	-0.1219	0.364504	-1.17628
1368025_at	Ddit4				10.8762	9.01847	pp	0.101875	0.00334263	0.473785	0.978642	0.958423	0.995639	0.734301	0.0271509	-4.71481	-5.25496	0.49937	-0.422525	0.0291117	-0.684398
1368026_at	Hdgfrp2				9.65587	8.12795	pp	0.107553	0.022042	0.246518	0.683072	0.941466	0.932625	1.20461	0.41505	-4.55974	-5.18897	0.669536	-0.694174	0.311535	-0.781485
1368027_at	Tbxas1	Gene candidate	MR	MR	7.87171	6.3347	mm	-0.575203	-0.400062	0.00300099	0.000179939	0.929662	0.681754	-3.517	-4.71083	-3.4059	-0.350415	2.23018	0.99973	3.42297	2.19873
1368028_at	Prph			MR	7.84104	6.24583	pp	0.262224	0.234238	0.211324	0.111562	0.941466	0.705492	1.30412	1.67438	-4.51969	-4.26772	1.03569	0.203296	1.83691	0.69621
1368029_at	Gnai3				11.1287	9.37278	mm	-0.0571155	-0.0605755	0.406021	0.262116	0.952581	0.77935	-0.854292	-1.15818	-4.6812	-4.75959	0.44107	-0.315559	0.846697	-0.239143
1368030_at	Gnai3				9.14975	7.00473	mm	-0.147899	-0.0953416	0.0815033	0.198872	0.941076	0.75335	-1.86381	-1.33454	-4.26106	-4.60674	0.957162	0.065163	1.09017	-0.49597
1368031_at	Nolc1				10.2584	8.85431	mm	-0.0784972	-0.0523606	0.306471	0.266297	0.943828	0.781501	-1.05772	-1.14772	-4.6146	-4.76811	0.555793	-0.233625	0.807676	-0.124843
1368032_at	Nolc1			MR	8.81446	6.75601	mm	-0.206907	-0.156266	0.0710533	0.0752019	0.941076	0.688479	-1.93879	-1.88985	-4.22326	-4.02714	1.11538	0.266346	1.60498	0.2027
1368033_at	Nolc1				7.37959	6.13674	mm	-0.259313	-0.0308939	0.070705	0.685662	0.941076	0.933432	-1.94145	-0.411449	-4.2219	-5.1901	1.23413	-0.18827	0.351876	-1.43649
1368034_at	Chgb				11.6919	10.1882	pp	0.0443097	0.0121815	0.72607	0.911366	0.985667	0.983888	0.35681	0.112912	-4.78976	-5.25031	0.232648	-0.612234	0.113781	-1.11388
1368035_a_at	Ptprf				10.0113	8.25629	mm	-0.0289745	-0.0131359	0.747189	0.84113	0.988087	0.970648	-0.328181	-0.203404	-4.79341	-5.23925	0.186483	-0.52301	0.163998	-0.808093
1368036_at	Ptprf				9.75357	7.97891	mp	-0.0899103	0.0575033	0.527606	0.486359	0.962359	0.869104	-0.646272	0.710921	-4.73659	-5.06306	0.440975	-0.459025	0.624362	-1.25648
1368037_at	Cbr1 /// LOC100360507				9.84948	7.86459	pp	0.135868	0.209549	0.220476	0.0190876	0.941466	0.681754	1.27706	2.57789	-4.5308	-3.16695	0.758946	0.008046	2.09372	0.52674
1368038_at	Synj2bp				10.0927	7.94038	pp	0.0285293	0.0768422	0.737337	0.186603	0.986499	0.746122	0.341499	1.37374	-4.79175	-4.57049	0.190314	-0.520257	1.01795	-0.30857
1368039_at	Synj2bp				5.81556	4.29217	pp	0.157971	0.152679	0.80603	0.0137012	0.992553	0.681754	0.249812	2.73527	-4.80187	-2.95752	0.357647	-0.974883	1.87309	0.970662
1368040_at	Synj2bp				8.36285	6.64878	mm	-0.0993428	-0.0118909	0.505986	0.849661	0.961832	0.972314	-0.680975	-0.192334	-4.7283	-5.24094	0.474418	-0.755032	0.152535	-0.398306
1368041_at	Synj2bp				9.02768	7.10241	mp	-0.0117126	0.0683743	0.86115	0.297165	0.995516	0.795457	-0.177858	1.07405	-4.80764	-4.82627	0.0932205	-0.249666	0.845361	-0.393859
1368042_a_at	Hmg1l1 /// Hmgb1				12.0179	10.379	pp	0.052461	0.0427894	0.444314	0.391759	0.954031	0.837234	0.785059	0.87781	-4.70113	-4.96492	0.406421	-0.400532	0.635091	-0.439979
1368043_at	Snx1		MR		10.1603	8.16783	pp	0.0835623	0.0846832	0.182563	0.0746293	0.941466	0.688283	1.39576	1.89392	-4.48095	-4.02243	0.686253	0.241104	1.27136	0.35388
1368044_at	Scg2				11.8632	10.0862	mm	-0.0216603	-0.0191685	0.877128	0.887391	0.995516	0.981428	-0.157198	-0.143653	-4.80895	-5.24726	0.107536	-0.879286	0.159995	-1.54706
1368045_at	Slc31a1				8.65934	7.15227	pp	0.144631	0.000829308	0.325046	0.987327	0.946737	0.998337	1.01657	0.0161092	-4.629	-5.25514	0.693488	-0.663392	0.0120185	-0.631021
1368046_at	Slc31a1				8.23033	6.17915	pp	0.0380819	0.126694	0.710375	0.0619416	0.984729	0.682442	0.378287	1.99218	-4.78683	-3.90707	0.225783	-0.409884	1.50343	0.28908
1368047_at	Slc13a3				6.71321	5.31277	pp	0.757596	0.322946	0.127261	0.126769	0.941076	0.711602	1.61189	1.60204	-4.38343	-4.34433	1.91663	-0.2452	2.1064	-0.04088
1368048_at	Serpina3k			MR	2.45151	4.0476	mm	-0.321576	-0.0949078	0.293307	0.117019	0.943362	0.706908	-1.088	-1.64751	-4.60373	-4.29644	1.05019	0.067991	1.21794	0.00757
1368049_at	Tcp1				12.1914	10.5584	mm	-0.0156266	-0.0115525	0.802336	0.808496	0.992161	0.96383	-0.25468	-0.246006	-4.80141	-5.23187	0.132167	-0.31173	0.1789	-0.417293
1368050_at	Ccnl1			MR	8.97564	7.70119	mm	-0.239253	-0.15505	0.177906	0.341917	0.941076	0.818374	-1.41167	-0.97651	-4.47405	-4.89822	1.0289	0.38275	1.167	0.182464
1368051_at	Hsd17b12				11.7537	9.93943	pp	0.0190059	0.0561895	0.765993	0.188853	0.989322	0.746655	0.302929	1.3664	-4.79639	-4.57734	0.157419	-0.253582	0.931661	0.075505
1368052_at	Tspan8				7.99721	6.03378	pp	0.189657	0.247669	0.259537	0.211797	0.942663	0.756986	1.17059	1.29528	-4.57291	-4.64224	0.843421	-0.599109	1.67844	-0.97759
1368053_at	Pard3				8.27879	6.51663	mp	-0.0518397	0.0796293	0.624955	0.326489	0.977064	0.810867	-0.498809	1.00906	-4.76732	-4.87487	0.300949	-0.256069	0.869918	0.158137
1368054_at	Lmna				6.35402	5.06882	mm	-0.306725	-0.0391932	0.486662	0.600174	0.959981	0.907893	-0.712725	-0.533681	-4.72038	-5.1461	0.836819	-0.799111	0.451345	-0.898065
1368055_a_at	Lmna				8.99206	7.16035	pp	0.0332989	0.0446833	0.767942	0.634513	0.989322	0.918014	0.300322	0.483688	-4.79668	-5.16543	0.186658	-0.202039	0.452453	-1.26865
1368056_at	Tsc2			MR	11.1836	9.57946	pp	0.196113	0.159421	0.0552041	0.0698111	0.941076	0.683539	2.07413	1.92934	-4.15382	-3.98121	1.1248	0.455652	1.63484	0.6337
1368057_at	Abcd3				9.66927	7.60753	pp	0.0646559	0.0216764	0.475491	0.736049	0.958896	0.944808	0.731422	0.342422	-4.71556	-5.21004	0.412214	-0.233741	0.273617	-0.72041
1368058_at	Safb				6.75898	6.03241	mm	-0.131781	-0.0921821	0.64822	0.0889373	0.979121	0.695216	-0.4653	-1.79952	-4.77326	-4.13013	0.446622	-1.12576	1.26571	0.1051
1368059_at	Crym				12.3738	10.6184	mm	-0.233257	-0.230173	0.187384	0.113926	0.941466	0.706546	-1.37962	-1.6626	-4.4879	-4.28035	1.00576	-0.05562	1.81572	0.2462
1368060_at	Hrsp12				10.5731	8.8035	pp	0.000668976	0.047645	0.994898	0.622354	0.999733	0.914678	0.00649835	0.501239	-4.81359	-5.15885	0.00392376	-0.801989	0.474838	-0.079515
1368061_at	Kcnh1				8.08715	6.28527	mm	-0.0505465	-0.0258063	0.656592	0.771925	0.979603	0.953598	-0.453377	-0.294318	-4.77528	-5.22181	0.281832	-0.36794	0.269564	-0.548781
1368062_at	Ap3m1				10.3294	8.50067	pp	0.0690293	0.0478001	0.338181	0.345167	0.946737	0.818847	0.98847	0.969784	-4.63856	-4.90296	0.512466	0.191273	0.701487	-0.247364
1368063_a_at	Ythdc1				10.5768	8.64779	pp	0.0181333	0.0303027	0.774548	0.586373	0.990229	0.903491	0.291508	0.554163	-4.79765	-5.13765	0.151376	-0.249388	0.41882	-0.328161
1368064_a_at	Ddc				7.9578	6.63718	pp	0.332972	0.166	0.165914	0.442762	0.941076	0.855259	1.4543	0.785053	-4.45534	-5.02179	1.22208	-0.49437	1.08417	-1.467
1368065_at	Gipc1				8.6787	7.2271	pm	0.0845954	-0.0241443	0.605083	0.698974	0.974263	0.937341	0.527901	-0.393027	-4.76184	-5.19578	0.385265	-1.15233	0.310317	-0.902173
1368066_at	Bak1				6.51764	4.52991	mm	-0.0399851	-0.0676375	0.893889	0.371681	0.995546	0.830429	-0.135603	-0.916486	-4.81013	-4.93953	0.133187	-0.881113	0.769894	-0.879786
1368067_at	Zfp148				11.4242	9.86728	mm	-0.000220221	-0.0236149	0.997232	0.667365	0.999772	0.928775	-0.00352551	-0.437013	-4.81359	-5.18182	0.00183573	-0.541922	0.32972	-0.85237
1368068_a_at	Pacsin2				8.86675	6.93557	mm	-0.0771064	-0.0173199	0.375526	0.771266	0.949034	0.953598	-0.912551	-0.295195	-4.66332	-5.22162	0.503061	-0.270638	0.229477	-0.469211
1368069_at	Sharpin				9.78083	8.26205	pp	0.125021	0.0501254	0.108144	0.230086	0.941076	0.76436	1.70558	1.24281	-4.33887	-4.68839	0.861486	0.181891	0.851381	0.160598
1368070_at	Stx8				9.72696	8.1213	mp	-0.0425592	0.0219356	0.643508	0.695989	0.979121	0.937338	-0.472042	0.397145	-4.77209	-5.19453	0.269644	-0.371187	0.301982	-1.31256
1368071_at	Mosc2				10.8148	9.30573	pp	0.172239	0.0874854	0.148759	0.302664	0.941076	0.796883	1.51996	1.06152	-4.42589	-4.83584	0.917632	0.239699	0.931154	-0.164686
1368072_at	Btg3				9.80653	8.32981	mm	-0.118135	-0.0604927	0.456593	0.6337	0.955649	0.917665	-0.763666	-0.484856	-4.707	-5.165	0.545471	-0.785169	0.521382	-1.15747
1368073_at	Irf1			MR	10.1143	8.05514	mm	-0.478754	-0.53665	0.171999	0.126107	0.941076	0.711602	-1.43237	-1.60503	-4.46501	-4.34121	1.44991	0.36537	2.71027	1.12242
1368074_at	Gale				7.23627	6.3583	mm	-0.0952378	-0.130256	0.506719	0.0694401	0.961832	0.683539	-0.679785	-1.93216	-4.7286	-3.97792	0.46496	-0.518923	1.49845	-0.03352
1368075_at	Lipa				9.42169	7.48841	mm	-0.0354485	-0.0195862	0.571925	0.745292	0.968656	0.947503	-0.57752	-0.329954	-4.75183	-5.21326	0.297368	-0.371413	0.257473	-0.899767
1368076_at	Vhl				10.7919	8.92774	mm	-0.050943	-0.023657	0.438336	0.65794	0.953966	0.926226	-0.79561	-0.450298	-4.69819	-5.17732	0.408511	-0.401139	0.336669	-0.863501
1368077_at	Fbp1				3.75348	3.96909	pm	0.307309	-0.0498784	0.550348	0.491677	0.966181	0.870767	0.610618	-0.702154	-4.74469	-5.06769	0.776486	-0.966374	0.583719	-0.617121
1368078_at	Esm1				1.93368	3.30164	mp	-0.0510467	0.0269261	0.948427	0.564124	0.997769	0.893674	-0.0657429	0.587703	-4.81278	-5.12317	0.104356	-1.55395	0.422428	-0.330163
1368079_at	Pdk1				9.71	7.97352	mp	-0.0250848	0.0268362	0.799245	0.68552	0.991742	0.933432	-0.258757	0.411647	-4.80102	-5.19004	0.152394	-0.743098	0.332385	-0.328607
1368080_at	Rgc32				11.6999	9.85992	mp	-0.044882	0.0062624	0.571774	0.910685	0.968656	0.983885	-0.577749	0.113783	-4.75178	-5.25023	0.313054	-0.197241	0.0866565	-0.628138
1368081_at	Abca2				9.75125	8.72757	pp	0.117624	0.164399	0.335826	0.115083	0.946737	0.706546	0.993449	1.65692	-4.63688	-4.28642	0.624862	-0.0036	1.54569	0.888726
1368082_at	Slc4a2				7.86264	6.18996	pp	0.0488035	0.0538515	0.675557	0.470101	0.981422	0.862824	0.426614	0.738078	-4.77962	-5.04838	0.268215	-0.479441	0.61992	-0.47726
1368083_at	Ccnh				10.7304	9.08526	pm	0.0120026	-0.00176273	0.919452	0.983141	0.996946	0.996903	0.102793	-0.0214308	-4.81161	-5.25506	0.0653995	-0.712727	0.0191087	-0.771708
1368084_at	Dnase1				5.2234	4.90896	pm	0.23865	-0.0231958	0.703014	0.718714	0.984046	0.940843	0.388422	-0.365961	-4.78539	-5.20365	0.547392	-2.13988	0.292482	-0.854858
1368085_at	Gchfr				6.46689	6.17098	mm	-0.243071	-0.0428069	0.411369	0.457654	0.952581	0.860036	-0.844375	-0.759252	-4.68414	-5.03658	0.810479	-0.984311	0.576945	-0.851165
1368086_a_at	Lss				6.04103	6.20283	mm	-0.092846	-0.074714	0.871898	0.368756	0.995516	0.829061	-0.163953	-0.922235	-4.80854	-4.93568	0.222315	-1.00828	0.806241	-0.161875
1368087_a_at	Ptpn21				7.13969	4.90062	mp	-0.206682	0.0385802	0.379837	0.60424	0.949611	0.909075	-0.904128	0.527691	-4.66596	-5.14851	0.774375	-0.423625	0.44549	-1.12629
1368088_at	Cdk5				10.3236	9.18985	pp	0.095394	0.0536713	0.116281	0.267885	0.941076	0.782922	1.66408	1.14379	-4.35876	-4.7713	0.797683	0.105421	0.810645	-0.605375
1368089_at	Pde2a				12.4727	10.5224	mm	-0.0484166	-0.0357736	0.407388	0.42022	0.952581	0.847918	-0.851748	-0.825158	-4.68195	-4.99791	0.432135	-0.270174	0.582434	-0.553526
1368090_at	Prx				5.88605	5.71299	mm	-0.577386	-0.0319911	0.356679	0.686134	0.946737	0.933505	-0.950176	-0.410794	-4.65125	-5.19031	1.31604	-0.86141	0.356804	-0.824376
1368091_at	Oplah				8.21536	6.24243	mm	-0.167599	-0.0157951	0.231901	0.868987	0.941466	0.9765	-1.2445	-0.167346	-4.54395	-5.24441	0.821114	-0.414816	0.158565	-1.22575
1368092_at	Fah			MR	9.46049	7.50967	pp	0.267361	0.21524	0.0341899	0.07246	0.941076	0.685232	2.32356	1.90961	-4.02304	-4.00423	1.35021	0.616259	1.86966	0.49847
1368093_at	Myh6				5.45527	3.98602	mp	-0.665306	0.000810827	0.0526101	0.989765	0.941076	0.998542	-2.09959	0.0130091	-4.14061	-5.25518	2.00479	-0.3299	0.010355	-0.45368
1368094_at	Secisbp2				8.09586	6.1312	mp	-0.00367128	0.0501014	0.972801	0.387756	0.998684	0.835968	-0.0346532	0.885414	-4.81337	-4.96001	0.0211716	-0.397722	0.671198	-0.202742
1368095_at	Ak3				9.64114	7.98336	pp	0.0578887	0.0668515	0.64977	0.271102	0.979121	0.784426	0.463088	1.13585	-4.77363	-4.77769	0.302341	-0.834219	0.865802	-0.423028
1368096_at	Rab7l1				10.1858	8.86729	mp	-0.0982084	0.0203212	0.270843	0.701742	0.943362	0.938202	-1.14209	0.389213	-4.58374	-5.19692	0.62775	-0.059079	0.290727	-0.552601
1368097_a_at	Rtn1				13.8151	11.9967	mp	-0.00204562	0.00369692	0.969171	0.939144	0.998684	0.988243	-0.0392802	0.0774336	-4.81331	-5.25292	0.0207902	-0.224477	0.0565968	-0.528766
1368098_a_at	Snrpn				13.83	12.4865	pp	0.00222616	0.0432422	0.964414	0.283867	0.998684	0.78913	0.0453455	1.10506	-4.81321	-4.80218	0.0247958	-0.366644	0.761012	-0.184466
1368099_at	Clasp2				11.4372	9.64379	pp	0.016243	0.0499391	0.819487	0.494524	0.99365	0.8723	0.232133	0.697483	-4.80347	-5.07014	0.123087	-0.421609	0.581789	-0.798981
1368100_at	Pcyt2				9.90565	8.33163	pm	0.0583413	-0.00668419	0.543974	0.914693	0.966181	0.984258	0.620527	-0.108656	-4.74248	-5.25067	0.358919	-0.583046	0.0860503	-0.655215
1368101_at	Calm3				11.6506	10.0963	pp	0.00622793	0.00116174	0.925384	0.980437	0.997447	0.995909	0.0951982	0.024869	-4.81189	-5.255	0.0498714	-0.300684	0.0180865	-0.610391
1368102_at	Hsd11b2			MR	4.08638	4.64724	pm	0.597946	-0.107293	0.139951	0.0381333	0.941076	0.681754	1.55617	-2.23984	-4.40933	-3.60364	1.67863	0.22456	1.49963	0.21218
1368103_at	Abcg1				9.82705	8.183	mp	-0.0109278	0.0398369	0.886662	0.555871	0.995546	0.891367	-0.144907	0.600321	-4.80964	-5.11751	0.0783888	-0.264153	0.486558	-0.531712
1368104_at	Tspan2			MR	11.204	9.87663	pp	0.278415	0.240854	0.116438	0.11273	0.941076	0.706546	1.66331	1.66853	-4.35913	-4.27399	1.19145	0.21711	1.85887	0.36755
1368105_at	Tspan2				11.2299	9.6968	pp	0.189187	0.183759	0.298669	0.216908	0.943362	0.759983	1.07555	1.28027	-4.60823	-4.6556	0.808219	-0.290031	1.44364	-0.15798
1368106_at	Plk2				11.2768	9.32549	mm	-0.13741	-0.135968	0.429113	0.365597	0.952907	0.827332	-0.812065	-0.928481	-4.69353	-4.93146	0.604034	-0.518356	1.06838	-0.83309
1368107_at	Prl3c1				5.21142	3.31137	mm	-0.673537	-0.0645854	0.0428965	0.243448	0.941076	0.770463	-2.20653	-1.20648	-4.08474	-4.71945	2.05643	0.25406	0.886968	-0.209972
1368108_at	Atp2a1				6.19626	4.46361	mm	-0.964244	-0.0685569	0.196241	0.461559	0.941466	0.860841	-1.35083	-0.752572	-4.50016	-5.04034	1.99945	0.06047	0.696044	-0.793246
1368109_at	NA				11.2032	9.78579	mm	-0.0592457	-0.0512407	0.422685	0.405071	0.952907	0.843011	-0.823668	-0.852884	-4.69019	-4.98077	0.433236	-0.298496	0.661289	-0.634681
1368110_a_at	Syngap1				3.629	3.72081	mm	-0.584108	-0.0697785	0.134717	0.271333	0.941076	0.784504	-1.57861	-1.13529	-4.39896	-4.77815	1.66969	0.36029	0.879589	-0.350301
1368111_at	Abtb2				6.85481	5.8411	pp	0.0999495	0.0208545	0.766236	0.807493	0.989322	0.963508	0.302604	0.247323	-4.79642	-5.23162	0.313861	-0.590916	0.222732	-0.982658
1368112_at	NA				3.09671	4.67943	mm	-0.539693	-0.0894336	0.142113	0.14146	0.941076	0.721252	-1.54711	-1.53883	-4.41349	-4.40941	1.59162	-0.9808	1.14747	-0.03618
1368113_at	Tff2				5.02581	3.7799	mp	-0.50805	0.0862766	0.413642	0.227827	0.952581	0.76436	-0.840187	1.24911	-4.68538	-4.68293	1.1644	-1.71575	1.00949	-0.52163
1368114_at	Fgf13				13.2892	11.505	mm	-0.0119272	-0.0107618	0.85032	0.848873	0.995516	0.971974	-0.191906	-0.193356	-4.80667	-5.24079	0.0997873	-0.292017	0.147732	-0.448018
1368115_at	Cldn3				5.21971	6.42505	mp	-0.227363	0.0135211	0.629808	0.853837	0.978225	0.973466	-0.491772	0.186924	-4.7686	-5.24173	0.600827	-1.56363	0.157733	-0.585613
1368116_a_at	Rps6kb1				7.30217	5.37686	pm	0.105223	-0.03474	0.409666	0.677949	0.952581	0.931593	0.847524	-0.422191	-4.68321	-5.18668	0.546789	-0.496871	0.375477	-1.03615
1368117_at	Gphn				10.3208	9.0802	pp	0.0103244	0.0971705	0.880493	0.103915	0.995516	0.703203	0.152858	1.714	-4.8092	-4.22483	0.0805072	-0.354807	1.2553	0.474303
1368118_at	Bcl10				9.87795	8.0753	mm	-0.113316	-0.0706416	0.223938	0.264594	0.941466	0.780573	-1.26706	-1.15197	-4.53486	-4.76466	0.702689	0.15462	0.89118	0.008832
1368119_at	Inpp5j				9.9304	8.80478	pm	0.143099	-0.0205762	0.271487	0.769585	0.943362	0.953227	1.14049	-0.297432	-4.58434	-5.22111	0.731963	-0.271397	0.24623	-0.528081
1368120_at	Nell1				10.0291	8.33412	mm	-0.192826	-0.086176	0.08656	0.476121	0.941076	0.86487	-1.83057	-0.727958	-4.27764	-5.05391	1.0537	0.185322	0.760327	-1.32681
1368121_at	Akr7a3				7.28372	5.68518	pp	0.030349	0.1283	0.899188	0.458406	0.995546	0.860036	0.12879	0.757963	-4.81047	-5.03731	0.113411	-1.17673	0.939342	-0.781668
1368122_at	Rnf103				10.1374	8.58315	pp	0.0888514	0.105651	0.256334	0.0360208	0.942663	0.681754	1.17884	2.26828	-4.56974	-3.56778	0.61879	0.014182	1.50241	0.49329
1368123_at	Igf1r				8.15475	6.50168	mm	-0.0192479	-0.0327952	0.852985	0.558579	0.995516	0.891931	-0.188446	-0.59617	-4.80692	-5.11938	0.113364	-0.322157	0.451053	-0.241472
1368124_at	Dusp5				8.25964	6.4884	mm	-0.252933	-0.0596726	0.427918	0.800006	0.952907	0.961627	-0.814214	-0.257164	-4.69291	-5.2297	0.811916	-0.692334	0.374643	-0.932767
1368125_at	Slc12a4				7.01795	5.34565	pp	0.245796	0.0725421	0.155824	0.299775	0.941076	0.795777	1.49219	1.06809	-4.43844	-4.83084	1.06931	-0.58869	0.862832	-0.811468
1368126_at	Aacs				7.98844	6.57821	mm	-0.0770532	-0.107285	0.601303	0.150867	0.974023	0.727358	-0.533487	-1.50118	-4.76076	-4.4473	0.371119	-0.820091	1.21804	-0.40401
1368127_at	Neu2				7.76474	5.82358	pp	0.0976797	0.0748181	0.536872	0.481951	0.963983	0.867212	0.631644	0.718231	-4.73997	-5.05916	0.452507	-0.480739	0.706783	-0.418427
1368128_at	Pla2g2a				2.30842	4.69047	mm	-0.565618	-0.0436372	0.137212	0.613495	0.941076	0.912316	-1.56782	-0.514128	-4.40395	-5.15388	1.63844	-0.16215	0.462879	-1.44764
1368129_at	Sfmbt1				7.90642	6.28779	mp	-0.00613499	0.108252	0.969569	0.0810337	0.998684	0.693378	-0.0387724	1.84985	-4.81331	-4.0731	0.0282652	-0.806373	1.36124	-0.30914
1368130_at	Aldh3a1				5.35355	4.72079	mp	-0.793242	0.0892276	0.209896	0.279497	0.941466	0.788025	-1.30843	1.11549	-4.51791	-4.79395	1.78829	-1.03737	0.964086	-0.336404
1368131_at	Capn6				6.07981	4.64725	pp	0.669251	0.133448	0.201994	0.115053	0.941466	0.706546	1.33269	1.65706	-4.5078	-4.28627	1.65699	-0.65803	1.40615	-0.34243
1368132_at	Tob1	Gene candidate	MR	MR	9.85866	7.8414	pp	0.185614	0.160535	0.0780927	0.0657475	0.941076	0.682442	1.88728	1.96095	-4.24928	-3.94408	1.052	0.126614	1.65212	0.11358
1368133_at	Mpdz				9.83708	7.912	mp	-0.000323985	0.0844107	0.996164	0.184276	0.999733	0.745105	-0.00488633	1.3814	-4.81359	-4.56331	0.00256552	-0.505601	1.0574	0.095474
1368134_a_at	Il4ra				6.27192	6.10647	mm	-0.608695	-0.227352	0.320448	0.117674	0.946737	0.706938	-1.02659	-1.64435	-4.62553	-4.29979	1.40137	-0.74692	1.79604	0.25988
1368135_at	Ninj2				8.05022	6.55619	pp	0.175334	0.237999	0.361576	0.124727	0.946737	0.70916	0.940273	1.61131	-4.65446	-4.33464	0.729564	-0.885506	1.81949	0.39936
1368136_at	Tmpo				8.76079	6.83717	mm	-0.0737449	-0.0427319	0.50936	0.567439	0.961832	0.895244	-0.675504	-0.582664	-4.72964	-5.1254	0.414308	-0.360881	0.492053	-0.444274
1368137_at	Mapt				11.5824	9.86713	pp	0.021538	0.0229993	0.777243	0.615417	0.990513	0.91307	0.287918	0.511325	-4.79804	-5.15497	0.155177	-0.627494	0.3668	-0.602418
1368138_at	Mapt				10.7288	9.10175	pp	0.036025	0.00356631	0.707113	0.957403	0.984527	0.991673	0.382773	0.0541706	-4.7862	-5.25411	0.222532	-0.280296	0.0440341	-0.615053
1368139_s_at	Alpl				3.83507	4.83955	pp	1.22218	0.13992	0.0553017	0.0447532	0.941076	0.681754	2.07319	2.15928	-4.15431	-3.70415	2.69739	1.39098	1.62702	-0.35943
1368140_at	Wnk1			MR	2.65186	4.39965	mm	-0.403188	-0.127812	0.0399069	0.106263	0.941076	0.703676	-2.24399	-1.70157	-4.06504	-4.23835	1.61207	0.40754	1.39768	0.07117
1368141_at	Cnbp				12.6391	10.9703	mm	-0.0521415	-0.0538563	0.421112	0.333364	0.952907	0.814591	-0.826525	-0.994421	-4.68937	-4.88545	0.422868	-0.310922	0.739946	-0.339294
1368142_at	Anxa7				7.69603	5.81093	pm	0.125155	-0.00952174	0.14842	0.846728	0.941076	0.971537	1.52132	-0.196137	-4.42527	-5.24037	0.807677	0.053347	0.143865	-0.531458
1368143_at	Anxa7				9.06252	7.14598	mm	-0.185022	-0.081264	0.0643563	0.313392	0.941076	0.804601	-1.99225	-1.03755	-4.196	-4.85388	1.07793	0.470646	0.890788	-0.113142
1368144_at	Rgs2				10.2651	8.68878	pp	0.147952	0.120646	0.304497	0.342349	0.943828	0.818454	1.0622	0.975613	-4.61301	-4.89885	0.716531	-0.014118	1.03404	0.145163
1368145_at	Pcp4				12.2024	10.5249	pp	0.154105	0.131756	0.355034	0.383992	0.946737	0.835089	0.953525	0.892611	-4.65016	-4.95532	0.691335	-0.846855	1.03198	-1.56641
1368146_at	Dusp1				9.47545	8.0534	pp	0.140424	0.0183538	0.246805	0.858127	0.941466	0.973616	1.20385	0.181374	-4.56004	-5.24252	0.746415	0.163264	0.177388	-0.769134
1368147_at	Dusp1				7.56431	5.67923	mm	-0.145186	-0.0887728	0.350107	0.487004	0.946737	0.869104	-0.963618	-0.709854	-4.64684	-5.06363	0.676061	-0.615609	0.761209	-0.996921
1368148_at	Ngfr				3.57868	4.08595	pm	0.0094221	-0.145428	0.988462	0.111439	0.999733	0.705492	0.0146978	-1.67499	-4.81356	-4.26706	0.0212074	-0.700643	1.46878	0.23135
1368149_at	Hif1a				5.98341	5.6204	pp	0.630208	0.113866	0.203845	0.0943891	0.941466	0.697865	1.32694	1.76703	-4.51021	-4.16644	1.60511	-0.84691	1.35657	-0.31903
1368150_at	Slc27a2				7.35984	5.82903	mp	-0.083403	0.17535	0.599355	0.0393758	0.974023	0.681754	-0.536373	2.22378	-4.76019	-3.62379	0.385963	-0.393425	1.8173	0.78409
1368151_at	Matr3				12.8223	11.8131	mm	-0.0300894	-0.00866522	0.622379	0.877225	0.976686	0.978911	-0.502553	-0.156728	-4.76663	-5.24574	0.258929	-0.387328	0.119511	-0.720331
1368152_at	Zdhhc7				9.71346	8.09035	pp	0.013426	0.077479	0.877044	0.119849	0.995516	0.707302	0.157307	1.63399	-4.80894	-4.31077	0.0884826	-0.444125	1.1326	-0.13184
1368153_a_at	Nelf				12.9688	11.2049	mm	-0.0608021	-0.0516519	0.633408	0.607833	0.979015	0.910957	-0.486567	-0.522414	-4.76953	-5.15062	0.317496	-0.569637	0.503696	-0.812634
1368154_at	Gucy1a3				9.49086	7.84407	pp	0.0614096	0.131468	0.599225	0.31489	0.974023	0.805036	0.536565	1.03425	-4.76015	-4.85634	0.336752	-0.326813	1.10881	-0.034
1368155_at	Cyp2c12				4.00216	3.3426	pp	0.590133	0.064322	0.296688	0.133056	0.943362	0.716083	1.08013	1.57427	-4.60658	-4.37314	1.41322	-1.33775	1.0585	0.127363
1368156_at	Camkk1				11.2614	9.57269	mm	-0.0445283	-0.0798469	0.746101	0.52189	0.987997	0.881199	-0.329648	-0.653357	-4.79323	-5.09248	0.223171	-0.680802	0.693784	-1.20253
1368157_at	Stmn3				12.7205	10.949	pp	0.057383	0.0281886	0.456916	0.623928	0.955894	0.915017	0.763108	0.498959	-4.70715	-5.15972	0.407254	-0.064993	0.381666	-0.410599
1368158_at	Scfd1				10.1821	8.52058	mm	-0.0198328	-0.0174856	0.791515	0.763835	0.991742	0.952218	-0.268975	-0.305099	-4.80001	-5.21933	0.144433	-0.311102	0.235201	-0.421424
1368159_at	Abcb6				8.04716	6.78385	pp	0.176696	0.0165867	0.305145	0.818707	0.943828	0.966483	1.06073	0.232629	-4.61353	-5.23433	0.777304	-0.221337	0.195078	-0.607159
1368160_at	Igfbp1				4.42128	3.77183	mm	-0.0953535	-0.0939407	0.905185	0.0772207	0.995903	0.69142	-0.121088	-1.8757	-4.81084	-4.04346	0.19353	-1.46963	1.30371	0.19729
1368161_a_at	Ahsg				5.26933	4.22364	mm	-0.149544	-0.108436	0.803962	0.0846549	0.992161	0.694855	-0.252537	-1.82628	-4.80162	-4.09993	0.349915	-1.63899	1.35313	0.07438
1368162_at	Cst6				8.94662	6.88638	mm	-0.132684	-0.0333384	0.183986	0.734336	0.941466	0.944536	-1.39096	-0.34474	-4.48302	-5.20943	0.786372	-0.107586	0.329812	-0.953608
1368163_at	Dpp4				6.36603	3.90925	mp	-0.100918	0.0670481	0.673084	0.448417	0.981422	0.857277	-0.430085	0.775193	-4.77907	-5.0275	0.376891	-1.12917	0.700153	-0.532127
1368164_at	Blvra				9.02709	7.25606	mp	-0.00529601	0.0757706	0.95777	0.25073	0.998089	0.772836	-0.0538197	1.18732	-4.81305	-4.73554	0.0319221	-0.422134	0.931594	-0.019808
1368165_at	Prps1				11.5309	9.65365	mp	-0.0178672	0.0671811	0.809437	0.242129	0.993473	0.76915	-0.245329	1.20999	-4.80229	-4.71648	0.131344	-0.178624	0.900581	0.061281
1368166_at	Arl2				8.75521	7.39402	mp	-0.0401348	0.0751659	0.698247	0.129266	0.98395	0.712919	-0.395009	1.59088	-4.78443	-4.35595	0.236577	-0.728702	1.10429	0.259777
1368167_at	Ctse				6.60734	4.34488	pp	0.101246	0.00412915	0.603993	0.947193	0.974263	0.989698	0.52951	0.0671745	-4.76153	-5.25349	0.419913	-0.838357	0.0531907	-0.972229
1368168_at	Slc34a2				3.96072	3.44561	mm	-0.624622	-0.042862	0.299863	0.530158	0.943728	0.883238	-1.0728	-0.640281	-4.60922	-5.09883	1.4491	-1.40438	0.520324	-1.10311
1368169_at	Pick1				8.86501	7.2336	pp	0.0536484	0.0576938	0.609923	0.182724	0.974396	0.745105	0.520773	1.38656	-4.76321	-4.55846	0.312949	-0.358276	0.945998	0.084453
1368170_at	Slc6a1				12.0616	10.3292	pp	0.0996808	0.091257	0.306721	0.0709021	0.943828	0.683592	1.05716	1.92113	-4.6148	-3.9908	0.603697	-0.433903	1.30962	0.08645
1368171_at	Lox				6.58239	4.37017	mm	-0.25434	-0.0191284	0.522564	0.954113	0.961832	0.991113	-0.654291	-0.0583604	-4.73471	-5.25392	0.731416	-0.727194	0.100955	-2.4301
1368172_a_at	Lox				5.36698	3.93724	mm	-0.306232	-0.0826757	0.622343	0.739043	0.976686	0.946144	-0.502607	-0.338377	-4.76662	-5.2111	0.704212	-0.888228	0.505314	-1.65424
1368173_at	Nop58				10.7018	8.83606	mm	-0.0513185	-0.0331951	0.656855	0.707006	0.979785	0.938595	-0.453004	-0.381979	-4.77534	-5.19905	0.283507	-0.490343	0.348147	-0.608767
1368174_at	Egln3				8.50135	6.45722	mm	-0.0761837	-0.0500058	0.48827	0.648235	0.96009	0.922773	-0.710055	-0.464064	-4.72106	-5.17252	0.431985	-0.755565	0.465958	-1.27531
1368175_at	Zhx1				9.3213	7.44071	mm	-0.0128997	-0.00220836	0.838481	0.973093	0.99422	0.994937	-0.20731	-0.0342079	-4.80551	-5.25479	0.107788	-0.315006	0.0275974	-0.583368
1368176_at	Rara	Gene candidate	MR	MR	6.90461	6.0083	mm	-1.20979	-0.175358	0.0135569	0.00664763	0.941076	0.681754	-2.78649	-3.07159	-3.77756	-2.50277	2.9895	1.87862	2.07572	1.05798
1368177_at	Acsl3	Gene candidate	MR	MR	11.7939	9.94619	pp	0.198926	0.111021	0.0393381	0.0529347	0.941076	0.681754	2.25141	2.07359	-4.06113	-3.8092	1.17444	0.632555	1.45749	0.653078
1368178_at	Pdzk1				3.43063	3.96752	mm	-0.194902	-0.00616016	0.651662	0.912354	0.979121	0.983888	-0.46039	-0.111647	-4.77409	-5.25042	0.538711	-0.410526	0.0850961	-0.389154
1368179_at	Crlf2				7.91167	6.76323	pm	0.141369	-0.121706	0.367789	0.0644451	0.948843	0.682442	0.927838	-1.97145	-4.65846	-3.93167	0.655062	-0.447658	1.47171	0.24266
1368180_s_at	Gsta2				5.41318	5.31044	pp	0.681221	0.0434731	0.109453	0.552762	0.941076	0.890724	1.69873	0.605098	-4.34217	-5.11534	1.8595	-0.59166	0.506426	-0.618154
1368181_at	Mthfd1				9.76465	8.16532	pp	0.0952103	0.0868434	0.236264	0.116568	0.941466	0.706546	1.23239	1.64968	-4.54878	-4.29412	0.650228	0.242085	1.18075	0.196659
1368182_at	Acsl6				10.4375	8.91982	pm	0.00807692	-0.0361654	0.91888	0.619537	0.996751	0.914158	0.103526	-0.505329	-4.81158	-5.15729	0.0565756	-0.245518	0.423011	-0.476032
1368183_at	Plcg1				9.60549	8.1408	pp	0.0339837	0.0633598	0.801224	0.236029	0.991772	0.76771	0.256146	1.22645	-4.80127	-4.70247	0.172154	-0.585278	0.890503	0.518695
1368184_at	Psmd9				8.90908	7.46207	mp	-0.0345518	0.0691713	0.762933	0.19759	0.989058	0.751754	-0.307024	1.33855	-4.79592	-4.60307	0.192007	-0.706736	0.967101	-0.478019
1368185_at	NA				10.0646	8.43581	pp	0.0341738	0.0471918	0.691199	0.347475	0.983682	0.819826	0.40478	0.965036	-4.78298	-4.90629	0.226162	-0.419163	0.696625	-0.314615
1368186_a_at	Syk				6.92315	5.3882	mm	-0.328215	-0.147706	0.154702	0.059158	0.941076	0.681754	-1.49653	-2.01613	-4.43648	-3.87849	1.22939	-0.32703	1.6129	0.29684
1368187_at	Gpnmb	Gene candidate	MR	MR	9.47559	8.12687	mm	-0.666347	-0.680265	0.0534798	0.0425675	0.941076	0.681754	-2.09093	-2.18459	-4.14511	-3.67274	2.00307	0.4502	3.47014	0.95913
1368188_at	Hpd				6.54022	5.00661	pp	0.140944	0.00510068	0.496388	0.955616	0.961242	0.991254	0.696655	0.0564462	-4.72443	-5.25401	0.565634	-1.02194	0.0524647	-0.94686
1368189_at	Dhcr7				9.41803	7.96371	pp	0.0358606	0.0711839	0.675132	0.302762	0.981422	0.796976	0.427211	1.0613	-4.77953	-4.836	0.238132	-0.24721	0.853206	-0.104944
1368190_at	Ren				6.29174	5.10827	pm	0.478347	-0.0219645	0.288902	0.740919	0.943362	0.946337	1.09836	-0.335846	-4.59996	-5.21176	1.28327	-0.87346	0.27178	-0.640262
1368191_a_at	Slc22a1				4.03347	4.23756	pm	0.211185	-0.120597	0.710131	0.130894	0.984729	0.714575	0.378622	-1.5837	-4.78678	-4.3634	0.50858	-0.93396	1.31563	0.513369
1368192_at	Cxcr3				5.86494	3.69962	mm	-0.233238	-0.0420262	0.299276	0.447495	0.943728	0.857168	-1.07415	-0.776796	-4.60873	-5.02658	0.892678	-0.668862	0.581838	-0.544912
1368193_at	Slc26a4				6.47878	5.94148	mm	-0.0121458	-0.00305045	0.967252	0.960347	0.998684	0.992539	-0.041727	-0.0504242	-4.81327	-5.25426	0.0407358	-1.22732	0.0396934	-0.70587
1368194_at	Agpat4				10.0356	8.40144	pp	0.0701502	0.0478626	0.484828	0.587084	0.959634	0.903905	0.715777	0.553102	-4.7196	-5.1381	0.419716	-0.585244	0.501925	-0.833285
1368195_at	Hspbap1				6.65297	4.85947	pm	0.734381	-0.00798342	0.122381	0.909252	0.941076	0.983636	1.63459	-0.115617	-4.37275	-5.25007	1.89863	-0.63864	0.0957615	-1.12957
1368196_at	Clps				5.84789	4.24534	pp	1.29208	0.0513295	0.0349717	0.276764	0.941076	0.787619	2.31198	1.12207	-4.02917	-4.78873	2.89133	0.877	0.791047	-0.221363
1368197_at	Oprk1				5.59975	3.96811	mp	-0.0365495	0.0781242	0.944194	0.371872	0.997769	0.830429	-0.0711492	0.916111	-4.81264	-4.93978	0.0919462	-0.687817	0.819313	-0.477297
1368198_at	Oprk1				4.54796	4.34744	mm	-0.450416	-0.107368	0.34359	0.0455375	0.946737	0.681754	-0.977124	-2.15047	-4.64236	-3.71504	1.17875	-1.79518	1.46809	0.10249
1368199_at	Nup88				9.70175	8.34366	mp	-0.108332	0.0149622	0.149542	0.763332	0.941076	0.952107	-1.51683	0.30577	-4.42731	-5.21917	0.769129	-0.005934	0.224484	-0.320069
1368200_at	Cx3cl1				12.037	10.4088	pm	0.0102519	-0.0194317	0.901967	0.782644	0.995546	0.955343	0.125221	-0.280087	-4.81064	-5.22496	0.0694688	-0.379556	0.232177	-0.969663
1368201_at	Npr1				7.17946	6.0407	pp	0.248709	0.211296	0.339304	0.108994	0.946737	0.705125	0.986102	1.68741	-4.63936	-4.25368	0.883705	-0.739265	1.7543	0.51633
1368202_a_at	Dab2				8.8486	7.29783	mm	-0.223296	-0.198008	0.249062	0.349399	0.942554	0.820636	-1.19786	-0.961093	-4.56238	-4.90905	0.921228	-0.332982	1.30492	-1.34635
1368203_at	Scnn1a				2.55285	4.04348	mm	-0.447599	-0.0663748	0.285726	0.22251	0.943362	0.762615	-1.1059	-1.26413	-4.5972	-4.66982	1.24569	-0.76333	0.921157	-0.359963
1368204_at	Lig1				7.92964	6.28826	pp	0.119067	0.0297818	0.0967232	0.629457	0.941076	0.916412	1.76866	0.490968	-4.3082	-5.16273	0.867738	0.371231	0.38525	-0.42047
1368205_at	Cfi	Gene candidate	MR	MR	5.31409	3.83012	mm	-1.38183	-0.14318	0.0108361	0.0192983	0.941076	0.681754	-2.8962	-2.57264	-3.71994	-3.17388	3.23479	1.03363	1.77842	0.815544
1368206_at	Acot8				9.27941	7.84875	pm	0.12177	-0.0199648	0.164066	0.626135	0.941076	0.915495	1.4611	-0.495765	-4.45233	-5.16093	0.781872	-0.231338	0.350577	-0.979583
1368207_at	Fxyd5				9.06698	7.37975	mp	-0.0737765	0.0247413	0.570773	0.817695	0.968656	0.96587	-0.579271	0.233953	-4.75146	-5.2341	0.380495	-1.06604	0.233433	-0.652
1368208_at	Nat8b				7.33093	5.43576	pp	0.0460992	0.120343	0.783254	0.0758328	0.99146	0.691228	0.279927	1.88539	-4.79889	-4.03229	0.207616	-0.979644	1.43311	0.19116
1368209_at	Pdzk1ip1				4.0583	4.53268	pm	0.262914	-0.140049	0.561245	0.0390966	0.966941	0.681754	0.593817	-2.22735	-4.74836	-3.61932	0.708839	-0.959401	1.65118	0.895308
1368210_at	Il24				3.80721	3.87315	pm	0.178126	-0.00471808	0.75193	0.911075	0.988361	0.983888	0.321794	-0.113285	-4.79419	-5.25028	0.430889	-1.69933	0.0808005	-0.570614
1368211_at	Rps14				14.4187	12.959	pp	0.0238687	0.0387632	0.695381	0.386056	0.983682	0.835484	0.398977	0.888659	-4.78385	-4.9579	0.206142	-0.311273	0.626412	-0.14392
1368212_at	Sfrs11				10.9627	9.27097	pp	0.034846	0.0781627	0.654238	0.340369	0.979313	0.817854	0.456723	0.979728	-4.77471	-4.89594	0.246836	-0.108011	0.849389	-0.379151
1368213_at	Por				9.49107	7.67594	pp	0.0308801	0.0068733	0.799211	0.93345	0.991742	0.987144	0.258802	0.0846952	-4.80102	-5.25247	0.166022	-0.586184	0.0750738	-1.02134
1368214_at	Smad2				8.92978	7.15668	mp	-0.0434839	0.0427405	0.563036	0.441107	0.967069	0.855259	-0.591074	0.787953	-4.74895	-5.0201	0.315153	-0.531594	0.590512	0.142618
1368215_at	Tpp1				10.8959	8.96272	pp	0.0914381	0.0319479	0.237638	0.626815	0.941466	0.915552	1.22862	0.494781	-4.55028	-5.1613	0.640856	-0.382514	0.397516	-0.26832
1368216_at	Rab28				11.7513	9.79547	pp	0.0339659	0.0326716	0.51818	0.4226	0.961832	0.849084	0.6613	0.820859	-4.73305	-5.00052	0.345172	-0.336154	0.573688	-0.461652
1368217_at	Ralbp1				10.2667	8.64266	pp	0.117523	0.103656	0.211231	0.131333	0.941466	0.715045	1.3044	1.58177	-4.51957	-4.36539	0.724176	0.110977	1.23365	0.20482
1368218_at	Ralbp1				7.71763	5.64933	mp	-0.00333228	0.122849	0.97883	0.20161	0.998908	0.753649	-0.0269696	1.32606	-4.81346	-4.61448	0.0175859	-0.493131	1.21473	-0.13035
1368219_at	Clcn2				9.00872	7.56867	pp	0.0542128	0.0453044	0.699522	0.612371	0.98395	0.912213	0.393245	0.515771	-4.78469	-5.15324	0.268456	-0.682164	0.471457	-0.847313
1368220_at	Gtf2b				10.1666	8.51514	mp	-0.023552	0.102178	0.773768	0.0956048	0.990229	0.699518	-0.292547	1.76001	-4.79754	-4.17423	0.161174	-0.480039	1.29739	-0.4412
1368221_at	Nr3c1				10.2909	8.20836	pp	0.11296	0.074026	0.167436	0.332147	0.941076	0.814076	1.44876	0.996997	-4.4578	-4.8836	0.758052	-0.051179	0.837672	-0.441158
1368222_at	Nr3c1				6.62793	4.55231	pp	0.302897	0.108648	0.138138	0.0714831	0.941076	0.683592	1.56386	1.91681	-4.40578	-3.99584	1.20642	-0.31188	1.38844	0.21673
1368223_at	Adamts1				8.93816	7.0033	mm	-0.274859	-0.310153	0.412805	0.374872	0.952581	0.830761	-0.841728	-0.910247	-4.68492	-4.9437	0.859584	-0.345446	1.587	-0.37927
1368224_at	Serpina3n	Gene candidate	MR	MR	7.22171	5.17606	mm	-1.51717	-1.21701	0.0247879	0.0270345	0.941076	0.681754	-2.48674	-2.40972	-3.93647	-3.38685	3.21669	1.88718	4.81556	2.84733
1368225_at	Exoc2				9.71699	7.66199	pp	0.00824959	0.0511525	0.91192	0.242146	0.996255	0.76915	0.112447	1.20995	-4.81121	-4.71652	0.0603861	-0.263114	0.835851	-0.008989
1368226_at	RGD620382				7.1993	5.33981	pp	0.0628882	0.0760238	0.661964	0.275952	0.979978	0.787619	0.445763	1.12403	-4.77654	-4.78716	0.30726	-0.436411	0.904748	0.243661
1368227_at	Slc28a2				6.95	4.89866	mp	-0.190896	0.00672929	0.583338	0.957135	0.971069	0.991673	-0.56028	0.0545122	-4.75541	-5.25409	0.587947	-0.825343	0.0585234	-1.12216
1368228_at	Zranb2				11.7535	10.0093	pp	0.0830558	0.0520599	0.3011	0.387482	0.943799	0.835897	1.06996	0.885935	-4.61024	-4.95967	0.569697	0.130262	0.680686	-0.201803
1368229_at	Sip1				8.49405	7.03172	pp	0.190105	0.134554	0.064885	0.0646707	0.941076	0.682442	1.98785	1.96962	-4.19825	-3.93384	1.08879	-0.00419	1.53301	0.38709
1368230_a_at	Ndufaf3				10.4328	8.77555	pp	0.085752	0.0903939	0.178443	0.10321	0.941076	0.703203	1.40982	1.71777	-4.47486	-4.22071	0.69399	-0.12278	1.22483	-0.25234
1368231_at	Stat5a				7.70328	6.3717	mm	-0.213178	-0.100477	0.250448	0.0907433	0.942663	0.696116	-1.1942	-1.78857	-4.5638	-4.14241	0.899835	0.026914	1.30036	0.00172
1368232_at	Mvk	Gene candidate	MR	MR	8.7589	7.05284	pp	0.353541	0.127025	0.000377693	0.0307687	0.852889	0.681754	4.52406	2.3463	-2.96217	-3.46849	1.90403	1.41006	1.62831	0.50551
1368233_at	Gtf2f2				8.58062	6.68914	mm	-0.0936659	-0.165075	0.316924	0.0394922	0.946737	0.681754	-1.03435	-2.2223	-4.62283	-3.62565	0.582103	-0.564147	1.76889	0.841195
1368234_at	Prep				8.46901	6.42051	mm	-0.00556658	-0.0106534	0.949023	0.895451	0.997769	0.98189	-0.0649828	-0.133304	-4.8128	-5.24837	0.0366136	-0.531735	0.11736	-0.432999
1368235_at	Clk3				9.25698	7.89418	pp	0.0546306	0.0612611	0.629449	0.298152	0.978225	0.795457	0.492291	1.07179	-4.7685	-4.828	0.305216	-0.469341	0.81026	-0.093552
1368236_at	Mep1a				5.99907	3.9587	mm	-0.343819	-0.131192	0.176266	0.0248774	0.941076	0.681754	-1.41737	-2.45021	-4.47158	-3.33434	1.22687	-0.69745	1.68222	0.707608
1368237_at	Tnmd				6.37347	3.87082	pm	0.011234	-0.0234634	0.965586	0.669955	0.998684	0.929707	0.0438504	-0.433377	-4.81323	-5.18302	0.0402222	-1.3726	0.3272	-0.68556
1368238_at	Reg3b				5.71776	4.57893	mm	-0.863877	-0.0189611	0.244794	0.817138	0.941466	0.965664	-1.20922	-0.234682	-4.55793	-5.23396	1.80015	-1.69659	0.207467	-0.947593
1368239_at	Lrp3				8.6131	6.91965	mp	-0.0709507	0.0883522	0.560944	0.173539	0.966941	0.738696	-0.594279	1.41782	-4.74826	-4.52879	0.379351	-0.360067	1.09184	-0.01457
1368240_a_at	Prkcb				11.001	9.33919	mm	-0.123068	-0.15534	0.385029	0.167052	0.951616	0.733534	-0.894067	-1.44071	-4.6691	-4.50675	0.603182	-0.700848	1.40951	-0.73944
1368241_a_at	Flot1				10.6005	9.25886	mm	-0.0132413	-0.0619224	0.899593	0.296983	0.995546	0.795457	-0.12827	-1.07447	-4.8105	-4.82595	0.0775242	-0.666643	0.814611	-0.497489
1368242_at	Kcnb1				10.1425	8.66716	mp	-0.0211924	0.0969506	0.82929	0.0531802	0.99422	0.681754	-0.219304	2.07121	-4.80455	-3.81209	0.129047	-0.199647	1.39223	0.61262
1368243_at	Amhr2				6.51437	4.87473	mm	-0.293762	-0.0549795	0.508396	0.43817	0.961832	0.853702	-0.677065	-0.793116	-4.72926	-5.01708	0.798793	-0.792287	0.651333	-0.880357
1368244_at	As3mt				7.95436	5.60857	mp	-0.161728	0.071787	0.146112	0.223185	0.941076	0.762615	-1.53065	1.26221	-4.42102	-4.6715	0.896335	0.0983	0.945445	-0.744225
1368245_at	Upb1				3.01319	4.13764	mm	-1.24523	-0.140782	0.0592853	0.142364	0.941076	0.721572	-2.03619	-1.53512	-4.17342	-4.41317	2.70337	0.44112	1.38831	-0.2717
1368246_at	Ap3m2				9.81334	8.18042	pp	0.0109779	0.0101459	0.886394	0.869964	0.995546	0.976743	0.145251	0.166087	-4.80962	-5.24457	0.0786257	-0.365831	0.131155	-0.843699
1368247_at	Hspa1a /// Hspa1b				8.79516	6.9214	pp	0.29932	0.210358	0.178196	0.359164	0.941076	0.824679	1.41068	0.941313	-4.47449	-4.92272	1.14469	-0.82066	1.33088	-2.43204
1368248_at	Cds1				10.9621	9.79037	pp	0.100234	0.117307	0.268955	0.117146	0.943362	0.706938	1.14678	1.6469	-4.58197	-4.29709	0.633969	-0.010115	1.3257	0.22895
1368249_at	Klf15				9.67999	7.60331	pp	0.0634896	0.209151	0.645903	0.20278	0.979121	0.754902	0.468612	1.32246	-4.77269	-4.61775	0.317051	-0.293587	1.56061	0.902037
1368250_at	Tekt1				7.23576	5.44937	pm	0.237059	-0.038867	0.354821	0.436072	0.946737	0.852919	0.953959	-0.796818	-4.65001	-5.0149	0.84958	-0.33563	0.578136	-1.04112
1368251_at	Jak3				7.39876	5.97876	mm	-0.468412	-0.0586509	0.0443295	0.487753	0.941076	0.869341	-2.18942	-0.708618	-4.09372	-5.06428	1.71629	0.64669	0.628654	-0.594116
1368252_at	Kbtbd10				4.36467	3.4055	pp	0.36647	0.057932	0.480392	0.228823	0.959267	0.76436	0.723187	1.24633	-4.7177	-4.68534	0.920579	-1.7194	0.877011	0.110471
1368253_at	Gamt				10.5969	8.86076	pp	0.137504	0.138199	0.168544	0.133008	0.941076	0.716083	1.44474	1.57448	-4.45957	-4.37292	0.813902	0.040557	1.39355	0.31627
1368254_a_at	Sphk1				6.83036	5.57255	mm	-1.18542	-0.179448	0.0147409	0.188822	0.941076	0.746655	-2.7453	-1.3665	-3.7993	-4.57725	2.94464	1.79863	1.47194	-0.00282
1368255_at	Ntm				10.9036	9.06666	pp	0.0221488	0.077098	0.85099	0.503405	0.995516	0.875723	0.191037	0.683013	-4.80673	-5.07761	0.121117	-0.439833	0.698244	-0.746796
1368256_at	Serpini1				11.8828	9.89602	pp	0.0743853	0.0844445	0.492966	0.429696	0.96094	0.851105	0.702288	0.808137	-4.72302	-5.00818	0.425073	-0.242139	0.7948	-0.69299
1368257_at	Psg19				3.61918	3.41911	mm	-0.128056	-0.0609546	0.864277	0.285412	0.995516	0.790468	-0.173808	-1.10141	-4.80791	-4.80505	0.268657	-1.40461	0.822359	-0.617841
1368258_at	Apln				8.58763	6.93287	pp	0.0388991	0.1419	0.774904	0.301934	0.990257	0.796246	0.291033	1.06318	-4.7977	-4.83458	0.196181	-0.426331	1.1657	-0.04491
1368259_at	Ptgs1				7.58785	5.88497	mp	-0.0450945	0.0373445	0.7214	0.605759	0.985595	0.909648	-0.363182	0.525458	-4.78891	-5.14941	0.236766	-0.447429	0.438449	-0.635651
1368260_at	Aurkb				6.15872	3.86586	mm	-0.463717	-0.107085	0.14447	0.164934	0.941076	0.732474	-1.53736	-1.44834	-4.41795	-4.49934	1.47287	0.07456	1.19493	-0.58133
1368261_at	Nrxn3				9.23419	7.98332	pp	0.0794323	0.0692969	0.539036	0.367292	0.964887	0.828441	0.628249	0.925125	-4.74074	-4.93373	0.410907	-0.946953	0.781854	-0.512346
1368262_at	Phlpp1		MR		9.85147	8.23596	pp	0.172885	0.184272	0.112152	0.0251938	0.941076	0.681754	1.68481	2.44407	-4.34885	-3.34232	0.966803	0.532488	1.93399	1.16156
1368263_a_at	Mobp				12.0435	10.6904	pp	0.192071	0.235351	0.296539	0.194594	0.943362	0.750365	1.08048	1.34799	-4.60646	-4.5944	0.81585	-0.179091	1.66772	0.06092
1368264_at	Pex6				7.85734	6.92074	pm	0.0151611	-0.0950996	0.910098	0.206803	0.996115	0.755914	0.114783	-1.31022	-4.81112	-4.62883	0.0770648	-0.429488	1.07851	-0.45665
1368265_at	Cyp2t1				6.44188	4.73157	pp	0.405909	0.0360434	0.299874	0.652109	0.943728	0.923942	1.07278	0.458558	-4.60923	-5.17445	1.17006	-0.25252	0.399612	-1.05383
1368266_at	Arg1			MR	7.16032	5.22008	mm	-0.831271	-0.909089	0.0579238	0.0604147	0.941076	0.682442	-2.04858	-2.0052	-4.16703	-3.89156	2.21662	0.40315	3.87289	0.57728
1368267_at	Pomt1		MR		8.62886	7.37361	pp	0.173791	0.0976622	0.108599	0.033442	0.941076	0.681754	1.70319	2.30516	-4.34002	-3.521	0.974082	-0.000559	1.48269	0.34341
1368268_at	Tdg				8.35341	6.93923	mp	-0.0123691	0.0438472	0.929646	0.630512	0.997769	0.916807	-0.0897436	0.489445	-4.81208	-5.1633	0.0614176	-0.661078	0.451527	-1.31783
1368269_at	Lgals4				4.94914	3.42369	pm	0.281725	-0.0294432	0.62752	0.521141	0.977865	0.880693	0.495086	-0.654546	-4.768	-5.09189	0.670567	-1.90914	0.467821	-0.615119
1368270_at	Apobec1				6.8768	4.66745	mm	-0.209174	-0.1869	0.516222	0.47532	0.961832	0.864494	-0.664441	-0.7293	-4.7323	-5.05318	0.669273	-1.11453	1.10858	-0.75587
1368271_a_at	Fabp4				5.03792	3.94296	mm	-0.353574	-0.060779	0.719116	0.574284	0.9855	0.898129	-0.366303	-0.572305	-4.78849	-5.12992	0.646769	-1.30042	0.569824	-1.24925
1368272_at	Got1				11.7601	9.89122	pm	0.0218477	-0.0324223	0.793897	0.649636	0.991742	0.923405	0.265823	-0.462071	-4.80033	-5.17322	0.147485	-0.474382	0.383936	-0.484606
1368273_at	Mapk6				9.95726	8.27406	pp	0.105883	0.0740958	0.18918	0.265087	0.941466	0.780929	1.37369	1.15074	-4.49044	-4.76566	0.718986	-0.10724	0.90731	-0.010376
1368274_at	Dbnl				10.1655	8.43748	pm	0.0564021	-0.0620021	0.504566	0.195145	0.961832	0.750507	0.683284	-1.34624	-4.72774	-4.59601	0.376462	-0.494186	0.940425	0.163312
1368275_at	Sc4mol				12.179	10.1502	pp	0.123918	0.0757923	0.161856	0.209018	0.941076	0.755914	1.46931	1.30356	-4.44868	-4.63483	0.789312	0.138376	0.982571	0.169427
1368276_at	Syp				11.6323	10.166	pm	0.0235098	-0.00588586	0.729074	0.907767	0.985667	0.983307	0.352719	-0.117519	-4.7903	-5.2499	0.184814	-0.610369	0.0869631	-0.615314
1368277_at	Ppp3ca				13.8082	11.9722	mm	-0.0903592	-0.153403	0.31001	0.079111	0.944518	0.693378	-1.04975	-1.86275	-4.61743	-4.05834	0.579453	-0.08306	1.58119	0.15261
1368278_at	Lgals2				3.00551	3.79772	pp	0.424491	0.0301657	0.200896	0.667203	0.941466	0.928672	1.33612	0.437241	-4.50636	-5.18174	1.32425	-0.23026	0.360954	-0.726556
1368279_at	NA				7.52482	5.48077	mm	-0.208652	-0.025026	0.118252	0.759149	0.941076	0.951077	-1.65441	-0.31136	-4.36336	-5.21784	1.04024	-0.09154	0.274452	-0.932038
1368280_at	Ctsc			MR	6.00876	4.85729	mm	-1.0688	-0.374395	0.150879	0.0548221	0.941076	0.681754	-1.51152	-2.05555	-4.42972	-3.83107	2.21213	1.02639	2.52057	0.89252
1368281_at	Dpep1	Gene candidate	MR	MR	5.06905	4.67953	mm	-1.50047	-0.107025	0.00122153	0.0875561	0.929662	0.695136	-3.95047	-1.80802	-3.20372	-4.12056	3.68555	2.83593	1.33932	0.2231
1368282_at	Dpep1		MR		5.20534	3.39398	mm	-0.777086	-0.112184	0.0904554	0.0334567	0.941076	0.681754	-1.80612	-2.30494	-4.28976	-3.52128	2.03677	-0.18066	1.54456	0.966449
1368283_at	Ehhadh				4.79568	4.00974	pp	1.30647	0.0851764	0.0293691	0.270852	0.941076	0.784371	2.40105	1.13647	-3.98198	-4.7772	2.94818	1.01657	0.954341	-0.630719
1368284_at	Plvap				6.9492	6.02759	mp	-0.238572	0.0293109	0.641618	0.621719	0.979121	0.914619	-0.474752	0.50216	-4.77162	-5.1585	0.60469	-1.51226	0.388498	-0.738242
1368285_at	Shbg				7.27886	5.93324	pp	0.02237	0.0549568	0.87816	0.372072	0.995516	0.830429	0.155868	0.915719	-4.80902	-4.94005	0.108609	-0.36306	0.708391	-1.00044
1368286_at	Slc2a8				9.06428	8.0011	pp	0.1514	0.06612	0.188404	0.120957	0.941466	0.707302	1.37625	1.62877	-4.48934	-4.31628	0.825904	-0.214766	1.09008	0.02566
1368287_at	Chn1				13.314	11.4968	pm	0.0229712	-0.00239907	0.71601	0.959036	0.985177	0.992051	0.370556	-0.052093	-4.7879	-5.25419	0.192068	-0.530924	0.0377672	-0.652741
1368288_at	Gc				5.64112	4.31749	pp	0.77429	0.0390951	0.250099	0.561124	0.942663	0.892809	1.19512	0.592279	-4.56344	-5.12113	1.69543	-1.12633	0.479109	-0.693161
1368289_at	Gc				5.27577	3.74555	mm	-0.393039	-0.0104768	0.326824	0.844358	0.946737	0.971162	-1.01272	-0.199213	-4.63032	-5.2399	1.12066	-0.09423	0.149459	-0.730507
1368290_at	Cyr61			MR	5.90962	3.66959	mm	-0.522981	-0.102545	0.0934785	0.111838	0.941076	0.705492	-1.78778	-1.67299	-4.29881	-4.26921	1.66766	0.07006	1.2649	0.293253
1368291_at	Birc2				10.0695	8.34578	mm	-0.134443	-0.258368	0.211518	0.0318009	0.941466	0.681754	-1.30354	-2.33004	-4.51993	-3.48929	0.763816	0.040898	2.21659	1.5148
1368292_at	Dnm1				12.9794	11.3507	pp	0.0155924	0.0080888	0.826712	0.890721	0.99422	0.981802	0.222674	0.139375	-4.80428	-5.24773	0.118103	-0.340916	0.108062	-0.425552
1368293_at	Cpz				4.74648	4.34138	mm	-0.821586	-0.0922566	0.100276	0.149354	0.941076	0.726425	-1.74837	-1.5071	-4.31812	-4.44138	2.06561	0.70904	1.14796	-0.21992
1368294_at	Dnase1l3				5.9542	4.23178	mm	-0.0217615	-0.104481	0.961114	0.101734	0.998635	0.703203	-0.0495543	-1.72576	-4.81313	-4.21198	0.0592478	-1.13283	1.29509	0.0053
1368295_at	Slco2b1				8.69473	6.85991	pp	0.0681908	0.0750897	0.591564	0.465467	0.973295	0.860841	0.54796	0.745921	-4.7579	-5.04405	0.356501	-0.668959	0.722107	-1.03019
1368296_at	Slco2b1				7.67047	6.1524	pp	0.0828146	0.127308	0.619832	0.229896	0.976686	0.76436	0.506265	1.24333	-4.76594	-4.68794	0.373171	-0.230796	1.19608	0.331342
1368297_at	Gata2				6.61282	4.50659	pm	0.108007	-0.0810721	0.671942	0.214592	0.981422	0.758879	0.431689	-1.28704	-4.77882	-4.64959	0.390248	-0.806692	1.0008	-0.58636
1368298_at	Adcy5				8.69726	6.93146	pp	0.0732982	0.0892968	0.497623	0.211132	0.961581	0.756669	0.694627	1.29725	-4.72494	-4.64048	0.419871	-0.412269	1.04498	-0.81983
1368299_at	Gpr83				8.54029	6.51271	mm	-0.34514	-0.285646	0.153778	0.204906	0.941076	0.754942	-1.50012	-1.31597	-4.43486	-4.62364	1.26107	-0.27531	1.8136	-0.26065
1368300_at	Adora2a				5.70776	4.6148	mm	-0.540979	-0.182143	0.360897	0.0340423	0.946737	0.681754	-0.941639	-2.29634	-4.65402	-3.53221	1.26862	-0.34653	1.87411	0.20627
1368301_at	Adora2a		MR		3.3189	5.76221	mm	-0.532703	-0.168871	0.164534	0.00310957	0.941076	0.681754	-1.45937	-3.41832	-4.4531	-2.03081	1.54118	-0.47224	2.12978	1.173
1368302_at	Msx1				8.96826	7.60848	pp	0.11059	0.0872691	0.322595	0.224411	0.946737	0.762615	1.0219	1.25873	-4.62716	-4.67455	0.617909	-0.235319	1.01847	-0.18901
1368303_at	Per2		MR		10.0895	8.55091	pp	0.111919	0.125125	0.127009	0.0374983	0.941076	0.681754	1.61305	2.24823	-4.38289	-3.59308	0.806334	0.373327	1.58621	1.00266
1368304_at	Fmo3				4.38815	4.16122	mp	-0.953896	0.059463	0.0736583	0.246942	0.941076	0.771763	-1.91922	1.19723	-4.23318	-4.72724	2.31206	-0.30715	0.859946	-0.837654
1368305_at	Casp6				4.72293	5.76899	pp	0.607095	0.0257999	0.244797	0.773067	0.941466	0.953598	1.20921	0.292798	-4.55794	-5.22216	1.51027	-1.27092	0.268764	-0.946766
1368306_at	Grin2c				9.55313	8.32564	pp	0.0141528	0.02905	0.850141	0.620049	0.995516	0.914229	0.192139	0.504584	-4.80665	-5.15757	0.103232	-0.258719	0.38846	-0.83653
1368307_at	Ggt7				10.0483	8.60142	mm	-0.0815458	-0.0388378	0.458159	0.489956	0.956564	0.869908	-0.760963	-0.704985	-4.70773	-5.0662	0.462086	-0.695154	0.532263	-0.859237
1368308_at	Myc			MR	7.59484	6.34688	mm	-0.405115	-0.444735	0.117695	0.0393236	0.941076	0.681754	-1.65713	-2.22445	-4.36207	-3.62296	1.42462	0.729826	2.83213	1.93511
1368309_at	Txnrd2				8.01409	6.44639	mp	-0.0182645	0.0408462	0.901505	0.547384	0.995546	0.88912	-0.125815	0.613397	-4.81062	-5.11152	0.088139	-0.293796	0.497709	-1.06663
1368310_at	Myog				6.62783	4.56602	mm	-0.0458021	-0.0374603	0.821077	0.423589	0.993831	0.849313	-0.23005	-0.819079	-4.80365	-5.0016	0.186695	-0.671627	0.584432	-0.420838
1368311_at	Mgmt				7.24404	5.48724	pp	0.235895	0.0435318	0.118536	0.500163	0.941076	0.874468	1.65303	0.688278	-4.36402	-5.07491	1.09961	0.0442	0.54645	-0.91862
1368312_at	Oxt				5.03225	4.4025	pm	0.0420889	-0.060638	0.94949	0.36566	0.997769	0.827332	0.0643866	-0.928357	-4.81282	-4.93155	0.093804	-1.60269	0.741596	-0.05991
1368313_a_at	Trpv1				5.25428	4.00609	pm	0.368404	-0.0491101	0.279886	0.521071	0.943362	0.880691	1.11993	-0.654657	-4.59202	-5.09184	1.13818	0.251674	0.557336	-0.999844
1368314_at	Ggcx				7.75064	5.56346	mp	-0.277654	0.00770513	0.0789935	0.912679	0.941076	0.983888	-1.881	0.111232	-4.25244	-5.25045	1.25628	0.667064	0.0922495	-0.747229
1368315_at	Entpd6				9.6211	8.32914	mm	-0.135889	-0.0436007	0.248277	0.470989	0.942287	0.86327	-1.19993	-0.736581	-4.56156	-5.0492	0.734662	-0.221702	0.569817	-0.810473
1368316_at	Aqp8	Gene candidate	MR	MR	5.66615	4.2841	mm	-1.02256	-0.0988526	0.0180968	0.0584627	0.941076	0.681754	-2.6439	-2.02227	-3.85299	-3.87113	2.70129	0.43538	1.38215	0.07506
1368317_at	Aqp7				5.56143	3.81033	mm	-0.176869	-0.00478173	0.559186	0.917708	0.966941	0.984756	-0.596978	-0.1048	-4.74768	-5.25099	0.584471	-0.805869	0.0758183	-0.41557
1368318_at	Homer1				11.1845	9.1161	mm	-0.00982958	-0.00463192	0.898784	0.93859	0.995546	0.98818	-0.12931	-0.0781398	-4.81045	-5.25288	0.0701168	-0.362256	0.0610573	-0.696526
1368319_a_at	Homer1				8.15812	5.91264	pp	0.115693	0.156711	0.447539	0.144232	0.954031	0.722058	0.779406	1.52752	-4.70269	-4.42085	0.545994	-0.818616	1.45515	-0.15458
1368320_at	Ncam1				9.0505	7.9336	pp	0.0210602	0.0839018	0.843915	0.332348	0.994684	0.814139	0.200234	0.996571	-4.80606	-4.8839	0.12188	-0.597023	0.884189	-0.451721
1368321_at	Egr1				12.3409	10.7191	pp	0.0596283	0.0866317	0.613628	0.36436	0.975184	0.826963	0.515335	0.930936	-4.76424	-4.9298	0.325071	-0.773009	0.86548	-0.72765
1368322_at	Sod3				9.22557	7.45194	pp	0.0695711	0.0735656	0.473266	0.294125	0.958423	0.794555	0.735178	1.08105	-4.71458	-4.82088	0.425013	-0.182954	0.873615	-0.214405
1368323_at	Tfpi				10.6668	8.81857	mm	-0.133786	-0.0717665	0.407	0.631585	0.952581	0.917107	-0.852471	-0.4879	-4.68174	-5.16387	0.611512	-0.428428	0.567601	-0.475059
1368324_at	Brca2				4.71231	4.68734	pp	1.16443	0.0192129	0.0751552	0.754721	0.941076	0.9503	1.90825	0.31729	-4.23872	-5.21641	2.54738	-0.23151	0.249423	-0.402875
1368325_at	Egf				6.32353	3.84476	mp	-0.0213168	0.16149	0.934946	0.0145011	0.997769	0.681754	-0.0829664	2.70851	-4.8123	-2.99334	0.0762031	-0.781998	1.90786	0.959447
1368326_at	Eif2ak3				7.95061	5.79835	mp	-0.177942	0.0742814	0.187032	0.323137	0.941466	0.80868	-1.38079	1.01627	-4.4874	-4.8696	0.888028	-0.471532	0.84772	-0.49736
1368327_at	Slc12a9				7.35103	5.98263	pm	0.0372036	-0.126897	0.83542	0.0681453	0.99422	0.683258	0.211301	-1.94209	-4.8052	-3.96627	0.161797	-0.666783	1.48596	0.566084
1368328_at	Gys2				2.98738	3.91357	mm	-1.58476	-0.0799825	0.0268263	0.236635	0.941076	0.767742	-2.4469	-1.2248	-3.95763	-4.70388	3.2683	0.66735	0.968439	-0.201251
1368329_at	Slc22a6				6.20836	4.80828	pp	0.404059	0.056366	0.0629571	0.549672	0.941076	0.890047	2.00405	0.609862	-4.18995	-5.11315	1.54205	-0.18338	0.569409	-0.939581
1368330_at	Aatf				8.28141	6.24429	mp	-0.0220397	0.0055135	0.745946	0.940295	0.987997	0.988599	-0.329859	0.0759659	-4.79321	-5.25301	0.172982	-0.404871	0.064224	-0.50238
1368331_at	Ctbs				9.33594	7.58111	pp	0.0249053	0.0816374	0.763375	0.281048	0.989083	0.788274	0.306431	1.11177	-4.79599	-4.79689	0.169309	-0.197694	0.926306	-1.00706
1368332_at	Gbp2	Gene candidate	MR	MR	10.3786	8.69098	mm	-1.09248	-1.02884	0.0421824	0.0382475	0.941076	0.681754	-2.21525	-2.23834	-4.08016	-3.60552	2.61718	1.46052	4.30474	2.55926
1368333_at	Umod				3.88383	4.24977	mm	-0.763685	-0.139058	0.0591895	0.0553317	0.941076	0.681754	-2.03706	-2.05077	-4.17298	-3.83684	2.12066	-0.17049	1.5843	0.587105
1368334_at	Grb7				5.58087	4.66899	mm	-0.301198	-0.176893	0.427588	0.0680947	0.952907	0.683258	-0.814808	-1.94249	-4.69274	-3.96581	0.885178	-0.682612	1.71905	0.2915
1368335_at	Apoa1				4.66358	3.97259	mm	-0.359136	-0.0892665	0.532139	0.178752	0.962476	0.742685	-0.639099	-1.39992	-4.73826	-4.54584	0.857995	-1.70174	1.08871	0.121657
1368336_at	Fdx1				9.78489	7.94924	mm	-0.0184538	-0.00579663	0.800434	0.930139	0.991742	0.986135	-0.257189	-0.0889206	-4.80117	-5.25218	0.137153	-0.557819	0.0719967	-0.612558
1368337_at	Glycam1				6.38698	5.15425	mm	-0.59579	-0.00245055	0.169379	0.965712	0.941076	0.993801	-1.44173	-0.0435966	-4.4609	-5.25451	1.62017	-0.27822	0.0334412	-1.15025
1368338_at	Cd52				3.44651	3.88254	mp	-0.51255	0.00307646	0.244447	0.953996	0.941466	0.991111	-1.21015	0.0585095	-4.55757	-5.25392	1.38907	-1.31617	0.0439238	-0.515268
1368339_at	S100g		MR		3.52862	3.59453	pp	1.24955	0.0961571	0.0477663	0.0779219	0.941076	0.69142	2.1504	1.87086	-4.11414	-4.04902	2.76641	0.37946	1.31197	-0.10609
1368340_at	Ipmk				9.59969	7.86072	pp	0.121814	0.0440347	0.0847098	0.355662	0.941076	0.823589	1.84253	0.948364	-4.27169	-4.91788	0.894949	0.551902	0.675859	-0.642981
1368341_at	Polb				9.19512	7.5498	pp	0.0606177	0.0528481	0.309538	0.32183	0.944518	0.808081	1.05081	1.0191	-4.61705	-4.86753	0.527044	-0.036579	0.747058	-0.358352
1368342_at	Ampd3				11.0837	9.4194	mm	-0.0423798	-0.0489519	0.528658	0.392031	0.962359	0.837234	-0.644603	-0.877294	-4.73698	-4.96526	0.33436	-0.522741	0.661989	-0.921271
1368343_at	Kcnh2				7.36529	5.73583	mm	-0.472035	-0.0911794	0.0189626	0.197927	0.941076	0.752026	-2.62069	-1.33749	-3.8653	-4.60404	1.84333	1.03772	1.07139	-0.39059
1368344_at	Gad1				12.3104	10.6201	pp	0.0803445	0.0738051	0.26875	0.245997	0.943362	0.771661	1.1473	1.19972	-4.58177	-4.72515	0.590709	-0.150457	0.927577	-0.519873
1368345_at	Map6				9.47464	7.74437	pp	0.0123056	0.0247897	0.895484	0.767744	0.995546	0.95281	0.133553	0.299884	-4.81024	-5.22054	0.0772256	-0.372888	0.26761	-0.7015
1368346_at	B3galt4				6.07611	4.27628	pm	0.440189	-0.00574633	0.0358941	0.94155	0.941076	0.988599	2.29862	-0.074366	-4.03623	-5.2531	1.69734	0.36267	0.0645462	-0.739039
1368347_at	Col5a3				6.63162	6.16034	pp	0.477404	0.0320754	0.117905	0.531202	0.941076	0.883817	1.65611	0.63864	-4.36256	-5.09962	1.54339	-0.51528	0.469255	-0.903075
1368348_at	Slc6a4				4.14184	3.76327	pm	0.520928	-0.0504023	0.430587	0.346823	0.952907	0.819819	0.80942	-0.966374	-4.69428	-4.90536	1.15804	-1.16387	0.711047	-0.965053
1368349_at	Fgfbp1				4.82573	4.65817	mp	-0.36878	0.0185009	0.49879	0.730609	0.96177	0.943876	-0.692714	0.349788	-4.72541	-5.20809	0.904289	-1.1717	0.26247	-0.663828
1368350_at	Ptprz1				11.223	9.83535	pm	0.0418241	-0.00765771	0.55297	0.905711	0.966181	0.983307	0.606559	-0.120151	-4.74559	-5.24966	0.318076	-0.521451	0.0964308	-0.925829
1368351_at	Scn10a				5.96316	4.71184	pp	0.419582	0.026079	0.491682	0.655431	0.960664	0.925418	0.704407	0.453848	-4.72249	-5.17609	0.972131	-1.42594	0.349476	-0.635488
1368352_at	Stx1b				11.2116	9.74298	pp	0.0301536	0.0500945	0.675513	0.27914	0.981422	0.788025	0.426675	1.11635	-4.77961	-4.79327	0.226055	-0.266899	0.783768	-0.185766
1368353_at	Gfap	Gene candidate	MR	MR	14.1928	12.5541	mm	-0.181828	-0.174784	0.0662182	0.0328919	0.941076	0.681754	-1.9769	-2.31337	-4.20385	-3.51055	1.06645	0.186123	1.84586	0.69129
1368354_at	Gstt1				6.14513	6.11765	mp	-0.406405	0.00265799	0.428602	0.969413	0.952907	0.994529	-0.812984	0.0388879	-4.69327	-5.25466	1.02569	-1.28568	0.0320851	-0.296154
1368355_at	Myo5b				9.42959	7.31432	mp	-0.0828841	0.0513479	0.39143	0.547507	0.952034	0.889151	-0.881788	0.613208	-4.67288	-5.11161	0.506148	-0.531452	0.54786	-1.02308
1368356_a_at	Erap1				9.30094	7.65919	mp	-0.0662077	0.0421739	0.682326	0.689071	0.98226	0.934071	-0.417139	0.406718	-4.7811	-5.19159	0.303621	-0.084959	0.401471	-0.679439
1368357_at	Kcnh4				4.98883	5.15432	pm	0.451584	-0.0549468	0.424521	0.574314	0.952907	0.898129	0.820343	-0.572259	-4.69115	-5.12994	1.08556	-1.81649	0.543982	-1.16462
1368358_a_at	Ptprr				9.39891	7.18089	mp	-0.00897779	0.0106278	0.903418	0.881667	0.995775	0.979628	-0.123356	0.151012	-4.81073	-5.24642	0.0661007	-0.320675	0.126027	-0.569617
1368359_a_at	Vgf				11.1878	9.47183	mm	-0.0068318	-0.0255519	0.961819	0.860302	0.998635	0.974284	-0.0486545	-0.178561	-4.81315	-5.24291	0.0335819	-0.64028	0.205611	-1.49248
1368360_at	Plg				5.41928	4.03825	mm	-0.00498929	-0.0555762	0.992361	0.355411	0.999733	0.823431	-0.00973066	-0.948871	-4.81358	-4.91753	0.0125641	-1.45089	0.726738	-0.626122
1368361_a_at	Ptpn2				9.39557	7.52149	mm	-0.161148	-0.127347	0.179004	0.265473	0.941076	0.780929	-1.40789	-1.14978	-4.4757	-4.76644	0.858206	0.201297	1.15091	-0.27748
1368362_a_at	Asgr2				5.74038	3.91412	pm	0.0668261	-0.0574075	0.688718	0.483274	0.983682	0.868034	0.40823	-0.716032	-4.78246	-5.06034	0.301472	-0.899968	0.626372	-1.17612
1368363_at	Klf5				7.72827	5.90726	pp	0.0849025	0.160945	0.691824	0.483351	0.983682	0.868034	0.403912	0.715904	-4.78311	-5.06041	0.335796	-0.752874	1.0204	-0.95118
1368364_at	Smcp				3.77438	4.41606	pm	0.0892817	-0.0943767	0.876397	0.168683	0.995516	0.735316	0.158142	-1.43489	-4.80889	-4.51238	0.214115	-0.979015	1.12815	0.08506
1368365_at	Aldh3a2				10.4569	8.68516	pp	0.0561619	0.155204	0.556827	0.0300824	0.966307	0.681754	0.600608	2.3574	-4.74689	-3.45426	0.346844	-0.623947	1.7679	0.769411
1368366_at	Cml1				9.03026	7.29771	pp	0.0620014	0.161637	0.532681	0.124447	0.962673	0.709062	0.638243	1.61259	-4.73845	-4.3333	0.373704	-0.582587	1.51432	0.30655
1368367_at	Cuzd1				3.3318	4.61542	mm	-0.0512984	-0.00659213	0.90766	0.901419	0.996098	0.983139	-0.117912	-0.12565	-4.81098	-5.24913	0.1403	-1.74751	0.0942428	-0.565906
1368368_a_at	Lsr				7.44197	5.81948	mp	-0.0170107	0.0728394	0.916844	0.54128	0.996618	0.887083	-0.106135	0.62287	-4.81147	-5.10711	0.0778205	-0.600988	0.648161	-0.529019
1368369_at	Pnoc				8.37427	6.71031	pp	0.0932088	0.0352936	0.497656	0.716588	0.961581	0.940843	0.694573	0.368862	-4.72495	-5.20283	0.465776	-0.340965	0.351094	-1.20544
1368370_at	Adcy4				6.63912	4.56579	mm	-0.498972	-0.161147	0.0834631	0.255405	0.941076	0.774712	-1.85072	-1.17523	-4.26761	-4.74557	1.65345	0.35567	1.30088	-1.0453
1368371_at	Kcnq1				3.91906	4.69065	pp	1.32146	0.00860582	0.0178752	0.884611	0.941076	0.980795	2.65001	0.147225	-3.84975	-5.24686	3.07081	1.25433	0.114433	-0.83238
1368372_at	Sts				8.11355	6.12568	mm	-0.0751446	-0.0181948	0.607707	0.791977	0.974282	0.959175	-0.524032	-0.267746	-4.76259	-5.22756	0.363411	-0.401519	0.220131	-0.162278
1368373_at	Rgs7				11.2262	9.22801	pp	0.0933781	0.0891991	0.227133	0.152807	0.941466	0.728134	1.25793	1.49366	-4.53855	-4.45479	0.654654	0.151575	1.12765	0.188673
1368374_a_at	Ggt1				6.85142	5.17488	mm	-0.083276	-0.142587	0.665986	0.0501834	0.981073	0.681754	-0.44008	-2.10097	-4.77747	-3.77586	0.347778	-0.747232	1.61926	0.52006
1368375_a_at	Il15				6.36234	4.10419	mm	-0.159811	-0.0897732	0.584468	0.572398	0.971365	0.897768	-0.558582	-0.575153	-4.75575	-5.12868	0.537986	-1.07697	0.687644	-0.757046
1368376_at	Nr0b2				3.18341	4.13228	mm	-0.69076	-0.0615567	0.196877	0.287449	0.941466	0.791467	-1.3488	-1.09661	-4.50101	-4.8088	1.69239	-0.13084	0.822978	-0.228172
1368377_at	Gzmc				5.37925	4.26258	pm	0.120098	-0.0183592	0.760291	0.804467	0.988896	0.962384	0.310564	-0.251297	-4.79551	-5.23085	0.348137	-0.542165	0.212831	-0.4804
1368378_at	Aldh1l1				9.59846	7.86209	pp	0.0183785	0.0422731	0.878674	0.631681	0.995516	0.917107	0.155204	0.487762	-4.80906	-5.16392	0.0993164	-0.288319	0.443396	-0.675504
1368379_at	Scarb2				9.36688	8.03617	mm	-0.0602677	-0.0627828	0.483268	0.407391	0.959457	0.84406	-0.718378	-0.848595	-4.71894	-4.98345	0.397581	-0.174077	0.714944	-0.572416
1368380_at	Vtn				8.12329	6.72373	pp	0.0592543	0.183257	0.703195	0.0743759	0.984138	0.688283	0.388172	1.89573	-4.78542	-4.02033	0.277606	-0.816764	1.72836	0.16285
1368381_at	Crtac1				9.85531	7.91171	pp	0.123174	0.16823	0.204939	0.0991206	0.941466	0.700739	1.32356	1.74014	-4.51162	-4.19619	0.743388	0.14966	1.59804	0.926943
1368382_at	S100a3			MR	9.01982	7.28376	mm	-0.565706	-0.487312	0.112002	0.127827	0.941076	0.711668	-1.68558	-1.59729	-4.34848	-4.34928	1.69065	0.18971	2.57802	0.13532
1368383_at	Npff				7.14498	5.88664	pp	0.189776	0.00979349	0.479901	0.921895	0.959267	0.98562	0.72401	0.0994492	-4.71749	-5.25141	0.665836	-0.413574	0.0960916	-0.513436
1368384_at	Klk6				9.26157	7.89892	mm	-0.0631184	-0.0216551	0.635103	0.854839	0.979015	0.973502	-0.484123	-0.185628	-4.76997	-5.24192	0.321888	-0.521022	0.193953	-0.444318
1368385_a_at	Grb2				10.8365	9.28691	mm	-0.086062	-0.136965	0.393655	0.179729	0.952034	0.743172	-0.877552	-1.39661	-4.67418	-4.54898	0.512222	-0.402983	1.30969	-0.14467
1368386_at	Grb2				11.3132	9.81926	mm	-0.0246259	-0.0487827	0.780524	0.363914	0.99122	0.826628	-0.283554	-0.931823	-4.79851	-4.9292	0.160274	-0.498084	0.687259	-0.211557
1368387_at	Bdh1	Gene candidate	MR	MR	8.98495	7.69319	pp	0.160859	0.0823854	0.0315534	0.123265	0.941076	0.707815	2.36456	1.61803	-4.00133	-4.32759	1.11329	0.43793	1.14727	0.170891
1368388_at	Maf				4.54315	4.56383	pm	0.15405	-0.0265917	0.741631	0.604735	0.987313	0.909444	0.335687	-0.526962	-4.79248	-5.1488	0.409473	-1.31475	0.388716	-0.798284
1368389_at	Apba3	Gene candidate	MR	MR	7.31209	6.03017	pp	0.406568	0.120767	0.0295135	0.0617995	0.941076	0.682442	2.39856	1.99338	-3.9833	-3.90565	1.66077	0.07314	1.4752	0.597899
1368390_at	Araf				7.64896	5.56927	mm	-0.18943	-0.0522445	0.133168	0.488336	0.941076	0.869423	-1.58539	-0.707655	-4.39581	-5.06479	0.976472	-0.053338	0.59773	-1.16033
1368391_at	Slc7a1	Gene candidate	MR	MR	9.83238	7.97259	pp	0.152507	0.112672	0.0584782	0.034013	0.941076	0.681754	2.0435	2.29677	-4.16965	-3.53167	1.01516	0.51028	1.54398	0.665322
1368392_at	Slc7a1				8.89005	7.3957	mm	-0.258699	-0.0169826	0.0103431	0.807636	0.941076	0.963508	-2.91893	-0.247135	-3.70806	-5.23165	1.45602	0.88891	0.204133	-0.432543
1368393_at	Cd93				6.45927	4.44228	mm	-0.309107	-0.0496206	0.245506	0.664446	0.941466	0.927909	-1.20731	-0.441119	-4.55868	-5.18044	1.08177	-0.30289	0.452024	-0.838026
1368394_at	Sfrp4		MR		6.50046	5.37806	mm	-0.363696	-0.153148	0.159391	0.00706007	0.941076	0.681754	-1.47857	-3.04388	-4.44454	-2.54045	1.28521	-0.61247	1.96122	1.24086
1368395_at	Gpc3				5.62274	4.48095	mm	-1.12308	-0.118988	0.156347	0.204815	0.941076	0.754942	-1.49018	-1.31625	-4.43934	-4.62338	2.25338	0.484	1.19283	-0.51501
1368396_at	Cel				3.10091	4.7649	pm	0.141877	-0.151744	0.775614	0.016427	0.99033	0.681754	0.290088	-2.64945	-4.79781	-3.0721	0.365377	-0.690283	1.84316	0.966293
1368397_at	Ugt2b36				4.27066	3.21591	pp	0.564239	0.0337537	0.45859	0.459303	0.956648	0.860047	0.76022	0.756428	-4.70793	-5.03818	1.16913	-2.47881	0.538073	-0.210988
1368398_at	Cacna1h				7.8407	6.20962	mm	-0.0587521	-0.150336	0.745843	0.448966	0.987997	0.857286	-0.329997	-0.77424	-4.79319	-5.02805	0.253732	-0.397377	1.02567	-1.47772
1368399_a_at	Pgcp				9.47885	7.91321	pp	0.0652552	0.0414791	0.509997	0.477664	0.961832	0.865323	0.674473	0.725377	-4.72989	-5.05531	0.393931	-0.485697	0.554419	-0.688451
1368400_at	Timm8a1				8.38167	5.6948	mp	-0.04471	0.0296685	0.61392	0.570646	0.975184	0.89715	-0.514907	0.577802	-4.76432	-5.12753	0.289912	-0.513045	0.427917	-0.486711
1368401_at	Gria2				11.4331	10.0173	mm	-0.223684	-0.222826	0.109441	0.0279981	0.941076	0.681754	-1.69879	-2.39261	-4.34214	-3.40895	1.0867	-0.00908	2.09002	0.3036
1368402_at	Dync1li2				12.2659	10.6794	pp	0.0721745	0.0784321	0.372968	0.197043	0.949034	0.751754	0.917582	1.34026	-4.66173	-4.6015	0.493717	-0.080507	1.01107	0.275588
1368403_at	Rbl2				9.54479	7.70036	pm	0.00745326	-0.0285559	0.950227	0.787314	0.997769	0.956357	0.0634453	-0.273907	-4.81284	-5.22628	0.0404755	-0.525701	0.271418	-0.996602
1368404_at	Dbn1				11.2181	9.34248	pm	0.0844861	-0.0113174	0.252888	0.86205	0.942663	0.974624	1.1878	-0.176303	-4.56628	-5.24322	0.61283	-0.215121	0.141841	-0.450794
1368405_at	Rala				9.95375	8.12375	mm	-0.0974491	-0.0813713	0.398916	0.267869	0.952581	0.782922	-0.867598	-1.14382	-4.6772	-4.77127	0.535671	-0.22997	0.939381	0.159094
1368406_at	Star				4.74156	4.25749	mp	-0.782893	0.0199992	0.187252	0.733337	0.941466	0.944495	-1.38006	0.346091	-4.48771	-5.20907	1.81972	-0.85197	0.267442	-0.581587
1368407_at	Hpse				5.81777	4.56596	pm	1.08555	-0.122489	0.0855001	0.0762237	0.941076	0.69142	1.83739	-1.88265	-4.27425	-4.03546	2.42215	0.03752	1.44245	-0.2501
1368408_at	Grk5				6.78266	4.57649	pm	0.285202	-0.0155993	0.11023	0.82353	0.941076	0.967661	1.69469	-0.226327	-4.34411	-5.23545	1.21518	-0.16133	0.187201	-0.966919
1368409_at	Gstt2				6.67806	5.18195	mp	-0.0398777	0.0405259	0.89141	0.67113	0.995546	0.93	-0.138793	0.431729	-4.80997	-5.18357	0.134598	-0.800278	0.407071	-0.906459
1368410_at	Mpg				7.48039	5.72598	pp	0.175177	0.13579	0.179608	0.0559896	0.941076	0.681754	1.40582	2.04466	-4.4766	-3.84421	0.889643	-0.476037	1.56639	0.12019
1368411_a_at	Map2				9.71619	7.94064	mm	-0.231058	-0.149089	0.0906411	0.235075	0.941076	0.767489	-1.80498	-1.22906	-4.29033	-4.70023	1.13371	-0.04148	1.28087	-0.98471
1368412_a_at	Ptpro				8.2153	6.14614	mm	-0.227068	-0.256684	0.194578	0.0983464	0.941466	0.700249	-1.35615	-1.74446	-4.4979	-4.19143	0.985096	-0.051134	1.95522	0.55924
1368413_at	Abp1				5.28567	3.85053	pm	0.413708	-0.0392006	0.424731	0.386992	0.952907	0.835495	0.819963	-0.88687	-4.69126	-4.95906	1.03908	-1.29349	0.626755	-0.643735
1368414_at	Slc5a2				3.42836	5.60218	pp	0.0483417	0.026084	0.858644	0.652417	0.995516	0.923942	0.181106	0.458121	-4.80743	-5.1746	0.169389	-0.417113	0.351616	-0.885414
1368415_at	Myh2	Gene candidate	MR	MR	6.63555	4.83951	pp	0.729778	0.264913	0.0644436	0.012452	0.941076	0.681754	1.99152	2.78022	-4.19637	-2.89721	2.05486	0.03307	2.40157	0.7134
1368416_at	Ibsp				4.96478	3.76946	pm	0.0426569	-0.0455881	0.944282	0.509126	0.997769	0.878017	0.0710362	-0.67377	-4.81265	-5.08231	0.0992087	-1.1272	0.549484	-1.03809
1368417_at	Syt5				10.0338	8.22964	pp	0.0192533	0.0721373	0.787245	0.22888	0.99166	0.76436	0.274632	1.24617	-4.79944	-4.68548	0.145609	-0.351127	0.940042	-0.450948
1368418_a_at	Cp	Gene candidate	MR	MR	8.64499	6.86595	mm	-0.412535	-0.507531	0.0648706	0.0124529	0.941076	0.681754	-1.98797	-2.78019	-4.19819	-2.89725	1.55245	0.12602	3.28698	1.51929
1368419_at	Cp				8.3362	6.75631	mm	-0.404731	-0.471688	0.128341	0.0389486	0.941076	0.681754	-1.60697	-2.22925	-4.38574	-3.61694	1.40498	-0.1378	2.91794	0.2819
1368420_at	Cp	Gene candidate	MR	MR	8.07534	5.60655	mm	-0.717611	-0.712686	0.0303765	0.0583644	0.941076	0.681754	-2.38391	-2.02315	-3.99107	-3.87008	2.18462	0.94592	3.4433	1.25901
1368421_at	Ptpn5				11.034	9.68416	pp	0.0488959	0.0736034	0.644042	0.291852	0.979121	0.793491	0.471277	1.08632	-4.77223	-4.81681	0.284286	-0.641577	0.876161	0.084615
1368422_at	Meox2				4.78634	3.40613	mm	-0.462463	-0.0634193	0.472846	0.263195	0.958423	0.779659	-0.735888	-1.15547	-4.7144	-4.76181	1.04228	-1.95959	0.858465	-0.325175
1368423_at	Retnla				6.55614	5.0407	pm	0.270914	-0.0444572	0.547672	0.57752	0.966181	0.899236	0.61477	-0.567429	-4.74377	-5.13202	0.731846	-0.043901	0.492933	-0.674157
1368424_at	Ikbkb				8.07789	6.41917	mp	-0.017619	0.00147826	0.866669	0.980009	0.995516	0.995842	-0.170714	0.0254128	-4.80811	-5.25499	0.103141	-0.704832	0.0197285	-0.69199
1368425_at	Caskin1				8.99389	7.68984	pp	0.0834	0.0994847	0.584325	0.195822	0.971365	0.750908	0.558797	1.3441	-4.75571	-4.59797	0.394412	-0.570529	1.11414	-0.34297
1368426_at	Crot				10.3195	8.43485	mp	-0.0342024	0.070839	0.715821	0.172121	0.985177	0.737317	-0.370814	1.42276	-4.78787	-4.52405	0.213984	-0.805726	1.01191	-0.4991
1368427_at	Akap11				10.9517	9.37902	mm	-0.00663052	-0.00863121	0.909254	0.842389	0.996098	0.971041	-0.115867	-0.201769	-4.81107	-5.23951	0.0601624	-0.293113	0.144266	-0.324301
1368428_at	Xpnpep2				2.99124	4.13404	mm	-0.107587	-0.0274032	0.864951	0.732558	0.995516	0.9442	-0.172937	-0.347146	-4.80797	-5.20879	0.245713	-1.57354	0.303511	-0.640056
1368429_at	Taf9b				8.36177	6.28701	mp	-0.0429821	0.101843	0.814141	0.261631	0.993543	0.778875	-0.239147	1.1594	-4.80285	-4.75859	0.184864	-1.14749	1.04292	-0.63669
1368430_at	Lgmn				11.3974	9.83525	mm	-0.18324	-0.186049	0.164502	0.121133	0.941076	0.707302	-1.45949	-1.62794	-4.45304	-4.31716	0.92446	0.424357	1.62462	0.994334
1368431_at	Hpn				5.86708	4.66713	pm	0.138232	-0.00303023	0.734339	0.966668	0.985933	0.994076	0.345565	-0.0423806	-4.79123	-5.25455	0.39376	-0.446435	0.0356098	-0.935498
1368432_a_at	Ros1				5.25847	4.0497	mm	-0.416701	-0.0494952	0.333398	0.452104	0.946737	0.857809	-0.99861	-0.768807	-4.63513	-5.03116	1.14591	-1.44172	0.613385	-1.0922
1368433_at	Sacm1l				10.9205	9.2289	pp	0.0836617	0.0451026	0.257707	0.362754	0.942663	0.826432	1.17529	0.934133	-4.57111	-4.92763	0.606895	-0.108978	0.67275	-0.067193
1368434_at	Nat1				5.01251	3.56447	pm	0.0528289	-0.0343856	0.927222	0.404974	0.997701	0.842985	0.0928449	-0.853064	-4.81197	-4.98066	0.12623	-1.28138	0.595893	-1.01043
1368435_at	Cyp8b1	Gene candidate	MR	MR	6.02965	4.25519	mm	-0.917486	-0.121837	0.0628083	0.0075243	0.941076	0.681754	-2.00532	-3.01452	-4.1893	-2.58035	2.3082	0.21742	1.81111	1.0532
1368436_at	Nudc				11.2806	9.65861	pp	0.0623028	0.0155695	0.235032	0.684936	0.941466	0.933111	1.23579	0.412458	-4.54743	-5.18979	0.620826	0.218301	0.292446	-0.444404
1368437_at	Car4				9.02519	7.94753	mm	-0.175448	-0.10404	0.136381	0.316878	0.941076	0.80578	-1.5714	-1.02988	-4.4023	-4.85958	0.940234	-0.221616	0.991336	-0.616744
1368438_at	Pde10a				10.7586	9.07741	mm	-0.0208308	-0.0192909	0.75995	0.684496	0.988896	0.93295	-0.311021	-0.41307	-4.79546	-5.18959	0.163229	-0.368113	0.299303	-0.413781
1368439_at	Sox10				8.58142	7.67129	pp	0.0946721	0.186716	0.573019	0.0751579	0.968656	0.688479	0.575861	1.89016	-4.75218	-4.02678	0.42492	-0.70749	1.74113	0.60242
1368440_at	Slc3a1				12.1983	10.274	pp	0.12145	0.116129	0.240602	0.196446	0.941466	0.751634	1.22053	1.34214	-4.55348	-4.59978	0.707311	0.004921	1.19137	0.00652
1368441_at	Msln				4.35508	4.55591	pp	1.57628	0.0337605	0.00658249	0.604478	0.929662	0.909333	3.13835	0.527341	-3.59463	-5.14865	3.54261	1.8194	0.422037	-0.789663
1368442_at	F2				4.68152	3.653	mm	-0.948479	-0.0551973	0.172451	0.3219	0.941076	0.808103	-1.43077	-1.01894	-4.46572	-4.86764	2.03456	-0.12012	0.757588	-0.267572
1368443_at	Necab2				11.046	9.46565	mm	-0.114816	-0.107279	0.531075	0.519306	0.962359	0.880493	-0.640779	-0.657465	-4.73787	-5.09046	0.491674	-0.32305	0.801998	-0.548922
1368444_at	Sgta				9.95036	8.50093	mm	-0.0832735	-0.010076	0.161559	0.838792	0.941076	0.970533	-1.47042	-0.206442	-4.44818	-5.23877	0.71534	-0.061778	0.151616	-0.76597
1368445_at	Shank1				7.21808	5.81049	mp	-0.0682112	0.0569993	0.724475	0.363502	0.985665	0.826618	-0.358984	0.932643	-4.78947	-4.92864	0.284558	-0.930212	0.726022	-0.25729
1368446_at	Spink3				5.24488	3.8669	pm	0.149163	-0.112068	0.830831	0.0543113	0.99422	0.681754	0.217291	-2.06037	-4.80472	-3.82523	0.32415	-1.30732	1.45768	0.19614
1368447_x_at	Spink3				2.28617	4.06286	pm	0.347146	-0.122197	0.438334	0.0871806	0.953966	0.695136	0.795614	-1.81036	-4.69819	-4.11793	0.938685	-0.569315	1.41352	0.09832
1368448_at	Ltbp2				4.31301	6.59975	mm	-0.189573	-0.057386	0.601075	0.415189	0.974023	0.846124	-0.533824	-0.834293	-4.76069	-4.99232	0.572004	-0.752706	0.682248	-0.629062
1368449_at	Adap1				7.99451	6.22809	mp	-0.215314	0.0135329	0.0924915	0.879584	0.941076	0.979299	-1.79371	0.153693	-4.29589	-5.24611	1.09525	-0.184	0.141168	-1.18324
1368450_at	Myo5a				8.98027	7.08139	pp	0.146353	0.11072	0.318003	0.407273	0.946737	0.843966	1.03197	0.848813	-4.62366	-4.98332	0.702602	-0.011621	0.925802	-0.283048
1368451_at	Hrh3				10.3535	8.9789	pp	0.057204	0.0260189	0.604654	0.60561	0.974263	0.909648	0.528534	0.525677	-4.76172	-5.14932	0.324062	-0.403728	0.38568	-0.7678
1368452_at	Abcc6				6.26059	5.07575	pm	0.236299	-0.026356	0.627463	0.740153	0.977863	0.946212	0.495168	-0.33688	-4.76798	-5.21149	0.614523	-0.967367	0.29344	-0.404431
1368453_at	Fads2				8.80165	6.98322	mm	-0.0666688	-0.0030782	0.656814	0.971448	0.97977	0.994937	-0.453063	-0.0362995	-4.77533	-5.25473	0.318303	-0.225285	0.0328016	-0.662746
1368454_at	Prl7d1				4.44391	3.82749	mm	-0.700142	-0.0849155	0.313	0.163824	0.946737	0.732319	-1.04306	-1.45237	-4.61978	-4.49542	1.51378	-1.58573	1.08983	-0.21971
1368455_at	Nkg7				4.99524	4.27153	mm	-0.293907	-0.0269281	0.508675	0.584791	0.961832	0.903179	-0.676614	-0.556526	-4.72937	-5.13666	0.798728	-1.61877	0.405572	-0.729778
1368456_at	Gabrr1				4.77762	3.75326	mm	-0.382315	-0.0460246	0.530856	0.439248	0.962359	0.854692	-0.641125	-0.791219	-4.73779	-5.01819	0.886483	-1.5772	0.607355	-0.759955
1368457_at	Gabrr1				4.58972	3.79018	mm	-0.0999706	-0.0485833	0.852276	0.570909	0.995516	0.897382	-0.189366	-0.577404	-4.80685	-5.1277	0.247936	-0.695278	0.517306	-0.794194
1368458_at	Cyp7a1				5.09647	3.51955	mm	-1.11583	-0.114239	0.147379	0.0509424	0.941076	0.681754	-1.52551	-2.09328	-4.42336	-3.78524	2.26924	-0.91765	1.47988	0.24562
1368459_at	Gdf10				5.84194	4.21929	mp	-0.0111033	0.0694248	0.972258	0.250405	0.998684	0.77283	-0.0353451	1.18816	-4.81336	-4.73483	0.0358207	-0.803692	0.901448	0.208619
1368460_at	Slc2a5				7.46528	5.74393	pp	0.0788917	0.0725194	0.820644	0.40343	0.993828	0.842349	0.230617	0.855927	-4.8036	-4.97886	0.243516	-0.852934	0.764512	-0.041353
1368461_at	Slc22a8				7.81846	6.25422	pp	0.317507	0.118841	0.0874688	0.475971	0.941076	0.864818	1.82478	0.72821	-4.28052	-5.05378	1.3207	0.360586	0.887129	-1.01262
1368462_at	Itpka				11.3382	9.7403	mm	-0.209497	-0.169437	0.2795	0.298699	0.943362	0.795457	-1.12086	-1.07054	-4.59167	-4.82896	0.865514	-0.795626	1.27403	-1.13471
1368463_at	Vegfc	Gene candidate	MR	MR	7.0256	4.26737	pp	0.466672	0.0855899	0.0110541	0.176152	0.941076	0.739847	2.88647	1.40879	-3.72503	-4.53741	1.89618	0.53244	1.0747	0.04085
1368464_at	Clec10a				6.0696	5.16726	mm	-0.0877621	-0.0280452	0.841657	0.747765	0.99429	0.94796	-0.203173	-0.326627	-4.80583	-5.2141	0.240787	-0.989803	0.296298	-0.733982
1368465_at	Accn1				8.97651	7.30303	mm	-0.165788	-0.0483263	0.1362	0.601006	0.941076	0.908027	-1.57218	-0.532454	-4.40194	-5.1466	0.917969	0.268465	0.493751	-0.945339
1368466_a_at	Odf2				7.91826	5.88396	mp	-0.00289682	0.021032	0.980569	0.736797	0.999418	0.944993	-0.0247537	0.341411	-4.81348	-5.21031	0.0157669	-0.587805	0.270024	-0.675314
1368467_at	Cyp4f1				8.34259	6.45469	pp	0.114943	0.208755	0.26338	0.0331535	0.942663	0.681754	1.1608	2.30945	-4.57665	-3.51554	0.673061	-0.141016	1.99872	0.43687
1368468_at	Cyp11a1				5.13725	4.06677	mm	-0.0398506	-0.033672	0.947469	0.643775	0.997769	0.921087	-0.0669663	-0.470422	-4.81275	-5.17025	0.0931054	-0.594335	0.394032	-0.770758
1368469_at	Aqp5				4.96884	4.04137	pm	1.15594	-0.0454767	0.0803802	0.355833	0.941076	0.823589	1.87144	-0.948019	-4.25724	-4.91812	2.51804	-0.45659	0.681215	-0.145472
1368470_at	Ggh				11.1793	9.33671	mp	-0.0198843	0.0406393	0.724615	0.350115	0.985665	0.820807	-0.358793	0.959631	-4.7895	-4.91007	0.186101	-0.283259	0.671136	-0.381934
1368471_at	Guca2a				5.18907	4.4066	pp	1.02625	0.0319674	0.0508504	0.636542	0.941076	0.918472	2.11753	0.480774	-4.13128	-5.1665	2.49331	0.62012	0.390816	-1.26173
1368472_at	Celsr3				8.84616	7.83893	pp	0.136631	0.0743689	0.264662	0.345012	0.942785	0.818847	1.15756	0.970105	-4.57789	-4.90274	0.722744	-0.188775	0.826925	-0.569245
1368473_at	Gja5				5.86081	3.91142	mm	-0.157385	-0.0332596	0.521269	0.572111	0.961832	0.89772	-0.656358	-0.575586	-4.73422	-5.1285	0.578911	-0.902499	0.443088	-0.661892
1368474_at	Vcam1				10.579	8.83988	mm	-0.0757064	-0.0268574	0.197407	0.655205	0.941466	0.925267	-1.34712	-0.454168	-4.50173	-5.17598	0.661502	0.238832	0.353299	-0.653051
1368475_at	Colq	Gene candidate	MR	MR	6.25814	4.16323	mm	-1.05871	-0.199146	0.0366784	0.00311637	0.941076	0.681754	-2.2875	-3.41733	-4.0421	-2.03216	2.60814	1.04576	2.27569	1.0411
1368476_at	Nr3c2				11.0661	9.29949	mm	-0.285679	-0.219532	0.155333	0.218709	0.941076	0.761593	-1.49409	-1.27505	-4.43758	-4.66021	1.1491	-0.30283	1.57072	-0.74482
1368477_at	Atp2a3				7.07632	5.62548	pm	0.180415	-0.00901692	0.525999	0.906151	0.962359	0.983307	0.648823	-0.119588	-4.736	-5.24971	0.615166	-0.545394	0.10271	-0.442119
1368478_at	Drd1a				7.58433	5.63399	pp	0.329621	0.251604	0.110445	0.0633804	0.941076	0.682442	1.69358	1.98018	-4.34465	-3.92133	1.3016	-0.21135	2.04586	0.24458
1368479_at	Drd1a				4.83085	4.10947	pp	0.354681	0.137081	0.57112	0.0338555	0.968656	0.681754	0.578744	2.29907	-4.75158	-3.52874	0.812173	-1.55819	1.66109	0.913708
1368480_at	Slc44a1				10.9152	9.17448	pp	0.105254	0.116006	0.329861	0.266116	0.946737	0.781501	1.00617	1.14818	-4.63256	-4.76774	0.6002	-0.278266	1.10124	-0.48959
1368481_at	Gipr				6.88023	5.70778	pp	0.0551319	0.0339002	0.843616	0.651088	0.994684	0.923732	0.200623	0.460008	-4.80603	-5.17394	0.190303	-0.733071	0.390063	-0.884717
1368482_at	Bcl2a1d	Gene candidate	MR	MR	8.75158	7.11554	mm	-1.4634	-1.34387	0.0340957	0.0208157	0.941076	0.681754	-2.32498	-2.53633	-4.02229	-3.22172	3.08279	1.81196	5.15731	2.72857
1368483_a_at	Slit1				7.01511	5.64501	mm	-0.0112528	-0.166419	0.93716	0.0305263	0.997769	0.681754	-0.0801357	-2.35019	-4.81239	-3.4635	0.0553071	-0.712593	1.81899	0.896731
1368484_at	Abcb9				7.85208	5.85558	mm	-0.0563927	-0.016635	0.670916	0.782453	0.981422	0.955341	-0.433133	-0.280341	-4.77859	-5.22491	0.288048	-0.807072	0.218846	-0.680136
1368485_at	Avil				6.53851	4.80086	mp	-0.347191	0.0873385	0.531726	0.253038	0.962359	0.773581	-0.63975	1.18133	-4.7381	-4.74052	0.844106	-0.880424	0.984731	-0.245379
1368486_at	Irs3		MR		5.65476	3.7344	mm	-1.14336	-0.145393	0.0723551	0.0714167	0.941076	0.683592	-1.92893	-1.9173	-4.22826	-3.99527	2.53537	-0.51376	1.56495	-0.49738
1368487_at	Serpinb2				3.74244	3.15145	pm	0.651459	-0.05442	0.402762	0.222852	0.952581	0.762615	0.860375	-1.26316	-4.67938	-4.67067	1.33303	-1.45566	0.873114	-0.003885
1368488_at	Nfil3				7.46682	6.39319	mm	-0.16953	-0.249235	0.318833	0.0153805	0.946737	0.681754	-1.03014	-2.68066	-4.6243	-3.03052	0.751378	-0.615992	2.30235	0.89352
1368489_at	Fosl1			MR	7.5251	5.32066	mm	-0.757182	-0.500754	0.154089	0.0965173	0.941076	0.699518	-1.49891	-1.75479	-4.43541	-4.18001	1.85649	0.22731	2.72221	0.60647
1368490_at	Cd14	Gene candidate	MR	MR	10.3733	8.42653	mm	-1.152	-1.14809	0.0444894	0.0316903	0.941076	0.681754	-2.18755	-2.33175	-4.0947	-3.4871	2.67428	1.23519	4.61934	2.59197
1368491_at	Dnase2b				5.63709	4.0974	mp	-0.308945	0.103019	0.606013	0.0841618	0.974263	0.694855	-0.526528	1.82944	-4.76211	-4.09635	0.72374	-1.15592	1.32831	0.18104
1368492_at	Hpgds		MR		6.85911	4.94697	mm	-0.554803	-0.411095	0.0778852	0.0453692	0.941076	0.681754	-1.88874	-2.15234	-4.24855	-3.71272	1.75659	-0.2748	2.68895	0.55444
1368493_at	Lim2				3.66916	4.1719	mm	-0.832038	-0.0286133	0.175955	0.733955	0.941076	0.944536	-1.41845	-0.345255	-4.4711	-5.2093	1.89878	-1.05552	0.308299	-0.758131
1368494_at	S100a8	Gene candidate	MR	MR	7.78405	6.79775	mm	-2.04528	-1.64958	0.0296444	0.0275915	0.941076	0.681754	-2.39631	-2.39976	-3.98449	-3.39972	3.68379	2.36103	5.59621	3.48852
1368495_at	Rln1				5.99368	3.78119	pp	0.814366	0.00888451	0.219877	0.865216	0.941466	0.975233	1.27881	0.172213	-4.53008	-5.24377	1.79315	-0.98853	0.128483	-0.635569
1368496_at	Odf1				3.90454	4.3458	mm	-0.0756173	-0.0170294	0.915107	0.8535	0.996537	0.973466	-0.10836	-0.187361	-4.81139	-5.24167	0.163072	-1.25705	0.174517	-0.429872
1368497_at	Abcc2				5.68183	4.03694	mm	-0.265353	-0.107676	0.385583	0.0845411	0.951616	0.694855	-0.892998	-1.82701	-4.66943	-4.0991	0.869425	-0.562745	1.34974	-0.09742
1368498_a_at	Slc21a4				2.73324	3.25389	pm	0.86699	-0.0205048	0.147147	0.658094	0.941076	0.926233	1.52645	-0.45008	-4.42293	-5.17739	2.00173	0.15053	0.324128	-0.523465
1368499_at	Sycp2				5.1812	3.36552	mp	-0.547072	0.0670053	0.233783	0.222798	0.941466	0.762615	-1.23926	1.26331	-4.54605	-4.67053	1.45045	-0.06956	0.923656	-0.080494
1368500_a_at	Rgs9				7.64657	6.43467	mm	-0.145188	-0.11005	0.338755	0.0645001	0.946737	0.682442	-0.987259	-1.971	-4.63897	-3.9322	0.684444	-0.913266	1.41534	-0.21438
1368501_s_at	Mcpt10 /// Mcpt8 /// Mcpt8l2 /// Mcpt9				2.76185	3.8466	mm	-0.0581184	-0.0398525	0.9134	0.315417	0.996286	0.805186	-0.110549	-1.03309	-4.81129	-4.8572	0.144497	-1.32343	0.713877	-0.144968
1368502_at	Gast				4.74194	3.80535	pm	0.670633	-0.0672462	0.388007	0.351907	0.952034	0.821874	0.888337	-0.955978	-4.67087	-4.91261	1.37327	-1.50192	0.786241	-0.667329
1368503_at	Gch1	Gene candidate	MR	MR	4.77198	4.94136	mm	-1.99451	-0.226154	0.00288393	0.0298825	0.929662	0.681754	-3.53615	-2.36067	-3.39664	-3.45005	4.12442	1.81608	2.09301	0.32915
1368504_at	Lamp1				12.2108	10.4783	pp	0.0332892	0.0132526	0.54245	0.719823	0.965849	0.94126	0.622907	0.364448	-4.74195	-5.20407	0.322003	-0.367771	0.260011	-0.15572
1368505_at	Rgs4				11.4788	9.94443	pp	0.210067	0.184198	0.207797	0.192934	0.941466	0.74954	1.3148	1.35326	-4.51526	-4.58953	0.93588	0.107968	1.48367	0.514106
1368506_at	Rgs4				10.2572	8.72881	pp	0.187664	0.133285	0.395936	0.483799	0.952333	0.868287	0.873225	0.71516	-4.6755	-5.0608	0.726582	-0.102952	0.929717	-0.298293
1368507_at	Psma3 /// Psma3l				11.4336	9.95971	mm	-0.111375	-0.0742401	0.322396	0.254106	0.946737	0.77438	-1.02233	-1.17858	-4.62701	-4.74281	0.619893	-0.360536	0.920338	-0.198392
1368508_at	NA				10.3949	8.558	mp	-0.0180611	0.0508287	0.800115	0.401008	0.991742	0.840937	-0.257609	0.860435	-4.80113	-4.97601	0.136613	-0.248763	0.662865	-0.002658
1368509_at	Bbs2				8.69188	6.46793	mp	-0.0061455	0.0793874	0.95571	0.335232	0.998089	0.815506	-0.0564481	0.990483	-4.813	-4.88827	0.0348744	-0.634272	0.860171	-1.0372
1368510_at	Gata1				5.46434	3.71595	mm	-0.249761	-0.0385872	0.666666	0.527099	0.981157	0.882479	-0.439119	-0.645106	-4.77762	-5.0965	0.595125	-0.549745	0.502059	-0.20609
1368511_at	Bhlhe41				11.7203	10.2027	pp	0.0592354	0.0431821	0.496915	0.593205	0.961581	0.906205	0.695789	0.543994	-4.72465	-5.14189	0.3873	-0.574233	0.475435	-1.58148
1368512_a_at	Enpep				6.41324	4.44471	pp	0.318252	0.180216	0.363057	0.297771	0.946737	0.795457	0.937294	1.07266	-4.65543	-4.82733	0.973168	-1.07851	1.31405	-0.54371
1368513_at	Enpep				7.1968	5.25857	pm	0.0020147	-0.0158992	0.989291	0.808575	0.999733	0.963851	0.0136411	-0.245902	-4.81356	-5.23189	0.00963423	-0.69537	0.198286	-0.777598
1368514_at	Maob				11.9511	10.2757	mm	-0.00093665	-0.00656194	0.991277	0.927012	0.999733	0.985716	-0.011112	-0.0929134	-4.81357	-5.2519	0.00622517	-0.658535	0.077668	-0.961972
1368515_at	Epb4.1l3				10.7706	8.76874	pp	0.0256919	0.0107925	0.776215	0.879145	0.990339	0.979299	0.289287	0.154258	-4.79789	-5.24604	0.164813	-0.299956	0.128428	-0.658604
1368516_at	Ptpra				10.1208	7.88911	mp	-0.0613608	0.0328792	0.667469	0.387836	0.981422	0.835968	-0.437987	0.885262	-4.77781	-4.96011	0.300983	-0.958487	0.617181	-0.26741
1368517_at	Ssbp3				9.38479	7.40081	pp	0.0228953	0.0687791	0.846062	0.362466	0.995126	0.826432	0.19744	0.934707	-4.80626	-4.92724	0.125181	-0.336249	0.783813	-1.27685
1368518_at	Cd53	Gene candidate	MR	MR	10.1488	8.33819	mm	-0.484627	-0.52325	0.0762493	0.055677	0.941076	0.681754	-1.90036	-2.04756	-4.2427	-3.84072	1.64804	0.30858	2.96815	0.89385
1368519_at	Serpine1	Gene candidate	MR	MR	3.30793	3.98346	mm	-1.21136	-0.356788	0.0551819	0.0300885	0.941076	0.681754	-2.07434	-2.3573	-4.15371	-3.45439	2.68605	0.48525	2.60116	0.71895
1368520_at	Apoa4				3.15758	3.95994	pm	0.0902927	-0.0072271	0.854984	0.912556	0.995516	0.983888	0.185852	-0.111389	-4.8071	-5.25044	0.233503	-1.32517	0.0900163	-0.765635
1368521_at	Napsa			MR	3.85766	4.69452	mm	-1.25253	-0.845414	0.227495	0.0213643	0.941466	0.681754	-1.2569	-2.52381	-4.53897	-3.23815	2.20524	0.82487	4.08623	2.36938
1368522_at	Timeless				4.20184	3.60621	mm	-0.0933201	-0.0221142	0.89183	0.759313	0.995546	0.951077	-0.138253	-0.311141	-4.81	-5.2179	0.204612	-0.881518	0.260393	-1.09612
1368523_at	Cadps				11.7742	10.2688	pp	0.0560371	0.0650867	0.544395	0.447864	0.966181	0.857168	0.61987	0.776154	-4.74263	-5.02695	0.353293	-0.476474	0.691479	-0.982731
1368524_at	Kcnc1				9.86745	8.191	pp	0.135865	0.0897956	0.0856795	0.17438	0.941076	0.739338	1.83623	1.4149	-4.27483	-4.53158	0.922411	0.060989	1.09759	0.189816
1368525_at	Mrs2				8.01711	5.51001	mp	-0.0177786	0.0358531	0.867251	0.643634	0.995516	0.921087	-0.169961	0.470623	-4.80816	-5.17018	0.103247	-0.332743	0.404618	-0.592708
1368526_at	Pex3				9.38347	7.83041	pp	0.00435782	0.0316916	0.953623	0.525194	0.997778	0.881988	0.0591109	0.648118	-4.81294	-5.09504	0.0317905	-0.249142	0.47258	-0.323607
1368527_at	Ptgs2				10.4109	8.29279	mm	-0.282193	-0.350677	0.553166	0.483184	0.966181	0.868034	-0.606256	-0.716182	-4.74565	-5.06026	0.74169	-1.57853	1.50203	-2.89643
1368528_at	Cd99l2				10.3855	8.75591	mp	-0.0349826	0.0140521	0.525933	0.764641	0.962359	0.952345	-0.648928	0.304024	-4.73597	-5.21958	0.334441	-0.017384	0.220154	-0.169985
1368529_at	Cd99l2				6.54824	4.83069	pm	0.0582523	-0.124674	0.87021	0.0915141	0.995516	0.696116	0.166135	-1.78395	-4.8084	-4.14758	0.177647	-0.867443	1.41521	-0.50286
1368530_at	Mmp12				5.52617	4.18336	mm	-0.914667	-0.295215	0.231156	0.234137	0.941466	0.766545	-1.24658	-1.23162	-4.54312	-4.69803	1.87808	-1.14761	1.78745	-1.64298
1368531_at	Prl8a3				5.3149	3.46581	mm	-0.8885	-0.049879	0.170574	0.263335	0.941076	0.779659	-1.43745	-1.15512	-4.46278	-4.76209	1.97349	0.04496	0.803195	-0.160086
1368532_at	Pnliprp1				3.04793	3.66841	mm	-0.214354	-0.0385113	0.786471	0.490075	0.99166	0.869976	-0.275658	-0.70479	-4.79933	-5.0663	0.437377	-1.83602	0.530672	-0.544648
1368533_at	Heph				8.06855	6.4922	pp	0.0180424	0.183023	0.895391	0.167815	0.995546	0.734481	0.133673	1.43798	-4.81023	-4.50939	0.0906109	-0.602734	1.52191	-0.02662
1368534_at	Adra1d				8.95962	7.62591	mm	-0.0762493	-0.119161	0.708882	0.473405	0.984618	0.863723	-0.380339	-0.732514	-4.78654	-5.05143	0.309205	-0.590893	0.890912	-1.27898
1368535_at	Hrk				8.46089	7.10429	mp	-0.0864832	0.000343251	0.496019	0.996413	0.961242	0.999713	-0.697261	0.00455884	-4.72428	-5.25523	0.451484	-0.478174	0.00391489	-0.974659
1368536_at	Enpp2			MR	11.0887	9.18828	pp	0.250274	0.186731	0.0721219	0.131778	0.941076	0.715504	1.93068	1.57983	-4.22737	-4.3674	1.21135	0.431407	1.60514	0.39639
1368537_at	Dctn4				7.9953	6.08379	mm	-0.166201	-0.0640224	0.186206	0.487788	0.941466	0.869341	-1.38353	-0.708559	-4.48622	-5.06431	0.862314	-0.090157	0.653565	-1.31262
1368538_at	Exoc7				9.23866	7.89155	mp	-0.0332528	0.0318353	0.740519	0.534208	0.986967	0.885063	-0.337191	0.633919	-4.7923	-5.10188	0.199734	-0.561759	0.465828	-0.591602
1368539_at	Scn9a				5.48938	3.42393	mp	-0.212909	0.0490578	0.388768	0.364228	0.952034	0.826909	-0.886879	0.931198	-4.67132	-4.92962	0.778216	-0.374424	0.688189	-1.12569
1368540_at	Tpbg				7.54811	5.2258	pp	0.069295	0.0790775	0.732933	0.579387	0.9859	0.900242	0.347474	0.564624	-4.79099	-5.13322	0.281891	-1.07752	0.640809	-1.29402
1368541_at	Emb			MR	9.57685	8.12667	mm	-0.226561	-0.185266	0.0943651	0.0646679	0.941076	0.682442	-1.7825	-1.96964	-4.30141	-3.93381	1.11732	0.222688	1.76686	0.69247
1368542_at	Zfp423				9.27346	7.5411	mm	-0.0582073	-0.0210634	0.623586	0.83487	0.97692	0.969911	-0.500798	-0.211544	-4.76695	-5.23795	0.316596	-0.690834	0.20533	-1.19537
1368543_at	Nox4				3.90845	3.49456	mp	-0.966009	0.00459407	0.182473	0.941509	0.941466	0.988599	-1.39606	0.0744182	-4.48082	-5.2531	2.03094	0.00314	0.0590195	-0.506475
1368544_a_at	Nol3				8.68253	6.85536	pp	0.00505026	0.0841196	0.944058	0.266001	0.997769	0.781501	0.0713227	1.14846	-4.81264	-4.76751	0.0379668	-0.383478	0.954656	-0.152144
1368545_at	Cflar				9.09216	7.35415	mm	-0.189974	-0.102051	0.277211	0.473704	0.943362	0.863879	-1.12643	-0.732012	-4.5896	-5.05171	0.828351	-0.289039	0.826388	-1.04615
1368546_at	Hivep2				11.3688	9.84288	mm	-0.016674	-0.0200819	0.842774	0.744815	0.994665	0.947476	-0.201718	-0.330595	-4.80594	-5.2131	0.112201	-0.48728	0.260147	-0.703824
1368547_at	Clec2d	Gene candidate	MR	MR	3.90968	3.97672	mm	-1.60848	-0.167199	0.0031637	0.0104905	0.929662	0.681754	-3.49159	-2.8604	-3.41824	-2.78918	3.69226	2.1449	1.97911	0.993108
1368548_at	Slc12a1				3.30393	3.2982	pp	1.23626	0.0287527	0.191397	0.546172	0.941466	0.888936	1.36644	0.615274	-4.49353	-5.11065	2.27496	-1.46305	0.443911	-0.899469
1368549_at	Hbp1				8.88158	7.01808	pp	0.108803	0.124975	0.338908	0.0744179	0.946737	0.688283	0.986937	1.89543	-4.63908	-4.02068	0.602189	-0.570531	1.45926	0.1679
1368550_at	Foxq1				6.89789	4.8214	pp	0.24447	0.0515536	0.248763	0.435226	0.942554	0.852496	1.19865	0.798315	-4.56207	-5.01402	0.962326	-0.723224	0.637205	-0.188641
1368551_at	Prps2				6.68898	4.87062	mm	-0.182106	-0.0766906	0.153546	0.255695	0.941076	0.774712	-1.50103	-1.17449	-4.43446	-4.74618	0.934574	-0.206136	0.930381	-0.558889
1368552_at	Grpel1				10.3666	8.79125	pp	0.065012	0.067678	0.435529	0.110339	0.953023	0.705125	0.800595	1.68055	-4.69678	-4.26108	0.437098	-0.509592	1.1194	0.06679
1368553_at	Acvrl1				6.59887	4.7072	pp	0.0826711	0.0960504	0.692688	0.298878	0.983682	0.795512	0.402712	1.07013	-4.78329	-4.82927	0.331029	-0.61708	0.974802	-0.467868
1368554_at	Pnlip				8.74961	6.73623	mm	-0.0344447	-0.0396418	0.701577	0.677867	0.98395	0.931593	-0.390405	-0.422305	-4.7851	-5.18664	0.221582	-0.515455	0.398237	-1.18663
1368555_at	Cd37				7.50747	5.71486	mm	-0.218535	-0.0571197	0.394458	0.705388	0.952034	0.938595	-0.876028	-0.3842	-4.67464	-5.1984	0.783405	-0.926005	0.449854	-1.55016
1368556_at	Vegp2				4.78135	4.37881	pm	0.0708978	-0.0573006	0.873144	0.290478	0.995516	0.793428	0.162343	-1.08952	-4.80864	-4.81433	0.193493	-0.979567	0.800114	-0.604926
1368557_s_at	Vegp1 /// Vegp2				6.09095	4.44519	mp	-0.0652676	0.0221084	0.856584	0.759737	0.995516	0.951265	-0.183777	0.310574	-4.80724	-5.21803	0.197734	-0.60917	0.260087	-1.00213
1368558_s_at	Aif1			MR	9.07229	7.68611	mm	-0.337731	-0.369661	0.154521	0.0888662	0.941076	0.695216	-1.49724	-1.79995	-4.43617	-4.12964	1.24678	0.22612	2.36871	0.35461
1368559_at	Pcsk1				4.09262	4.61577	mm	-1.03584	-0.12272	0.121412	0.156437	0.941076	0.729115	-1.63919	-1.47979	-4.37058	-4.46853	2.25554	-0.4931	1.28192	0.19765
1368560_at	Kcnj5				6.70251	4.73726	pp	0.186507	0.0105243	0.374866	0.836684	0.949034	0.969911	0.913847	0.209183	-4.66291	-5.23833	0.740878	-0.427342	0.154894	-0.728561
1368561_at	Abcd2				8.69957	6.68452	pp	0.0170888	0.06433	0.888145	0.561556	0.995546	0.892969	0.142996	0.591619	-4.80975	-5.12142	0.0918727	-0.290713	0.59535	-0.91729
1368562_at	Sult4a1				11.3835	9.84792	pm	0.016289	-0.0142859	0.815914	0.786039	0.993543	0.956311	0.23682	-0.275593	-4.80306	-5.22592	0.125087	-0.440985	0.205711	-0.54775
1368563_at	Aspa			MR	8.83669	7.19394	pp	0.249098	0.31692	0.185887	0.0390176	0.941466	0.681754	1.38459	2.22836	-4.48576	-3.61805	1.03929	0.27125	2.40146	1.1503
1368564_at	Slc17a6				10.1188	8.10519	pp	0.088038	0.109236	0.611085	0.448274	0.974779	0.857255	0.519065	0.775442	-4.76354	-5.02736	0.389047	-0.815893	0.878983	-1.25709
1368565_at	Slc1a3				14.0342	12.4325	mp	-0.0166297	0.00341803	0.797532	0.93299	0.991742	0.987008	-0.261019	0.0852823	-4.8008	-5.25243	0.135989	-0.34139	0.0606788	-0.27843
1368566_a_at	Ndufv3				10.89	9.33956	mp	-0.0476521	0.0139746	0.551856	0.760156	0.966181	0.951277	-0.608282	0.310014	-4.74521	-5.21817	0.330189	-0.129948	0.223311	-0.51747
1368567_at	Ndufv3				7.25066	5.6708	pp	0.101883	0.045386	0.455745	0.467625	0.95553	0.861875	0.765133	0.742263	-4.7066	-5.04607	0.510398	-0.755152	0.581046	-0.637934
1368568_at	Aqp2	Gene candidate	MR	MR	3.21605	4.47838	mm	-0.500105	-0.0886304	0.0115201	0.0792634	0.941076	0.693378	-2.86629	-1.86172	-3.7356	-4.05953	1.95545	0.6346	1.27464	0.373517
1368569_at	Akr1b7				4.34198	3.52195	mp	-0.700981	0.0353275	0.221714	0.463014	0.941466	0.860841	-1.27347	0.750092	-4.53226	-5.04173	1.66104	-0.15521	0.540117	-0.551233
1368570_at	Lrat				2.98503	3.32468	pm	1.61633	-0.0171506	0.00520748	0.64823	0.929662	0.922773	3.25153	-0.464071	-3.53718	-5.17251	3.62575	1.66094	0.329332	-0.511007
1368571_at	Clip2				10.5567	8.67186	pp	0.0687974	0.0417788	0.315618	0.423513	0.946737	0.849313	1.03724	0.819216	-4.62182	-5.00152	0.53017	-0.121852	0.601569	-0.432841
1368572_a_at	Grin1				10.0452	8.99374	pm	0.00840768	-0.0256991	0.933942	0.761742	0.997769	0.951802	0.0842503	-0.307894	-4.81226	-5.21867	0.0502451	-0.60685	0.275902	-0.933258
1368573_at	Kpnb1				7.94033	5.83272	mm	-0.139847	-0.0020081	0.294492	0.96932	0.943362	0.994529	-1.08524	-0.0390062	-4.60474	-5.25465	0.706263	-0.214413	0.0291008	-0.650311
1368574_at	Adra1b				7.38885	5.41839	pp	0.23275	0.183463	0.162132	0.0479786	0.941076	0.681754	1.46828	2.12391	-4.44914	-3.74775	1.03449	-0.3535	1.8181	0.22976
1368575_at	Slc6a18				4.75935	4.52807	pm	0.12054	-0.0617456	0.866941	0.288347	0.995516	0.79233	0.170361	-1.0945	-4.80814	-4.81045	0.258078	-1.10523	0.822905	0.151709
1368576_at	Alx1				3.66968	3.9463	pp	0.628194	0.0442784	0.207931	0.438426	0.941466	0.853923	1.31439	0.792667	-4.51543	-5.01734	1.5957	-0.79278	0.599863	-0.176765
1368577_at	Gjb6				11.532	10.0757	pp	0.169021	0.126887	0.214359	0.26825	0.941466	0.783241	1.29505	1.14288	-4.52343	-4.77203	0.840721	-0.025309	1.14555	-0.06651
1368578_at	Hsd3b1				1.98207	3.54892	pm	0.62518	-0.00576114	0.155685	0.903842	0.941076	0.983307	1.49273	-0.122545	-4.43819	-5.24943	1.68503	-0.0619	0.089227	-0.616665
1368579_at	Prl2a1				5.24031	3.90498	pp	0.96419	0.0100816	0.244276	0.911114	0.941466	0.983888	1.21061	0.113235	-4.55739	-5.25028	1.9025	-1.24538	0.10454	-1.10336
1368580_at	Sdc3				5.94313	5.92343	mm	-0.166214	-0.0357608	0.727815	0.557731	0.985667	0.891731	-0.354433	-0.597468	-4.79008	-5.1188	0.436917	-1.04078	0.465575	-0.805345
1368581_at	Sdc3				5.96898	5.9579	pm	0.0544501	-0.0232086	0.88279	0.717561	0.995546	0.940843	0.149896	-0.367534	-4.80937	-5.2032	0.163115	-0.781311	0.293316	-1.26833
1368582_at	Slc7a3				8.05635	5.54956	mp	-0.0193661	0.0371911	0.858664	0.625731	0.995516	0.915495	-0.18108	0.496348	-4.80743	-5.16071	0.110994	-0.7621	0.423586	-0.739744
1368583_a_at	Hrg				6.94436	6.25957	pm	0.170929	-0.0730375	0.5048	0.258334	0.961832	0.776542	0.682903	-1.16775	-4.72783	-4.75174	0.614651	-0.653249	0.909741	-0.024013
1368584_a_at	Cplx2				8.90615	7.11205	mm	-0.208195	-0.0868616	0.15955	0.519549	0.941076	0.880493	-1.47797	-0.657079	-4.44481	-5.09065	0.985436	-0.280664	0.724228	-0.769622
1368585_at	Cartpt				8.0426	6.52059	pm	0.129337	-0.073347	0.79003	0.793902	0.991742	0.960195	0.27094	-0.265206	-4.79981	-5.22808	0.337237	-1.31031	0.421323	-1.18619
1368586_at	Zg16				5.56122	4.59971	mm	-0.6709	-0.070084	0.209106	0.111142	0.941466	0.705492	-1.31082	-1.67649	-4.51692	-4.26545	1.64667	-1.02457	1.12416	0.593996
1368587_at	Apoc1				11.2443	9.43086	pp	0.113664	0.107925	0.524546	0.396185	0.962101	0.839248	0.651134	0.869462	-4.73545	-4.97028	0.493395	-0.174656	0.92573	-0.34245
1368588_at	Ddx52				7.63953	5.14027	pp	0.0305952	0.0184643	0.809739	0.859158	0.993519	0.97381	0.244932	0.18004	-4.80233	-5.24271	0.160307	-0.544832	0.177172	-0.733818
1368589_at	Ptprj				10.5947	8.94778	mm	-0.207347	-0.0523869	0.162483	0.475688	0.941076	0.864708	-1.46697	-0.728684	-4.44972	-5.05352	0.980111	-0.097699	0.608414	-0.582496
1368590_at	Mmp16				7.80595	5.71447	pp	0.196366	0.128021	0.0702464	0.177227	0.941076	0.74062	1.94498	1.40511	-4.22011	-4.54091	1.09242	-0.21811	1.2736	-0.10985
1368591_at	Usf2				9.38541	8.27828	pp	0.28563	0.00475996	0.0389522	0.930928	0.941076	0.986371	2.25651	0.0879135	-4.05845	-5.25225	1.37452	0.12669	0.0666021	-0.666941
1368592_at	Il1a	Gene candidate	MR	MR	8.63743	7.11753	mm	-1.21537	-1.12159	0.0234265	0.0354132	0.941076	0.681754	-2.51512	-2.27674	-3.92138	-3.55707	2.89208	1.15987	4.52395	1.87394
1368593_at	Cd1d1				5.23034	4.45482	mm	-0.622727	-0.128454	0.279453	0.0839737	0.943362	0.694855	-1.12098	-1.83065	-4.59163	-4.09497	1.47684	-1.57945	1.45137	-0.0157
1368594_at	Pla2g2c				6.21738	4.50911	pm	0.256033	-0.0386617	0.444788	0.543596	0.954031	0.88825	0.784228	-0.61927	-4.70136	-5.1088	0.801971	-0.776319	0.489983	-1.29948
1368595_at	Mmp24				8.45435	6.9692	pp	0.105511	0.0520179	0.361357	0.313277	0.946737	0.804542	0.940712	1.0378	-4.65432	-4.85369	0.579104	-0.385801	0.752391	0.046048
1368596_at	Sik1				7.30408	5.22295	mm	-0.166062	-0.046317	0.54818	0.522999	0.966181	0.881697	-0.613981	-0.651596	-4.74395	-5.09334	0.574715	-0.851345	0.542432	-0.656888
1368597_at	Sik1				4.71232	4.25974	mm	-0.635347	-0.0792272	0.217783	0.0717226	0.941466	0.683592	-1.28493	-1.91504	-4.52758	-3.99791	1.58828	-0.20094	1.26065	-0.16608
1368598_at	Sstr3				8.30755	6.61744	mm	-0.0653304	-0.0242021	0.566671	0.716291	0.968221	0.940843	-0.585518	-0.369268	-4.75014	-5.20271	0.363174	-0.918026	0.298955	-0.469975
1368599_at	Slc9a2				8.20756	6.73105	mm	-0.157698	-0.231567	0.415179	0.105257	0.952907	0.703203	-0.837363	-1.70687	-4.6862	-4.2326	0.654717	-0.820523	1.84253	-0.22582
1368600_at	Slc26a1				7.34531	6.11929	pp	0.104465	0.016893	0.605191	0.78418	0.974263	0.955762	0.52774	0.278053	-4.76187	-5.2254	0.425492	-0.499227	0.218939	-0.61694
1368601_at	Slc6a3				5.6135	4.39437	pm	0.746641	-0.0254818	0.106494	0.602929	0.941076	0.908693	1.71432	-0.52962	-4.33465	-5.14774	1.95355	-0.73726	0.385638	-0.241895
1368602_at	Slc6a3	Gene candidate	MR	MR	2.66468	3.87597	mm	-0.753144	-0.126154	0.0191357	0.0785412	0.941076	0.69253	-2.61617	-1.86662	-3.8677	-4.0539	2.31366	0.96281	1.45407	0.30309
1368603_at	Add2				3.13128	4.28481	mm	-0.520494	-0.0844873	0.446086	0.211942	0.954031	0.756986	-0.78195	-1.29485	-4.70199	-4.64263	1.13845	-1.48046	1.02069	-0.5251
1368604_at	Mefv	Gene candidate	MR	MR	5.28769	5.00656	mm	-1.65458	-0.3331	0.0106683	0.0393848	0.941076	0.681754	-2.90382	-2.22367	-3.71595	-3.62394	3.54137	2.1978	2.45812	1.2851
1368605_at	Sh2b2			MR	7.24155	4.9111	mm	-0.354153	-0.141102	0.0475545	0.149066	0.941076	0.725788	-2.15273	-1.50823	-4.11292	-4.44025	1.49058	0.607115	1.37799	0.17432
1368606_at	Slco1a5				5.42887	3.61132	mm	-1.18319	-0.0225687	0.0313122	0.635013	0.941076	0.918044	-2.36847	-0.482969	-3.99925	-5.16569	2.79225	0.53253	0.349526	-0.420853
1368607_at	Cyp4a8				4.43293	3.47712	pm	0.890569	-0.0275808	0.15763	0.689602	0.941076	0.93426	1.48526	-0.405981	-4.44155	-5.19181	2.0045	0.11521	0.333224	-0.728076
1368608_at	Cyp2f4				4.16408	3.81456	mm	-0.341647	-0.108816	0.605572	0.0918008	0.974263	0.696116	-0.527179	-1.78224	-4.76198	-4.14949	0.761374	-1.67099	1.33803	0.431429
1368609_at	Slc10a1				5.50515	3.53101	mp	-0.205031	0.0197112	0.538523	0.684136	0.964754	0.932846	-0.629053	0.413571	-4.74056	-5.18944	0.645011	-0.450899	0.301112	-0.715498
1368610_at	Mca32	Gene candidate	MR	MR	6.29199	4.06327	mm	-1.09916	-0.345057	0.0466703	0.00304143	0.941076	0.681754	-2.16256	-3.42837	-4.10779	-2.01717	2.60101	0.16209	2.92381	2.12058
1368611_at	Grp				9.1713	7.78047	pp	0.225263	0.30081	0.243212	0.194581	0.941466	0.750365	1.21347	1.34802	-4.55626	-4.59436	0.930836	-0.119154	1.88118	0.25071
1368612_at	Itgb4				6.42616	4.59831	pm	0.10651	-0.00618891	0.519917	0.938513	0.961832	0.98818	0.658519	-0.0782374	-4.73371	-5.25287	0.481403	-1.11461	0.0685911	-0.687082
1368613_at	Stag3				4.71725	4.05127	mm	-0.294615	-0.0961456	0.604836	0.171545	0.974263	0.737237	-0.528265	-1.42478	-4.76177	-4.52211	0.707995	-1.06099	1.13245	-0.32419
1368614_at	Mlxipl				6.57229	5.35508	pm	0.0609382	-0.0229224	0.77935	0.738852	0.991086	0.946046	0.285115	-0.338635	-4.79834	-5.21103	0.239265	-0.717138	0.277778	-0.748502
1368615_a_at	Slc18a3				5.13265	4.36029	mm	-0.0855963	-0.0699343	0.888806	0.337976	0.995546	0.816392	-0.142145	-0.984724	-4.80979	-4.89239	0.198746	-1.02617	0.812384	-0.102786
1368616_at	Fancc				6.46274	5.1043	pp	0.285785	0.0568653	0.493687	0.377769	0.961242	0.831574	0.701098	0.904615	-4.72332	-4.94743	0.801552	-0.635358	0.712408	-0.791612
1368617_at	Serpina5				3.03916	3.68892	mp	-0.102413	0.0680835	0.854627	0.183136	0.995516	0.745105	-0.186315	1.38519	-4.80707	-4.55975	0.24889	-1.16003	0.983205	-0.267745
1368618_at	Grb14				8.89514	7.15667	mp	-0.0271764	0.0633581	0.733113	0.404972	0.985906	0.842985	-0.34723	0.853068	-4.79102	-4.98065	0.18947	-0.352788	0.719797	-0.139818
1368619_at	Ddx25				9.46225	8.2455	pm	0.0287133	-0.0538085	0.775417	0.306038	0.99033	0.799101	0.29035	-1.05392	-4.79778	-4.8416	0.172276	-0.417322	0.767847	-0.482733
1368620_at	Spag4				7.24098	5.73769	pm	0.157316	-0.0641379	0.514715	0.366636	0.961832	0.828094	0.666863	-0.926422	-4.73172	-4.93285	0.583412	-0.891668	0.757631	-0.225807
1368621_at	Aqp9				8.40814	7.25102	pp	0.136841	0.0682257	0.380239	0.526694	0.949664	0.88219	0.903346	0.645746	-4.66621	-5.09619	0.636536	-0.737844	0.640564	-0.520636
1368622_at	Fbp2				4.70448	4.20138	mm	-0.718466	-0.073586	0.268637	0.219161	0.943362	0.761593	-1.14758	-1.27374	-4.58167	-4.66137	1.60312	-1.16509	0.959047	-0.138743
1368623_at	Ceacam9				5.41326	4.13004	pm	1.13214	-0.0446503	0.0123838	0.436512	0.941076	0.853368	2.8309	-0.796041	-3.75419	-5.01536	2.90787	1.29084	0.603211	-0.502339
1368624_at	Asip				5.58588	3.75145	mm	-0.0776278	-0.0118994	0.734621	0.803953	0.985933	0.962361	-0.345182	-0.251972	-4.79128	-5.23072	0.296668	-0.47054	0.183469	-0.583071
1368625_at	Prap1				3.01045	4.38349	mm	-0.0898698	-0.0200052	0.869961	0.800012	0.995516	0.961627	-0.166457	-0.257156	-4.80838	-5.2297	0.220413	-0.958337	0.223624	-0.375185
1368626_at	Kcnn3				6.43848	4.90035	mm	-0.0827567	-0.0536751	0.720866	0.39165	0.9855	0.837234	-0.363912	-0.878017	-4.78881	-4.96479	0.314382	-1.16174	0.684703	-0.763687
1368627_at	Rgn				4.59315	3.32241	pp	0.0248147	0.0472085	0.972973	0.256078	0.998684	0.774862	0.034434	1.17351	-4.81337	-4.747	0.0526662	-1.55415	0.806823	-0.461757
1368628_at	Ton				1.60698	3.50925	mm	-0.0948016	-0.0271508	0.815404	0.598276	0.993543	0.907099	-0.237489	-0.536484	-4.803	-5.14496	0.270609	-0.697553	0.395992	-0.724108
1368629_at	Reg1a				6.06688	4.52365	pm	0.500496	-0.117774	0.351735	0.134756	0.946737	0.718215	0.960273	-1.56695	-4.64794	-4.38067	1.2319	-1.1203	1.29534	-0.36335
1368630_at	Fabp9				1.8558	3.54897	pp	0.642867	0.037972	0.322665	0.350629	0.946737	0.820967	1.02175	0.958581	-4.62721	-4.9108	1.43679	0.10097	0.665605	-0.321529
1368631_at	Dbil5				5.24201	3.70382	pp	0.381714	0.0288274	0.444131	0.582445	0.954031	0.902244	0.785381	0.560037	-4.70104	-5.13518	0.977793	-1.30298	0.41523	-0.80504
1368632_at	Foxg1				12.7835	10.9474	pp	0.0827624	0.018736	0.420528	0.633236	0.952907	0.917491	0.827589	0.485523	-4.68906	-5.16475	0.48761	-0.78066	0.343185	-0.852895
1368633_at	Crisp1				2.79021	3.21739	mm	-0.585595	-0.0108821	0.502646	0.823675	0.961832	0.967661	-0.686411	-0.226137	-4.72697	-5.23548	1.13345	-1.40818	0.165455	-0.485338
1368634_at	Kcnh3				10.1213	8.55298	mp	-0.0348571	0.0191035	0.639316	0.726524	0.979016	0.942995	-0.478057	0.35533	-4.77104	-5.20659	0.255	-0.422984	0.267981	-0.398986
1368635_at	Tnfrsf8				3.84558	3.76387	mm	-0.69215	-0.0731957	0.154684	0.215682	0.941076	0.759307	-1.4966	-1.28384	-4.43645	-4.65243	1.77429	0.27156	0.96162	-0.08965
1368636_at	Cyp27b1				6.13907	4.4609	pm	0.0947802	-0.0542387	0.687572	0.427907	0.983682	0.850948	0.409824	-0.811331	-4.78222	-5.00627	0.356728	-0.509761	0.656292	-0.798768
1368637_at	Card9				2.62791	4.2093	pp	1.21733	0.0135694	0.0159608	0.838577	0.941076	0.970533	2.70608	0.206721	-3.82004	-5.23873	2.96923	0.21185	0.167727	-0.700427
1368638_at	Npffr1				6.16008	4.71559	mm	-0.233981	-0.047407	0.606498	0.288639	0.974263	0.792477	-0.525813	-1.09382	-4.76224	-4.81098	0.630001	-1.18228	0.76334	-0.324
1368639_at	Kchip2				5.2634	3.86568	mp	-1.12373	0.00268419	0.123083	0.974167	0.941076	0.994937	-1.63128	0.0328413	-4.37432	-5.25482	2.3441	-0.75875	0.029204	-1.23648
1368640_at	Spata19				6.08635	4.70077	mp	-0.32113	0.0181602	0.461091	0.854131	0.956949	0.973466	-0.755918	0.186544	-4.70908	-5.24179	0.880975	-0.685615	0.179237	-0.465787
1368641_at	Wnt4				9.15583	7.89094	mm	-0.250727	-0.271877	0.319671	0.254107	0.946737	0.77438	-1.0283	-1.17857	-4.62494	-4.74281	0.905281	-0.319569	1.68124	-0.34219
1368642_at	Cdh2				9.97915	7.90523	mm	-0.0407055	-0.0116178	0.663044	0.895691	0.980013	0.98189	-0.444235	-0.132995	-4.77679	-5.2484	0.255418	-0.572896	0.121738	-1.07222
1368643_at	Spata6				7.96566	5.70066	pp	0.11964	0.163236	0.254017	0.0471242	0.942663	0.681754	1.18485	2.13306	-4.56742	-3.7365	0.691783	-0.565267	1.72859	0.2495
1368644_at	Spata6				6.16711	4.50413	mm	-0.513281	-0.0642891	0.150985	0.18226	0.941076	0.745105	-1.51109	-1.38811	-4.42991	-4.557	1.53669	-0.73842	0.968955	0.116744
1368645_at	Ptpn1				9.53335	7.68554	mm	-0.116089	-0.0728761	0.392359	0.523737	0.952034	0.881697	-0.880018	-0.650426	-4.67342	-5.09391	0.582686	-0.691354	0.66304	-1.18388
1368646_at	Mapk9				9.34566	7.68639	mp	-0.038675	0.0126	0.720968	0.841048	0.9855	0.970648	-0.363772	0.20351	-4.78883	-5.23923	0.222013	-0.662961	0.161471	-0.699941
1368647_at	Grk6				8.73125	7.43963	mp	-0.12386	0.0180089	0.318868	0.703184	0.946737	0.938317	-1.03006	0.387229	-4.62433	-5.19751	0.651445	-0.625475	0.280437	-0.478242
1368648_at	Cox4i2				5.78454	4.34686	pp	0.543797	0.00542203	0.235077	0.910903	0.941466	0.983888	1.23567	0.113504	-4.54748	-5.25026	1.44422	-0.33642	0.082964	-0.70929
1368649_at	Dkc1				8.68762	7.67068	mm	-0.020615	-0.0645839	0.895906	0.255929	0.995546	0.774712	-0.133009	-1.17389	-4.81027	-4.74668	0.0960145	-0.720283	0.872221	-0.122634
1368650_at	Klf10				10.3895	8.88229	mp	-0.0800977	0.0438912	0.772408	0.882655	0.990229	0.98002	-0.29436	0.149741	-4.79734	-5.24657	0.277664	-0.543742	0.244999	-1.31859
1368651_at	Pklr				4.90451	4.34575	pm	0.0280324	-0.113198	0.960818	0.105031	0.998635	0.703203	0.049931	-1.70806	-4.81313	-4.2313	0.0674411	-0.960009	1.33028	0.664824
1368652_at	Casp9				9.38789	7.97828	mp	-0.0153034	0.0353075	0.830366	0.427824	0.99422	0.850948	-0.217898	0.811482	-4.80467	-5.00618	0.115658	-0.307427	0.573425	-0.192158
1368653_a_at	Park7				12.2954	10.6944	pp	0.072555	0.0497703	0.237252	0.217684	0.941466	0.760853	1.22967	1.27801	-4.54986	-4.65759	0.610544	-0.135226	0.871008	-0.165092
1368654_at	Npap60				7.20717	5.90619	mm	-0.141868	-0.0647624	0.344631	0.319693	0.946737	0.806925	-0.974955	-1.02374	-4.64309	-4.86412	0.672906	-0.804534	0.805158	-0.969102
1368655_at	Srgn	Gene candidate	MR	MR	11.2532	9.72572	mm	-0.593152	-0.577933	0.0337542	0.0139081	0.941076	0.681754	-2.33013	-2.72821	-4.01956	-2.96698	1.97248	0.86515	3.48088	1.88628
1368656_at	Scg3				13.111	11.6037	pp	0.0626518	0.0248846	0.25782	0.583311	0.942663	0.902732	1.175	0.55874	-4.57122	-5.13573	0.586302	0.091507	0.399594	-0.429035
1368657_at	Mmp3				5.39846	3.58387	mm	-0.281365	-0.111568	0.39143	0.347045	0.952034	0.819819	-0.881788	-0.965918	-4.67288	-4.90568	0.889352	-0.743198	0.991516	-1.11248
1368658_at	Cntf				8.31591	6.19314	pp	0.121923	0.0427449	0.35393	0.688242	0.946737	0.934049	0.955779	0.407867	-4.64942	-5.19123	0.621975	-0.541225	0.404582	-0.806188
1368659_at	Agxt2				4.45245	3.83869	pm	0.440594	-0.00486787	0.416838	0.933862	0.952907	0.987144	0.834324	-0.0841702	-4.6871	-5.2525	1.08111	-2.0654	0.0651952	-0.892359
1368660_at	Rapgef3				8.71787	6.88719	pm	0.0211532	-0.0304704	0.859807	0.703384	0.995516	0.938317	0.179598	-0.386955	-4.80753	-5.19759	0.114644	-0.290158	0.337802	-0.799758
1368661_at	Slc13a2				5.38014	4.48595	mm	-0.347323	-0.12731	0.537042	0.0345977	0.964112	0.681754	-0.631377	-2.28832	-4.74003	-3.5424	0.838833	-1.06646	1.61029	0.77331
1368662_at	Rnf39				8.83279	6.92793	pp	0.0155134	0.0505674	0.915499	0.614083	0.996537	0.912658	0.107859	0.513271	-4.81141	-5.15421	0.0752486	-0.633746	0.494145	-0.825095
1368663_at	LOC56764				5.19685	3.7683	mm	-0.854293	-0.162198	0.285618	0.00259298	0.943362	0.681754	-1.10616	-3.50065	-4.5971	-1.91914	1.71808	-0.50023	2.11674	1.02895
1368664_at	LOC56764				6.6287	5.00311	mm	-0.340095	-0.00494	0.116076	0.939147	0.941076	0.988243	-1.6651	-0.0774294	-4.35828	-5.25292	1.31153	0.128	0.0621768	-0.532462
1368665_at	Ufd1l				9.75262	7.86536	mm	-0.0733673	-0.0437686	0.307807	0.419415	0.944353	0.847457	-1.05471	-0.826615	-4.61567	-4.99702	0.544588	0.056648	0.61395	-0.60165
1368666_a_at	Lphn3				6.50224	4.5444	pm	0.231281	-0.105161	0.705246	0.281457	0.984432	0.788274	0.385345	-1.1108	-4.78583	-4.79766	0.536786	-0.374002	1.03528	-0.85534
1368667_at	P2rx3				5.85282	4.89323	mm	-0.617549	-0.0723953	0.137948	0.307156	0.941076	0.800356	-1.56467	-1.05141	-4.40541	-4.84349	1.70971	-0.42233	0.854596	0.182684
1368668_at	Plaa	Gene candidate	MR	MR	8.58009	6.99029	mm	-0.3596	-0.167687	0.00415429	0.0213787	0.929662	0.681754	-3.36045	-2.52349	-3.4827	-3.23858	1.76472	0.81636	1.8813	0.18
1368669_at	Ucp2				9.11027	7.18618	mm	-0.11853	-0.0781732	0.289074	0.513197	0.943362	0.878284	-1.09795	-0.667228	-4.60011	-5.0856	0.661343	-0.281097	0.694356	-1.20019
1368670_a_at	Pde4a				7.96427	6.64407	pm	0.0660557	-0.00735283	0.502456	0.931432	0.961832	0.986399	0.686721	-0.0872713	-4.72689	-5.25229	0.400051	-0.423179	0.0786324	-0.890836
1368671_at	Srpx				7.1145	5.39297	pp	0.458953	0.0459675	0.0904793	0.497089	0.941076	0.873126	1.80597	0.693288	-4.28984	-5.07232	1.57095	0.01889	0.560601	-0.112029
1368672_at	Arg2				7.52152	5.60849	mm	-0.371303	-0.170545	0.121905	0.300613	0.941076	0.795777	-1.63684	-1.06618	-4.37169	-4.83229	1.35817	-0.3696	1.27554	-1.24894
1368673_at	Ddr2				5.25994	4.49709	pp	0.870082	0.0319265	0.0635396	0.552546	0.941076	0.890482	1.99911	0.60543	-4.19248	-5.11518	2.24541	-0.15526	0.451758	-0.860912
1368674_at	Pygl				6.46673	4.68023	mm	-0.451411	-0.0793006	0.406307	0.359169	0.952581	0.824679	-0.85376	-0.941302	-4.68136	-4.92273	1.1064	-0.27445	0.836729	-0.368941
1368675_at	Chn2				8.6468	7.00429	pp	0.117753	0.196071	0.529611	0.216202	0.962359	0.759543	0.643094	1.28233	-4.73733	-4.65377	0.498508	-0.690802	1.49073	0.26802
1368676_at	Dync2h1				8.34433	5.86443	mp	-0.143794	0.0197237	0.112175	0.71554	0.941076	0.940713	-1.68469	0.370294	-4.34891	-5.20242	0.898235	-0.002494	0.278389	-0.749551
1368677_at	Bdnf				8.96749	7.48668	mm	-0.223621	-0.0284756	0.514993	0.92246	0.961832	0.98562	-0.666416	-0.098727	-4.73183	-5.25147	0.692641	-0.932989	0.160277	-1.02808
1368678_at	Bdnf				6.92552	5.58538	mm	-0.069631	-0.0638064	0.770719	0.586336	0.990229	0.903491	-0.296614	-0.554218	-4.79709	-5.13763	0.260404	-1.08044	0.573178	-1.09154
1368679_a_at	Lyn	Gene candidate	MR	MR	8.39985	6.92976	mm	-0.599289	-0.643321	0.0225954	0.0157899	0.941076	0.681754	-2.53323	-2.66822	-3.91176	-3.04711	2.04456	1.04128	3.64123	2.59372
1368680_a_at	Slc34a1				5.56946	4.65255	mp	-0.150604	0.0109574	0.606541	0.869852	0.974263	0.976743	-0.52575	0.16623	-4.76226	-5.24456	0.506964	-0.577046	0.13513	-1.02408
1368681_at	Pthlh				7.58828	6.13646	pp	0.503746	0.0859818	0.188015	0.154947	0.941466	0.729115	1.37753	1.48545	-4.48879	-4.46293	1.46097	-0.88348	1.10879	-0.1566
1368682_at	Sv2a				11.1888	9.29292	mp	-0.0233954	0.00357156	0.813444	0.967328	0.993543	0.994092	-0.240062	0.0415407	-4.80277	-5.25457	0.141699	-0.453882	0.0377708	-1.06764
1368683_at	Olr1			MR	5.51233	3.55703	mm	-1.40652	-0.45422	0.178385	0.0847917	0.941076	0.694855	-1.41002	-1.82541	-4.47477	-4.10092	2.46046	0.28772	2.63795	0.72301
1368684_at	Fat2	Gene candidate	MR	MR	4.60555	4.2783	mm	-1.6015	-0.126587	0.0188202	0.0491941	0.941076	0.681754	-2.62444	-2.11115	-3.86332	-3.76341	3.36796	1.99222	1.54568	0.12497
1368685_at	Cspg4				7.15299	5.66894	mp	-0.0434822	0.00327022	0.848398	0.979484	0.995516	0.995842	-0.194404	0.0260798	-4.80649	-5.25498	0.16687	-0.331255	0.0282087	-0.527068
1368686_at	Ambp				3.86376	4.29275	mm	-0.621765	-0.138669	0.241601	0.0438933	0.941466	0.681754	-1.21782	-2.1691	-4.55455	-3.69199	1.53328	-1.21848	1.62441	-0.17995
1368687_at	Tesk1				8.71981	6.42627	pp	0.0500785	0.0552293	0.674733	0.340116	0.981422	0.817598	0.42777	0.980255	-4.77944	-4.89557	0.271601	-0.247032	0.739686	-0.005255
1368688_at	Ntsr2				12.6633	10.8351	pp	0.0941317	0.0902059	0.178715	0.153708	0.941076	0.72829	1.40889	1.49019	-4.47527	-4.45823	0.706469	0.11201	1.13106	-0.00773
1368689_at	Gjb5				3.61514	3.72014	mm	-0.355038	-0.0866629	0.65595	0.148294	0.979487	0.725745	-0.454289	-1.51127	-4.77512	-4.4372	0.721097	-1.47324	1.12281	-0.0041
1368690_a_at	Grm4				7.65555	5.17788	pp	0.246349	0.210984	0.242383	0.158192	0.941466	0.729737	1.2157	1.47318	-4.55538	-4.47504	0.972373	-0.055847	1.64785	1.22051
1368691_at	Gria3				8.33851	6.30847	mp	-0.0461169	0.0573222	0.674477	0.446063	0.981422	0.856507	-0.428129	0.779288	-4.77938	-5.02514	0.262452	-0.745948	0.656116	-0.734204
1368692_a_at	Chka				7.64922	5.78581	pm	0.00478798	-0.0657556	0.983691	0.510775	0.999733	0.878193	0.0207754	-0.671117	-4.81352	-5.08365	0.0181042	-0.515044	0.642685	-0.507905
1368693_at	Fgr	Gene candidate	MR	MR	7.05345	5.16635	mm	-0.740766	-0.492086	0.0249041	0.0267678	0.941076	0.681754	-2.48439	-2.41456	-3.93772	-3.38059	2.25291	1.11824	3.0735	2.01954
1368694_at	Psgb1				4.01729	3.58861	mm	-0.420966	-0.0727772	0.517339	0.198181	0.961832	0.752243	-0.662649	-1.3367	-4.73273	-4.60477	0.945147	-1.62854	0.9828	-0.20706
1368695_at	C4bpb				4.32135	4.80137	mm	-0.000343376	-0.103783	0.999485	0.0726447	0.999852	0.685232	-0.000656156	-1.90826	-4.8136	-4.0058	0.000855744	-1.61296	1.362	0.54368
1368696_at	Fxyd7				10.3078	8.5334	pp	0.159037	0.204179	0.426192	0.196303	0.952907	0.75127	0.817325	1.34259	-4.69202	-4.59936	0.649423	-0.470477	1.55346	-0.0533
1368697_at	Fabp6				4.31166	3.99299	mm	-0.088389	-0.00722617	0.830955	0.89265	0.99422	0.98189	-0.217128	-0.136899	-4.80473	-5.24799	0.249856	-1.65107	0.102866	-0.601803
1368698_at	Atp2b2				10.4951	8.22982	pp	0.0531364	0.0501914	0.377903	0.315672	0.949034	0.805186	0.907898	1.03253	-4.66478	-4.85762	0.459367	0.002573	0.742187	0.034561
1368699_at	Dscam /// LOC100360483				7.97553	5.55305	pp	0.183181	0.194416	0.15631	0.100631	0.941076	0.702447	1.49032	1.73179	-4.43928	-4.20537	0.933764	0.154502	1.7061	-0.04959
1368700_at	Plcl1				11.271	9.63398	pp	0.28165	0.136644	0.0584543	0.201066	0.941076	0.75341	2.04372	1.32774	-4.16954	-4.61295	1.31049	-0.07059	1.27647	-0.14062
1368701_at	Atp1a3				10.7802	9.30657	mm	-0.0132149	-0.110707	0.93109	0.344658	0.997769	0.818847	-0.0878971	-0.970834	-4.81214	-4.90222	0.0625798	-0.767492	0.990435	-1.12219
1368702_at	Pawr			MR	7.18951	4.76428	mm	-0.231792	-0.185291	0.152905	0.0800667	0.941076	0.693378	-1.50354	-1.85631	-4.43333	-4.06572	1.04399	0.061875	1.72098	0.29022
1368703_at	Pdlim5				6.24352	4.34405	mm	-0.158917	-0.140283	0.555078	0.0606293	0.966272	0.682442	-0.603303	-2.00335	-4.7463	-3.89377	0.557602	-1.23724	1.57288	0.51666
1368704_a_at	Cspg5				9.19063	7.50817	pm	0.00290142	-0.129561	0.985278	0.34642	0.999733	0.819819	0.0187533	-0.967205	-4.81353	-4.90478	0.0135297	-0.632009	1.06519	-1.23926
1368705_at	S1pr5				8.6715	7.46697	pp	0.222194	0.237072	0.294322	0.11816	0.943362	0.706938	1.08564	1.64202	-4.60459	-4.30227	0.876566	-0.267114	1.83153	0.22712
1368706_at	Tm4sf4				5.70755	3.96021	pm	0.320687	-0.066767	0.459761	0.315911	0.956949	0.805421	0.758205	-1.032	-4.70847	-4.85801	0.881667	-1.21946	0.818595	-0.194455
1368707_at	Itih4				5.95879	3.87883	mm	-0.608545	-0.043996	0.157687	0.630823	0.941076	0.916834	-1.48505	-0.488997	-4.44164	-5.16346	1.65888	-0.41629	0.451985	-0.900255
1368708_a_at	Drd2				6.33517	4.67777	pm	0.132467	-0.046506	0.575239	0.560537	0.969054	0.892538	0.572496	-0.593175	-4.75288	-5.12073	0.497134	-0.818946	0.515206	-1.19383
1368709_at	Fut1				5.38036	3.78752	mm	-0.00381701	-0.0810404	0.993741	0.128584	0.999733	0.712038	-0.00797309	-1.59391	-4.81358	-4.3528	0.00995001	-1.66686	1.1311	0.407801
1368710_at	Mark2				10.2445	8.55392	pp	0.0305274	0.0745362	0.722719	0.144079	0.985665	0.721974	0.361381	1.52814	-4.78915	-4.42023	0.202097	-0.623881	1.07427	-0.36269
1368711_at	Foxa2				4.21312	3.6941	pm	0.415161	-0.0362171	0.538507	0.423822	0.964754	0.849475	0.629079	-0.818659	-4.74055	-5.00185	0.915082	-1.48892	0.580117	-0.375442
1368712_at	Zfp386				9.41186	7.71273	pp	0.0351689	0.0440811	0.733728	0.58038	0.985931	0.900895	0.346394	0.563132	-4.79113	-5.13386	0.207542	-0.503553	0.489049	-0.436067
1368713_at	Mmp10				2.95425	3.71647	mm	-0.40904	-0.0467653	0.41633	0.407397	0.952907	0.84406	-0.835253	-0.848584	-4.68682	-4.98346	1.04248	-0.72009	0.638182	-0.899138
1368714_at	Prl8a2				4.60309	3.50201	pp	0.0521974	0.0106289	0.950119	0.845821	0.997769	0.971424	0.0635832	0.197314	-4.81283	-5.24019	0.103771	-1.6549	0.149152	-0.556936
1368715_s_at	Prl8a2				3.14046	3.85619	mp	-0.264008	0.0588349	0.674603	0.348902	0.981422	0.820526	-0.427953	0.962111	-4.77941	-4.90834	0.604008	-0.846702	0.74843	-0.176484
1368716_at	Ppp1r14c				6.6537	4.88837	mp	-0.213158	0.0259015	0.231299	0.526286	0.941466	0.88219	-1.24618	0.646391	-4.54328	-5.09588	0.918418	-0.318632	0.454917	-0.821523
1368717_at	Faah				9.30158	7.68963	pp	0.0395929	0.0154232	0.719406	0.847005	0.9855	0.971537	0.365907	0.195778	-4.78854	-5.24043	0.224937	-0.733355	0.171245	-1.12706
1368718_at	Aldh1a7				4.07087	3.49069	pm	0.453677	-0.00456753	0.356034	0.905106	0.946737	0.983307	0.951489	-0.120927	-4.65082	-5.24958	1.16813	-1.69182	0.0861423	-0.569773
1368719_at	Pfkfb4		MR		5.94514	4.53605	mm	-1.13842	-0.149202	0.0207142	0.0460031	0.941076	0.681754	-2.57669	-2.1453	-3.88867	-3.72142	2.82363	0.94918	1.66665	-0.39099
1368720_at	Tdo2				3.77014	3.45414	mm	-1.04951	-0.0218925	0.0395272	0.588226	0.941076	0.904174	-2.24893	-0.551399	-4.06244	-5.13881	2.58025	1.25754	0.389067	-0.198087
1368721_at	Ascl2				6.56627	5.45634	mm	-0.0312177	-0.0782556	0.887137	0.249573	0.995546	0.772618	-0.144294	-1.19033	-4.80968	-4.73302	0.121923	-0.877103	0.944943	-0.199597
1368722_at	Lta				5.10081	3.62756	pp	0.101876	0.0865166	0.895636	0.197542	0.995546	0.751754	0.133357	1.3387	-4.81025	-4.60293	0.209928	-0.825262	1.04936	-0.83492
1368723_at	Lat				5.85456	4.31331	mm	-0.493576	-0.134843	0.332101	0.117623	0.946737	0.706938	-1.00138	-1.6446	-4.63419	-4.29953	1.24794	-0.46717	1.40751	-0.0596
1368724_a_at	Tpm1				10.47	8.42258	mm	-0.0142345	-0.00637901	0.899212	0.944241	0.995546	0.989218	-0.128761	-0.0709359	-4.81047	-5.25329	0.0800393	-0.594081	0.0657906	-0.758719
1368725_at	Jag1				6.88639	4.86375	mp	-0.107845	0.119898	0.590248	0.18968	0.972819	0.746655	-0.549925	1.36372	-4.7575	-4.57983	0.441231	-0.629199	1.21825	0.260376
1368726_a_at	Zfp347				7.77469	5.09889	pp	0.0904814	0.0565273	0.56512	0.431867	0.967622	0.851784	0.587887	0.804272	-4.74964	-5.01048	0.420617	-0.338517	0.664047	-0.592493
1368727_at	Slc7a9				4.71157	3.53005	pm	0.635727	-0.0445509	0.242858	0.296817	0.941466	0.795457	1.21442	-1.07485	-4.55589	-4.82565	1.54831	-0.38862	0.74542	-0.198567
1368728_at	P2ry12				8.89542	7.34264	pp	0.0635869	0.0594752	0.752247	0.732183	0.988361	0.944121	0.321367	0.347655	-4.79424	-5.20866	0.259811	-0.727072	0.43587	-1.46281
1368729_a_at	Adcyap1r1				8.04755	6.21634	mp	-0.112946	0.0823185	0.351485	0.332954	0.946737	0.814381	-0.960787	0.995289	-4.64777	-4.88483	0.60311	-0.44547	0.87619	-0.59782
1368730_a_at	Adcyap1r1				6.77237	5.37963	pp	0.254376	0.09328	0.263319	0.34259	0.942663	0.818454	1.16095	0.975113	-4.5766	-4.89921	0.96612	-0.21834	0.916869	-1.01286
1368731_at	Orm1				3.91796	3.41552	mp	-0.42247	0.0125761	0.529271	0.79131	0.962359	0.958768	-0.643632	0.268627	-4.73721	-5.22738	0.933454	-1.05137	0.195164	-0.583447
1368732_at	Tap2				6.61316	5.16771	pm	0.0729854	-0.22911	0.894306	0.0276448	0.995546	0.681754	0.135067	-2.39882	-4.81016	-3.40094	0.178952	-1.14616	2.11943	0.95327
1368733_at	Sult1e1				4.59228	3.49011	mm	-0.471957	-0.0316133	0.461017	0.552124	0.956949	0.890482	-0.756045	-0.606081	-4.70905	-5.11489	1.06676	-0.37326	0.450709	-0.564211
1368734_at	Chrnd				5.30902	4.50437	pm	0.411517	-0.111961	0.415347	0.0983707	0.952907	0.700249	0.837055	-1.74432	-4.6863	-4.19158	1.0467	-1.16089	1.33852	-0.0224
1368735_a_at	Trpv2				7.29349	5.2733	mp	-0.0848476	0.00100025	0.690766	0.990648	0.983682	0.998542	-0.405382	0.0118873	-4.78289	-5.25519	0.336321	-0.24048	0.0107062	-0.620352
1368736_at	Tsx				5.3292	3.44285	mm	-0.360526	-0.0448497	0.440195	0.37627	0.954031	0.83123	-0.792319	-0.907526	-4.69911	-4.9455	0.954529	-1.11823	0.65842	-0.69611
1368737_at	NA				5.35509	3.6771	mp	-0.060402	0.00558029	0.923322	0.923261	0.997447	0.985716	-0.0978367	0.0977042	-4.81179	-5.25155	0.138526	-2.0237	0.0753466	-0.686472
1368738_at	Cyp11b1				4.84048	3.56634	pp	0.694293	0.129007	0.228472	0.146973	0.941466	0.72556	1.25414	1.51652	-4.54008	-4.43194	1.64167	-0.72264	1.32671	0.26775
1368739_s_at	Cyp11b1 /// Cyp11b2 /// Cyp11b3 /// LOC100366002				4.91274	4.43677	pp	0.00900187	0.126752	0.983585	0.190158	0.999733	0.746684	0.0209107	1.36217	-4.81351	-4.58127	0.0247565	-1.00344	1.24863	-0.64469
1368740_at	P2rx6				6.39958	4.11446	pm	0.0663467	-0.0753236	0.667711	0.290429	0.981422	0.793428	0.437647	-1.08963	-4.77786	-4.81424	0.311774	-0.691256	0.885964	-0.212316
1368741_at	C9				5.97246	4.46333	mm	-0.911231	-0.0223967	0.0497419	0.750448	0.941076	0.948517	-2.12913	-0.323022	-4.12524	-5.215	2.35536	0.215	0.267584	-0.494663
1368742_at	C5ar1			MR	7.52375	6.06178	mm	-0.401353	-0.238317	0.106107	0.0645766	0.941076	0.682442	-1.71639	-1.97038	-4.33365	-3.93294	1.43992	0.499006	1.98921	1.12624
1368743_a_at	Dspp				5.85923	3.61243	pm	0.143444	-0.00576819	0.746507	0.924866	0.988026	0.985716	0.329101	-0.0956535	-4.7933	-5.2517	0.391345	-1.22947	0.0752027	-0.69632
1368744_a_at	Dspp				3.61753	4.1315	pm	0.976925	-0.0216685	0.160774	0.751506	0.941076	0.949156	1.47336	-0.321602	-4.44687	-5.21535	2.09165	-0.72516	0.263366	-0.377064
1368745_at	Slc10a2				5.35107	3.45941	pm	0.346672	-0.0106499	0.415495	0.795781	0.952907	0.961037	0.836784	-0.262728	-4.68637	-5.22859	0.961225	-0.766495	0.186721	-0.416031
1368746_a_at	Atp12a				4.46626	3.9978	pp	0.782205	0.0936105	0.253042	0.104563	0.942663	0.703203	1.1874	1.71054	-4.56644	-4.2286	1.69897	-0.28977	1.23701	-0.14351
1368747_at	Nup98				5.9344	3.90372	pm	0.576393	-0.081804	0.222303	0.25042	0.941466	0.77283	1.27177	-1.18812	-4.53295	-4.73487	1.50623	-0.74347	0.961121	-0.312369
1368748_at	Tesk2				7.42302	5.12782	mp	-0.00550344	0.00608369	0.969509	0.941446	0.998684	0.988599	-0.0388491	0.0744983	-4.81331	-5.25309	0.0269221	-0.48115	0.0662186	-0.644016
1368749_at	Kcns1				6.4333	5.08125	pm	0.386724	-0.018932	0.241228	0.755449	0.941466	0.950418	1.21883	-0.316313	-4.55415	-5.21665	1.21263	-0.88068	0.247604	-1.12982
1368750_a_at	Pde4d				6.04997	4.29819	mp	-0.269923	0.1353	0.520758	0.0976568	0.961832	0.700249	-0.657175	1.74834	-4.73403	-4.18715	0.75488	-1.35545	1.45169	-0.38501
1368751_at	Kcns3				9.61252	7.6277	pp	0.0476441	0.0534767	0.712743	0.552431	0.984918	0.890482	0.375035	0.605608	-4.78728	-5.1151	0.246924	-0.768526	0.554021	-0.884439
1368752_at	Tacr3				7.09096	5.3505	pp	0.225155	0.0410512	0.241936	0.692922	0.941466	0.935457	1.21691	0.401384	-4.55491	-5.19323	0.931886	-0.909934	0.393723	-1.16105
1368753_at	Camkk2				7.16171	5.71815	pm	0.048739	-0.00936791	0.79951	0.928842	0.991742	0.986135	0.258408	-0.0905761	-4.80106	-5.25207	0.204331	-0.458439	0.0895135	-1.56919
1368754_at	P2ry6				8.48941	6.90725	mm	-0.265646	-0.238605	0.15911	0.163767	0.941076	0.732319	-1.47964	-1.45258	-4.44407	-4.49522	1.10501	-0.21936	1.73784	-0.23251
1368755_at	Clec4f				3.9842	5.05587	mm	-0.106682	-0.0801105	0.853113	0.22083	0.995516	0.761811	-0.188279	-1.26894	-4.80693	-4.6656	0.255335	-0.855355	0.988304	0.040078
1368756_at	Olah				6.00722	4.55394	pp	0.0856175	0.0200797	0.86897	0.690184	0.995516	0.934479	0.167738	0.405175	-4.8083	-5.19206	0.215998	-1.35514	0.298046	-0.897254
1368757_at	Zp3				3.49926	3.54992	pm	0.416584	-0.0624355	0.543652	0.292424	0.966181	0.794013	0.621029	-1.08499	-4.74237	-4.81784	0.910882	-0.987048	0.821827	-0.297223
1368758_a_at	Galr2				5.85116	4.56814	mm	-0.674453	-0.0182941	0.17933	0.762624	0.941076	0.952001	-1.40677	-0.306715	-4.47618	-5.21895	1.70425	-0.84885	0.239817	-0.939293
1368759_at	Cacng2			MR	9.59788	8.06903	pp	0.213043	0.18118	0.0732687	0.0552983	0.941076	0.681754	1.9221	2.05108	-4.23172	-3.83646	1.12515	0.210716	1.78039	0.3458
1368760_at	Cxcl2			MR	8.5245	6.32538	mm	-1.07288	-0.971962	0.107409	0.132765	0.941076	0.716083	-1.70946	-1.57553	-4.337	-4.37184	2.33664	0.29983	3.6141	0.35902
1368761_at	Ppp3r2				4.75335	3.93516	pm	0.575833	-0.0507004	0.139459	0.317114	0.941076	0.80578	1.55825	-1.02937	-4.40837	-4.85996	1.64859	-0.25462	0.742744	-0.595646
1368762_at	Ubd			MR	5.24714	4.56211	mm	-1.06058	-0.11233	0.101185	0.180498	0.941076	0.743983	-1.74328	-1.39401	-4.3206	-4.55143	2.34249	1.02204	1.1965	0.01606
1368763_at	Il3				5.32484	3.74919	mm	-0.577817	-0.104487	0.251797	0.109744	0.942663	0.705125	-1.19065	-1.68358	-4.56518	-4.25782	1.46319	-1.08776	1.27849	-0.28349
1368764_at	Hist1h2ba				2.20051	3.41198	mm	-0.340275	-0.00743298	0.472009	0.909999	0.958423	0.9838	-0.737303	-0.114661	-4.71403	-5.25015	0.895695	-1.1723	0.0926277	-0.50434
1368765_at	Clcnka				5.84378	4.26829	pm	0.17979	-0.0122633	0.650274	0.885005	0.979121	0.980795	0.462368	-0.14672	-4.77376	-5.24692	0.518732	-1.30007	0.131706	-0.843137
1368766_at	Mmp7				3.04326	3.85807	pm	0.304969	-0.0745037	0.501304	0.256888	0.961832	0.775148	0.688602	-1.17144	-4.72643	-4.74871	0.820513	-0.467997	0.918455	-0.532275
1368767_at	Cst8				5.32951	4.44272	mm	-0.377481	-0.0594041	0.39841	0.408628	0.952581	0.844496	-0.868551	-0.846315	-4.67691	-4.98488	1.0208	-1.10546	0.697609	-1.08566
1368768_at	Scn11a				3.89319	4.68515	mm	-0.83565	-0.0873529	0.165522	0.13113	0.941076	0.714622	-1.45574	-1.58266	-4.45471	-4.36447	1.92488	-0.60891	1.15563	-0.22579
1368769_at	Abcb11				4.7299	3.40348	mp	-0.397544	0.0171253	0.58176	0.674465	0.97068	0.930628	-0.562653	0.427059	-4.75492	-5.1851	0.847822	-2.03612	0.302432	-1.09823
1368770_at	Gcnt1				6.25112	3.6382	pp	0.191547	0.0893927	0.495461	0.120742	0.961242	0.707302	0.698178	1.62978	-4.72405	-4.31522	0.656924	-0.734256	1.18454	-0.04568
1368771_at	Sulf1				5.9145	4.29116	mp	-0.356697	0.0800139	0.445575	0.195543	0.954031	0.750507	-0.782846	1.34498	-4.70175	-4.59716	0.943971	-1.43015	1.02068	-0.83253
1368772_at	Slc4a3				9.62881	8.02832	pp	0.0469041	0.0481342	0.611446	0.448736	0.974946	0.857286	0.518534	0.77464	-4.76364	-5.02782	0.296284	-0.530352	0.609576	-0.521214
1368773_at	Cenpi				6.15921	3.64011	mm	-0.0735438	-0.0512656	0.627674	0.292674	0.977934	0.794013	-0.494862	-1.08441	-4.76804	-4.81829	0.349009	-0.349428	0.772035	-0.382375
1368774_a_at	Espn				4.02595	4.70568	mm	-0.00077802	-0.0560648	0.999173	0.236422	0.999852	0.767742	-0.00105401	-1.22538	-4.8136	-4.70338	0.00163173	-1.75455	0.859762	-0.156508
1368775_at	Giot1				6.82882	4.16233	mp	-0.0559636	0.0198054	0.865003	0.872001	0.995516	0.977321	-0.172869	0.16346	-4.80797	-5.24491	0.177718	-1.08897	0.173886	-1.3584
1368776_at	Alox5				5.99585	4.71778	mm	-0.0884236	-0.047869	0.776862	0.355821	0.990513	0.823589	-0.288426	-0.948043	-4.79799	-4.9181	0.288437	-1.8212	0.69112	-0.76838
1368777_at	Bard1				2.70355	3.79101	pp	1.11357	0.0159834	0.0772547	0.766115	0.941076	0.952441	1.89319	0.302057	-4.24631	-5.22004	2.48334	-0.38546	0.22682	-0.547843
1368778_at	Slc6a6				7.00812	5.15521	mp	-0.105881	0.0642886	0.594585	0.57722	0.974023	0.899236	-0.543458	0.567881	-4.75879	-5.13183	0.434734	-0.411026	0.582561	-1.11626
1368779_a_at	Gucy1b2				3.69877	3.95504	mm	-0.748172	-0.0147938	0.143532	0.801872	0.941076	0.961627	-1.54122	-0.254708	-4.41619	-5.23019	1.8681	-1.02378	0.197375	-0.985345
1368780_at	Adrb3				7.32781	5.04081	pp	0.189606	0.0340229	0.29772	0.677041	0.943362	0.931444	1.07774	0.423459	-4.60744	-5.18627	0.809873	-0.248367	0.372714	-0.825396
1368781_at	Rasgrp4	Gene candidate	MR	MR	5.747	4.03331	mm	-0.617702	-0.135685	0.084351	0.060289	0.941076	0.682442	-1.84487	-2.00628	-4.27052	-3.89027	1.83412	0.3802	1.55193	0.17546
1368782_at	Sstr2				9.23995	7.30648	pp	0.0973617	0.156624	0.354712	0.0969286	0.946737	0.699518	0.954183	1.75246	-4.64994	-4.1826	0.564441	-0.516209	1.55156	-0.369
1368783_at	Icos	Gene candidate	MR	MR	4.88499	4.23427	mm	-1.15053	-0.162268	0.0322479	0.0201489	0.941076	0.681754	-2.35346	-2.55196	-4.00721	-3.20114	2.74719	1.26467	1.86423	1.11166
1368784_at	A1cf				6.2858	4.24565	pm	0.180697	-0.0944722	0.494013	0.20413	0.961242	0.754942	0.700561	-1.31833	-4.72345	-4.6215	0.639579	-0.585321	1.07901	0.567102
1368785_a_at	Pitx2				3.55733	3.26347	mm	-1.00893	-0.0780384	0.156514	0.0650752	0.941076	0.682442	-1.48954	-1.96635	-4.43963	-3.93771	2.13574	-0.47503	1.27984	0.04835
1368786_a_at	Gpr12				8.90057	6.99648	mm	-0.0830225	-0.146369	0.664836	0.344839	0.980462	0.818847	-0.441703	-0.970462	-4.7772	-4.90249	0.347939	-0.651195	1.13145	-1.44475
1368787_at	Mutyh				6.06924	5.59555	pm	0.519606	-0.02465	0.322831	0.730755	0.946737	0.943876	1.02138	-0.34959	-4.62733	-5.20814	1.29221	-0.6814	0.291496	-1.04898
1368788_at	Chad				4.37807	5.02092	mm	-0.0841135	-0.0492025	0.898506	0.429011	0.995546	0.85099	-0.129667	-0.809359	-4.81043	-5.00745	0.188151	-1.30028	0.631076	-0.645274
1368789_at	Acpp				3.60723	4.29416	pm	0.225219	-0.0654288	0.654464	0.281562	0.979413	0.788274	0.456402	-1.11055	-4.77477	-4.79786	0.576251	-0.863449	0.84763	-0.58069
1368790_at	Serpina10				5.29647	3.9363	pm	0.284407	-0.124571	0.669064	0.0649604	0.981422	0.682442	0.43574	-1.96727	-4.77817	-3.93661	0.632442	-0.524498	1.48403	-0.06899
1368791_at	Oprd1				2.74988	4.23115	mm	-0.43641	-0.0966562	0.363815	0.115552	0.946737	0.706546	-0.935774	-1.65463	-4.65592	-4.28886	1.1368	-0.60232	1.22919	0.04995
1368792_at	Psen1				7.78915	5.09837	mm	-0.30183	-0.0716734	0.0313418	0.273856	0.941076	0.786611	-2.36799	-1.12912	-3.99951	-4.78309	1.43728	0.17412	0.88598	-0.46737
1368793_at	Kcnj2				4.84871	4.17135	pp	1.27182	0.0575929	0.0486832	0.320561	0.941076	0.807474	2.14043	1.02185	-4.11934	-4.86551	2.78585	0.47881	0.770055	-0.110479
1368794_at	Haao				5.58036	5.92049	mm	-0.166011	-0.0963018	0.697915	0.0603001	0.98395	0.682442	-0.395467	-2.00618	-4.78436	-3.89038	0.461229	-1.39588	1.36468	0.668972
1368795_at	Nmur1				6.34304	5.87778	mm	-0.555215	-0.11875	0.121091	0.0875749	0.941076	0.695136	-1.64072	-1.80791	-4.36985	-4.12069	1.65581	-0.62719	1.39595	0.3077
1368796_at	Kiss1r				2.8457	4.50351	pm	0.198758	-0.0807213	0.75309	0.335036	0.988492	0.815506	0.320233	-0.990896	-4.79437	-4.88798	0.453931	-1.26844	0.866647	-0.483613
1368797_at	Nr1i3				5.66573	4.03893	pp	0.856576	0.0771103	0.104325	0.242002	0.941076	0.76915	1.72599	1.21033	-4.329	-4.71619	2.09746	0.50555	0.948202	-0.095768
1368798_at	NA				5.26352	3.92562	mm	-0.334798	-0.00460741	0.155078	0.937115	0.941076	0.988024	-1.49508	-0.080021	-4.43714	-5.25276	1.24072	-0.42244	0.0618858	-0.547282
1368799_at	Birc5				6.44952	4.68659	pp	0.502853	0.0176995	0.0368591	0.693822	0.941076	0.936062	2.28498	0.40014	-4.04343	-5.19362	1.80618	0.57446	0.286799	-0.790331
1368800_at	Cd40lg				5.44639	3.84933	pm	0.435975	-0.110454	0.455044	0.0412093	0.95553	0.681754	0.766345	-2.20093	-4.70627	-3.65239	1.03222	-1.24048	1.50031	-0.14712
1368801_at	Cxxc4				5.98859	4.31781	pm	0.456337	-0.000340314	0.1488	0.996563	0.941076	0.999713	1.5198	-0.00436881	-4.42596	-5.25523	1.4539	-0.7549	0.00380561	-0.384467
1368802_at	Pmch				7.11671	5.45077	pp	0.0486811	0.0454752	0.844237	0.4197	0.994684	0.847768	0.199815	0.826099	-4.80609	-4.99734	0.178748	-0.591599	0.621458	-1.08233
1368803_at	Insl6				3.66619	4.13955	pm	0.711058	-0.000754076	0.180912	0.988384	0.941076	0.998542	1.40136	-0.0147652	-4.47853	-5.25516	1.74659	0.13188	0.0109903	-0.504523
1368804_at	Lif				5.12362	3.78415	mm	-0.0717598	-0.00672826	0.856563	0.921506	0.995516	0.98562	-0.183804	-0.0999455	-4.80724	-5.25138	0.207227	-0.822153	0.0819485	-0.356215
1368805_at	Uts2				4.24974	4.80787	mm	-0.558695	-0.0499862	0.26061	0.6202	0.942663	0.914364	-1.16785	-0.504366	-4.57396	-5.15766	1.42614	-0.03805	0.486959	-0.852201
1368806_at	Sepp1				13.5855	11.7302	pp	0.0484964	0.0494519	0.495141	0.384034	0.961242	0.835121	0.698704	0.892531	-4.72392	-4.95537	0.365876	-0.358012	0.671541	-0.563059
1368807_at	Rtn3				6.99982	5.03578	mm	-0.1409	-0.0656544	0.582466	0.299981	0.970999	0.795777	-0.561591	-1.06762	-4.75514	-4.83119	0.507293	-0.48862	0.829339	-0.535011
1368808_at	Cap1				10.2892	8.40343	mm	-0.165514	-0.181667	0.188599	0.0896158	0.941466	0.695216	-1.3756	-1.79538	-4.48962	-4.13478	0.858281	-0.071693	1.67981	0.29229
1368809_at	Cap1				10.9405	9.31338	mm	-0.187546	-0.153428	0.116646	0.090729	0.941076	0.696116	-1.66228	-1.78865	-4.35962	-4.14232	0.994533	0.02377	1.55181	0.38735
1368810_a_at	Mbp				14.6983	13.331	pp	0.00988725	0.040592	0.881515	0.435756	0.995516	0.852672	0.151539	0.797377	-4.80927	-5.01457	0.0793235	-0.439991	0.585613	-0.542767
1368811_at	Lmnb1				5.00447	3.87047	mm	-0.171257	-0.137331	0.802217	0.0218966	0.992131	0.681754	-0.254837	-2.51196	-4.8014	-3.2537	0.376048	-2.21752	1.73133	0.42547
1368812_at	Lmnb1				4.28569	4.13183	mm	-0.085039	-0.0369425	0.913949	0.549491	0.996286	0.889952	-0.109845	-0.610142	-4.81132	-5.11303	0.174084	-1.42059	0.477343	-0.811897
1368813_at	Cebpd			MR	8.39829	7.15684	mm	-0.42896	-0.557419	0.116612	0.021878	0.941076	0.681754	-1.66245	-2.51237	-4.35954	-3.25317	1.46699	0.46138	3.31792	1.82115
1368814_at	Aldh6a1				9.73267	8.25114	mm	-0.0631453	-0.0256249	0.569488	0.741385	0.968476	0.94637	-0.581225	-0.335218	-4.75105	-5.21192	0.356542	-0.530267	0.289125	-1.25638
1368815_at	Mpz				3.39325	4.74203	mm	-0.201284	-0.010944	0.676532	0.858812	0.981549	0.973706	-0.425247	-0.180488	-4.77984	-5.24265	0.526162	-0.970268	0.142127	-0.6404
1368816_at	Mpz				3.9343	3.75406	pp	0.54925	0.0579416	0.514039	0.380453	0.961832	0.832749	0.667951	0.899421	-4.73146	-4.95086	1.08333	-2.26262	0.715201	-1.00362
1368817_at	Psme4				8.9403	7.33679	mm	-0.172731	-0.16877	0.169659	0.0838442	0.941076	0.694855	-1.44073	-1.83148	-4.46134	-4.09403	0.894859	-0.369021	1.63831	-0.6023
1368818_at	Psme4				8.83736	6.77077	mm	-0.0542302	-0.0578844	0.640168	0.272057	0.979016	0.785217	-0.476833	-1.13351	-4.77126	-4.77957	0.298794	-0.420907	0.82327	-0.72957
1368819_at	Itgb1				10.982	9.22247	mm	-0.0941081	-0.0326641	0.233383	0.604751	0.941466	0.909444	-1.24037	-0.526939	-4.5456	-5.14881	0.650434	-0.387536	0.416562	-1.40316
1368820_at	Nfyc				7.74632	5.96475	mm	-0.00266625	-0.0382107	0.973213	0.562679	0.998684	0.893249	-0.0341277	-0.589906	-4.81338	-5.12219	0.0186612	-0.224154	0.473696	-0.308735
1368821_at	Fstl1				7.64996	5.89313	mp	-0.030707	0.0176313	0.833365	0.860668	0.99422	0.974291	-0.213982	0.178087	-4.80499	-5.24298	0.149039	-0.55004	0.17244	-1.51116
1368822_at	Fstl1				10.3381	8.47347	pp	0.120878	0.117776	0.241995	0.218391	0.941466	0.76132	1.21675	1.27597	-4.55497	-4.6594	0.704773	-0.344577	1.16902	-0.69877
1368823_at	NA				3.08141	3.56231	pm	0.453464	-0.0697195	0.369908	0.231474	0.948843	0.765064	0.923629	-1.23896	-4.65981	-4.69172	1.15145	-1.35162	0.925405	0.042249
1368824_at	Cald1				7.73754	5.76588	mp	-0.0301507	0.00539177	0.830459	0.946098	0.99422	0.989698	-0.217776	0.0685688	-4.80468	-5.25342	0.149238	-0.781988	0.05996	-1.00958
1368825_at	Shox2			MR	1.92578	3.40423	mm	-1.10922	-0.0733925	0.0864774	0.0734264	0.941076	0.685542	-1.8311	-1.90257	-4.27738	-4.0124	2.44485	0.80856	1.23945	0.23596
1368826_at	Comt				10.5081	8.60265	pp	0.0709495	0.0771469	0.35027	0.116769	0.946737	0.706546	0.963283	1.64871	-4.64695	-4.29516	0.507149	-0.214228	1.13756	-0.40199
1368827_at	Gata6	Gene candidate	MR	MR	3.52977	3.728	mm	-1.26608	-0.136994	0.0130679	0.0166423	0.941076	0.681754	-2.80453	-2.64326	-3.76806	-3.08032	3.06443	1.23606	1.77024	0.5029
1368828_at	Gata6				3.10045	4.8328	mm	-0.858705	-0.133383	0.111864	0.166033	0.941076	0.733028	-1.68628	-1.44437	-4.34815	-4.5032	2.07948	-0.26633	1.31521	-0.25446
1368829_at	Fbn1				8.19597	6.0911	mm	-0.111786	-0.0433976	0.454515	0.743979	0.95553	0.947113	-0.767261	-0.331721	-4.70602	-5.21281	0.533081	-0.501269	0.365513	-0.723417
1368830_at	Src				7.56329	5.43729	mm	-0.144123	-0.0415573	0.324236	0.664346	0.946737	0.927909	-1.01832	-0.441259	-4.62839	-5.18039	0.692987	-0.620513	0.416625	-1.1507
1368831_at	Mark3				10.6332	8.77275	mm	-0.0342042	-0.000861972	0.645834	0.987956	0.979121	0.998487	-0.468711	-0.0153089	-4.77267	-5.25515	0.25012	-0.47023	0.0117492	-0.92324
1368832_at	Akt2	Gene candidate	MR	MR	8.01337	6.21419	mm	-0.194801	-0.169115	0.0909387	0.0177085	0.941076	0.681754	-1.80315	-2.61371	-4.29123	-3.11956	1.05082	0.160327	1.91613	0.41032
1368833_at	Camk2d				6.06445	4.32284	mm	-0.665364	-0.0593415	0.372103	0.391139	0.949034	0.837234	-0.919288	-0.878984	-4.66119	-4.96417	1.39038	-1.98659	0.712503	-0.864987
1368834_at	Camk2d				11.2284	9.52458	pp	0.192162	0.249657	0.377525	0.236507	0.949034	0.767742	0.908637	1.22515	-4.66455	-4.70358	0.749467	-0.345453	1.64175	-0.45785
1368835_at	Stat1	Gene candidate	MR	MR	9.24024	7.22959	mm	-0.342263	-0.217201	0.033725	0.159638	0.941076	0.730611	-2.33057	-1.46778	-4.01933	-4.48035	1.51394	0.646583	1.66831	0.35554
1368836_a_at	Acan				6.33905	5.51066	mp	-0.37766	0.0227958	0.326672	0.767151	0.946737	0.952577	-1.01305	0.300675	-4.63021	-5.22036	1.09893	-0.5718	0.258522	-0.768258
1368837_at	Arid4b				8.31142	6.30883	mp	-0.158824	0.0605603	0.183531	0.416813	0.941466	0.846673	-1.39249	0.831337	-4.48236	-4.99413	0.848116	-0.260674	0.696178	-1.32664
1368838_at	Tpm4	Gene candidate	MR	MR	9.34655	7.24776	mm	-0.222628	-0.149739	0.05941	0.0925131	0.941076	0.696116	-2.03507	-1.77802	-4.174	-4.1542	1.17679	0.641865	1.53065	0.701022
1368839_at	Wfs1				12.931	11.4545	mm	-0.126078	-0.120862	0.397938	0.371503	0.952581	0.830429	-0.869442	-0.916835	-4.67664	-4.9393	0.601078	-0.721202	1.00335	-1.20383
1368840_at	Tmem176b				11.9503	10.4664	pp	0.0608366	0.0652793	0.643004	0.542883	0.979121	0.887788	0.472764	0.620377	-4.77197	-5.10828	0.312578	-0.323425	0.614529	-0.529061
1368841_at	Tcf4		MR		11.5588	9.87699	mm	-0.102215	-0.123134	0.124452	0.0302975	0.941076	0.681754	-1.62487	-2.35389	-4.37734	-3.45875	0.792493	0.033179	1.61227	0.27505
1368842_at	NA				13.6307	12.0393	pm	0.0368395	-0.00340825	0.503287	0.940084	0.961832	0.988599	0.685366	-0.0762346	-4.72723	-5.25299	0.352771	-0.161409	0.0549354	-0.598566
1368843_at	Yme1l1				10.2404	8.14594	pm	0.0208782	-0.0284584	0.784085	0.698956	0.99146	0.937341	0.278823	-0.393052	-4.799	-5.19577	0.150335	-0.132235	0.331149	-0.883791
1368844_at	Hspa13				10.5188	9.02549	mp	-0.00981669	0.0103613	0.885182	0.788409	0.995546	0.957015	-0.146813	0.27246	-4.80954	-5.22658	0.0771794	-0.467565	0.193634	-0.332611
1368845_at	Camkv			MR	10.0133	7.99248	mm	-0.231079	-0.150012	0.0688747	0.127522	0.941076	0.711602	-1.95566	-1.59866	-4.21468	-4.34786	1.17528	0.474002	1.45711	0.06717
1368846_at	Camkv				11.9849	10.262	pm	0.0391847	-0.0346254	0.638146	0.56905	0.979015	0.895863	0.479741	-0.58022	-4.77074	-5.12647	0.264714	-0.52261	0.451808	-1.03896
1368847_at	Rab10				10.6562	8.77481	mm	-0.0813026	-0.0751327	0.220862	0.0993912	0.941466	0.701636	-1.27594	-1.73863	-4.53125	-4.19784	0.638525	0.157637	1.16917	0.04867
1368848_at	Lman1				7.94713	6.22358	mm	-0.202867	-0.0361083	0.171727	0.564292	0.941076	0.893707	-1.43334	-0.587448	-4.46459	-5.12328	0.959679	-0.143721	0.46239	-0.84418
1368849_at	Csnk1g3				8.37774	6.70918	mp	-0.163193	0.00111161	0.256775	0.987404	0.942663	0.998337	-1.1777	0.0160108	-4.57018	-5.25514	0.789229	-0.487541	0.0132922	-0.865115
1368850_at	Csnk1g3			MR	5.34074	4.29612	mm	-1.20198	-0.118243	0.0407561	0.126361	0.941076	0.711602	-2.23309	-1.60389	-4.07078	-4.34241	2.75295	0.45585	1.31273	0.690306
1368851_at	Ets1				8.44633	6.15449	mm	-0.320747	-0.0744216	0.0029993	0.496854	0.929662	0.873126	-3.51727	-0.693673	-3.40577	-5.07212	1.7016	1.10602	0.692368	-0.523402
1368852_at	Dnaja1				12.2926	10.5702	pp	0.0607791	0.0392671	0.310209	0.435907	0.944518	0.852703	1.0493	0.79711	-4.61759	-5.01473	0.526406	0.019339	0.579913	-0.621327
1368853_at	Vsnl1				11.7244	9.93583	pp	0.125036	0.155707	0.445039	0.269099	0.954031	0.783363	0.783787	1.14078	-4.70148	-4.77372	0.567594	-0.184509	1.26133	0.12106
1368854_at	Vsnl1			MR	13.2908	11.512	pp	0.21385	0.139847	0.0971212	0.159469	0.941076	0.730611	1.76636	1.46841	-4.30933	-4.47973	1.08423	0.112753	1.35478	0.12112
1368855_at	Ighmbp2				7.88414	6.79984	mp	-0.0177538	0.0198988	0.889574	0.730074	0.995546	0.943795	-0.141156	0.350513	-4.80984	-5.20789	0.0927314	-0.594552	0.269183	-0.950517
1368856_at	Jak2				8.11967	6.51224	mm	-0.218618	-0.321383	0.192299	0.0418024	0.941466	0.681754	-1.36351	-2.19373	-4.49478	-3.66136	0.970195	-0.393155	2.40255	1.41032
1368857_at	Ugt8				0.823781	3.10478	mm	-0.469298	-0.0181491	0.524842	0.679102	0.962101	0.931725	-0.650663	-0.420581	-4.73556	-5.1872	0.988878	-2.01498	0.300106	-0.57641
1368858_at	Ugt8				9.96143	8.27316	pp	0.224073	0.269096	0.254944	0.187176	0.942663	0.746648	1.18244	1.37186	-4.56835	-4.57224	0.917043	-0.134507	1.79529	0.22513
1368859_at	Ppm1a				7.65674	5.92765	pp	0.0787147	0.0118118	0.707449	0.901877	0.984527	0.983199	0.382311	0.125064	-4.78626	-5.24919	0.314787	-0.773363	0.118559	-0.650371
1368860_at	Phlda1				5.8202	4.51864	pp	0.29504	0.0473642	0.432834	0.362255	0.952907	0.826432	0.8054	0.935128	-4.69543	-4.92695	0.871267	-1.67208	0.682653	-0.415157
1368861_a_at	Mag			MR	11.1522	9.49598	pp	0.237148	0.279893	0.174594	0.0739378	0.941076	0.687009	1.42321	1.89888	-4.46903	-4.01669	1.02853	0.191624	2.1155	0.93642
1368862_at	Akt1				9.73892	8.27456	mm	-0.12061	-0.0464308	0.490107	0.502017	0.960176	0.875123	-0.707011	-0.685265	-4.72183	-5.07646	0.529302	-0.580008	0.559029	-0.320497
1368863_at	Nme3				10.1602	8.40817	pp	0.0656001	0.0481694	0.371363	0.245039	0.949034	0.771279	0.920749	1.20225	-4.66072	-4.72302	0.481222	-0.136896	0.82493	-0.13949
1368864_at	Synpr				9.29049	7.49716	pp	0.193016	0.0906465	0.328004	0.588699	0.946737	0.904356	1.01017	0.550695	-4.63119	-5.13911	0.79122	-0.43842	0.675847	-1.20749
1368865_at	Synpr				10.4455	8.74557	pp	0.0299195	0.0531825	0.839797	0.749753	0.99422	0.948305	0.205595	0.323955	-4.80565	-5.21477	0.144122	-0.622615	0.398192	-1.475
1368866_at	Eif2c2				7.4095	5.39404	mm	-0.35867	-0.100908	0.0264091	0.210837	0.941076	0.756669	-2.45482	-1.29813	-3.95343	-4.63969	1.57899	0.47909	1.10091	-0.58305
1368867_at	Eif2c2				6.86346	4.77351	mm	-0.162711	-0.0684347	0.552395	0.693912	0.966181	0.936143	-0.607449	-0.400015	-4.74539	-5.19365	0.565991	-0.833879	0.501242	-0.880358
1368868_at	Akap12				7.83753	6.21988	mm	-0.178159	-0.0194689	0.12938	0.812778	0.941076	0.965422	-1.60227	-0.240391	-4.38794	-5.23292	0.955517	-0.026589	0.212726	-0.605981
1368869_at	Akap12				9.81227	8.12076	mm	-0.0238487	-0.0539513	0.859766	0.628471	0.995516	0.916127	-0.179651	-0.49239	-4.80752	-5.1622	0.120846	-0.635235	0.498056	-0.983634
1368870_at	Id2	Gene candidate	MR	MR	9.68391	8.40796	mm	-0.41971	-0.385344	0.00919074	0.000651502	0.941076	0.681754	-2.97647	-4.12462	-3.67808	-1.0888	1.82193	0.990605	3.25239	1.7824
1368871_at	Map3k1				7.99544	6.10129	mm	-0.070856	-0.138503	0.728281	0.318276	0.985667	0.80622	-0.353799	-1.02682	-4.79016	-4.86184	0.287581	-0.119961	1.13274	-0.5855
1368872_a_at	Homer2				6.8124	4.43521	pp	0.0256999	0.0451001	0.878968	0.418092	0.995516	0.847317	0.154825	0.829014	-4.80908	-4.99556	0.115364	-0.895676	0.621139	-0.978391
1368873_at	Hoxa2				4.88504	3.37862	mm	-0.843627	-0.047416	0.0988722	0.441045	0.941076	0.855236	-1.75631	-0.788063	-4.31424	-5.02004	2.09694	-0.61899	0.612473	-0.526207
1368874_a_at	Mafg				7.42741	5.90395	pp	0.13103	0.0692585	0.359158	0.344093	0.946737	0.818847	0.94515	0.972002	-4.65288	-4.9014	0.638697	-0.31837	0.8033	-0.20585
1368875_a_at	Nrxn2		MR		9.55567	8.2874	mm	-0.147746	-0.0423854	0.0292769	0.286821	0.941076	0.791195	-2.40264	-1.09809	-3.98113	-4.80765	1.09596	0.613542	0.756086	-0.415904
1368876_a_at	Nrxn2				5.40583	4.79201	pm	0.0816882	-0.150178	0.886241	0.10281	0.995546	0.703203	0.145449	-1.71993	-4.80961	-4.21836	0.196432	-0.855758	1.50899	-0.38767
1368877_at	Zfp354a				8.38879	6.73497	pp	0.0809306	0.0689433	0.442049	0.187121	0.954031	0.746648	0.789046	1.37204	-4.70002	-4.57208	0.470216	-0.238376	0.981034	0.322864
1368878_at	Idi1				10.6054	8.94487	mp	-0.00314454	0.049784	0.969279	0.515437	0.998684	0.879521	-0.039142	0.66364	-4.81331	-5.08739	0.0215889	-0.37453	0.564878	-0.686892
1368879_a_at	NA				10.9652	9.0143	mm	-0.048881	-0.0458926	0.559313	0.528021	0.966941	0.882633	-0.596783	-0.643651	-4.74772	-5.09721	0.328715	-0.59649	0.536584	-0.821936
1368880_at	Ntn1				2.30598	3.98189	mm	-0.0745658	-0.00919738	0.904768	0.896401	0.995903	0.982075	-0.121624	-0.132084	-4.81081	-5.24849	0.171595	-1.02616	0.109765	-0.644967
1368881_at	Bet1				8.87122	6.80641	mp	-0.0229076	0.0250136	0.807195	0.711569	0.992914	0.939456	-0.248278	0.375724	-4.80202	-5.20087	0.14351	-0.699813	0.306035	-0.586634
1368882_at	St6galnac3				8.81968	6.61333	pp	0.0668989	0.214189	0.659079	0.0727107	0.979944	0.685232	0.449849	1.90777	-4.77586	-4.00636	0.317592	-0.826268	1.86455	0.32225
1368883_at	Nov				12.1934	10.5179	mm	-0.250277	-0.234063	0.188854	0.175762	0.941466	0.739847	-1.37477	-1.41013	-4.48998	-4.53613	1.03816	-0.393	1.69833	-0.76362
1368884_at	Entpd1				5.77641	4.65768	mm	-0.269484	-0.156834	0.632113	0.0325648	0.979015	0.681754	-0.488437	-2.31831	-4.7692	-3.50425	0.651542	-1.02512	1.76269	0.56571
1368885_at	NA				7.86002	6.50614	pm	0.156424	-0.0201109	0.325294	0.827897	0.946737	0.968418	1.01603	-0.220628	-4.62918	-5.23643	0.718759	-0.710201	0.205727	-1.16751
1368886_at	Map3k12				11.121	9.39494	pp	0.0818575	0.0756645	0.234328	0.167624	0.941466	0.734174	1.23774	1.43866	-4.54665	-4.50873	0.625523	-0.213739	1.04049	0.130808
1368887_at	NA				11.2689	9.00687	pp	0.0983154	0.0467926	0.65517	0.829542	0.979487	0.969185	0.455397	0.218482	-4.77494	-5.2368	0.383206	-0.826704	0.306061	-1.00514
1368888_a_at	Rtn4				13.0232	11.4891	pp	0.0108388	0.00215493	0.874189	0.974094	0.995516	0.994937	0.160994	0.0329348	-4.80872	-5.25482	0.0847331	-0.599139	0.0267065	-0.945856
1368889_at	Vti1a				7.76909	6.53553	mp	-0.0827987	0.0267439	0.451121	0.688638	0.954314	0.934049	-0.773154	0.407319	-4.70441	-5.1914	0.469204	-0.451077	0.329827	-0.356186
1368890_at	Gnpat				9.79376	8.22731	pp	0.0169792	0.0610636	0.802439	0.194677	0.992161	0.750365	0.254543	1.34772	-4.80143	-4.59464	0.133599	-0.150958	0.937603	-0.428087
1368891_at	Gnpat				8.25192	6.86356	mp	-0.0102995	0.0694995	0.924882	0.198221	0.997447	0.752243	-0.0958398	1.33657	-4.81187	-4.60488	0.058889	-0.454552	0.967703	0.269963
1368892_at	NA				8.67921	6.62576	pp	0.442506	0.0723231	0.112072	0.464847	0.941076	0.860841	1.68522	0.746974	-4.34866	-5.04346	1.49826	-0.03512	0.710316	-0.588874
1368893_at	Cap2				11.0505	9.57164	mm	-0.0914753	-0.0383863	0.33846	0.579287	0.946737	0.900133	-0.987882	-0.564773	-4.63876	-5.13316	0.561681	0.034757	0.46246	-0.466806
1368894_at	Cap2				10.9522	9.55495	mm	-0.138753	-0.0735822	0.1211	0.241035	0.941076	0.768656	-1.64068	-1.21292	-4.36987	-4.714	0.873976	0.027159	0.932321	-0.704269
1368895_at	Nlgn2				6.04964	4.4709	mm	-0.0260202	-0.0644089	0.945888	0.191744	0.997769	0.748439	-0.0689849	-1.35707	-4.8127	-4.586	0.0764991	-1.02134	0.955006	0.132898
1368896_at	Smad7				8.08455	6.01884	mp	-0.0234611	0.0476038	0.900848	0.753156	0.995546	0.949659	-0.126658	0.319388	-4.81058	-5.2159	0.0993828	-0.578546	0.374668	-1.62034
1368897_at	Smad7				5.30036	3.58725	pp	0.0768763	0.0442812	0.820819	0.258124	0.993831	0.776185	0.230387	1.16829	-4.80362	-4.7513	0.240311	-1.1532	0.800927	-0.17624
1368898_at	Smad7				6.79597	4.96691	mm	-0.234725	-0.0397138	0.246097	0.635295	0.941466	0.918051	-1.20573	-0.482564	-4.5593	-5.16584	0.946397	-0.563023	0.428829	-1.15266
1368899_at	Bmpr1a				9.28747	7.49444	pp	0.0857585	0.00575845	0.486891	0.957507	0.959981	0.991673	0.712345	0.0540387	-4.72048	-5.25411	0.455109	-0.550021	0.0541516	-0.812395
1368900_at	Thbd				3.24552	4.06142	mm	-0.965133	-0.201094	0.122489	0.0330569	0.941076	0.681754	-1.63408	-2.31089	-4.37299	-3.51371	2.1746	-0.25903	1.96522	0.76237
1368901_at	Thbd				5.36592	3.83941	pm	1.00538	-3.33e-05	0.0429636	0.999475	0.941076	0.999892	2.20571	-0.000667102	-4.08517	-5.25524	2.50717	0.75608	0.000493183	-0.364815
1368902_at	Pak3				10.1332	9.0935	mm	-0.126163	-0.0841826	0.207156	0.217037	0.941466	0.76	-1.31676	-1.27989	-4.51445	-4.65593	0.748353	0.173817	1.01275	-0.06206
1368903_at	Strbp				9.59199	8.08725	mp	-0.0763917	0.00184847	0.261723	0.971472	0.942663	0.994937	-1.16501	0.0362686	-4.57505	-5.25473	0.590093	-0.256343	0.0269779	-1.10226
1368904_at	Capn10				8.62284	7.38655	mp	-0.114767	0.0153173	0.179135	0.746377	0.941076	0.947787	-1.40744	0.328494	-4.47589	-5.21363	0.749465	-0.123257	0.238256	-0.721036
1368905_at	Ces2l				4.40591	4.1377	mm	-0.203745	-0.14537	0.702249	0.0244672	0.983955	0.681754	-0.389478	-2.45828	-4.78524	-3.32384	0.506679	-1.18139	1.75319	0.884622
1368906_at	Pgk1				3.00031	3.06954	pp	0.510461	0.0185093	0.570808	0.683605	0.968656	0.932846	0.579217	0.414309	-4.75148	-5.1892	0.974162	-0.665688	0.297416	-0.933554
1368907_at	Scamp5				6.23922	4.82351	mm	-0.161864	-0.00278571	0.735607	0.96264	0.98627	0.993271	-0.343845	-0.0475057	-4.79145	-5.25437	0.424718	-0.970872	0.036978	-0.64662
1368908_at	Anxa4				7.18772	4.98961	mp	-0.138045	0.0427931	0.343491	0.738384	0.946737	0.945836	-0.977329	0.339267	-4.64229	-5.21087	0.665385	-0.233947	0.367363	-0.615862
1368909_a_at	Gripap1				9.62116	7.90852	mm	-0.0821084	-0.0347471	0.285793	0.605705	0.943362	0.909648	-1.10574	-0.525538	-4.59726	-5.14937	0.57984	-0.210176	0.425932	-0.937488
1368910_at	Pdp1				9.53045	7.95255	mm	-0.0546828	-0.0219308	0.83001	0.931308	0.99422	0.986399	-0.218363	-0.0874287	-4.80463	-5.25228	0.19794	-0.712524	0.132469	-1.2962
1368911_at	Kcnj8				6.53567	4.1509	mm	-0.194454	-0.0814327	0.204266	0.335108	0.941466	0.815506	-1.32563	-0.990743	-4.51075	-4.88809	0.906478	0.100377	0.869917	-0.915503
1368912_at	Trh				6.04444	4.3929	mm	-1.23491	-0.2777	0.299378	0.503933	0.943728	0.875723	-1.07392	-0.682158	-4.60882	-5.07805	2.03673	-1.29836	1.30582	-2.51253
1368913_at	Csn2				5.23764	3.50495	mm	-0.0851922	-0.0465968	0.773551	0.390524	0.990229	0.837234	-0.292837	-0.880151	-4.79751	-4.96342	0.285409	-1.37902	0.652587	0.044684
1368914_at	Runx1				7.49956	5.31013	mm	-0.287022	-0.204347	0.169573	0.0745105	0.941076	0.688283	-1.44104	-1.89477	-4.4612	-4.02144	1.13281	-0.39071	1.81815	-0.59028
1368915_at	Kmo				5.70326	4.27897	mm	-0.601435	-0.160565	0.332261	0.046782	0.946737	0.681754	-1.00104	-2.13677	-4.63431	-3.73194	1.37658	-1.55927	1.71741	-0.29098
1368916_at	Asl				7.67523	5.97771	mm	-0.108066	-0.0464763	0.466374	0.384094	0.957994	0.835193	-0.746879	-0.892416	-4.7115	-4.95545	0.517554	-0.600676	0.657989	-0.428611
1368917_at	Nudt1				6.76579	5.33913	mm	-0.451108	-0.00800072	0.270739	0.906588	0.943362	0.983307	-1.14235	-0.119029	-4.58364	-5.24976	1.26959	-0.93236	0.0975275	-0.557929
1368918_at	Pgf				6.47816	5.04595	mm	-0.0152207	-0.105479	0.966758	0.0851503	0.998684	0.694855	-0.0423566	-1.82312	-4.81326	-4.1035	0.0458625	-1.39838	1.33768	-0.02055
1368919_at	Pgf				4.66175	4.75821	pm	0.129577	-0.0532071	0.784553	0.419296	0.99146	0.847457	0.278202	-0.826829	-4.79907	-4.99689	0.342054	-0.499672	0.658551	-0.713429
1368920_at	Slit3				8.35894	6.57251	mm	-0.18313	-0.170317	0.143394	0.0682084	0.941076	0.683258	-1.5418	-1.94161	-4.41593	-3.96684	0.949156	0.114371	1.68923	-0.5446
1368921_a_at	Cd44	Gene candidate	MR	MR	8.84256	7.15454	mm	-0.514711	-0.433334	0.0594327	0.0322057	0.941076	0.681754	-2.03487	-2.32379	-4.1741	-3.49727	1.74538	0.41479	2.84469	1.04978
1368922_at	Ecel1				2.59429	4.13611	pm	0.977047	-0.0420355	0.090886	0.511532	0.941076	0.878193	1.80347	-0.6699	-4.29107	-5.08426	2.28082	0.39041	0.530477	-0.561263
1368923_at	Ecel1				5.95077	4.41408	mm	-0.4313	-0.0392641	0.103577	0.697468	0.941076	0.937338	-1.73007	-0.395103	-4.32702	-5.19515	1.4964	0.17632	0.382509	-1.05368
1368924_at	Ghr				5.53361	3.4515	pp	0.0129565	0.0429977	0.96542	0.404017	0.998684	0.842747	0.0440629	0.854838	-4.81323	-4.97954	0.0432303	-1.48612	0.624461	-0.704959
1368925_a_at	Arhgef7				7.3751	5.1997	mm	-0.0100982	-0.172786	0.956814	0.104662	0.998089	0.703203	-0.0550396	-1.71002	-4.81303	-4.22917	0.0430022	-0.977778	1.60504	-0.94999
1368926_at	Sema4f				8.741	6.95988	mp	-0.238966	0.012321	0.0825496	0.846352	0.941076	0.971424	-1.85678	0.196625	-4.26458	-5.2403	1.16586	0.15127	0.156724	-1.09034
1368927_at	Esyt1				6.33305	5.19934	pm	0.467565	-0.0930739	0.0729654	0.32563	0.941076	0.810329	1.92436	-1.0109	-4.23057	-4.87352	1.62786	0.44224	0.933165	-0.813745
1368928_at	Trim3				9.28701	7.9611	pp	0.050847	0.0222544	0.514309	0.666838	0.961832	0.92858	0.667517	0.437755	-4.73156	-5.18157	0.358679	-0.266065	0.324153	-0.982067
1368929_at	Nploc4				7.5583	6.02396	pm	0.0113096	-0.0436204	0.957763	0.635327	0.998089	0.918051	0.0538287	-0.482518	-4.81305	-5.16586	0.0448617	-0.806468	0.446995	-0.740975
1368930_at	Kcnn4		MR		2.10521	3.5531	mm	-1.32901	-0.097373	0.0856974	0.035069	0.941076	0.681754	-1.83612	-2.2816	-4.27488	-3.55092	2.67836	-0.23101	1.47283	0.625609
1368931_at	Sh3gl3				9.66812	7.8305	pp	0.0901673	0.0666411	0.418853	0.396502	0.952907	0.839327	0.830641	0.868867	-4.68817	-4.97066	0.506094	-0.258469	0.742906	-0.527424
1368932_at	Rock1	Gene candidate	MR	MR	6.65692	4.18368	mm	-0.36349	-0.178363	0.0242544	0.040981	0.941076	0.681754	-2.49768	-2.20372	-3.93065	-3.6489	1.59939	0.3752	1.82404	0.24722
1368933_at	Adarb1				8.35386	7.03728	mp	-0.00550906	0.0741578	0.97257	0.596201	0.998684	0.907017	-0.0349472	0.539553	-4.81337	-5.14371	0.0254327	-0.31718	0.607099	-0.549861
1368934_at	Cyp4a1 /// Cyp4a10				4.46529	3.76402	mm	-0.532171	-0.0614457	0.518275	0.345918	0.961832	0.819249	-0.661147	-0.968236	-4.73309	-4.90405	1.06109	-2.67413	0.763821	-0.533979
1368935_at	Camk2a				7.90616	6.3855	pp	0.0607005	0.162641	0.732726	0.281777	0.985897	0.788274	0.347755	1.11003	-4.79095	-4.79826	0.264852	-0.448862	1.27113	-0.42461
1368936_at	Txnl1				10.6222	9.22759	pm	0.0252331	-0.00602862	0.734872	0.912785	0.985983	0.983888	0.344842	-0.111096	-4.79133	-5.25047	0.184589	-0.348564	0.0842176	-0.46444
1368937_at	Ncoa2				3.19861	4.52134	mm	-0.0995827	-0.0829837	0.768784	0.0627468	0.989669	0.682442	-0.299198	-1.98543	-4.7968	-3.9151	0.311508	-1.63433	1.30319	0.510999
1368938_at	Dll1				3.98316	4.61768	pm	0.31102	-0.0769026	0.510221	0.266443	0.961832	0.781671	0.674111	-1.14736	-4.72997	-4.7684	0.819965	-1.42031	0.919387	-0.108043
1368939_a_at	Ntrk3	Gene candidate	MR	MR	7.05732	5.16573	mm	-0.404533	-0.195028	0.0216821	0.0184171	0.941076	0.681754	-2.55388	-2.59499	-3.90079	-3.14435	1.69626	0.42009	2.03261	0.49141
1368940_at	P2ry2				5.61786	4.2632	pm	0.440626	-0.143288	0.375499	0.161328	0.949034	0.730798	0.912605	-1.46152	-4.6633	-4.48648	1.12865	-1.17944	1.36692	0.11918
1368941_at	Ptger4			MR	3.6767	3.92188	mm	-1.33663	-0.115888	0.0377286	0.0936821	0.941076	0.696805	-2.27297	-1.77115	-4.04977	-4.16186	2.92189	0.80156	1.36794	0.03112
1368942_at	Hes5				7.74749	6.29307	mp	-0.0761245	0.123337	0.717751	0.428741	0.985358	0.850948	-0.368172	0.809841	-4.78823	-5.00716	0.303813	-0.856007	0.95241	-0.74729
1368943_at	Rnase4				11.9481	10.209	pp	0.140089	0.100492	0.118853	0.19482	0.941076	0.750365	1.65149	1.34727	-4.36475	-4.59506	0.880173	0.421077	1.12031	0.463172
1368944_at	Dlg1				9.35922	7.61902	pp	0.107215	0.185436	0.545747	0.207813	0.966181	0.755914	0.617765	1.30717	-4.7431	-4.63157	0.467163	-0.613887	1.46432	0.08952
1368945_at	Bmp2				4.15365	3.55906	pp	0.579316	0.0337152	0.381572	0.500638	0.950005	0.874731	0.900755	0.687506	-4.66702	-5.07531	1.28515	-0.17231	0.501164	-0.980856
1368946_at	Arf2				8.62721	6.8338	mm	-0.186667	-0.160204	0.114788	0.0849835	0.941076	0.694855	-1.6715	-1.82418	-4.35522	-4.1023	0.995142	0.152644	1.59692	0.24157
1368947_at	Gadd45a			MR	9.61573	8.05031	mm	-0.629513	-0.586941	0.0699055	0.0734772	0.941076	0.685542	-1.94762	-1.9022	-4.21877	-4.01283	1.89302	0.964389	3.04792	1.81079
1368948_at	Msn				6.81448	4.98381	mm	-0.262224	-0.176713	0.228257	0.1631	0.941466	0.731995	-1.25475	-1.45501	-4.53984	-4.49284	1.01709	-0.73717	1.50495	-0.14889
1368949_at	Ebf1				5.74994	4.52017	mp	-0.183688	0.0286276	0.459049	0.622112	0.956822	0.91463	-0.75943	0.501591	-4.70814	-5.15872	0.671063	-0.960017	0.38501	-0.87404
1368950_a_at	Grin2d		MR		5.16767	4.82202	mm	-1.44688	-0.131236	0.00515413	0.146534	0.929662	0.725218	-3.2565	-1.51827	-3.53468	-4.43018	3.43289	1.1569	1.33771	-0.44267
1368951_at	Grin2d				6.31339	4.25202	pp	0.0420269	0.0363103	0.83641	0.641843	0.99422	0.920519	0.21001	0.473181	-4.8053	-5.16926	0.170875	-0.510897	0.408057	-0.611353
1368952_at	Gabbr2				7.74958	6.07498	pp	0.0935713	0.0161345	0.493292	0.874247	0.961161	0.977958	0.70175	0.160565	-4.72316	-5.24527	0.469159	-0.600401	0.156549	-0.656997
1368953_at	Uggt1				6.81262	5.51303	mm	-0.179687	-0.0578877	0.642189	0.338917	0.979121	0.816656	-0.473933	-0.982757	-4.77176	-4.89379	0.525014	-0.623576	0.753408	-0.897192
1368954_at	Pld2				7.51108	6.39541	mp	-0.0114515	0.0299321	0.949267	0.611841	0.997769	0.912213	-0.0646714	0.516546	-4.81281	-5.15293	0.0496866	-0.632148	0.398492	-0.995888
1368955_at	Cask				8.99487	7.37209	mp	-0.0257591	0.0221547	0.791115	0.701171	0.991742	0.938202	-0.269504	0.39	-4.79996	-5.19668	0.157838	-0.360688	0.299412	-0.426687
1368956_at	Pcdh8				9.18028	7.53473	mm	-0.196299	-0.22015	0.623427	0.518266	0.976915	0.880116	-0.50103	-0.659123	-4.76691	-5.08964	0.563866	-1.39841	1.14399	-2.28163
1368957_at	Gng7				9.65595	7.90912	mm	-0.100799	-0.0762182	0.66611	0.707247	0.981073	0.938595	-0.439904	-0.381648	-4.7775	-5.19915	0.38104	-0.64865	0.515876	-0.902234
1368958_at	Pacsin1				9.93576	8.05193	pp	0.0896847	0.0787346	0.599048	0.661122	0.974023	0.926985	0.536827	0.445803	-4.7601	-5.17885	0.399396	-0.398283	0.567027	-0.716573
1368959_at	Pacsin1				7.36157	6.52586	pp	0.464436	0.0788992	0.0579664	0.199342	0.941076	0.75341	2.04818	1.33308	-4.16724	-4.60807	1.6644	-0.05412	1.01021	-0.61034
1368960_at	Lgals8				9.53745	7.55545	mp	-0.0824919	0.00258697	0.334706	0.957521	0.946737	0.991673	-0.995825	0.0540205	-4.63608	-5.25411	0.543468	-0.02646	0.0395162	-0.504684
1368961_at	Mmp23				6.2432	5.43053	pm	0.245962	-0.0550401	0.4837	0.523279	0.959457	0.881697	0.717658	-0.651152	-4.71912	-5.09356	0.752856	-0.764584	0.583739	-0.962661
1368962_at	Nxph3				7.62264	5.69914	mp	-0.0793355	0.109221	0.687447	0.431884	0.983682	0.851784	-0.409998	0.804241	-4.7822	-5.0105	0.327605	-1.14237	0.895184	-1.20524
1368963_at	LOC100360898 /// Mxi1				9.53696	7.68246	pp	0.047758	0.051523	0.667903	0.510916	0.981422	0.878193	0.437376	0.67089	-4.77791	-5.08376	0.269598	-0.197934	0.576681	-0.765779
1368964_at	Lrrn3				10.097	8.36792	mm	-0.0117541	-0.0652002	0.894183	0.465381	0.995546	0.860841	-0.135225	-0.746066	-4.81015	-5.04397	0.0765566	-0.390333	0.677408	-0.792142
1368965_at	Slc16a3				7.08989	5.85254	mm	-0.321956	-0.319943	0.509271	0.0837739	0.961832	0.694855	-0.675648	-1.83193	-4.7296	-4.09351	0.835076	-1.5375	2.22339	0.11579
1368966_at	Mybph				2.63205	4.11946	mm	-1.31795	-0.119167	0.0419404	0.0675133	0.941076	0.683258	-2.21824	-1.94701	-4.07859	-3.9605	2.87486	-0.06005	1.45041	0.532455
1368967_at	Eif2b3				9.16243	7.07458	mp	-0.135211	0.0256966	0.212594	0.731593	0.941466	0.944103	-1.30031	0.348454	-4.52126	-5.20844	0.764626	-0.279024	0.295986	-1.49218
1368968_at	Arrb1				6.06133	4.52623	mm	-0.331016	-0.0333832	0.531307	0.587125	0.962359	0.903905	-0.640412	-0.553041	-4.73795	-5.13813	0.824746	-0.440674	0.432684	-0.997006
1368969_at	Sost				3.01657	3.9019	mm	-0.699453	-0.0789237	0.329437	0.309587	0.946737	0.802451	-1.00708	-1.04598	-4.63225	-4.84757	1.4883	-1.51187	0.883514	-0.829246
1368970_at	Cdh23				5.72224	4.75359	mm	-0.0202642	-0.0775002	0.970573	0.374265	0.998684	0.830625	-0.0374926	-0.911432	-4.81333	-4.94291	0.0496936	-1.01064	0.814186	-0.776324
1368971_a_at	Synj2				9.30673	7.569	mp	-0.0328998	0.0298679	0.774993	0.73905	0.990321	0.946144	-0.290915	0.338369	-4.79772	-5.2111	0.182342	-0.464904	0.310699	-1.29093
1368972_at	Ntrk2				11.3388	9.52869	pp	0.00323552	0.00535248	0.966985	0.926971	0.998684	0.985716	0.0420667	0.0929659	-4.81326	-5.2519	0.022895	-0.521249	0.0718919	-0.541617
1368973_at	Adar				8.64332	6.94642	mm	-0.177433	-0.0772083	0.101075	0.293252	0.941076	0.794013	-1.74389	-1.08307	-4.3203	-4.81932	0.993953	0.319514	0.8921	-0.36482
1368974_at	Gucy1a2				2.61217	3.76549	mm	-0.655907	-0.0599971	0.366892	0.247047	0.948843	0.771763	-0.929623	-1.19695	-4.65789	-4.72747	1.38785	-0.8209	0.86211	-0.66283
1368975_at	Cd38				7.44995	4.8685	mm	-0.352988	-0.0977221	0.0692007	0.403961	0.941076	0.842687	-1.95311	-0.854942	-4.21598	-4.97948	1.42981	0.763291	0.875807	-0.605853
1368976_at	Cd38				6.4309	4.23732	mm	-0.20305	-0.194654	0.297321	0.0469358	0.943362	0.681754	-1.07867	-2.1351	-4.60711	-3.73399	0.836981	-0.529619	1.87228	0.51112
1368977_a_at	Fxc1				9.33182	7.79784	pp	0.0655756	0.110115	0.413192	0.0472253	0.952581	0.681754	0.841015	2.13197	-4.68513	-3.73784	0.452552	-0.511147	1.47422	-0.41659
1368978_at	Scrg1				11.2378	9.68866	pp	0.0711516	0.0527691	0.500989	0.467119	0.961832	0.861467	0.689116	0.74312	-4.7263	-5.0456	0.412905	-0.523913	0.617096	-0.727894
1368979_at	Kalrn				8.8323	7.5377	mm	-0.0930606	-0.045557	0.500336	0.62626	0.961832	0.915495	-0.690184	-0.495584	-4.72604	-5.161	0.463868	-0.363278	0.46247	-1.44211
1368980_at	Plce1				6.5533	4.24429	pp	0.0692269	0.0558988	0.760052	0.506509	0.988896	0.877105	0.310883	0.67799	-4.79547	-5.08017	0.26602	-0.188329	0.600855	-1.80961
1368981_at	Aqp4				11.2596	9.68923	mm	-0.0500561	-0.0775017	0.470224	0.121314	0.958226	0.707302	-0.74033	-1.6271	-4.71323	-4.31805	0.384851	-0.056305	1.12973	-0.18949
1368982_at	Pkia				8.01976	6.24178	mm	-0.0793703	-0.0139775	0.39354	0.81703	0.952034	0.965664	-0.87777	-0.234823	-4.67411	-5.23394	0.496546	-0.337621	0.183596	-0.556846
1368983_at	Hbegf				7.534	6.20527	mm	-0.399155	-0.416812	0.259269	0.126143	0.942663	0.711602	-1.17128	-1.60487	-4.57265	-4.34138	1.20912	-0.60513	2.39085	0.17253
1368984_at	NA				9.04636	7.20333	mm	-0.125948	-0.0935735	0.274661	0.274362	0.943362	0.786611	-1.13267	-1.12789	-4.58727	-4.78408	0.68992	-0.55337	0.990142	-0.877998
1368985_at	Grin2a				6.55346	4.52087	mm	-0.204698	-0.124754	0.336576	0.274024	0.946737	0.786611	-0.991861	-1.12871	-4.63742	-4.78342	0.806527	0.134746	1.12948	-0.21529
1368986_at	Slc17a7				9.50217	7.6987	pm	0.137778	-0.0770414	0.464399	0.287299	0.957207	0.791444	0.750251	-1.09696	-4.7106	-4.80853	0.580945	-1.12328	0.897545	-0.553315
1368987_at	NA				11.5924	9.81223	mm	-0.0456534	-0.0880688	0.650298	0.363489	0.979121	0.826618	-0.462334	-0.932669	-4.77376	-4.92862	0.27347	-0.441239	0.872818	-1.01958
1368988_at	Casq2				6.57451	4.87507	mm	-0.0912677	-0.0277954	0.715756	0.74548	0.985177	0.947503	-0.370903	-0.329701	-4.78786	-5.21333	0.332866	-0.563773	0.296673	-0.821277
1368989_at	Timp3				6.48912	5.27666	mm	-0.428396	-0.0441812	0.243899	0.531677	0.941466	0.884099	-1.21162	-0.637893	-4.55699	-5.09998	1.27186	-0.31924	0.525564	-0.504926
1368990_at	Cyp1b1				7.4349	6.30048	pp	0.0986962	0.1862	0.624701	0.0773225	0.97696	0.69142	0.499178	1.875	-4.76725	-4.04427	0.402435	-0.679715	1.73265	-0.26633
1368991_at	Smpd3				9.3411	7.7126	pp	0.00840983	0.00986093	0.934677	0.85414	0.997769	0.973466	0.0833104	0.186533	-4.81229	-5.24179	0.0499106	-0.475003	0.140183	-0.777064
1368992_a_at	Sfrs5				11.32	9.65833	mm	-0.0529388	-0.0829881	0.693905	0.428438	0.983682	0.850948	-0.401024	-0.810383	-4.78354	-5.00684	0.268466	-0.363065	0.789564	-0.236536
1368993_at	Odz2				9.34903	7.41838	pp	0.00129709	0.0781588	0.991383	0.45807	0.999733	0.860036	0.0109768	0.758539	-4.81357	-5.03699	0.00702051	-0.702236	0.742041	-1.25337
1368994_a_at	Garnl1				8.88262	7.0252	pp	0.0219469	0.0289563	0.771308	0.648773	0.990229	0.923077	0.295828	0.463299	-4.79718	-5.17279	0.159058	-0.427172	0.367794	-0.5073
1368995_at	Garnl1				5.79085	3.53038	mp	-0.2237	0.0234834	0.429063	0.733264	0.952907	0.944495	-0.812155	0.346191	-4.6935	-5.20905	0.763541	-0.868319	0.284191	-0.547224
1368996_at	Ceacam3				5.12364	3.77906	mm	-0.683478	-0.0535599	0.263505	0.405187	0.942663	0.843011	-1.16048	-0.85267	-4.57677	-4.9809	1.57188	-1.27041	0.672326	-0.807034
1368997_at	Tceb3				5.58494	3.80836	pp	0.0439127	0.00387683	0.940696	0.944112	0.997769	0.989183	0.0756177	0.0710999	-4.81252	-5.25328	0.103861	-1.48066	0.0539894	-0.955991
1368998_at	Nkx6-1				5.48727	3.8401	mm	-0.419997	-0.036476	0.427466	0.53565	0.952907	0.885487	-0.815028	-0.63166	-4.69268	-5.10296	1.04385	-0.88334	0.485556	-0.464829
1368999_a_at	Begain				8.28414	6.58474	mp	-0.033766	0.0441683	0.853872	0.514412	0.995516	0.879043	-0.187294	0.665281	-4.807	-5.08658	0.145046	-0.853085	0.538572	-0.594648
1369000_at	Ntrk1				6.63699	4.7755	pm	0.0136952	-0.0874712	0.959566	0.494252	0.998507	0.8723	0.051528	-0.697929	-4.8131	-5.0699	0.0481177	-0.851015	0.749375	-1.23522
1369001_at	Chrna3				3.7395	3.73504	pp	0.714919	0.0112934	0.273215	0.802018	0.943362	0.961627	1.13622	0.254517	-4.58594	-5.23022	1.59184	-0.67007	0.182925	-0.72356
1369002_at	Soat1	Gene candidate	MR	MR	6.08616	4.31606	mm	-0.935706	-0.324638	0.0279018	0.00184592	0.941076	0.681754	-2.42703	-3.6543	-3.96819	-1.71167	2.50741	0.85927	2.89718	1.55831
1369003_at	Dedd				5.83306	4.18125	mm	-0.673022	-0.0930616	0.328597	0.239913	0.946737	0.768295	-1.00889	-1.21594	-4.63163	-4.71144	1.46124	-0.44488	1.02741	-0.49017
1369004_at	Rab26				11.122	9.47627	mm	-0.0431705	-0.0499599	0.718473	0.647753	0.985458	0.922757	-0.367183	-0.46475	-4.78837	-5.17227	0.233767	-0.289397	0.466125	-0.486995
1369005_at	Kcnq3			MR	4.24218	4.66987	mm	-1.35859	-0.0779391	0.0586706	0.103168	0.941076	0.703203	-2.04175	-1.718	-4.17055	-4.22046	2.82636	0.68229	1.17064	0.329881
1369006_at	Hk2				6.01863	3.9862	pm	0.113168	-0.0594301	0.684936	0.391685	0.982921	0.837234	0.413498	-0.877951	-4.78166	-4.96483	0.390605	-0.392736	0.712453	-0.251981
1369007_at	Nr4a2				10.4638	8.57943	pp	0.0235171	0.0852333	0.862812	0.415479	0.995516	0.846124	0.175706	0.833765	-4.80779	-4.99264	0.118629	-0.761416	0.811237	-1.35498
1369008_a_at	Olfm1				13.6286	11.7929	mm	-0.0535742	-0.0194309	0.444118	0.726293	0.954031	0.942995	-0.785405	-0.355644	-4.70104	-5.2065	0.408381	-0.336728	0.269616	-0.571475
1369009_at	Serpinh1				5.21967	3.47178	mp	-0.513871	0.0403428	0.215534	0.344921	0.941466	0.818847	-1.29156	0.970292	-4.52486	-4.90261	1.43297	-0.18798	0.67651	-0.35997
1369010_at	Chek2				4.5848	3.85601	pm	0.587337	-0.0107959	0.285927	0.856183	0.943362	0.973616	1.10542	-0.183888	-4.59737	-5.24217	1.4252	-0.89772	0.14312	-0.811736
1369011_at	Apoa5				6.09233	4.42574	mp	-0.371401	0.0218436	0.305957	0.709912	0.943828	0.939146	-1.05889	0.377994	-4.61419	-5.20022	1.11298	-0.65699	0.291976	-0.537388
1369012_at	Inhba				6.31616	5.06126	mm	-0.282075	-0.118269	0.321901	0.0303772	0.946737	0.681754	-1.02341	-2.3526	-4.62663	-3.46041	0.956621	-0.541419	1.58891	-0.13236
1369013_a_at	Mrpl17				11.9763	10.1442	mm	-0.116279	-0.0872095	0.133028	0.0734197	0.941076	0.685542	-1.58601	-1.90262	-4.39552	-4.01235	0.80715	0.052306	1.28511	0.595526
1369014_at	Nf1				5.31618	4.28843	pm	0.145964	-0.0239251	0.820125	0.689091	0.993759	0.934071	0.231298	-0.40669	-4.80354	-5.19159	0.330851	-1.42418	0.316009	-0.364501
1369015_at	Nos1				6.27735	4.38524	mp	-0.330117	0.00951201	0.238272	0.880451	0.941466	0.979456	-1.22688	0.152576	-4.55097	-5.24624	1.12548	-0.50025	0.121411	-0.499829
1369016_at	Cdon				4.56106	4.05452	pm	0.493196	-0.0406027	0.499729	0.404185	0.961832	0.842946	0.691176	-0.854526	-4.72579	-4.97974	1.04395	-1.69734	0.614572	-0.243316
1369017_at	Kcnh6				4.26195	4.46977	pm	0.0413993	-0.0141924	0.938176	0.797967	0.997769	0.961378	0.0788374	-0.259848	-4.81243	-5.22917	0.102999	-1.29859	0.197191	-0.845569
1369018_at	Foxm1				5.44508	5.04913	mm	-0.351316	-0.0275378	0.589024	0.663539	0.972717	0.927481	-0.551754	-0.442396	-4.75713	-5.18001	0.789557	-1.50969	0.350776	-1.07563
1369019_at	Chrna5				6.67008	4.07383	pp	0.114591	0.104994	0.694107	0.175383	0.983682	0.739847	0.400743	1.41143	-4.78359	-4.53489	0.38682	-0.89802	1.1693	-0.65371
1369020_at	Slc5a5				5.69282	4.14483	pp	0.69989	0.00706193	0.0198826	0.900032	0.941076	0.982518	2.59711	0.127428	-3.87782	-5.24896	2.2259	1.30604	0.0972588	-0.703014
1369021_at	Hcrtr1				6.7489	5.72348	mm	-0.315843	-0.112621	0.0819862	0.341546	0.941076	0.81835	-1.86056	-0.977281	-4.26269	-4.89767	1.32846	-0.02743	1.00178	-1.2637
1369022_at	Svop				10.5184	9.00153	mm	-0.0480812	-0.037881	0.675314	0.615203	0.981422	0.91297	-0.426955	-0.511638	-4.77957	-5.15485	0.266647	-0.916493	0.434339	-0.988141
1369023_at	Mipep				9.69	8.32823	mp	-0.0576244	0.0189668	0.473135	0.648519	0.958423	0.92292	-0.735399	0.46366	-4.71452	-5.17266	0.397748	-0.497165	0.328484	-0.301767
1369024_at	Rabep2				7.1195	5.4831	pp	0.192889	0.0594146	0.261592	0.418514	0.942663	0.847457	1.16534	0.828247	-4.57492	-4.99603	0.848262	-0.659338	0.689214	-1.39568
1369025_at	Cd5				5.72792	3.63163	mm	-0.0344924	-0.0401467	0.899812	0.455081	0.995546	0.858903	-0.127989	-0.763673	-4.81051	-5.03408	0.120303	-0.724705	0.566968	-0.873522
1369026_at	Arfip1				7.13557	4.81929	pp	0.0194233	0.0729352	0.85974	0.239211	0.995516	0.768295	0.179685	1.21783	-4.80752	-4.70983	0.110626	-0.476744	0.931372	-0.808808
1369027_at	A4galt				5.36162	4.33571	pm	0.765374	-0.0383894	0.156973	0.6473	0.941076	0.922597	1.48778	-0.465395	-4.44042	-5.17204	1.86035	-0.46214	0.414095	-0.400518
1369028_at	Six3				3.48008	4.39143	mp	-0.0339291	0.00325286	0.95261	0.967237	0.997778	0.994076	-0.0604034	0.041656	-4.81291	-5.25457	0.0816049	-0.957315	0.0363205	-0.894536
1369029_at	Plscr1			MR	5.75726	4.04168	mm	-0.88909	-0.606543	0.180415	0.0306858	0.941076	0.681754	-1.40306	-2.34763	-4.4778	-3.46679	1.95303	0.74261	3.37168	1.75912
1369030_at	Prss1				4.77677	3.82958	pp	0.541581	0.0970606	0.322443	0.277812	0.946737	0.787937	1.02223	1.11954	-4.62704	-4.79074	1.31961	-0.52968	1.00249	-0.52853
1369031_at	Il18bp				7.494	6.17631	mm	-0.205222	-0.172042	0.252292	0.0823851	0.942663	0.693895	-1.18936	-1.84095	-4.56568	-4.08326	0.882063	-0.423847	1.65671	-0.1202
1369032_at	Blcap				9.1125	7.60227	mm	-0.0853717	-0.0677803	0.412633	0.320832	0.952581	0.807474	-0.842045	-1.02126	-4.68483	-4.86594	0.498652	-0.477555	0.818625	-0.590725
1369033_at	Lhcgr				4.06195	3.23896	mm	-0.533042	-0.0392699	0.497359	0.486182	0.961581	0.869104	-0.69506	-0.711214	-4.72483	-5.06291	1.08813	-1.63892	0.537288	-0.655342
1369034_at	Kcnj6				6.1439	4.58664	mp	-0.272209	0.00906887	0.323397	0.909805	0.946737	0.98373	-1.02015	0.114909	-4.62776	-5.25013	0.938683	-0.767457	0.10063	-1.31045
1369035_a_at	Kcnj6				10.4736	8.62125	mm	-0.0951998	-0.121616	0.495204	0.341695	0.961242	0.81835	-0.6986	-0.976971	-4.72395	-4.89789	0.471675	-0.551035	1.0387	-0.95898
1369036_at	Grik2				8.01444	5.36334	mp	-0.0377747	0.144641	0.783921	0.10745	0.99146	0.704467	-0.279041	1.69538	-4.79898	-4.24507	0.189197	-0.710321	1.47361	0.13483
1369037_at	NA				6.78142	4.92404	pp	0.205543	0.0544591	0.356141	0.517604	0.946737	0.880106	0.951271	0.660179	-4.65089	-5.08911	0.791781	-0.666159	0.585423	-0.705657
1369038_at	Itgad				5.46523	4.67065	mm	-0.592106	-0.111864	0.366028	0.0513044	0.948145	0.681754	-0.931347	-2.08965	-4.65734	-3.78966	1.32003	-0.91432	1.46728	0.25215
1369039_at	Pi4kb				8.35938	7.0684	pp	0.111868	0.0232808	0.313627	0.644264	0.946737	0.921244	1.04166	0.469723	-4.62027	-5.1705	0.627387	0.004499	0.345143	-0.786547
1369040_at	Cdc42bpa				8.15233	6.086	mp	-0.132488	0.0609418	0.250795	0.462681	0.942663	0.860841	-1.19329	0.750659	-4.56415	-5.04141	0.724625	-0.364715	0.659729	-0.625841
1369041_at	Nlgn1				9.17786	7.452	mm	-0.113377	-0.0406542	0.175214	0.696045	0.941076	0.937338	-1.42104	-0.397068	-4.46997	-5.19455	0.750475	0.048724	0.389705	-1.05602
1369042_at	Pigm				7.0453	5.92383	pm	0.151933	-0.0608437	0.351059	0.321356	0.946737	0.807855	0.96166	-1.02012	-4.64749	-4.86677	0.689725	-0.483565	0.784671	-0.466699
1369043_at	Kcna4				8.83682	7.2064	mp	-0.00166581	0.0129882	0.987756	0.836229	0.999733	0.969911	-0.0155969	0.209776	-4.81355	-5.23823	0.00956023	-0.587343	0.166438	-0.699311
1369044_a_at	Pde4b	Gene candidate	MR	MR	10.0437	8.34198	mm	-0.40056	-0.316285	0.025511	0.0306493	0.941076	0.681754	-2.47226	-2.34821	-3.94416	-3.46603	1.66803	0.57523	2.44976	0.8724
1369045_at	Rgs14				9.72173	8.12879	mm	-0.277427	-0.202343	0.198278	0.240069	0.941466	0.768295	-1.34436	-1.21552	-4.50289	-4.71179	1.07931	-0.38805	1.47588	-0.77398
1369046_at	Syt6				4.63219	3.62242	mm	-0.469666	-0.0204617	0.474001	0.727858	0.958423	0.943107	-0.733936	-0.353518	-4.71491	-5.20708	1.04898	-0.78733	0.273312	-0.832108
1369047_at	Sult1d1				8.81783	6.37991	pp	0.260217	0.209837	0.168369	0.168819	0.941076	0.735364	1.44538	1.4344	-4.45929	-4.51285	1.08247	-0.57868	1.62338	-1.06658
1369048_at	Gabrd				8.90849	7.05604	pp	0.144577	0.12984	0.320213	0.248624	0.946737	0.772305	1.02711	1.19281	-4.62535	-4.73095	0.697023	-0.484547	1.18267	-0.02791
1369049_at	Rere				7.31423	5.17005	mp	-0.148754	0.025219	0.36209	0.679977	0.946737	0.932021	-0.939237	0.419361	-4.6548	-5.18759	0.674881	-0.863149	0.328393	-0.577954
1369050_at	Pik3c2g				4.98099	3.62094	mm	-0.465164	-0.00852801	0.444324	0.882242	0.954031	0.979894	-0.785041	-0.150272	-4.70114	-5.24651	1.07855	-1.53329	0.115603	-0.523426
1369051_at	Insr				5.78837	4.40036	mp	-0.0208946	0.0941145	0.953508	0.101024	0.997778	0.702447	-0.0592571	1.72963	-4.81293	-4.20773	0.0635641	-0.989886	1.24698	0.59058
1369052_at	Zfp111				7.8352	5.94847	mp	-0.0242501	0.0720434	0.844205	0.307308	0.994684	0.800483	-0.199857	1.05107	-4.80608	-4.84375	0.129207	-0.537416	0.852742	-0.073644
1369053_at	Syt2				5.28005	3.82005	mm	-0.458519	-0.0737512	0.447155	0.14755	0.954031	0.725745	-0.780078	-1.51422	-4.70251	-4.43424	1.06757	-2.08597	1.06482	0.274752
1369054_at	Rph3a				5.80538	4.02832	mm	-0.288465	-0.0435105	0.55422	0.586209	0.966272	0.903491	-0.604628	-0.554409	-4.74601	-5.13755	0.748832	-0.553868	0.482081	-0.703579
1369055_at	Lpar3				3.85787	3.40799	mm	-0.196656	-0.026646	0.781785	0.481514	0.99146	0.867021	-0.281878	-0.718957	-4.79868	-5.05877	0.423682	-1.08506	0.505316	-0.538514
1369056_at	Rpe65				6.50773	3.64066	pp	0.357132	0.118591	0.111981	0.0429447	0.941076	0.681754	1.68569	2.18014	-4.34843	-3.67828	1.35007	-0.08302	1.53138	0.0264
1369057_at	Stxbp2	Gene candidate	MR	MR	7.41303	5.43252	mm	-0.450314	-0.113783	0.0139101	0.0471455	0.941076	0.681754	-2.77385	-2.13284	-3.78423	-3.73678	1.8388	0.59309	1.49183	0.43542
1369058_at	Syt3				8.05932	6.44234	mp	-0.132722	0.00533711	0.376543	0.955889	0.949034	0.991254	-0.910558	0.0560991	-4.66394	-5.25402	0.630217	-0.484183	0.0533677	-0.470918
1369059_at	Trpm7				7.4931	5.60523	mm	-0.350135	-0.0187799	0.0427817	0.760745	0.941076	0.951513	-2.20792	-0.309226	-4.08401	-5.21835	1.49773	0.08193	0.243371	-0.63385
1369060_a_at	Hdac3				9.91683	8.66404	mp	-0.0202079	0.0434287	0.71663	0.30838	0.985177	0.80108	-0.369706	1.04867	-4.78802	-4.84555	0.192107	-0.062253	0.728112	-0.307648
1369061_at	Gsr				5.58223	4.55826	mm	-0.259351	-0.0385305	0.732675	0.622764	0.985889	0.914825	-0.347824	-0.500645	-4.79094	-5.15908	0.540058	-1.09654	0.432095	-0.900995
1369062_at	Madcam1				5.6918	4.32857	pm	0.606026	-0.0662455	0.294069	0.300882	0.943362	0.795777	1.08623	-1.06556	-4.60438	-4.83276	1.43579	-0.19041	0.83126	-0.49199
1369063_at	Anp32a				9.27635	7.5534	pp	0.0775316	0.0039197	0.703496	0.980286	0.984138	0.995842	0.387758	0.0250605	-4.78548	-5.255	0.314809	-0.668712	0.0301349	-1.33083
1369064_a_at	Scn8a				6.29784	4.30511	mm	-0.266995	-0.0870313	0.315744	0.101936	0.946737	0.703203	-1.03696	-1.72466	-4.62192	-4.21318	0.937178	-0.251882	1.21221	0.575646
1369065_a_at	Atp2a2				12.808	11.0968	mm	-0.0737185	-0.0209102	0.269424	0.678007	0.943362	0.931593	-1.14561	-0.422109	-4.58241	-5.18671	0.578738	-0.096452	0.310381	-0.648288
1369066_at	Madd				9.64534	8.01098	mp	-0.141014	0.00194549	0.137705	0.967664	0.941076	0.994207	-1.56571	0.0411128	-4.40493	-5.25459	0.857731	-0.099398	0.0299896	-0.496931
1369067_at	Nr4a3				11.2274	9.20837	pp	0.0862249	0.0722835	0.242493	0.276109	0.941466	0.787619	1.21541	1.12365	-4.5555	-4.78746	0.625732	-0.146605	0.886487	-0.708513
1369068_at	Cul5				6.70856	4.07504	pm	0.0550194	-0.0443339	0.832465	0.456208	0.99422	0.859329	0.215157	-0.761735	-4.80489	-5.03518	0.197033	-0.684883	0.585305	-0.886245
1369069_at	Akap1				7.92671	5.79619	mm	-0.0941695	-0.0598901	0.437877	0.423525	0.953763	0.849313	-0.796423	-0.819193	-4.69796	-5.00153	0.503735	-0.527305	0.687256	-0.719994
1369070_at	Pex12				9.04837	7.37672	pp	0.0295755	0.0594764	0.689011	0.298654	0.983682	0.795457	0.407821	1.07064	-4.78253	-4.82888	0.217547	-0.349743	0.801359	-0.622281
1369071_at	S1pr1				6.90726	4.47632	mm	-0.0508944	-0.0534822	0.772539	0.443661	0.990229	0.855494	-0.294186	-0.783481	-4.79736	-5.02271	0.223249	-0.283702	0.639568	-0.917042
1369072_at	Adh7				2.17507	3.13921	mm	-0.546638	-0.0323464	0.589445	0.531298	0.972819	0.883817	-0.551126	-0.638488	-4.75726	-5.0997	0.983726	-2.26909	0.470317	-0.815913
1369073_at	Nr1h4				3.8036	4.26469	mm	-0.328477	-0.0771422	0.496123	0.22702	0.961242	0.76436	-0.697089	-1.25137	-4.72432	-4.68096	0.856407	-1.47669	0.966324	-0.442046
1369074_at	Slc38a4				5.40552	3.74467	mp	-0.0528659	0.0137694	0.863867	0.786769	0.995516	0.956357	-0.17434	0.274628	-4.80788	-5.22613	0.173563	-0.605316	0.20303	-0.604985
1369075_a_at	Gmeb2				2.97586	3.89233	mm	-0.0394922	-0.0195818	0.928796	0.656235	0.997769	0.925568	-0.0908314	-0.452711	-4.81204	-5.17648	0.108054	-1.30627	0.322935	-0.928545
1369076_at	Tmem33				8.86021	6.77024	mp	-0.0187988	0.0172875	0.859075	0.887187	0.995516	0.981408	-0.180547	0.143915	-4.80746	-5.24723	0.109463	-0.324036	0.152485	-0.689441
1369077_at	Asah1				8.38327	6.36107	pm	0.0258227	-0.159328	0.819221	0.123312	0.99365	0.707815	0.232483	-1.61781	-4.80344	-4.32782	0.144701	-0.5677	1.50654	0.09426
1369078_at	Mapk1				9.77396	8.00116	mm	-0.0259933	-0.0693857	0.777967	0.285873	0.990513	0.79055	-0.286955	-1.10032	-4.79814	-4.8059	0.164668	-0.46206	0.862047	0.085205
1369079_at	Nxph1				9.04539	7.19389	mm	-0.0996921	-0.0647191	0.226798	0.424583	0.941466	0.850179	-1.25888	-0.817292	-4.53817	-5.00268	0.668727	-0.247725	0.709423	-0.763457
1369080_at	Prph2				4.1276	4.12841	mp	-0.231792	0.0241817	0.733485	0.738027	0.985931	0.945593	-0.346725	0.339749	-4.79108	-5.21074	0.509854	-1.78215	0.284411	-0.888359
1369081_at	Neu1				8.30713	6.11455	pp	0.00964929	0.0429129	0.934904	0.557707	0.997769	0.891731	0.0830202	0.597505	-4.8123	-5.11878	0.0527202	-0.559386	0.500074	-1.26079
1369082_at	Dffa				6.34325	4.41	pm	0.993638	-0.0323197	0.0699438	0.707196	0.941076	0.938595	1.94732	-0.381718	-4.21892	-5.19913	2.37339	-0.22665	0.343932	-0.458007
1369083_at	Cirbp				6.55081	4.52397	pm	0.0535111	-0.0174508	0.81651	0.836757	0.993578	0.969911	0.236037	-0.209089	-4.80313	-5.23835	0.203869	-1.09543	0.187506	-1.12464
1369084_a_at	Bok				9.12301	7.46136	mm	-0.113639	-0.0496203	0.508919	0.675699	0.961832	0.930907	-0.676218	-0.425333	-4.72946	-5.18566	0.503055	-0.648585	0.443451	-0.965149
1369085_s_at	Snrpn /// Snurf		MR		13.6513	11.8869	pp	0.074556	0.0716134	0.214824	0.123756	0.941466	0.708979	1.29367	1.61577	-4.524	-4.32997	0.638405	0.094138	1.10139	0.15616
1369086_a_at	Cacna1d				7.23748	4.76982	pp	0.102715	0.023514	0.533731	0.764309	0.962813	0.952333	0.636587	0.304466	-4.73883	-5.21948	0.46507	-0.88408	0.263833	-1.07082
1369087_at	Flt1				7.2163	5.16338	mm	-0.028919	-0.00743646	0.79877	0.935797	0.991742	0.987539	-0.259384	-0.081702	-4.80096	-5.25266	0.161658	-0.765515	0.0761834	-1.29233
1369088_at	Erbb3				6.48787	5.03917	mp	-0.622236	0.0378889	0.0433652	0.581388	0.941076	0.901505	-2.20088	0.561621	-4.08771	-5.1345	1.97581	0.21064	0.458532	-0.663908
1369089_at	Prkcg				11.5776	9.92631	mm	-0.15909	-0.115891	0.315692	0.405991	0.946737	0.843246	-1.03707	-0.851181	-4.62188	-4.98184	0.731909	-0.366531	0.947555	-1.14833
1369090_at	Prkg2				6.77419	4.90642	mp	-0.0538039	0.0493676	0.796618	0.5976	0.991742	0.907017	-0.262226	0.537483	-4.80068	-5.14456	0.215835	-0.64657	0.501052	-0.890258
1369091_at	Chrnb1				4.66171	3.36696	pm	0.413054	-0.0262323	0.545841	0.684055	0.966181	0.932846	0.617618	-0.413684	-4.74314	-5.1894	0.904586	-0.904494	0.330467	-0.575451
1369092_at	Sec22a				7.58041	5.44265	mm	-0.0798928	-0.0348826	0.588641	0.70815	0.972666	0.938935	-0.552328	-0.380409	-4.75702	-5.19951	0.384348	-0.881982	0.355143	-0.643762
1369093_at	Reln				7.9733	5.83099	pp	0.0132045	0.0663844	0.913689	0.445691	0.996286	0.856167	0.110178	0.779936	-4.81131	-5.02476	0.0708859	-0.809212	0.699364	-1.2062
1369094_a_at	Ptprs				6.75735	4.55254	pp	0.242366	0.144331	0.317566	0.0453534	0.946737	0.681754	1.03293	2.15252	-4.62333	-3.7125	0.892426	-1.06782	1.64587	0.701898
1369095_at	Ppp1r9a				4.17614	4.89932	pp	0.182408	0.049803	0.628912	0.479042	0.978225	0.866097	0.493069	0.723075	-4.76836	-5.05656	0.539467	-1.08442	0.593278	-0.648632
1369096_at	Epha7				6.40635	4.72256	pm	0.531444	-0.0584913	0.24038	0.477631	0.941466	0.865323	1.22113	-0.725432	-4.55324	-5.05528	1.42012	-1.00518	0.636024	-0.829156
1369097_s_at	Gucy1b3				11.0615	9.57975	pp	0.0358061	0.0994372	0.825516	0.541105	0.99422	0.886944	0.224238	0.623144	-4.80414	-5.10698	0.164023	-0.187887	0.752421	-0.609019
1369098_at	Vldlr				7.8514	5.96416	pp	0.0146117	0.0463939	0.894455	0.637035	0.995546	0.918581	0.134876	0.480067	-4.81017	-5.16676	0.0831368	-0.558658	0.458361	-0.973179
1369099_at	Slc30a1				7.31667	4.99535	mm	-0.32778	-0.107527	0.0854195	0.363616	0.941076	0.826618	-1.83791	-0.932416	-4.27399	-4.92879	1.34501	0.23591	0.957271	-1.12606
1369100_at	Nlrp6				4.51054	3.70742	mm	-0.590117	-0.138779	0.408243	0.035119	0.952581	0.681754	-0.850161	-2.28089	-4.68243	-3.55182	1.26168	-1.6198	1.6632	0.36468
1369101_at	Rxra				6.20976	5.69618	pm	0.0560027	-0.0703546	0.908053	0.326656	0.996098	0.810876	0.117407	-1.0087	-4.811	-4.87513	0.146221	-0.954639	0.825359	-0.749781
1369102_at	Mapk10				9.85747	8.39923	pp	0.0035701	0.0220419	0.973077	0.806345	0.998684	0.963316	0.0343014	0.24883	-4.81337	-5.23133	0.020805	-0.692816	0.229026	-0.67141
1369103_at	Fyn				9.82015	7.99613	mm	-0.115396	-0.11429	0.246282	0.256006	0.941466	0.774768	-1.20524	-1.1737	-4.55949	-4.74684	0.688203	-0.118741	1.10583	-0.56774
1369104_at	Prkaa1				5.65104	3.92488	pm	0.0302497	-0.0159694	0.91136	0.801741	0.996115	0.961627	0.113165	-0.254881	-4.81118	-5.23015	0.105952	-0.810856	0.203055	-0.23574
1369105_a_at	NA				6.50606	4.13577	mp	-0.176777	0.0773835	0.553826	0.687591	0.966272	0.9339	-0.605237	0.408771	-4.74588	-5.19094	0.588336	-0.886764	0.538094	0.137648
1369106_at	Tcea2				9.88742	8.41392	pp	0.0704153	0.0516811	0.310195	0.358384	0.944518	0.824679	1.04933	0.94288	-4.61757	-4.92165	0.537378	-0.194404	0.705674	-0.572326
1369107_at	Sftpa1				5.00614	3.41658	pm	0.323756	-0.0105935	0.514371	0.819814	0.961832	0.96679	0.667417	-0.231181	-4.73159	-5.23459	0.832381	-0.733189	0.167239	-0.742001
1369108_at	Tp63				5.14239	3.82141	pp	0.282635	0.001473	0.762004	0.982389	0.989007	0.996588	0.308267	0.022387	-4.79578	-5.25505	0.530837	-1.67361	0.0181943	-0.984226
1369109_at	Oprm1				4.64129	3.47406	pp	0.377447	0.0324786	0.467533	0.576017	0.957994	0.899202	0.744902	0.569692	-4.71202	-5.13105	0.947713	-1.7107	0.43654	-0.90098
1369110_x_at	RT1-EC2	Gene candidate	MR	MR	8.49009	6.06491	mm	-0.859953	-0.447878	0.0153896	0.0015024	0.941076	0.681754	-2.72407	-3.74727	-3.81052	-1.58691	2.50494	0.8736	3.40422	2.3481
1369111_at	Fabp1				3.19802	3.81886	mm	-0.459398	-0.00605779	0.496383	0.931067	0.961242	0.986399	-0.696662	-0.0877372	-4.72443	-5.25226	1.01156	-1.70436	0.0726739	-0.648164
1369112_at	Chrm3				7.3408	4.91499	pp	0.068992	0.0133724	0.678427	0.880425	0.981577	0.979456	0.422593	0.15261	-4.78026	-5.24623	0.311625	-0.623888	0.139872	-0.773063
1369113_at	Grem1				7.50357	4.73966	mp	-0.0650301	0.0249251	0.684808	0.782368	0.982916	0.955316	-0.413676	0.280453	-4.78163	-5.22488	0.299778	-0.665462	0.258447	-1.07858
1369114_at	Vcsa1				4.09791	3.20064	mm	-0.311704	-0.0103299	0.750729	0.85423	0.988361	0.973466	-0.32341	-0.186415	-4.79399	-5.24181	0.57088	-1.41978	0.142227	-0.671827
1369115_at	Adrb2				5.59353	4.22505	mp	-0.120689	0.0311592	0.667005	0.661948	0.981275	0.926985	-0.438641	0.444639	-4.7777	-5.17925	0.415287	-0.685263	0.369358	-0.629701
1369116_a_at	Calca				5.81042	4.81409	mm	-0.266482	-0.119717	0.607055	0.0327661	0.974282	0.681754	-0.524993	-2.31527	-4.7624	-3.50814	0.671482	-1.62144	1.58314	0.07674
1369117_at	Calca				2.63474	3.79557	pm	0.108793	-0.0236658	0.709917	0.598166	0.984729	0.907099	0.378916	-0.536646	-4.78674	-5.1449	0.366585	-0.636015	0.383309	-0.769051
1369118_a_at	Gnrhr				4.13562	3.91227	pm	0.147209	-0.077076	0.796569	0.161697	0.991742	0.730798	0.262291	-1.46016	-4.80068	-4.48782	0.353834	-1.30671	1.05622	0.110577
1369119_a_at	Htr7				6.53942	4.58361	mm	-0.203509	-0.107012	0.305939	0.0963548	0.943828	0.699518	-1.05893	-1.75572	-4.61417	-4.17899	0.830376	-0.660194	1.31902	0.07518
1369120_a_at	Lhb				7.22044	5.82418	pm	0.0591229	-0.0658047	0.780773	0.215798	0.99122	0.759307	0.283223	-1.2835	-4.79854	-4.65273	0.235006	-0.378832	0.927336	-0.338014
1369121_at	Gdf9				6.2862	4.17439	mm	-0.179439	-0.0472316	0.396544	0.523297	0.952333	0.881697	-0.872075	-0.651123	-4.67584	-5.09357	0.710632	-0.999148	0.546615	-0.801615
1369122_at	Bax				8.963	7.34201	pm	0.0774401	-0.00160182	0.40924	0.974582	0.952581	0.994937	0.848314	-0.0323142	-4.68298	-5.25484	0.482073	-0.500993	0.0238501	-0.727194
1369123_a_at	Atp7b				3.94267	4.59511	mm	-0.0447526	-0.137145	0.933213	0.0321843	0.997769	0.681754	-0.0851815	-2.32412	-4.81223	-3.49685	0.111312	-0.721513	1.66975	0.54357
1369124_at	Htr2a				6.465	4.13643	pp	0.0778998	0.0347469	0.723376	0.69473	0.985665	0.93688	0.360484	0.398885	-4.78927	-5.194	0.303871	-0.701689	0.363867	-0.650563
1369125_at	Htr2a				6.32289	4.26326	pm	0.370199	-0.0109166	0.181325	0.902297	0.941466	0.983199	1.39996	-0.124525	-4.47914	-5.24924	1.2648	-0.36521	0.11417	-0.584996
1369126_at	Ptgfr				2.12497	3.13919	mp	-0.262437	0.039643	0.775046	0.297825	0.990321	0.795457	-0.290845	1.07254	-4.79772	-4.82743	0.496945	-1.47862	0.740195	-0.125235
1369127_a_at	Ptgfr	Gene candidate	MR	MR	5.85228	4.06343	mm	-1.15298	-0.136512	0.0260552	0.0468998	0.941076	0.681754	-2.46162	-2.13549	-3.94981	-3.73351	2.79564	1.05082	1.60224	0.47108
1369128_at	Grik5				9.02499	7.81755	mp	-0.0794519	0.0134487	0.571839	0.874144	0.968656	0.977891	-0.577651	0.160698	-4.75181	-5.24525	0.392699	-0.392751	0.144324	-0.677108
1369129_at	Rasgrp1				11.0137	9.40861	mm	-0.035343	-0.0438038	0.773629	0.704661	0.990229	0.938558	-0.292733	-0.385199	-4.79752	-5.19811	0.188683	-0.507781	0.397008	-0.950742
1369130_at	Rasgrp1				10.9211	9.71125	mm	-0.0869148	-0.0756725	0.522861	0.492521	0.961832	0.871155	-0.653818	-0.700768	-4.73482	-5.06842	0.437011	-0.321017	0.701463	-0.527317
1369131_at	Slc18a2				6.65931	4.0979	pp	0.134142	0.116756	0.443464	0.0537201	0.954031	0.681754	0.786554	2.06601	-4.70072	-3.8184	0.587613	-0.650567	1.48216	0.34928
1369132_at	Slc18a2				6.02278	4.18193	pp	0.0387929	0.0416741	0.941318	0.590735	0.997769	0.905435	0.0748222	0.547663	-4.81254	-5.14037	0.0971365	-0.674366	0.470034	-0.829936
1369133_a_at	Kcnc3				6.44987	4.01433	pm	0.246269	-0.00661373	0.221308	0.886097	0.941466	0.981184	1.27465	-0.145316	-4.53178	-5.24707	0.994255	-0.149285	0.105052	-0.451392
1369134_x_at	Kcnc3				6.86807	4.6791	pp	0.137162	0.104132	0.377812	0.102632	0.949034	0.703203	0.908076	1.72089	-4.66472	-4.21731	0.638929	-0.318473	1.29149	0.936545
1369135_at	Syt11				8.18683	6.32206	mp	-0.113639	0.0261484	0.359718	0.680605	0.946737	0.932021	-0.944018	0.418486	-4.65325	-5.18787	0.599059	-0.660871	0.33241	-1.1008
1369136_at	Cyp2a3				4.89164	3.88914	mm	-0.358436	-0.0630395	0.467393	0.355598	0.957994	0.823589	-0.745141	-0.948493	-4.71196	-4.91779	0.923846	-1.0732	0.762472	-0.802878
1369137_at	Chrne				3.9873	4.16821	pp	0.110467	0.0711487	0.798366	0.197981	0.991742	0.752079	0.259918	1.33732	-4.80091	-4.60419	0.305442	-0.509115	0.975544	0.220962
1369138_a_at	Park2				6.33798	4.24304	mm	-0.273873	-0.0266347	0.135316	0.636861	0.941076	0.918548	-1.57601	-0.480317	-4.40016	-5.16667	1.15387	-0.15092	0.365214	-0.953606
1369139_at	Pdc				3.89231	3.39463	mm	-0.165096	-0.0556102	0.838725	0.228819	0.99422	0.76436	-0.206991	-1.24634	-4.80554	-4.68534	0.332788	-1.55858	0.868495	-0.250985
1369140_at	Rcvrn				5.47607	3.99568	mm	-0.580093	-0.00935383	0.343573	0.862565	0.946737	0.974624	-0.97716	-0.175637	-4.64235	-5.24331	1.33672	-0.5659	0.132308	-0.329325
1369141_at	Prl3d1				4.63936	3.40252	mm	-0.614043	-0.0410031	0.364633	0.320401	0.947226	0.807472	-0.934134	-1.02219	-4.65644	-4.86525	1.34607	-1.52515	0.708201	-0.123171
1369142_at	Bglap				1.86159	3.56309	mm	-0.156146	-0.0848604	0.571283	0.114681	0.968656	0.706546	-0.578496	-1.65888	-4.75163	-4.28432	0.541333	-0.684227	1.17544	-0.03997
1369143_at	Chrnb3				1.73112	3.50323	mm	-0.333797	-0.0433689	0.262371	0.402038	0.942663	0.841634	-1.16336	-0.858516	-4.57568	-4.97723	1.10385	-0.94994	0.627864	-0.717626
1369144_a_at	Kcnd3				10.1506	8.47673	mm	-0.013728	-0.00336636	0.90296	0.973955	0.99568	0.994937	-0.123945	-0.0331114	-4.8107	-5.25482	0.0771092	-0.581943	0.0324667	-1.09177
1369145_a_at	Kcnd3				6.50264	4.65165	mm	-0.418943	-0.0550624	0.29713	0.33117	0.943362	0.813804	-1.07911	-0.999068	-4.60695	-4.8821	1.19179	-0.43498	0.747678	-0.553572
1369146_a_at	Ahr				5.39121	4.02884	pm	0.119896	-0.0668433	0.860083	0.31749	0.995516	0.80578	0.17924	-1.02854	-4.80755	-4.86057	0.264023	-2.71691	0.817397	-0.17534
1369147_at	Ahr				5.84857	4.39167	mm	-0.284299	-0.0439106	0.672637	0.395067	0.981422	0.838846	-0.430713	-0.871564	-4.77897	-4.96893	0.628694	-1.0921	0.636633	-0.523347
1369148_at	NA				4.15143	4.06257	mm	-0.433655	-0.0941279	0.496182	0.0768616	0.961242	0.69142	-0.696993	-1.87819	-4.72435	-4.04059	0.983148	-1.5827	1.30553	0.2246
1369149_at	Limk1				7.44844	6.46031	mp	-0.144269	0.0742723	0.329786	0.142068	0.946737	0.721479	-1.00634	1.53633	-4.6325	-4.41194	0.689135	-0.789305	1.07672	-0.16483
1369150_at	Pdk4				6.7833	4.96581	mm	-0.237266	-0.0200029	0.327817	0.827735	0.946737	0.968418	-1.01057	-0.220839	-4.63105	-5.2364	0.873993	-0.701817	0.205339	-0.884441
1369151_at	Dlk1				5.20601	4.43682	pm	1.0905	-0.0166137	0.104477	0.844382	0.941076	0.971162	1.72517	-0.199182	-4.3294	-5.23991	2.36478	0.16419	0.178585	-0.624837
1369152_at	Ppp3r1				10.9202	9.30541	mm	-0.107226	-0.0625834	0.366776	0.547603	0.948843	0.889151	-0.929855	-0.613059	-4.65782	-5.11168	0.579457	-0.698413	0.598917	-0.849303
1369153_at	Nphs1				4.32678	3.26122	mm	-0.76395	-0.0334194	0.312	0.520726	0.94637	0.880691	-1.04529	-0.655207	-4.619	-5.09157	1.58262	-1.28805	0.483391	-0.901679
1369154_at	Nphs1				2.94494	3.90923	pp	0.275674	0.0216168	0.567837	0.723605	0.968221	0.942116	0.583739	0.359299	-4.75052	-5.2055	0.719598	-1.42812	0.28164	-0.612539
1369155_at	Cntn4				8.37826	6.99008	mp	-0.123086	0.102358	0.269702	0.232618	0.943362	0.765602	-1.14492	1.2358	-4.58267	-4.69444	0.687166	-0.268406	1.08007	-0.34391
1369156_at	Frk				4.75684	3.32696	mm	-0.209331	-0.00326667	0.712007	0.91723	0.984876	0.984688	-0.376045	-0.105411	-4.78714	-5.25094	0.504634	-1.4015	0.0842175	-0.611706
1369157_at	Pde3b				6.66774	4.87326	pp	0.536674	0.297933	0.144999	0.198177	0.941076	0.752243	1.53519	1.33671	-4.41895	-4.60476	1.58184	0.08522	1.86503	-0.19981
1369158_at	Casr				6.4747	4.44343	mp	-0.0212317	0.115338	0.931501	0.230097	0.997769	0.76436	-0.0873714	1.24278	-4.81216	-4.68842	0.0781045	-0.818976	1.14278	-0.56165
1369159_at	Ar				7.3088	4.70285	mm	-0.287959	-0.145059	0.0547409	0.137648	0.941076	0.720173	-2.07859	-1.55468	-4.15151	-4.39325	1.33346	-0.10426	1.41597	-0.48353
1369160_a_at	Slc4a7	Gene candidate	MR	MR	6.44859	4.2017	mm	-0.46824	-0.185519	0.0158869	0.00116389	0.941076	0.681754	-2.70837	-3.8625	-3.81883	-1.43329	1.85784	1.42842	2.30555	0.98316
1369161_at	Abcb4				7.75858	5.38505	mp	-0.05656	0.0475885	0.613868	0.403718	0.975184	0.842349	-0.514983	0.855393	-4.76431	-4.97919	0.317769	-0.731191	0.645242	-0.583068
1369162_at	Gucy2c				4.75711	3.74174	mm	-0.764288	-0.049681	0.107084	0.360749	0.941076	0.825299	-1.71118	-0.938135	-4.33617	-4.9249	1.97479	-0.56287	0.694308	-0.924652
1369163_at	Grik4				7.64237	5.95137	mp	-0.06743	0.0285018	0.649515	0.635013	0.979121	0.918044	-0.463452	0.482969	-4.77357	-5.16569	0.323869	-0.539361	0.375246	-1.26997
1369164_a_at	Trpc4				8.96373	7.01636	mm	-0.264052	-0.213921	0.301471	0.262987	0.943828	0.779588	-1.06911	-1.15599	-4.61054	-4.76138	0.945854	-0.788536	1.48082	-1.4071
1369165_at	Trpc3				7.33759	5.47534	pp	0.0196586	0.0432865	0.893443	0.408783	0.995546	0.844542	0.136177	0.846029	-4.8101	-4.98505	0.095151	-0.798858	0.62134	-0.49981
1369166_at	Mmp9				5.82885	4.11036	mm	-0.782442	-0.0689417	0.123503	0.645351	0.941076	0.921918	-1.6293	-0.468173	-4.37525	-5.17106	1.95662	0.69045	0.545094	-0.639676
1369167_at	Gfra2				8.24695	6.64003	pp	0.119953	0.0961496	0.450248	0.339146	0.954214	0.816656	0.774675	0.982278	-4.704	-4.89413	0.553421	-0.363952	0.933178	-0.629562
1369168_a_at	Clock				4.98672	4.17881	pm	0.00444062	-0.125174	0.994765	0.0908819	0.999733	0.696116	0.00666852	-1.78774	-4.81359	-4.14335	0.00980601	-1.44457	1.41908	-0.13507
1369169_at	Slc23a1				5.10748	3.89054	mm	-0.574883	-0.0284958	0.343871	0.685013	0.946737	0.933111	-0.976538	-0.412352	-4.64256	-5.18982	1.33033	-0.70788	0.340755	-0.589616
1369170_at	Khsrp				5.19162	3.80344	mm	-0.382042	-0.0844851	0.278164	0.0802134	0.943362	0.693378	-1.12411	-1.85532	-4.59047	-4.06685	1.16078	-0.06311	1.25467	0.20218
1369171_at	Mst1				5.80531	4.39141	mm	-0.30801	-0.0671426	0.656373	0.281166	0.97956	0.788274	-0.453689	-1.11149	-4.77522	-4.79711	0.671357	-0.807423	0.85626	0.030985
1369172_at	Pde1a				8.38275	6.63204	mm	-0.262515	-0.0986592	0.105251	0.556057	0.941076	0.891428	-1.72099	-0.600035	-4.33142	-5.11764	1.1768	0.00459	0.735412	-1.55112
1369173_at	C3ar1	Gene candidate	MR	MR	6.01687	4.75882	mm	-0.632901	-0.179688	0.0159221	0.035037	0.941076	0.681754	-2.70728	-2.28205	-3.81941	-3.55035	2.14978	1.01619	1.85782	0.43003
1369174_at	Smad1				6.31081	5.05337	mm	-0.0275196	-0.012094	0.875021	0.83029	0.995516	0.96944	-0.159919	-0.217508	-4.80878	-5.23696	0.121182	-0.376194	0.1661	-0.755334
1369175_a_at	Ambn				5.36009	3.64265	pm	0.0707938	-0.0896958	0.891609	0.0629358	0.995546	0.682442	0.138537	-1.98386	-4.80998	-3.91696	0.178523	-1.6937	1.32785	0.62927
1369176_at	Slc36a1				4.26091	5.9509	pm	0.0877277	-0.0653045	0.661745	0.32551	0.979978	0.810166	0.446073	-1.01116	-4.77649	-4.87334	0.35901	-0.516897	0.802061	0.001297
1369177_at	Pi4k2a				8.40798	6.79703	mm	-0.0445564	-0.0724518	0.781467	0.226239	0.99146	0.763807	-0.2823	-1.25357	-4.79864	-4.67905	0.20528	-0.566852	0.944795	-0.362435
1369178_a_at	P2rx1				4.81662	3.58501	mm	-0.0259473	-0.0185832	0.973733	0.75256	0.998684	0.949524	-0.0334647	-0.320187	-4.81339	-5.2157	0.0530853	-1.38156	0.247882	-0.895588
1369179_a_at	Pparg				5.33119	4.10943	pm	0.599047	-0.00911545	0.218072	0.901341	0.941466	0.983123	1.28408	-0.125751	-4.52793	-5.24912	1.54208	-0.17445	0.10624	-0.680074
1369180_at	Bcl2l1				5.56413	4.3859	mp	-0.111793	0.00105543	0.787119	0.986921	0.99166	0.998232	-0.274799	0.0166244	-4.79942	-5.25513	0.315972	-1.46721	0.0133262	-1.16909
1369181_at	Cybb				6.1411	4.21209	mm	-0.52095	-0.417094	0.366183	0.0506181	0.948145	0.681754	-0.931037	-2.09656	-4.65744	-3.78125	1.23834	-0.65914	2.6795	0.41016
1369182_at	F3				9.90721	7.91438	mp	-0.0712478	0.0112633	0.670044	0.921513	0.981422	0.98562	-0.43436	0.0999369	-4.77839	-5.25138	0.32095	-0.300841	0.10278	-1.07814
1369183_at	Mapk13				3.43743	4.11566	mm	-0.265105	-0.0918516	0.537775	0.269878	0.964323	0.783873	-0.630227	-1.13886	-4.74029	-4.77527	0.732933	-1.4625	0.987074	0.133039
1369184_at	Cldn16				1.91597	3.80499	pp	0.896895	0.0540005	0.202554	0.33938	0.941466	0.816902	1.33094	0.98179	-4.50853	-4.89448	1.91577	-0.17168	0.734683	0.091594
1369185_a_at	Syt7				4.60748	5.33218	pm	0.470511	-0.0788607	0.398724	0.340839	0.952581	0.817913	0.86796	-0.97875	-4.67709	-4.89663	1.1384	-2.00377	0.852229	-0.590961
1369186_at	Casp1	Gene candidate	MR	MR	7.9253	6.07143	mm	-0.478621	-0.513738	0.0759966	0.0306499	0.941076	0.681754	-1.90217	-2.3482	-4.24179	-3.46605	1.63867	0.649307	3.10607	1.28797
1369187_a_at	Ptger3				6.62835	5.76296	mm	-0.432075	-0.0940196	0.150342	0.114538	0.941076	0.706546	-1.51364	-1.65959	-4.42875	-4.28357	1.41288	-0.40087	1.21855	-0.01996
1369188_at	Fbxo32				4.7781	3.77659	pm	0.452282	-0.00801471	0.590718	0.890857	0.972913	0.981802	0.549223	-0.1392	-4.75764	-5.24775	0.893463	-1.45431	0.107628	-0.651654
1369189_at	Ppyr1				6.0213	4.17863	pm	0.572527	-0.0711267	0.278758	0.281842	0.943362	0.788274	1.12266	-1.10988	-4.591	-4.79839	1.41739	0.07847	0.874742	-0.576408
1369190_at	Cd2				4.96398	4.82344	pm	0.406996	-0.0957488	0.477801	0.187947	0.959062	0.746648	0.727535	-1.36935	-4.71657	-4.57459	0.972677	-1.73523	1.10705	-0.28726
1369191_at	Il6	Gene candidate	MR	MR	8.92115	6.06271	mm	-1.86286	-1.59676	0.0302668	0.0251521	0.941076	0.681754	-2.38575	-2.44488	-3.99009	-3.34127	3.51031	1.43653	5.54474	2.15844
1369192_at	Cdkn1b				5.51504	4.00975	mm	-0.0497512	-0.0736298	0.908642	0.142404	0.996098	0.721629	-0.116652	-1.53495	-4.81103	-4.41333	0.137441	-0.953169	1.0734	0.123138
1369193_at	Cdkn2b				3.61062	4.92456	mm	-0.919026	-0.106118	0.167897	0.139827	0.941076	0.721252	-1.44709	-1.54558	-4.45854	-4.40254	2.01291	-0.43322	1.23077	0.640794
1369194_a_at	Cdkn2a				4.96611	3.54289	pp	0.977379	0.0293354	0.244168	0.603292	0.941466	0.908693	1.2109	0.529085	-4.55727	-5.14795	1.91565	0.43361	0.401914	-0.395009
1369195_at	Fabp2				1.94823	3.6517	mm	-0.487199	-0.0936952	0.322208	0.0534478	0.946737	0.681754	-1.02274	-2.06863	-4.62686	-3.81523	1.25233	-0.24698	1.37745	0.522196
1369196_at	Ppy				6.0747	5.25041	mp	-0.252828	0.0494786	0.508531	0.491992	0.961832	0.870828	-0.676846	0.701637	-4.72931	-5.06796	0.74152	-1.25778	0.581543	-0.822697
1369197_at	Apaf1				8.8365	6.60957	mm	-0.0344422	-0.0119863	0.792674	0.865999	0.991742	0.975532	-0.26744	-0.171202	-4.80017	-5.24391	0.177368	-0.572378	0.14256	-0.85598
1369198_at	Apaf1			MR	6.56509	4.94328	mm	-0.563431	-0.102709	0.0361781	0.14372	0.941076	0.721967	-2.29457	-1.5296	-4.03837	-4.41876	1.91228	1.29741	1.20776	0.16886
1369199_at	Tacr1				5.52857	4.10122	pp	0.131771	0.0287	0.804768	0.590227	0.992198	0.905169	0.251475	0.548419	-4.80172	-5.14005	0.327888	-1.37755	0.408763	-0.808987
1369200_at	Nt5e				8.9214	6.90437	mm	-0.108035	-0.0841305	0.512823	0.625152	0.961832	0.915227	-0.669911	-0.497186	-4.73099	-5.16039	0.488937	-0.40574	0.618915	-0.014736
1369201_at	Mgat3				6.58001	5.55927	mp	-0.121856	0.0107178	0.681391	0.891338	0.982124	0.981873	-0.418446	0.138582	-4.7809	-5.24781	0.407434	-1.32482	0.120302	-0.819707
1369202_at	Mx2				5.17224	3.57032	mm	-0.463847	-0.104673	0.381303	0.126206	0.949917	0.711602	-0.901277	-1.60459	-4.66685	-4.34167	1.15093	-1.35932	1.2478	-0.17099
1369203_at	Wif1				7.18726	4.36938	pp	0.0704018	0.0372531	0.536804	0.715296	0.963973	0.940542	0.631751	0.370627	-4.73994	-5.20233	0.391243	-0.419446	0.360791	-0.620515
1369204_at	Hck	Gene candidate	MR	MR	8.57787	7.27703	mm	-0.71445	-0.654639	0.0383867	0.0310876	0.941076	0.681754	-2.26405	-2.34122	-4.05447	-3.47499	2.13807	1.31484	3.49803	2.17928
1369205_at	Neurog1				5.38082	4.61552	pp	0.243513	0.0685181	0.672355	0.332223	0.981422	0.814076	0.431109	0.996836	-4.77891	-4.88371	0.582327	-2.37525	0.811083	-0.726897
1369206_at	Cpb2				3.48121	3.97966	pp	0.367844	0.00701958	0.588805	0.902743	0.972666	0.983199	0.552083	0.123954	-4.75707	-5.2493	0.808079	-1.4094	0.0953004	-0.340585
1369207_at	Il7				3.33284	3.55503	mm	-0.151619	-0.0668474	0.873917	0.215716	0.995516	0.759307	-0.161345	-1.28374	-4.8087	-4.65252	0.281587	-0.873923	0.932115	0.049663
1369208_at	Il7				5.26147	3.79868	pm	0.420871	-0.0408484	0.515716	0.363863	0.961832	0.826618	0.665254	-0.931924	-4.73211	-4.92913	0.946852	-1.34802	0.656369	-0.28987
1369209_at	Aagab				8.8461	7.43221	mm	-0.0742362	-0.0242091	0.347217	0.714595	0.946737	0.940465	-0.969586	-0.371585	-4.64487	-5.20206	0.516235	-0.101429	0.300124	-0.640755
1369210_at	Scn1a				9.62111	7.67665	pp	0.00820254	0.0451213	0.933791	0.624107	0.997769	0.915045	0.0844425	0.4987	-4.81225	-5.15982	0.0498304	-0.643092	0.462046	-1.04657
1369211_at	Cacna1i				6.02963	5.13827	pm	0.138622	-0.0938689	0.714572	0.0939478	0.985177	0.697632	0.372526	-1.7696	-4.78763	-4.16358	0.409451	-1.21539	1.26168	0.26125
1369212_s_at	Epb4.1l1				9.6374	8.78509	pp	0.0339429	0.014734	0.793801	0.807392	0.991742	0.963508	0.265949	0.247455	-4.80032	-5.23159	0.175681	-0.550926	0.193474	-0.348622
1369213_at	L1cam				10.1971	8.22034	mp	-0.0248581	0.0348741	0.815649	0.564977	0.993543	0.893856	-0.237167	0.586406	-4.80303	-5.12374	0.144112	-0.453386	0.455993	-0.981847
1369214_a_at	Ciita				6.08358	4.92878	mm	-0.317466	-0.137935	0.487523	0.0270615	0.96009	0.681754	-0.711295	-2.40924	-4.72074	-3.38748	0.850381	-1.1233	1.70148	0.14512
1369215_a_at	Cpd				10.5258	9.2043	mm	-0.0441346	-0.0383876	0.76277	0.787381	0.989058	0.956357	-0.307241	-0.273818	-4.79589	-5.2263	0.21391	-0.385992	0.312012	-0.632413
1369216_a_at	Flt4				5.64234	4.06908	mm	-0.151368	-0.0145426	0.71447	0.775612	0.985177	0.953964	-0.372666	-0.289416	-4.78761	-5.22292	0.427726	-1.12627	0.214059	-0.791121
1369217_at	Nr4a3				6.93528	5.33295	pp	0.255868	0.0658157	0.454643	0.46327	0.95553	0.860841	0.76704	0.749656	-4.70608	-5.04197	0.793081	-0.645909	0.682009	-0.647751
1369218_at	Met				5.73555	3.75539	mm	-0.0437643	-0.0786045	0.940903	0.214294	0.997769	0.758688	-0.0753523	-1.28791	-4.81253	-4.64881	0.103504	-1.49685	0.989269	-0.146581
1369219_at	Tgfbr3		MR		6.04263	5.37583	mm	-1.33916	-0.0716123	0.046617	0.0962392	0.941076	0.699518	-2.16315	-1.75638	-4.10747	-4.17826	2.87007	-0.31947	1.16607	0.249924
1369220_at	Dnm1l				10.5914	8.72757	pp	0.0896989	0.0176673	0.359167	0.781252	0.946737	0.954912	0.945132	0.281932	-4.65289	-5.22456	0.543351	-0.260269	0.224563	-0.318267
1369221_at	Ppp2r2a				3.02817	3.64538	mm	-0.908341	-0.0208821	0.0490021	0.695961	0.941076	0.937338	-2.137	-0.397183	-4.12113	-5.19452	2.35503	0.81896	0.297277	-0.519367
1369222_at	Kcnt1				8.19633	6.24839	mp	-0.0964459	0.0175627	0.417573	0.86039	0.952907	0.974284	-0.832978	0.178448	-4.68749	-5.24293	0.52156	-0.350241	0.172321	-1.00942
1369223_at	Gucy2d	Gene candidate	MR	MR	5.111	6.0748	mm	-0.50554	-0.0886204	0.078509	0.111839	0.941076	0.705492	-1.88437	-1.67299	-4.25075	-4.26921	1.6766	0.00977	1.1985	0.27524
1369224_at	Cdh17				5.68595	4.16598	pm	0.143421	-0.122922	0.744245	0.039619	0.987939	0.681754	0.332154	-2.2207	-4.79292	-3.62766	0.39313	-1.042	1.56619	0.03408
1369225_at	Kng2				3.29346	3.59209	pp	0.7971	0.13252	0.172155	0.0316759	0.941076	0.681754	1.43182	2.33198	-4.46526	-3.48681	1.86643	-0.4485	1.65	0.17464
1369226_at	Kng1 /// Kng1l1				5.00746	3.67729	mp	-0.5968	0.00619934	0.341616	0.894123	0.946737	0.98189	-0.98125	0.135007	-4.64098	-5.24819	1.35843	-1.38075	0.0977848	-0.530948
1369227_at	Chm				7.11888	4.89381	mp	-0.281309	0.0249994	0.0536095	0.680587	0.941076	0.932021	-2.08965	0.418511	-4.14577	-5.18786	1.32212	0.547849	0.326932	-0.906138
1369228_at	Lifr				6.03878	4.38112	mm	-1.2275	-0.0871238	0.0392333	0.313691	0.941076	0.804601	-2.25279	-1.03689	-4.06041	-4.85437	2.79116	0.80322	0.918039	-1.33607
1369229_at	Pde5a				2.95253	4.15866	mm	-0.173946	-0.00363161	0.753021	0.94313	0.988492	0.988877	-0.320326	-0.0723516	-4.79436	-5.25322	0.42486	-0.60036	0.0535814	-0.738778
1369230_at	Gabrr2				5.97401	4.37838	mp	-0.634562	0.0630818	0.110639	0.32354	0.941076	0.809003	-1.69257	1.0154	-4.34513	-4.87024	1.79254	-0.28154	0.79326	-0.47924
1369231_at	NA				4.98725	4.5615	pm	0.202876	-0.116531	0.7336	0.137933	0.985931	0.72034	0.346568	-1.55348	-4.7911	-4.39448	0.477025	-1.34676	1.28387	-0.4749
1369232_at	Kcnk10				5.30225	4.28169	pm	0.627106	-0.0683782	0.176217	0.344991	0.941076	0.818847	1.41753	-0.970148	-4.4715	-4.90271	1.64937	-1.01579	0.798204	-0.630316
1369233_at	Kcnk10				4.88931	3.73281	pm	0.1916	-0.035746	0.592738	0.497188	0.973635	0.873126	0.54621	-0.693128	-4.75825	-5.0724	0.581611	-0.868509	0.512553	-0.500947
1369234_at	Slc20a2				8.01798	6.37777	mp	-0.0180326	0.0801553	0.882076	0.184579	0.995516	0.745105	-0.150816	1.3804	-4.80931	-4.56425	0.0969157	-0.457809	1.03654	0.205067
1369235_at	Unc5b				7.63723	6.02904	pp	0.312576	0.139941	0.231466	0.187047	0.941466	0.746648	1.24572	1.37228	-4.54346	-4.57185	1.10369	-0.62132	1.31154	0.446165
1369236_at	Prdm4	Gene candidate	MR	MR	7.20095	5.04275	mm	-0.437716	-0.288687	0.0258979	0.000813771	0.941076	0.681754	-2.46468	-4.02407	-3.94819	-1.22005	1.73819	0.27925	2.82217	0.95071
1369237_at	Slc6a7	Gene candidate	MR	MR	8.71781	6.74231	mm	-0.338548	-0.183221	0.00671274	0.017887	0.929662	0.681754	-3.12887	-2.60892	-3.59947	-3.12589	1.67778	1.06476	1.98175	0.30332
1369238_at	Inhbe				5.97726	4.65678	mm	-0.53908	-0.0608911	0.273637	0.185916	0.943362	0.745701	-1.13518	-1.37599	-4.58633	-4.56838	1.38275	-0.57214	0.950621	-0.324729
1369239_at	Clcn5				5.11522	3.59567	pm	0.273106	-0.0154236	0.563048	0.798765	0.967069	0.961491	0.591055	-0.258797	-4.74896	-5.22938	0.720676	-0.904214	0.202388	-0.451194
1369240_a_at	Avpr1b				4.78812	4.84568	mm	-0.904048	-0.0492718	0.117039	0.408076	0.941076	0.844418	-1.66035	-0.847331	-4.36054	-4.98424	2.11936	0.33698	0.649309	-0.831601
1369241_at	Avpr1b				6.45315	4.36382	mm	-0.335003	-0.0596301	0.121319	0.395724	0.941076	0.83915	-1.63964	-0.870328	-4.37037	-4.96972	1.29323	-0.00697	0.709882	-0.718808
1369242_at	Pax6				8.86746	6.90116	mp	-0.0687164	0.0739147	0.574147	0.520898	0.969054	0.880691	-0.57415	0.654932	-4.75254	-5.0917	0.367048	-0.693822	0.669845	-0.446995
1369243_at	Nr2c2				5.41385	3.89388	mm	-0.705371	-0.0993662	0.268947	0.175917	0.943362	0.739847	-1.1468	-1.4096	-4.58196	-4.53664	1.58801	-1.42046	1.14157	-0.21347
1369244_at	Arnt				4.95438	4.54285	mm	-0.389547	-0.117162	0.462408	0.0319328	0.957061	0.681754	-0.753658	-2.32799	-4.70969	-3.4919	0.968164	-0.828606	1.57544	0.670831
1369245_at	Chrm2				5.89368	3.97766	mm	-0.15584	-0.0314451	0.682583	0.57843	0.98226	0.899812	-0.41678	-0.566061	-4.78116	-5.13261	0.458924	-1.00989	0.429956	-0.679204
1369246_a_at	Npy5r				6.59642	4.85645	pp	0.406898	0.0280174	0.254903	0.76415	0.942663	0.952287	1.18255	0.304678	-4.56831	-5.21943	1.22608	-0.67528	0.28503	-1.19932
1369247_at	Sp1				5.6038	3.98719	mp	-0.344728	0.00544302	0.508736	0.935215	0.961832	0.987497	-0.676514	0.0824443	-4.72939	-5.25261	0.86444	-1.71682	0.0670855	-1.05262
1369248_a_at	Xiap	Gene candidate	MR	MR	6.6461	4.31386	pp	0.227897	0.209427	0.102134	0.0183718	0.941076	0.681754	1.73801	2.59616	-4.32317	-3.14279	1.10747	0.155819	2.09905	1.08957
1369249_at	Ankh				9.52354	8.06268	pp	0.105755	0.0593936	0.270457	0.208716	0.943362	0.755914	1.14305	1.30446	-4.58338	-4.63401	0.645715	-0.530875	0.910598	0.013253
1369250_at	Slc28a1				4.88517	4.25975	mm	-1.34122	-0.055672	0.00254437	0.501759	0.929662	0.875123	-3.59645	-0.685684	-3.36766	-5.07624	3.40108	2.03555	0.603518	-0.770282
1369251_a_at	Syn1				10.4707	8.5344	pp	0.132549	0.144484	0.186909	0.0717162	0.941466	0.683592	1.38119	1.91508	-4.48722	-3.99785	0.783101	-0.049314	1.55982	0.48867
1369252_a_at	Chrna4				7.10184	5.60106	pp	0.0969585	0.121016	0.629375	0.398682	0.978225	0.839884	0.492398	0.864778	-4.76848	-4.97326	0.39624	-0.67578	0.975117	-0.842743
1369253_at	Kremen1				5.45624	3.75878	pp	0.693178	0.0495845	0.0481146	0.405154	0.941076	0.843011	2.14659	0.852731	-4.11613	-4.98087	2.06364	0.45095	0.653336	-0.142541
1369254_a_at	Ptger1				2.90905	3.59289	mp	-0.328864	0.0190655	0.626882	0.680387	0.977582	0.932021	-0.496011	0.41879	-4.76783	-5.18777	0.724912	-1.72687	0.30173	-0.493007
1369255_at	Il1r1				4.67191	3.7933	pm	0.507385	-0.0184013	0.375453	0.656154	0.949034	0.925568	0.912695	-0.452824	-4.66327	-5.17645	1.21067	-0.87146	0.32073	-0.587053
1369256_at	Bace1				6.93147	5.03072	pm	0.142749	-0.00147019	0.438876	0.978358	0.953966	0.995604	0.794653	-0.0275115	-4.69846	-5.25495	0.608249	-0.966481	0.0207566	-0.525524
1369257_at	Grk1				4.31249	4.2872	mm	-0.358371	-0.0329427	0.39859	0.606355	0.952581	0.909918	-0.868213	-0.524582	-4.67701	-5.14976	0.994677	-0.958263	0.416759	-0.746311
1369258_at	Fut9				3.78044	3.09625	pm	0.551301	-0.0207334	0.454364	0.623137	0.95553	0.914955	0.767523	-0.500104	-4.70595	-5.15929	1.16105	-0.8343	0.354416	-0.291317
1369259_at	Dio1				5.15881	3.40749	mm	-0.335635	-0.0308855	0.511138	0.525557	0.961832	0.881988	-0.67263	-0.647543	-4.73033	-5.09532	0.85064	-0.6894	0.46912	-0.62286
1369260_a_at	Mpp4				6.21863	3.71409	mm	-0.275773	-0.0377255	0.172235	0.442246	0.941076	0.855259	-1.43153	-0.785957	-4.46538	-5.02127	1.10794	-0.11807	0.56802	-0.62797
1369261_at	Kcnj13				5.71356	4.22291	pp	0.128024	0.023576	0.808832	0.685876	0.993473	0.933432	0.246124	0.411152	-4.80222	-5.1902	0.319757	-0.825913	0.316579	-1.03311
1369262_at	Casp8	Gene candidate	MR	MR	6.09897	4.50088	mm	-1.80915	-0.349836	0.0291513	0.0484054	0.941076	0.681754	-2.40482	-2.1194	-3.97997	-3.75329	3.46953	0.8596	2.46903	0.58736
1369263_at	Wnt5a				4.59401	3.39352	pm	0.645146	-0.0401049	0.214852	0.335666	0.941466	0.815601	1.29358	-0.989569	-4.52403	-4.88893	1.60529	-1.01855	0.687328	-0.125433
1369264_at	Cyp21a1				3.89343	4.31858	pp	0.401815	0.0454616	0.5673	0.56433	0.968221	0.893707	0.584559	0.587391	-4.75035	-5.12331	0.868493	-2.3634	0.50742	-0.78791
1369265_at	Senp2				9.54026	7.726	mp	-0.0527619	0.00905775	0.490564	0.876889	0.960408	0.978712	-0.706256	0.157162	-4.72202	-5.24569	0.376904	-0.263991	0.121545	-0.299137
1369266_at	Il13ra2 /// LOC100361488				5.26911	3.75935	mp	-0.230537	0.0110354	0.692336	0.863522	0.983682	0.975077	-0.403201	0.174401	-4.78322	-5.24348	0.54814	-0.449156	0.139543	-0.833067
1369267_at	Gabrg3				5.99597	3.94937	pp	0.0548018	0.0411856	0.839873	0.479621	0.99422	0.866388	0.205496	0.72211	-4.80566	-5.05708	0.192086	-0.909094	0.551468	-0.790262
1369268_at	Atf3			MR	8.00762	5.87689	mm	-0.923881	-0.913959	0.119854	0.0594213	0.941076	0.681754	-1.64665	-2.01382	-4.36705	-3.88125	2.13481	0.71818	3.89003	2.2266
1369269_at	Galnt1				9.78425	8.40722	mm	-0.0159683	-0.0480301	0.873274	0.512716	0.995516	0.878193	-0.162175	-0.667999	-4.80865	-5.08522	0.0961706	-0.499284	0.558529	-0.772751
1369270_at	Nr1i2				6.68287	4.26042	pm	0.290021	-0.0439985	0.220398	0.435441	0.941466	0.852514	1.27729	-0.797934	-4.5307	-5.01424	1.07674	-0.0567	0.601104	-0.462626
1369271_at	Prkab2				6.30606	4.51799	mm	-0.12966	-0.104006	0.841301	0.187702	0.99422	0.746648	-0.203637	-1.37014	-4.8058	-4.57385	0.292639	-1.83013	1.14691	-0.88399
1369272_at	Adora3				6.38438	4.49059	pp	0.139274	0.119268	0.599157	0.403651	0.974023	0.842349	0.536666	0.855518	-4.76013	-4.97911	0.493035	-0.389585	0.963141	-0.487489
1369273_a_at	Npr3				2.91313	3.98735	mm	-1.05006	-0.0301183	0.0146413	0.50354	0.941076	0.875723	-2.74864	-0.682795	-3.79754	-5.07772	2.77375	1.55706	0.485762	-0.206984
1369274_a_at	Cdkl3				6.43407	4.86165	mm	-0.255122	-0.0314577	0.573603	0.630602	0.968745	0.916807	-0.574975	-0.489316	-4.75237	-5.16335	0.687325	-0.380695	0.392499	-0.847561
1369275_s_at	Cyp2a1 /// Cyp2a2				4.49997	4.76161	pm	0.450749	-0.0313157	0.461053	0.642053	0.956949	0.920614	0.755984	-0.472882	-4.70907	-5.16937	1.04259	-1.36624	0.383835	-0.394074
1369276_at	Smad5				6.09312	3.93241	mp	-0.220898	0.019254	0.637855	0.681754	0.979015	0.932233	-0.480159	0.416885	-4.77067	-5.18838	0.585307	0.231555	0.301291	-0.929809
1369277_at	Mecp2				6.59106	5.15691	mm	-0.0042514	-0.0735677	0.983003	0.253037	0.999686	0.773581	-0.0216529	-1.18133	-4.81351	-4.74052	0.0174716	-1.39177	0.918312	-0.477208
1369278_at	Gna12				9.44944	7.83545	pp	0.1528	0.13139	0.244072	0.173782	0.941466	0.738696	1.21116	1.41697	-4.55717	-4.5296	0.777071	0.079505	1.29406	0.18792
1369279_at	Dhrs9				4.72866	5.03933	mm	-0.409933	-0.0537429	0.357816	0.43926	0.946737	0.854692	-0.947868	-0.791198	-4.652	-5.01821	1.10883	-0.56116	0.644454	-0.834266
1369280_at	Kcnk9				5.47591	4.13317	pp	0.338542	0.0259487	0.207523	0.781091	0.941466	0.954804	1.31564	0.282145	-4.51492	-5.22451	1.17688	-0.71516	0.26402	-0.90784
1369281_at	Tnfsf11				4.23284	3.32491	mm	-1.16445	-0.0195303	0.177469	0.698449	0.941076	0.937341	-1.41319	-0.39375	-4.4734	-5.19556	2.24136	0.22603	0.289764	-0.622677
1369282_at	Tnfsf11				3.48241	3.4469	mm	-0.101302	-0.0151321	0.904532	0.791525	0.995903	0.958852	-0.121927	-0.268343	-4.8108	-5.22744	0.200149	-1.58746	0.205799	-0.603619
1369283_at	Tub				5.90617	4.09908	mm	-0.181869	-0.0088862	0.751777	0.916537	0.988361	0.984591	-0.322	-0.106297	-4.79416	-5.25087	0.435507	-1.69218	0.0954422	-0.763481
1369284_at	Barhl2				5.26394	4.63574	mm	-0.643545	-0.000290235	0.344174	0.997092	0.946737	0.999713	-0.975906	-0.00369586	-4.64277	-5.25524	1.40677	-1.71023	0.00323077	-0.93677
1369285_at	Pggt1b				8.29409	6.40577	mm	-0.096197	-0.014795	0.284287	0.820628	0.943362	0.967085	-1.10934	-0.230118	-4.59593	-5.23478	0.612475	0.079522	0.18518	-0.418549
1369286_at	Proc			MR	2.83342	4.08752	mm	-0.771094	-0.0788229	0.0359271	0.205249	0.941076	0.755211	-2.29814	-1.31493	-4.03648	-4.62458	2.23275	0.88295	1.00201	0.019977
1369287_at	Syt9				6.55843	4.71839	mm	-0.188068	-0.0423594	0.328519	0.34512	0.946737	0.818847	-1.00906	-0.969881	-4.63157	-4.90289	0.781073	-0.232687	0.681572	-0.842618
1369288_at	Pitx1				5.2869	4.08864	pm	0.47914	-0.0690835	0.503308	0.347225	0.961832	0.819819	0.685332	-0.96555	-4.72724	-4.90594	1.02477	-2.09601	0.799495	-0.943965
1369289_at	Hnf4a				4.14729	4.18941	pm	0.0170574	-0.0527676	0.975755	0.358082	0.998684	0.824645	0.0308879	-0.943485	-4.81342	-4.92124	0.0413796	-1.97483	0.710997	-0.290783
1369290_at	Ccr5				6.69302	5.03751	mm	-0.175548	-0.132764	0.637286	0.0931025	0.979015	0.696772	-0.480978	-1.77455	-4.77053	-4.15807	0.522841	-0.474026	1.45009	0.826156
1369291_at	Agtr1a				3.23083	3.96603	mm	-0.884975	-0.0261409	0.0633057	0.550041	0.941076	0.890162	-2.00109	-0.609292	-4.19147	-5.11342	2.2653	0.02571	0.432402	-0.862298
1369292_at	Hsd17b1				5.81831	4.30053	pp	0.0541518	0.0617418	0.899315	0.296959	0.995546	0.795457	0.128628	1.07453	-4.81048	-4.8259	0.150574	-1.27372	0.813779	-0.307641
1369293_at	Rtn4r				8.15226	6.50185	mp	-0.00454435	0.00984399	0.980544	0.891713	0.999418	0.98189	-0.0247852	0.138101	-4.81348	-5.24786	0.0193596	-0.88044	0.115862	-0.422673
1369294_at	Bst1	Gene candidate	MR	MR	4.25713	4.74473	mm	-2.3957	-0.700648	0.00813198	0.0117923	0.941076	0.681754	-3.03593	-2.80574	-3.64726	-2.86288	4.3202	3.11977	3.8669	2.85184
1369295_at	Pgc				2.69436	4.55656	pm	0.0461645	-0.0597719	0.928492	0.32534	0.997769	0.810014	0.0912203	-1.01152	-4.81203	-4.87307	0.117005	-0.689932	0.775613	-0.224987
1369296_at	Sult1c3				2.31537	3.3371	mm	-0.634124	-0.0201326	0.406659	0.674457	0.952581	0.930628	-0.853104	-0.42707	-4.68155	-5.1851	1.30989	-0.88382	0.310044	-0.559884
1369297_at	Ppp2r2c				8.32734	6.44012	pp	0.0833135	0.132719	0.452956	0.0614635	0.95553	0.682442	0.769965	1.99622	-4.70528	-3.90226	0.469323	-0.606467	1.53398	-0.00906
1369298_at	Aqp6				5.24329	3.53239	mm	-0.184376	-0.0278492	0.60886	0.562934	0.974282	0.893381	-0.522335	-0.589517	-4.76291	-5.12236	0.558139	-1.04099	0.426706	-0.513895
1369299_at	Ptafr				6.79874	5.03044	mm	-0.239246	-0.230537	0.253072	0.00936791	0.942663	0.681754	-1.18732	-2.91307	-4.56647	-2.71797	0.948104	-0.786336	2.29144	1.06876
1369300_at	NA				3.13056	3.69885	pp	1.64092	0.00306303	0.00183421	0.956033	0.929662	0.991254	3.75411	0.055915	-3.29331	-5.25403	3.80326	1.48452	0.042525	-1.01397
1369301_at	Aplnr				3.85181	4.19878	mm	-0.264239	-0.0835252	0.745661	0.16187	0.987997	0.730798	-0.330243	-1.45952	-4.79316	-4.48844	0.531215	-1.77455	1.0862	-0.28237
1369302_at	Gper				6.02704	4.1528	mm	-0.397879	-0.0521446	0.401796	0.46928	0.952581	0.862467	-0.862186	-0.739464	-4.67883	-5.04762	1.04409	-0.8473	0.612351	-0.661959
1369303_at	Crh				6.92044	4.08278	pp	0.327086	0.181617	0.207949	0.0614124	0.941466	0.682442	1.31434	1.99666	-4.51546	-3.90174	1.15676	-0.36137	1.76135	0.41946
1369304_at	Pts		MR		8.40602	6.25738	mm	-0.461383	-0.079146	0.00162608	0.141874	0.929662	0.721307	-3.81221	-1.53713	-3.26645	-4.41113	2.05429	0.99608	1.09854	-0.51735
1369305_at	Rab3il1				6.87438	4.54352	pp	0.0294252	0.0340173	0.750768	0.572966	0.988361	0.897926	0.323358	0.574295	-4.794	-5.12906	0.185788	-0.661869	0.446037	-0.858073
1369306_at	Klrd1				4.68374	3.29447	pm	0.444114	-0.0711488	0.610658	0.108881	0.974694	0.705125	0.519693	-1.68799	-4.76342	-4.25306	0.861624	-2.04635	1.13284	-0.09773
1369307_at	Ep300				5.46863	4.21132	pm	0.148424	-0.0309712	0.779682	0.651891	0.991157	0.923942	0.284673	-0.458868	-4.79839	-5.17434	0.370147	-1.04195	0.375366	-0.845084
1369308_at	Stx3				4.9813	4.84911	mm	-0.0147242	-0.0808201	0.978177	0.22928	0.998684	0.76436	-0.0278019	-1.24505	-4.81345	-4.68645	0.0364793	-1.35126	0.981337	-0.301253
1369309_a_at	Tac1				7.18402	6.29893	mm	-0.000155503	-0.145171	0.999231	0.191523	0.999852	0.748248	-0.000979963	-1.35778	-4.8136	-4.58535	0.000714818	-1.01652	1.32731	-0.79355
1369310_at	Basp1				12.1764	10.8584	pm	0.0137567	-0.0227035	0.82809	0.6513	0.99422	0.923857	0.220872	-0.459706	-4.80443	-5.17405	0.114832	-0.472355	0.337521	-0.358873
1369311_at	Scn2b				6.97208	5.13161	mm	-0.224456	-0.0451009	0.341848	0.597879	0.946737	0.907099	-0.980764	-0.537071	-4.64115	-5.14472	0.838558	-0.808362	0.481088	-0.725552
1369312_a_at	Csnk1a1				9.92491	7.99438	mm	-0.0650069	-0.128622	0.474424	0.0836424	0.958423	0.69459	-0.733222	-1.83278	-4.71509	-4.09255	0.413651	-0.446778	1.453	-0.14005
1369313_at	Fhl2				9.21401	7.68579	pp	0.0507756	0.0823709	0.64296	0.404437	0.979121	0.842946	0.472826	0.85406	-4.77196	-4.98003	0.289268	-0.825312	0.808662	-1.50357
1369314_at	Fgf5				5.29081	4.17768	pm	0.762564	-0.0463434	0.151647	0.37644	0.941076	0.831309	1.50848	-0.907195	-4.43109	-4.94572	1.86824	-0.4067	0.664603	-0.602237
1369315_at	Il12a				6.9411	5.48567	mp	-0.0787913	0.0870583	0.589285	0.229336	0.972819	0.76436	-0.551365	1.24489	-4.75721	-4.68659	0.381571	-0.770529	1.01141	-0.46002
1369316_s_at	Snap29				6.71753	5.0185	mm	-0.0990817	-0.0211517	0.642883	0.766388	0.979121	0.952441	-0.472937	-0.301692	-4.77194	-5.22012	0.39216	-1.36951	0.251103	-0.932707
1369317_at	Lcn5				2.23987	3.69256	mm	-0.474376	-0.0473802	0.266608	0.440712	0.943216	0.855236	-1.15266	-0.788646	-4.57975	-5.0197	1.30705	-0.31472	0.612579	-0.941841
1369318_at	Fhit				8.35206	6.26348	mp	-0.0981122	0.0294475	0.332293	0.642782	0.946737	0.920726	-1.00097	0.47184	-4.63433	-5.16974	0.581638	-0.573122	0.374317	-0.849253
1369319_at	Arl6ip5				10.952	9.10793	mm	-0.0541211	-0.0758407	0.524412	0.237982	0.962101	0.768119	-0.651346	-1.22115	-4.7354	-4.707	0.359986	-0.434425	0.946818	-0.294962
1369320_at	Mia				5.72599	3.95787	pp	0.395509	0.0103146	0.331655	0.871289	0.946737	0.977237	1.00233	0.164378	-4.63387	-5.24479	1.11866	-1.10975	0.131115	-0.706782
1369321_s_at	Cyct /// Pde11a				2.07816	3.2625	mp	-0.285218	0.0400851	0.701008	0.375728	0.98395	0.831086	-0.391191	0.908579	-4.78499	-4.9448	0.60033	-2.24139	0.64132	-0.69042
1369322_at	Kcne2				6.43718	4.68617	mp	-0.0254503	0.0106625	0.896456	0.889878	0.995546	0.981802	-0.132302	0.140457	-4.8103	-5.24761	0.105688	-1.05425	0.120969	-1.03794
1369323_at	Leprot				8.49887	6.7104	mp	-0.0891592	0.0202767	0.392266	0.693102	0.952034	0.935531	-0.880194	0.401135	-4.67337	-5.19331	0.520424	-0.525766	0.296729	-0.717951
1369324_at	Sval2				3.4638	3.32625	pm	0.286039	-0.0467993	0.721858	0.308287	0.985645	0.80108	0.362556	-1.04888	-4.78899	-4.8454	0.578906	-1.82889	0.737722	-0.263728
1369325_at	Lyst				7.41903	5.34442	mm	-0.00718043	-0.0862924	0.963335	0.525448	0.998684	0.881988	-0.0467209	-0.647716	-4.81319	-5.09523	0.033604	-0.450468	0.716691	-1.42283
1369326_at	Akap6				7.95299	6.59393	mm	-0.0168004	-0.0318848	0.907549	0.7488	0.996098	0.948067	-0.118054	-0.325235	-4.81097	-5.21445	0.0819608	-0.789507	0.313158	-0.976352
1369327_at	Pdzd2		MR		6.00981	4.46944	mm	-0.607179	-0.240576	0.0875739	0.0233982	0.941076	0.681754	-1.82411	-2.47993	-4.28085	-3.29561	1.81009	-0.05804	2.19728	0.79062
1369328_at	Acacb				2.59266	3.73856	mm	-0.496509	-0.0720244	0.426872	0.137642	0.952907	0.720173	-0.816099	-1.55471	-4.69237	-4.39323	1.13517	-1.19557	1.07554	0.183494
1369329_at	Notch3		MR		6.76924	4.47398	mm	-0.32859	-0.163465	0.0818888	0.00474015	0.941076	0.681754	-1.86121	-3.22653	-4.26236	-2.29179	1.35388	-0.04801	2.05766	0.72019
1369330_at	Unc13a				6.16712	4.98782	mm	-0.0684076	-0.0316266	0.832492	0.600489	0.99422	0.907989	-0.215121	-0.533216	-4.8049	-5.14629	0.219161	-1.14482	0.414666	-1.03588
1369331_a_at	Unc13b				7.5292	5.80341	pp	0.0460599	0.0484706	0.782339	0.623065	0.99146	0.914955	0.281142	0.500209	-4.79876	-5.15925	0.208011	-0.460615	0.478036	-0.799284
1369332_a_at	Rims1				8.70782	6.76688	mp	-0.190908	0.00159086	0.206858	0.991693	0.941466	0.998561	-1.31767	0.0105588	-4.51407	-5.2552	0.896204	0.093454	0.0124698	-0.898814
1369333_a_at	Rims2				8.07647	5.45726	mp	-0.00234974	0.0553203	0.98668	0.459176	0.999733	0.860047	-0.0169672	0.756645	-4.81354	-5.03805	0.0116378	-0.650282	0.635783	-0.986507
1369334_at	Kcnma1				4.90031	4.22769	mm	-0.725212	-0.0239302	0.295368	0.615488	0.943362	0.913131	-1.0832	-0.511222	-4.60547	-5.15501	1.56799	-1.00998	0.369901	-0.298308
1369335_at	Spef2				4.69127	3.42971	mm	-0.121578	-0.0123219	0.852382	0.830755	0.995516	0.969546	-0.189228	-0.216902	-4.80686	-5.23706	0.273182	-1.75638	0.166844	-0.665431
1369336_at	Hr				7.70637	5.47367	pp	0.173809	0.113602	0.175265	0.0699438	0.941076	0.683592	1.42086	1.92834	-4.47005	-3.98239	0.891204	-0.247926	1.41659	0.31619
1369337_at	Adcy10				5.44665	4.17763	mm	-0.833575	-0.0349975	0.226695	0.64306	0.941466	0.920827	-1.25918	-0.471443	-4.53805	-5.16988	1.80139	-0.26169	0.400914	-0.870726
1369338_at	Robo1				7.05432	5.62137	mm	-0.0965334	-0.0931084	0.548852	0.143821	0.966181	0.721967	-0.612937	-1.52918	-4.74418	-4.41917	0.443007	-0.596263	1.16118	-0.21031
1369339_at	Dcc				5.22812	4.60649	pm	1.01922	-0.0391298	0.10354	0.522758	0.941076	0.881593	1.73027	-0.651978	-4.32692	-5.09315	2.28933	-0.16112	0.507955	-0.306246
1369340_at	Snip				5.32094	4.02819	mp	-0.369941	0.0141997	0.534566	0.792094	0.963283	0.959225	-0.635272	0.267592	-4.73914	-5.22759	0.868182	-1.42005	0.201193	-0.20791
1369341_a_at	Magi2				9.029	6.47859	pm	0.0106401	-0.0097236	0.927407	0.918964	0.997701	0.985183	0.0926091	-0.103195	-4.81198	-5.25112	0.0585194	-0.578006	0.0977303	-0.627156
1369342_at	Atp7a				3.94301	4.45047	mm	-0.320381	-0.155346	0.611758	0.0950892	0.975044	0.699518	-0.518077	-1.76298	-4.76372	-4.17094	0.731088	-2.2809	1.5501	-0.49502
1369343_at	Grip1				6.61043	4.21093	pp	0.133063	0.0961046	0.435381	0.170333	0.952907	0.736849	0.800858	1.42904	-4.69671	-4.51801	0.5908	-0.95107	1.13405	-0.36262
1369344_at	Wdr7				7.83495	6.09606	mm	-0.127417	-0.0581515	0.297451	0.431288	0.943362	0.851503	-1.07837	-0.805301	-4.60722	-5.00987	0.675631	-0.142397	0.672361	-0.632589
1369345_at	Inpp4b				6.6612	4.40727	mp	-0.138411	0.013023	0.482506	0.909045	0.959457	0.983557	-0.719651	0.115883	-4.71861	-5.25005	0.570048	-0.379623	0.119016	-0.876733
1369346_at	Slit2				4.74955	3.2748	mm	-0.224005	-0.0725229	0.776783	0.177132	0.990513	0.740517	-0.288531	-1.40543	-4.79798	-4.5406	0.457383	-1.40694	1.01175	-0.29898
1369347_s_at	Prom2				4.98457	4.59725	pp	0.815955	0.0699812	0.126983	0.331468	0.941076	0.81383	1.61317	0.998436	-4.38284	-4.88256	1.9893	-0.30784	0.818878	-0.584412
1369348_at	Trpm8	Gene candidate	MR	MR	2.91637	4.43691	mm	-0.47504	-0.123607	0.0760177	0.0256215	0.941076	0.681754	-1.90202	-2.43588	-4.24186	-3.35295	1.63261	0.46394	1.64152	0.6206
1369349_a_at	Pde11a				5.41781	3.65793	mm	-0.0199634	-0.0795255	0.977015	0.133847	0.998684	0.717257	-0.0292829	-1.57086	-4.81344	-4.37665	0.0435664	-1.92108	1.11456	-0.11024
1369350_at	Kcnq2				6.47076	5.36895	mm	-0.325645	-0.0681041	0.519152	0.351217	0.961832	0.821283	-0.659743	-0.957382	-4.73342	-4.91163	0.830077	-0.640203	0.791024	-0.637016
1369351_at	Cntn3				7.0817	4.90825	mm	-0.043127	-0.10323	0.881635	0.480701	0.995516	0.866727	-0.151385	-0.72031	-4.80928	-5.05804	0.14619	-0.714729	0.824233	-0.992687
1369352_at	Hipk3				6.37984	4.23791	pp	0.0285907	0.0215199	0.89964	0.730753	0.995546	0.943876	0.12821	0.349591	-4.8105	-5.20814	0.109932	-0.327302	0.276389	-0.285789
1369353_at	Erbb4				2.73627	3.99036	mm	-0.423779	-0.181324	0.489093	0.0970079	0.96009	0.699518	-0.708691	-1.75201	-4.72141	-4.1831	0.979844	-2.01002	1.65983	0.41601
1369354_at	Csf1				7.36102	6.64141	mm	-0.378721	-0.119439	0.203738	0.0914683	0.941466	0.696116	-1.32727	-1.78423	-4.51007	-4.14727	1.24828	-0.33096	1.39015	0.34049
1369355_at	Grm5				6.25939	5.13855	mm	-0.728276	-0.11147	0.218111	0.121849	0.941466	0.707592	-1.28397	-1.6246	-4.52798	-4.32068	1.69924	-0.77869	1.28868	-0.36965
1369356_at	Gucy2f	Gene candidate	MR	MR	3.25571	3.84902	mm	-0.831197	-0.134968	0.103861	0.0112131	0.941076	0.681754	-1.72852	-2.8293	-4.32777	-2.83114	2.06762	0.01168	1.8157	0.828573
1369357_at	Phka1				7.47461	5.79879	mm	-0.078824	-0.0936272	0.642807	0.189509	0.979121	0.746655	-0.473046	-1.36427	-4.77192	-4.57932	0.351901	-0.783359	1.09466	-0.33523
1369358_a_at	Hap1				10.2917	8.72839	mm	-0.0799104	-0.0734639	0.264562	0.288187	0.942785	0.79233	-1.15781	-1.09487	-4.57779	-4.81016	0.593598	-0.031756	0.879329	-1.06322
1369359_at	Il9r				5.39848	3.77564	pm	0.0687277	-0.0810808	0.90462	0.237503	0.995903	0.768119	0.121814	-1.22245	-4.8108	-4.70589	0.164904	-0.478851	0.97272	0.261301
1369360_at	Gucy2e				3.25859	4.569	mm	-0.27657	-0.116621	0.561688	0.0987585	0.96701	0.700249	-0.593139	-1.74216	-4.74851	-4.19397	0.726453	-1.59704	1.36018	-1.05579
1369361_at	Kl				3.44173	3.44426	mm	-0.439298	-0.0337323	0.434088	0.550139	0.952907	0.890162	-0.803162	-0.60914	-4.69606	-5.11349	1.0599	-1.5975	0.461762	-0.490137
1369362_at	Tsc1				6.4913	4.32137	pp	0.0229715	0.0457564	0.963086	0.436802	0.998684	0.853368	0.0470391	0.795528	-4.81318	-5.01566	0.0592829	-1.88282	0.608143	-0.742977
1369363_at	Sp4				5.95384	3.82792	mm	-0.676131	-0.0643583	0.0519892	0.267594	0.941076	0.782921	-2.10586	-1.1445	-4.13735	-4.77072	2.02319	0.17314	0.857884	-0.405586
1369364_at	Atp1a4				3.20281	3.31763	pp	0.181255	0.0197452	0.839345	0.701557	0.99422	0.938202	0.206184	0.389469	-4.8056	-5.19684	0.347973	-0.950817	0.288397	-0.592368
1369365_at	Pde3a				4.39986	4.22078	pm	1.13239	-0.0574026	0.151199	0.274073	0.941076	0.786611	1.51025	-1.1286	-4.43029	-4.78352	2.27597	-1.02453	0.818854	0.36465
1369366_at	Cntn5				5.40908	4.4434	mm	-0.406435	-0.00972769	0.443926	0.87578	0.954031	0.978352	-0.785742	-0.15859	-4.70094	-5.24551	1.00897	0.236109	0.125431	-1.00671
1369367_at	Trpc2				3.91366	4.26508	mm	-0.663375	-0.0840856	0.211132	0.171823	0.941466	0.737317	-1.3047	-1.4238	-4.51945	-4.52305	1.634	-1.55967	1.07381	0.541568
1369368_at	Trpc5				5.53516	4.03066	mm	-0.931722	-0.0235197	0.0151804	0.689177	0.941076	0.934071	-2.73082	-0.406572	-3.80695	-5.19163	2.60843	0.67955	0.31404	-0.98292
1369369_at	Kcnb2				3.61316	4.15954	pp	0.462568	0.0495265	0.409611	0.370746	0.952581	0.830361	0.847625	0.91832	-4.68318	-4.93831	1.11604	-1.42719	0.684147	-0.530673
1369370_s_at	Trpv1 /// Trpv4				2.93336	4.54018	mm	-0.456083	-0.116698	0.109964	0.148176	0.941076	0.725745	-1.69607	-1.51174	-4.34345	-4.43673	1.52479	-0.64089	1.26726	-0.0055
1369371_a_at	Gabbr1				10.6672	8.8115	mm	-0.221382	-0.192695	0.061111	0.0880236	0.941076	0.695136	-2.01999	-1.80513	-4.18176	-4.12382	1.17004	0.05801	1.73097	-0.49385
1369372_at	Gabbr1				3.94643	5.06282	pm	0.00414483	-0.0819132	0.993974	0.174608	0.999733	0.739338	0.00767552	-1.41411	-4.81359	-4.53233	0.0101688	-1.35675	1.0593	0.0221
1369373_at	Fgfr3				8.39348	6.90322	mp	-0.103351	0.0260255	0.248611	0.745477	0.942554	0.947503	-1.19905	0.329705	-4.56191	-5.21333	0.657963	-0.300458	0.288312	-0.874678
1369374_at	Selp	Gene candidate	MR	MR	4.79946	3.60918	mm	-1.35376	-0.139396	0.0158423	0.00372843	0.941076	0.681754	-2.70976	-3.3359	-3.81809	-2.14287	3.13177	1.95167	1.97216	1.45864
1369375_a_at	Capn3				1.44472	3.38113	mm	-0.849392	-0.0858589	0.0953164	0.164806	0.941076	0.732474	-1.77688	-1.44881	-4.30417	-4.49889	2.11432	0.04416	1.09286	-0.31336
1369376_a_at	Lnpep				2.72904	4.27176	pm	0.0600213	-0.0541827	0.875755	0.339806	0.995516	0.817206	0.158972	-0.980901	-4.80884	-4.89511	0.176314	-0.849046	0.735111	-0.814589
1369377_at	Hcrtr2				6.6219	4.11305	pp	0.0876153	0.19012	0.539561	0.0462553	0.965072	0.681754	0.627425	2.14253	-4.74093	-3.72484	0.429019	-0.657611	1.85491	0.74333
1369378_at	Slc23a2				7.03521	4.86189	mm	-0.324763	-0.0942277	0.0131503	0.231068	0.941076	0.764768	-2.80145	-1.24008	-3.76969	-4.69075	1.58418	1.02175	1.04365	-0.73861
1369379_at	Epha3				3.60187	3.73353	mm	-0.901384	-0.0255068	0.109253	0.66555	0.941076	0.928227	-1.69977	-0.439565	-4.34167	-5.18096	2.13745	0.38072	0.339722	-0.430779
1369380_at	Kif2c				5.10406	4.38959	mp	-0.652537	0.0433519	0.31635	0.353473	0.946737	0.822502	-1.03562	0.952796	-4.62239	-4.91482	1.45671	-0.76155	0.675705	-0.188198
1369381_a_at	Slc15a1			MR	4.92358	3.48785	mm	-1.59577	-0.0670516	0.0332682	0.164764	0.941076	0.732474	-2.33755	-1.44896	-4.01564	-4.49874	3.22522	0.11837	1.00795	0.038056
1369382_at	Mertk				8.15885	6.50631	mm	-0.122262	-0.0193642	0.402683	0.832269	0.952581	0.969546	-0.860523	-0.21493	-4.67933	-5.23739	0.589545	-0.285776	0.199376	-0.781178
1369383_a_at	Gabre				3.53232	3.90175	pm	0.144931	-0.0760602	0.791466	0.115321	0.991742	0.706546	0.269039	-1.65575	-4.80001	-4.28766	0.355595	-1.45749	1.1362	0.348015
1369384_at	Gria4				5.82915	4.09113	pp	0.488657	0.0772565	0.322515	0.187553	0.946737	0.746648	1.02207	1.37063	-4.6271	-4.57339	1.2538	-0.98422	1.01856	0.194455
1369385_at	Afap1				4.0202	4.38541	pm	0.297468	-0.0475948	0.646271	0.244735	0.979121	0.771139	0.468086	-1.20306	-4.77278	-4.72234	0.6701	-2.00639	0.824515	-0.149082
1369386_at	Slc26a2				2.38129	3.92655	pm	0.395104	-0.00248366	0.609043	0.968516	0.974282	0.994285	0.522067	-0.0400294	-4.76296	-5.25462	0.814644	-1.85838	0.0318089	-0.776297
1369387_at	Vav1		MR		6.66677	5.28976	mm	-0.283344	-0.304634	0.114043	0.00431481	0.941076	0.681754	-1.67524	-3.26941	-4.35344	-2.23338	1.20522	-0.17674	2.71442	0.99687
1369388_at	Musk				5.30131	3.5811	mm	-0.312907	-0.0278206	0.513617	0.601224	0.961832	0.908041	-0.668631	-0.532132	-4.7313	-5.14673	0.819149	-1.64962	0.396638	-0.805442
1369389_at	Znf483			MR	5.36539	4.21273	mm	-1.49646	-0.121554	0.0343831	0.0848982	0.941076	0.694855	-2.32068	-1.82473	-4.02456	-4.10169	3.11515	1.56239	1.41593	0.30028
1369390_a_at	Dpp6				9.60264	8.20049	mm	-0.204833	-0.113039	0.173006	0.327295	0.941076	0.811618	-1.4288	-1.00733	-4.46658	-4.87612	0.962482	-0.411198	1.01891	-1.16508
1369391_at	Grm8				7.4906	5.2706	pp	0.125024	0.243768	0.488509	0.153367	0.96009	0.72829	0.709659	1.4915	-4.72116	-4.45693	0.53936	-0.225702	1.77742	0.890859
1369392_at	Akap4				2.06069	4.13815	mm	-0.223585	-0.112371	0.682978	0.120325	0.982427	0.707302	-0.416229	-1.63174	-4.78124	-4.31315	0.548466	-1.3428	1.2959	-0.16041
1369393_at	Map3k8			MR	6.9448	4.49008	mm	-0.578166	-0.412642	0.0233077	0.11094	0.941076	0.705492	-2.51767	-1.67751	-3.92003	-4.26435	2.00456	0.61879	2.42565	0.68871
1369394_at	Unc5a				8.02416	6.31457	pm	0.0561565	-0.0521435	0.676105	0.624026	0.981481	0.915017	0.425845	-0.498817	-4.77975	-5.15977	0.284846	-0.852904	0.493607	-0.795933
1369395_at	Tpc1808				2.8402	3.27466	mm	-1.58979	-0.0556786	0.0357491	0.340809	0.941076	0.817913	-2.30069	-0.978811	-4.03513	-4.89659	3.20022	1.30996	0.741123	-0.777497
1369396_at	Mgat5				3.37178	4.59746	pm	0.459858	-0.0348259	0.330049	0.530504	0.946737	0.883478	1.00577	-0.639738	-4.6327	-5.0991	1.20736	-1.79552	0.48187	-0.71717
1369397_at	Tas1r3				5.48973	4.68311	mm	-0.470111	-0.0934157	0.194768	0.137557	0.941466	0.720006	-1.35554	-1.55506	-4.49816	-4.39286	1.40173	0.02575	1.17328	-0.43811
1369398_at	Naaladl1				3.74335	4.6855	pm	0.495212	-0.062934	0.351561	0.408864	0.946737	0.844542	0.96063	-0.845879	-4.64783	-4.98515	1.22563	-1.54137	0.714393	-0.544907
1369399_at	NA				5.32793	3.37877	mp	-0.150553	0.0124038	0.760122	0.7968	0.988896	0.961238	-0.31079	0.261386	-4.79549	-5.22886	0.389517	-0.831543	0.190522	-0.552113
1369400_a_at	Pfkfb2				6.60603	4.97556	mp	-0.113258	0.0217571	0.520484	0.730259	0.961832	0.943876	-0.657613	0.350262	-4.73393	-5.20796	0.495086	-0.577594	0.277857	-0.672137
1369401_at	Slco1a6				4.4586	3.20971	mm	-1.09814	-0.0265096	0.052836	0.556657	0.941076	0.891428	-2.09733	-0.599114	-4.14179	-5.11806	2.56907	0.81845	0.427501	-0.646539
1369402_at	Adnp				6.93686	4.90094	mm	-0.159997	-0.208115	0.417095	0.0378833	0.952907	0.681754	-0.833852	-2.24313	-4.68723	-3.5995	0.657855	-0.848875	1.97179	-0.10628
1369403_at	Adrbk2				4.6061	4.10981	mm	-0.59638	-0.13794	0.260212	0.105486	0.942663	0.703203	-1.16886	-1.70566	-4.57357	-4.23391	1.47374	-0.4112	1.44688	0.2393
1369404_a_at	Nrxn1				10.8964	9.46597	mm	-0.0166462	-0.0230761	0.854826	0.759332	0.995516	0.951077	-0.186056	-0.311116	-4.80708	-5.2179	0.106392	-0.405646	0.265014	-0.567717
1369405_a_at	Chrnb4				4.12109	4.04279	mm	-0.0806231	-0.106608	0.887991	0.0688568	0.995546	0.683539	-0.143195	-1.93661	-4.80974	-3.9727	0.193629	-1.30074	1.3861	0.04158
1369406_at	Asah2				2.99434	3.89457	pp	0.518482	0.0212939	0.340206	0.736763	0.946737	0.944993	0.984208	0.341457	-4.63999	-5.2103	1.26842	-1.55419	0.271302	-0.704698
1369407_at	Tnfrsf11b				8.36696	6.63316	pp	0.182534	0.174281	0.256973	0.204691	0.942663	0.754942	1.17719	1.31662	-4.57038	-4.62304	0.830783	-0.769087	1.42617	-0.77612
1369408_at	Dbc1				10.5369	8.90986	mm	-0.0749345	-0.0940045	0.659285	0.520388	0.979944	0.880612	-0.449557	-0.655744	-4.77591	-5.0913	0.334603	-0.657574	0.751404	-1.15045
1369409_at	Nab1				8.94412	6.94047	pm	0.0162918	-0.0506857	0.895722	0.330895	0.995546	0.813607	0.133246	-0.999652	-4.81025	-4.88168	0.086464	-0.36458	0.728281	-0.193032
1369410_at	NA				9.4524	7.8958	mp	-0.161516	0.0205384	0.385834	0.849143	0.951616	0.972079	-0.892514	0.193006	-4.66958	-5.24084	0.6837	-0.76789	0.193183	-0.787585
1369411_at	Gfi1				4.92918	3.67262	pm	0.145107	-0.0137882	0.821228	0.793433	0.993831	0.959817	0.229852	-0.265825	-4.80367	-5.22796	0.32885	-1.16147	0.198482	-0.835558
1369412_a_at	Slc19a1				6.90665	6.12254	pp	0.279896	0.0395739	0.42407	0.498515	0.952907	0.873726	0.821159	0.690962	-4.69092	-5.07352	0.856946	-0.811644	0.528867	-0.764023
1369413_at	Uncx				4.26782	3.90566	mm	-0.711692	-0.11769	0.212704	0.0492951	0.941466	0.681754	-1.29999	-2.1101	-4.5214	-3.76469	1.68935	-1.06816	1.5024	0.27575
1369414_at	Stxbp3	Gene candidate	MR	MR	10.4257	8.38369	pp	0.241565	0.194113	0.0414764	0.026644	0.941076	0.681754	2.22401	2.41682	-4.07556	-3.37766	1.26757	0.616151	1.97029	0.91002
1369415_at	Bhlhe40				8.72226	6.96082	mm	-0.17773	-0.259516	0.391886	0.113355	0.952034	0.706546	-0.880919	-1.66543	-4.67315	-4.27732	0.71093	-0.44209	1.92573	-0.22674
1369416_at	Hcn3				7.02478	5.22826	pp	0.36119	0.0502579	0.147601	0.442203	0.941076	0.855259	1.52462	0.786032	-4.42377	-5.02122	1.29861	-0.19015	0.625175	-0.819095
1369417_a_at	Opcml				10.677	8.99831	mm	-0.0126208	-0.0492878	0.882258	0.490635	0.995516	0.870179	-0.150582	-0.703868	-4.80933	-5.06679	0.0841811	-0.685986	0.581681	-0.975649
1369418_at	Kcnj9				7.6002	5.50851	pp	0.169094	0.0843318	0.223895	0.249493	0.941466	0.772618	1.26718	1.19054	-4.53481	-4.73285	0.831852	-0.411238	0.97438	-0.78411
1369419_at	Efha1				4.02998	3.98759	mm	-0.683366	-0.0813446	0.281269	0.131745	0.943362	0.715504	-1.11659	-1.57997	-4.59326	-4.36725	1.54392	-0.53018	1.12662	-0.00807
1369420_at	Neu3				6.19623	4.20513	mm	-0.375902	-0.023281	0.0418714	0.717604	0.941076	0.940843	-2.21909	-0.367475	-4.07814	-5.20322	1.55216	0.689627	0.293634	-0.630505
1369421_at	Top1				7.5012	5.62734	mm	-0.177811	-0.211521	0.331243	0.0124085	0.946737	0.681754	-1.00321	-2.78186	-4.63357	-2.895	0.758398	-0.675112	2.16614	1.17138
1369422_at	Fap				7.46887	5.5581	pp	0.470984	0.449337	0.314053	0.184297	0.946737	0.745105	1.04071	1.38133	-4.62061	-4.56337	1.24162	-0.19662	2.32031	0.32256
1369423_at	Syn3				3.65317	4.11713	pm	0.494033	-0.0530813	0.416097	0.417425	0.952907	0.846831	0.83568	-0.830224	-4.6867	-4.99482	1.14534	-1.73892	0.659532	-0.576968
1369424_at	Cyp2a2				2.46693	3.31085	pp	0.771248	0.0200322	0.296001	0.715938	0.943362	0.940791	1.08173	0.36975	-4.606	-5.20258	1.6158	-0.88067	0.279491	-1.08731
1369425_at	Cdh13				9.8908	8.15591	mp	-0.0198621	0.0377257	0.855142	0.689213	0.995516	0.934071	-0.185646	0.406521	-4.80711	-5.19165	0.113806	-0.287632	0.381451	-1.24185
1369426_at	Chd8				5.20078	4.15329	pp	0.188657	0.00898618	0.648829	0.891786	0.979121	0.98189	0.464431	0.138008	-4.77341	-5.24787	0.53241	-1.20198	0.111669	-0.868602
1369427_at	Mpeg1				6.66481	4.96539	mm	-0.484978	-0.32871	0.329748	0.240736	0.946737	0.768534	-1.00642	-1.21373	-4.63248	-4.71332	1.24003	-1.30925	1.87217	-1.65696
1369428_a_at	Htr3a				7.17881	4.95837	mm	-0.084944	-0.0786972	0.513957	0.144139	0.961832	0.721974	-0.668084	-1.5279	-4.73143	-4.42048	0.437646	-0.596274	1.09258	-0.23239
1369429_at	Pdha2				1.36727	3.30012	mp	-0.0297115	0.0107658	0.942927	0.821828	0.997769	0.96731	-0.0727677	0.228549	-4.8126	-5.23506	0.0839179	-0.993302	0.166354	-0.440577
1369430_at	Bcmo1				5.9807	4.1478	mm	-0.0898873	-0.0675417	0.843769	0.207512	0.994684	0.755914	-0.200423	-1.30808	-4.80604	-4.63076	0.241994	-1.23696	0.946169	0.117898
1369431_at	Galnt7				6.5753	4.73985	mm	-0.325572	-0.109489	0.0872065	0.130537	0.941076	0.714556	-1.82645	-1.58527	-4.27969	-4.36178	1.33709	0.499489	1.26322	-0.93986
1369432_at	Chrnb2				5.42972	4.7595	pm	0.295225	-0.0768327	0.552234	0.305892	0.966181	0.799101	0.607698	-1.05425	-4.74534	-4.84135	0.759381	-1.53492	0.877259	-0.879851
1369433_at	Cep78				6.94686	5.60756	mp	-0.0132147	0.0541173	0.950187	0.328988	0.997769	0.81271	-0.0634964	1.00371	-4.81284	-4.87875	0.0526776	-1.02221	0.745506	-0.715044
1369434_at	Dnttip1				5.46051	3.72049	pp	0.231312	0.0619411	0.598615	0.292664	0.974023	0.794013	0.53747	1.08443	-4.75998	-4.81827	0.63327	-1.31457	0.819235	-0.611215
1369435_at	Ttpa				7.97221	6.50335	mp	-0.00773306	0.0777361	0.963538	0.255056	0.998684	0.774712	-0.046463	1.17613	-4.81319	-4.74483	0.0346774	-0.67235	0.936164	-0.445606
1369436_at	Chrna10				2.93383	3.5351	mm	-0.30813	-0.0425985	0.499554	0.420153	0.961832	0.847901	-0.691463	-0.825279	-4.72572	-4.99784	0.826392	-0.662188	0.608121	-0.260047
1369437_at	Slco4a1				3.52822	4.0711	mm	-0.829137	-0.15342	0.10121	0.0343885	0.941076	0.681754	-1.74314	-2.29133	-4.32067	-3.53858	2.07241	-0.46071	1.73727	0.2007
1369438_at	N5				6.07728	4.11337	mm	-0.153203	-0.152837	0.57944	0.00530011	0.96989	0.681754	-0.566148	-3.1755	-4.7542	-2.3613	0.53056	-1.27802	1.99392	0.96867
1369439_at	Agtr1b				5.16641	3.5874	mm	-0.261389	-0.037026	0.66222	0.480248	0.979978	0.866614	-0.445401	-0.721065	-4.7766	-5.05764	0.613056	-1.06956	0.532115	-0.601345
1369440_at	Abcg8				4.92443	3.49793	mm	-0.215638	-0.107014	0.686448	0.0232978	0.983409	0.681754	-0.41139	-2.48201	-4.78198	-3.2929	0.535565	-1.06856	1.58274	0.603723
1369441_at	Capn5				6.65925	4.65216	pp	0.361084	0.0182798	0.342661	0.825482	0.946737	0.968042	0.979063	0.223778	-4.64172	-5.23589	1.05754	-0.17639	0.198789	-1.09158
1369442_at	NA				4.81386	3.55511	pp	0.41242	0.000529486	0.528227	0.990715	0.962359	0.998542	0.645287	0.011802	-4.73682	-5.25519	0.923488	-1.77418	0.00851263	-0.611293
1369443_at	Angptl2				5.92461	4.38639	mm	-0.0782845	-0.0288534	0.86518	0.549944	0.995516	0.890118	-0.172641	-0.609441	-4.80799	-5.11335	0.209626	-1.67517	0.441142	-0.671738
1369444_at	Cyp19a1 /// LOC100359906				3.34396	4.08927	mp	-0.328893	0.0350636	0.487368	0.536837	0.96009	0.885705	-0.711552	0.629803	-4.72068	-5.10384	0.865578	-1.4039	0.478063	-0.433913
1369445_at	Mre11a				4.09178	5.12168	mm	-0.643785	-0.10521	0.265986	0.114464	0.94303	0.706546	-1.15422	-1.65995	-4.57915	-4.28318	1.52196	-0.6762	1.2726	0.276991
1369446_at	Cry2				8.65832	7.15481	mm	-0.0823546	-0.0345818	0.441569	0.555332	0.954031	0.891138	-0.789893	-0.601148	-4.69979	-5.11713	0.473865	-0.456283	0.461788	-0.631992
1369447_at	Slc28a3				4.46646	4.11012	mm	-0.752613	-0.102631	0.203393	0.0571411	0.941466	0.681754	-1.32834	-2.03413	-4.50962	-3.85689	1.75401	-0.88566	1.40378	0.35585
1369448_at	B3gat1				8.83204	7.22901	mm	-0.18375	-0.0376027	0.131273	0.675131	0.941076	0.93067	-1.59379	-0.426128	-4.3919	-5.1854	0.965946	0.049915	0.390823	-0.688487
1369449_at	Plin				5.16854	3.6284	mm	-0.979133	-0.042419	0.0792312	0.385237	0.941076	0.835484	-1.87935	-0.890225	-4.25327	-4.95688	2.32234	-0.56341	0.639912	-0.411228
1369450_at	Ust5r				5.0142	3.46373	pm	0.13937	-0.0263142	0.665608	0.602606	0.980985	0.908693	0.440613	-0.530096	-4.77738	-5.14755	0.446634	-1.54112	0.389198	-0.750552
[truncated: 29,043 more rows]
