# Supplementary material for: The Regulation of Cytokine Networks in Hippocampal CA1 Differentiates Extinction from Those Required for the Maintenance of Contextual Fear Memory after Recall
Source: PLoS One. 2016 May 25;11(5):e0153102. doi: 10.1371/journal.pone.0153102 (PMC4880201; doi:10.1371/journal.pone.0153102)
Supplement: S3 Table — Genes regulated in CA1 during the extinction of contextual fear memory (EXT versus the no recall NOR group, n = 969 probes). Differentially expressed gene candidates are found in the 'GeneCandidates (E969)' column marked as 'Gene candidate'. Log2 fold change ('*log2fc'), moderated t-test p-values ('*limmap'), OPLS-DA VIP ('*vip') and OPLS-DA VIPlow ('*viplow') are shown for the two normalizations (MAS and RMA). (XLSX) [file pone.0153102.s005.xlsx]

## Sheet: EXTNOR
AFFY	GENE	GeneCandidates (E969)	E_OPLSDAarea	E_OPLSDAvip	E_MASmedian	E_RMAmedian	E_MASRMAlog2fc	E_MASlog2fc	E_RMAlog2fc	E_MASlimmap	E_RMAlimmap	E_MASfdr	E_RMAfdr	E_MASt	E_RMAt	E_MASb	E_RMAb	E_MASvip	E_MASviplow	E_RMAvip	E_RMAviplow
1367452_at	Sumo2				12.6846	11.9122	mp	-0.0305693	0.0224646	0.590313	0.628311	0.992967	0.978588	-0.553975	0.49444	-4.86094	-5.16755	0.308142	-0.278678	0.432249	-0.921861
1367453_at	Cdc37				11.6261	10.7697	mm	-0.106086	-0.029804	0.122557	0.555466	0.984752	0.968796	-1.66803	-0.603376	-4.30122	-5.12169	0.854954	0.210168	0.521594	-0.767676
1367454_at	Copb2				10.8271	10.3869	pp	0.0402954	0.0392313	0.554079	0.443382	0.992967	0.953318	0.609634	0.78774	-4.84404	-5.02488	0.339409	-0.463496	0.675609	-0.700941
1367455_at	Vcp				11.9357	11.357	pp	0.00829286	0.024825	0.888039	0.568375	0.998002	0.969233	0.143974	0.583558	-4.93731	-5.13068	0.0807349	-0.501863	0.51918	-0.78737
1367456_at	Ube2d3				11.7424	10.7846	mp	-0.0119993	0.0153809	0.846555	0.766673	0.997839	0.991238	-0.197977	0.302287	-4.9323	-5.22694	0.110714	-0.319816	0.263914	-0.699889
1367457_at	Becn1				11.1682	10.3428	mm	-0.105557	-0.0400724	0.144136	0.424415	0.984752	0.947855	-1.56846	-0.821657	-4.36529	-5.00454	0.821981	0.014988	0.703027	-0.593503
1367458_at	Lypla2				9.28983	8.76865	mm	-0.0473932	-0.0591119	0.630378	0.2568	0.992967	0.903904	-0.494471	-1.17991	-4.87735	-4.74563	0.3085	-0.67383	0.989569	-0.096181
1367459_at	Arf1				13.3702	12.6688	mm	-0.156923	-0.044968	0.0477179	0.525608	0.984752	0.966158	-2.21843	-0.650199	-3.92722	-5.09935	1.11385	0.289399	0.602984	-1.34416
1367460_at	Gdi2				12.7292	12.2088	mp	-0.0030574	0.0370623	0.955737	0.377387	0.999707	0.9376	-0.0567391	0.910262	-4.94208	-4.94785	0.032279	-0.284053	0.809812	-0.444278
1367461_at	Copb1		MR		10.2591	9.34072	pp	0.108122	0.0681427	0.100423	0.173219	0.984752	0.882192	1.78786	1.43154	-4.22215	-4.52103	0.896708	0.143458	1.17415	0.12338
1367462_at	Capns1				11.7229	11.1896	pp	0.0364635	0.00469047	0.633027	0.930723	0.992967	0.996259	0.490604	0.0884391	-4.87835	-5.25969	0.281451	-0.657056	0.0776862	-1.09391
1367463_at	Phb2				11.3894	10.5126	pp	0.0407739	0.00136416	0.486311	0.973396	0.992967	0.998202	0.719555	0.0339218	-4.80644	-5.26231	0.394804	-0.354662	0.0320935	-0.453947
1367464_at	NA				11.0585	10.4191	pp	0.00183184	0.00454126	0.975221	0.921223	0.999832	0.996259	0.0317507	0.100607	-4.94268	-5.25878	0.0178172	-0.519147	0.0889484	-0.427453
1367465_at	Dad1				11.6735	10.6789	pp	0.0208939	0.028231	0.706435	0.576382	0.992967	0.971856	0.386248	0.571385	-4.90267	-5.13605	0.217666	-0.556452	0.494549	-0.809791
1367466_at	Prpf8				10.8191	10.2956	pp	0.0517254	0.0773973	0.417729	0.111124	0.989428	0.858072	0.840881	1.69525	-4.75873	-4.25479	0.458174	-0.168347	1.35665	0.820732
1367467_at	Iscu				11.677	11.2159	mp	-0.0281719	0.0188022	0.675168	0.663779	0.992967	0.983188	-0.430078	0.443629	-4.89313	-5.18596	0.240731	-0.61854	0.398311	-0.750979
1367468_at	Scand1				11.0647	10.2484	pp	0.0708637	0.00168564	0.449081	0.978366	0.992453	0.998399	0.783939	0.0275831	-4.7819	-5.26247	0.473835	-0.540275	0.0249034	-0.674647
1367469_at	Eif4g2				13.04	12.276	mm	-0.0937753	-0.00780305	0.0963417	0.837272	0.984752	0.992036	-1.81252	-0.209063	-4.20565	-5.2456	0.894942	0.549179	0.225989	-0.732642
1367470_at	Sar1a				11.4428	10.8834	mp	-0.0772848	0.00324228	0.356606	0.93669	0.988598	0.996259	-0.960824	0.0808026	-4.70564	-5.2602	0.553075	-0.157396	0.0766031	-0.182551
1367471_at	Polr2e				10.9623	10.125	pp	0.0835897	0.0496442	0.259493	0.343601	0.984752	0.926781	1.18678	0.978657	-4.59143	-4.90068	0.648016	-0.045625	0.832002	-0.527368
1367472_at	Uba1		MR		11.6346	10.781	pp	0.0772419	0.0844357	0.242445	0.0872369	0.984752	0.849816	1.23297	1.83249	-4.56606	-4.10591	0.654441	-0.131176	1.44784	0.28072
1367473_at	Tomm22				11.3014	10.65	pp	0.0531996	0.0580687	0.382426	0.255204	0.988598	0.903711	0.90854	1.18406	-4.72948	-4.74219	0.491446	-0.311033	0.99107	-0.21565
1367474_at	Sec24c				9.9677	9.26813	mp	-0.00354211	0.0670076	0.952921	0.204556	0.999707	0.894978	-0.0603529	1.32769	-4.94196	-4.61755	0.0338217	-0.308093	1.10315	0.132967
1367475_at	Cdc42				11.6156	11.0418	mm	-0.0420773	-0.00948008	0.548259	0.830738	0.992967	0.991908	-0.618757	-0.217597	-4.84113	-5.24417	0.346125	-0.4327	0.194299	-0.841931
1367476_at	Srp14				12.3641	11.7569	mm	-0.0115136	-0.00122931	0.842031	0.979662	0.997839	0.998499	-0.2039	-0.0259306	-4.93165	-5.2625	0.114505	-0.352212	0.022738	-1.01931
1367477_at	Mrpl53				11.1548	10.654	mm	-0.0246458	-0.0244972	0.747603	0.582133	0.996099	0.972536	-0.329715	-0.562696	-4.91352	-5.13983	0.190237	-0.363998	0.496314	-0.574106
1367478_at	Htra2				9.95221	9.20962	pm	0.0349777	-0.0107816	0.603109	0.828902	0.992967	0.991562	0.534755	-0.219999	-4.86643	-5.24376	0.29815	-0.2256	0.192208	-0.455867
1367479_at	Nop10				12.6322	11.9508	mp	-0.0408299	0.0213193	0.52241	0.645214	0.992967	0.979886	-0.659958	0.470066	-4.82751	-5.17662	0.363523	-0.388682	0.411485	-0.794545
1367480_at	Eif4a3				11.0062	10.2452	mp	-0.0262861	0.0226114	0.702877	0.650726	0.992967	0.980381	-0.391194	0.462181	-4.90165	-5.17946	0.220113	-0.429347	0.401522	-0.709068
1367481_at	Vps28				11.4277	10.7075	pp	0.0518448	0.0753213	0.432083	0.193897	0.990263	0.892539	0.814475	1.36146	-4.76964	-4.58673	0.44622	-0.369421	1.14712	0.249739
1367482_at	Anapc11				10.6838	10.7425	pm	0.0403188	-0.0174259	0.692663	0.756269	0.992967	0.991238	0.40545	-0.316243	-4.89861	-5.22357	0.25712	-0.688491	0.27853	-0.591346
1367483_at	RGD1309148				9.76137	9.37507	pp	0.000111908	0.0219461	0.998724	0.715148	0.999832	0.990223	0.00163417	0.372082	-4.94295	-5.2086	0.000927605	-0.493344	0.331843	-0.581735
1367484_at	Ube2e2				11.6364	10.7787	mp	-0.0185448	0.0435062	0.718611	0.337618	0.994642	0.924258	-0.369398	0.991256	-4.90608	-4.89168	0.215883	-0.419589	0.84788	0.029389
1367485_at	Tcea1				11.5155	11.0029	mm	-0.0698393	-0.0242331	0.295497	0.656793	0.988107	0.982014	-1.09654	-0.453538	-4.63911	-5.18252	0.589716	-0.223892	0.396423	-0.768277
1367486_at	Arfgap2				9.48889	9.21946	mp	-0.126912	0.0306812	0.175397	0.539667	0.984752	0.968233	-1.44508	0.627973	-4.44214	-5.11015	0.833245	-0.142173	0.542267	-0.747643
1367487_at	NA				9.66074	9.19779	pm	0.00734149	-0.0799888	0.928181	0.158447	0.999707	0.876787	0.092149	-1.48595	-4.94064	-4.46847	0.0543044	-0.451303	1.23431	0.13837
1367488_at	Ankrd17				10.0088	9.3373	mp	-0.0218449	0.031658	0.704934	0.432224	0.992967	0.950327	-0.388334	0.807577	-4.90224	-5.01308	0.217011	-0.414656	0.750773	-0.182882
1367489_at	NA				9.21364	8.39146	pp	0.0582927	0.10809	0.545968	0.105396	0.992967	0.855577	0.622363	1.7256	-4.83997	-4.22241	0.383468	-0.868852	1.46987	-0.09369
1367490_at	LOC681989				9.87408	9.08252	mm	-0.027838	-0.00524031	0.622354	0.9025	0.992967	0.995902	-0.506233	-0.124639	-4.87424	-5.25666	0.282517	-0.516105	0.113527	-0.366004
1367491_at	Api5		MR		10.4304	9.79194	pp	0.100291	0.0644374	0.139947	0.182637	0.984752	0.885502	1.58672	1.39882	-4.35367	-4.552	0.818264	0.212205	1.14993	0.345163
1367492_at	Dnajc8				11.2831	10.491	pp	0.0162317	0.00108152	0.783235	0.978751	0.997839	0.998499	0.281692	0.0270923	-4.92143	-5.26248	0.157513	-0.646544	0.0258469	-0.297648
1367493_at	RGD1560212				11.0085	10.5875	mp	-0.0281139	0.00807678	0.698027	0.836	0.992967	0.992028	-0.397953	0.210724	-4.90022	-5.24532	0.226107	-0.492447	0.213175	-0.607058
1367494_at	RGD1310899				11.1467	10.3122	mp	-0.00671385	0.0720124	0.899086	0.148802	0.998844	0.87399	-0.129675	1.52382	-4.93837	-4.43113	0.0749734	-0.409546	1.23982	0.0648
1367495_at	LOC100366237				10.2317	9.50032	pp	0.0475387	0.0393275	0.504852	0.501968	0.992967	0.961644	0.688625	0.688345	-4.81757	-5.08001	0.385208	-0.085606	0.604288	-0.699632
1367496_at	Tm9sf2		MR		11.7053	11.1092	pp	0.0493465	0.0998225	0.393195	0.0505012	0.988598	0.82878	0.887463	2.13018	-4.73879	-3.76404	0.481856	-0.124694	1.63795	0.787174
1367497_at	Ptdss1				11.1251	10.6351	mp	-0.0081798	0.0395282	0.921438	0.369887	0.999707	0.934945	-0.100832	0.925067	-4.94018	-4.93789	0.0597487	-0.58058	0.801949	0.145993
1367498_at	Ythdf1				10.1866	9.59156	pp	0.114441	0.0688126	0.166487	0.206476	0.984752	0.894978	1.47819	1.32176	-4.42182	-4.62291	0.813166	-0.257694	1.10352	0.07046
1367499_at	Slc35c1				9.20945	8.52196	mm	-0.266375	-0.0353103	0.0891264	0.432715	0.984752	0.950797	-1.85854	-0.806698	-4.17468	-5.01361	1.28684	-0.01547	0.69995	-0.55672
1367500_at	Shfm1				12.0105	11.1964	pp	0.0720674	0.0901511	0.278142	0.10545	0.988107	0.855788	1.13891	1.72531	-4.61705	-4.22272	0.609937	-0.228537	1.39945	-0.28749
1367501_at	Srp72				9.65733	8.93168	pp	0.0522512	0.0739945	0.455306	0.18739	0.992967	0.888106	0.772945	1.38283	-4.78622	-4.56694	0.428745	-0.290064	1.15539	0.06915
1367502_at	Mrpl21				9.2781	9.06517	pp	0.0170992	0.00839489	0.809457	0.865475	0.997839	0.99404	0.246801	0.172403	-4.92641	-5.25108	0.140118	-0.410611	0.150752	-0.68346
1367503_at	Bcap31				11.2745	10.8708	mm	-0.124017	-0.0239903	0.0850667	0.63825	0.984752	0.979324	-1.88595	-0.480073	-4.15613	-5.17295	0.955113	0.124197	0.416926	-0.539066
1367504_at	NA				11.1431	10.5819	pp	0.0811607	0.0554281	0.436029	0.36807	0.990263	0.934945	0.807317	0.928685	-4.77255	-4.93544	0.507774	-0.326518	0.815849	-0.143503
1367505_at	Znf644				10.1477	9.22093	pp	0.0593312	0.0500419	0.373312	0.314305	0.988598	0.92048	0.926703	1.04191	-4.72132	-4.8545	0.504639	-0.026755	0.879789	-0.115329
1367506_at	mrpl11				10.4152	9.86268	pp	0.0563667	0.121977	0.4369	0.0247911	0.990342	0.787302	0.805743	2.50011	-4.77319	-3.31412	0.449481	-0.298125	1.869	1.04558
1367507_at	Nudt22				8.1505	7.38515	mm	-0.0523334	-0.024254	0.486019	0.65784	0.992967	0.982093	-0.720047	-0.45205	-4.80626	-5.18304	0.407111	-0.426054	0.395358	-0.846612
1367508_at	RGD1565784				9.84711	9.1151	pp	0.0857862	0.0157313	0.347899	0.797542	0.988598	0.991238	0.979063	0.261232	-4.69709	-5.23599	0.579865	-0.525105	0.234557	-0.67582
1367509_at	Gtf2h5				11.5849	10.9294	pp	0.088619	0.0728866	0.691461	0.704328	0.992967	0.988898	0.407134	0.386973	-4.89825	-5.20421	0.366941	-0.510514	0.558606	-1.12728
1367510_at	Txndc15				11.5602	10.6227	mm	-0.0101387	-0.00481863	0.868347	0.933272	0.997839	0.996259	-0.16954	-0.0851764	-4.93513	-5.25991	0.0948505	-0.163141	0.0755613	-1.12612
1367511_at	Ncstn				9.43053	8.40705	pm	0.0780234	-0.0329152	0.457653	0.5647	0.992967	0.969082	0.768824	-0.589176	-4.78782	-5.12816	0.486121	-0.702039	0.516631	-0.500349
1367512_at	Chmp5				12.6726	12.1052	mm	-0.104646	-0.0256767	0.093878	0.598188	0.984752	0.974748	-1.82787	-0.53867	-4.19534	-5.14998	0.905125	0.232673	0.467183	-0.947647
1367513_at	Tm9sf4				9.50698	8.76529	pp	0.0152468	0.0405484	0.781597	0.379458	0.997764	0.938063	0.283884	0.906209	-4.9211	-4.95056	0.160955	-0.309947	0.77678	0.081176
1367514_at	LOC361635				9.40146	8.83791	pp	0.0578992	0.0606779	0.409699	0.246634	0.989428	0.902391	0.855919	1.2067	-4.75239	-4.72327	0.472712	-0.249242	1.0106	0.163199
1367515_at	Cnot7				10.8822	10.0457	mm	-0.00504652	-0.0403801	0.939129	0.495396	0.999707	0.960198	-0.0780679	-0.699134	-4.94129	-5.07435	0.0439172	-0.475445	0.614982	-0.850508
1367516_at	Dtnbp1				10.9847	10.1846	mm	-0.018765	-0.0102052	0.789199	0.833128	0.997839	0.992028	-0.273725	-0.214473	-4.92263	-5.2447	0.155007	-0.302742	0.187692	-0.577608
1367517_at	NA				8.60808	8.23869	mm	-0.0972194	-0.0739891	0.32382	0.325973	0.988598	0.922858	-1.03129	-1.01624	-4.67191	-4.87353	0.626061	-0.227857	0.947172	-0.613548
1367518_at	Fto				11.1012	10.3312	pp	0.00962811	0.0159318	0.851323	0.701679	0.997839	0.988577	0.191741	0.390632	-4.93295	-5.2031	0.112889	-0.244425	0.360954	-0.505454
1367519_at	Osbpl2				10.8365	9.98963	mp	-0.0198642	0.0146958	0.734722	0.775273	0.996099	0.991238	-0.347273	0.290798	-4.91033	-5.22961	0.193944	-0.463738	0.253857	-0.679571
1367520_at	Apoa1bp				11.2742	10.6402	mm	-0.0294989	-0.00122446	0.637434	0.977821	0.992967	0.998362	-0.484189	-0.0282778	-4.88001	-5.26245	0.268602	-0.107718	0.025371	-0.214679
1367521_at	NA				8.84872	7.94969	pp	0.0077794	0.0424132	0.903728	0.436551	0.999421	0.952055	0.123677	0.799845	-4.93879	-5.01771	0.0693598	-0.327544	0.68978	-0.61122
1367522_at	F8a1				10.3999	9.42376	pp	0.0755761	0.0119815	0.386488	0.82973	0.988598	0.991721	0.900543	0.218916	-4.73303	-5.24394	0.52738	-0.249848	0.192886	-0.873164
1367523_at	Trappc2l				10.9793	10.3736	pp	0.00398764	0.0129923	0.958002	0.830631	0.999707	0.991908	0.0538325	0.217737	-4.94216	-5.24415	0.0310921	-0.491274	0.195178	-1.06632
1367524_at	Znf592				8.43707	7.89174	pm	0.0413461	-0.0570219	0.711687	0.219957	0.993686	0.898087	0.378966	-1.2813	-4.90416	-4.65897	0.249569	-0.941291	1.06685	0.370309
1367525_at	Thrap3				10.5442	9.99237	pp	0.0128192	0.10801	0.804335	0.0304953	0.997839	0.787302	0.253589	2.39398	-4.92549	-3.44523	0.148272	-0.132398	1.78448	0.73975
1367526_at	Mrps26	Gene candidate	MR	MR	10.8218	9.96111	mm	-0.105205	-0.0600792	0.055201	0.167209	0.984752	0.879715	-2.13575	-1.45319	-3.98459	-4.50027	1.01191	0.508658	1.20924	0.13441
1367527_at	LOC686774				9.89165	9.15064	pp	0.056382	0.0374009	0.480508	0.506766	0.992967	0.962468	0.729381	0.68052	-4.80281	-5.08406	0.419323	-0.433397	0.593092	-0.804008
1367528_at	Fbxw8				10.0643	9.64017	mm	-0.191529	-0.0356914	0.369084	0.50975	0.988598	0.962468	-0.935235	-0.675675	-4.71744	-5.08655	0.806024	-0.536266	0.585433	-0.893677
1367529_at	Derl1				10.1083	9.27051	mp	-0.00784055	0.0166092	0.936256	0.812558	0.999707	0.991238	-0.0817619	0.241435	-4.94113	-5.23988	0.05135	-0.556206	0.225345	-0.849285
1367530_at	Stx16				10.2787	9.82691	mm	-0.00497519	-0.0496773	0.946851	0.307883	0.999707	0.92	-0.0681475	-1.05635	-4.94169	-4.84362	0.039216	-0.370078	0.891325	0.251043
1367531_at	Eif4h				12.4862	11.9564	mm	-0.046508	-0.00238961	0.414001	0.955135	0.989428	0.996463	-0.847838	-0.0572287	-4.75581	-5.26148	0.462614	-0.32198	0.0524034	-0.511896
1367532_at	Dazap2				12.3388	11.6424	mp	-0.0244978	0.0159961	0.637067	0.710058	0.992967	0.98959	-0.484722	0.379076	-4.87987	-5.20656	0.27999	-0.263127	0.342132	-0.425925
1367533_at	Elp2				10.5849	9.94692	pp	0.105011	0.022228	0.140943	0.699847	0.984752	0.988577	1.58234	0.393166	-4.35646	-5.20233	0.825373	0.387147	0.347349	-0.391261
1367534_at	Rabgap1				10.7186	9.80666	pp	0.0336746	0.0466798	0.717406	0.528588	0.994642	0.966158	0.371061	0.645461	-4.90575	-5.10168	0.227519	-0.674771	0.607918	-1.06146
1367535_at	Irf2bp1				9.74267	9.29242	mm	-0.060578	-0.00432829	0.452136	0.917552	0.992967	0.996121	-0.778532	-0.105314	-4.78403	-5.2584	0.447485	-0.535869	0.0975403	-0.638445
1367536_at	Apip				8.81826	8.26539	pm	0.000648201	-0.000400667	0.993915	0.994507	0.999832	0.999885	0.00779513	-0.0070027	-4.94294	-5.26275	0.00465665	-0.559573	0.00622549	-0.989081
1367537_at	Eif4enif1				9.31712	8.47358	mp	-0.137704	0.0197695	0.227827	0.6677	0.984752	0.983912	-1.27468	0.438087	-4.54262	-5.18785	0.807034	0.000371	0.384379	-0.493564
1367538_at	NA				10.4131	9.49033	mp	-0.0115245	0.0182239	0.873551	0.77144	0.997839	0.991238	-0.162773	0.295915	-4.93574	-5.22843	0.0929438	-0.335226	0.267097	-0.517892
1367539_at	NA				9.66995	8.91314	pp	0.040862	0.0272053	0.562534	0.650729	0.992967	0.980381	0.596474	0.462177	-4.84817	-5.17946	0.334455	-0.297227	0.411206	-0.404039
1367540_at	Zfyve26				8.81052	7.78611	pp	0.133007	0.0537033	0.0826827	0.32953	0.984752	0.92358	1.90261	1.00854	-4.14483	-4.87916	0.979084	0.037618	0.861351	-0.183719
1367541_at	Mettl5				10.3289	9.32968	mp	-0.00877906	0.024653	0.894999	0.660901	0.998471	0.982386	-0.134962	0.447705	-4.93799	-5.18455	0.0759496	-0.360102	0.393159	-0.690721
1367542_at	Gpbp1l1				8.67799	7.86799	pp	0.0422276	0.0140305	0.721714	0.756173	0.994961	0.991238	0.365122	0.316372	-4.90692	-5.22354	0.246439	-0.508351	0.280012	-0.839768
1367543_at	LOC685079				9.85852	9.43169	mm	-0.0231697	-0.0328211	0.762584	0.528673	0.996495	0.966158	-0.309431	-0.645326	-4.91701	-5.10175	0.178689	-0.674572	0.557674	-0.935016
1367544_at	Rnf111				9.62562	8.59262	pp	0.026329	0.0148214	0.707151	0.805708	0.993033	0.991238	0.385254	0.250453	-4.90288	-5.23815	0.217473	-0.429019	0.223979	-0.680064
1367545_at	Rabgap1				9.61403	8.9973	mp	-0.0481907	0.056118	0.442731	0.216913	0.991198	0.897225	-0.795257	1.29026	-4.7774	-4.65106	0.43406	-0.159686	1.07746	0.374713
1367546_at	Mrpl43				10.9722	10.3944	mp	-0.016696	0.00958845	0.767358	0.809668	0.997107	0.991238	-0.302997	0.245237	-4.91807	-5.23916	0.170486	-0.274164	0.239363	-0.441188
1367547_at	Zmym2				10.4865	9.69831	mm	-0.0911142	-0.0491565	0.154074	0.323383	0.984752	0.922179	-1.52693	-1.02188	-4.39149	-4.86939	0.784052	0.048494	0.864004	-0.320956
1367548_at	Suds3				9.97449	9.67053	mm	-0.103096	-0.0689905	0.221325	0.148954	0.984752	0.874121	-1.29394	-1.5232	-4.53164	-4.43174	0.727901	-0.307659	1.23893	0.587838
1367549_a_at	Ap3d1				12.8784	12.1187	mp	-0.0393505	0.0161732	0.446957	0.696755	0.992071	0.988398	-0.787714	0.397449	-4.78041	-5.20102	0.446347	-0.116124	0.367851	-0.474135
1367550_a_at	Tm2d1				10.5825	10.0477	pp	0.127443	0.0544647	0.0968943	0.353599	0.984752	0.931055	1.80913	0.957948	-4.20792	-4.91527	0.940774	0.535552	0.830647	-0.640583
1367551_a_at	RGD1306410				10.2001	9.41281	pp	0.0173324	0.0228347	0.841733	0.688446	0.997839	0.987402	0.204291	0.408997	-4.93161	-5.1974	0.122699	-0.36942	0.360364	-0.571998
1367552_at	Svs4				5.62586	5.13224	pm	0.660737	-0.0845866	0.301975	0.281022	0.988402	0.914431	1.08122	-1.11922	-4.64694	-4.79484	1.58563	-1.10585	1.05302	-0.42046
1367553_x_at	Hbb				13.0912	12.3948	pp	0.137263	0.168492	0.483493	0.345671	0.992967	0.927955	0.724318	0.974335	-4.80468	-4.90375	0.606146	-1.1977	1.33158	-2.11483
1367554_at	Scgb2a1				3.64748	3.57391	mm	-0.0510616	-0.0803846	0.944519	0.122943	0.999707	0.863068	-0.0711418	-1.6367	-4.94157	-4.31629	0.115827	-2.83179	1.32353	0.30032
1367555_at	Alb				8.50035	7.85964	mm	-0.0637129	-0.00125256	0.511664	0.987554	0.992967	0.998872	-0.677434	-0.0158668	-4.8215	-5.26267	0.417256	-0.516457	0.0155676	-1.34913
1367556_s_at	Alb				7.9292	7.43129	mp	-0.091709	0.00934045	0.2713	0.882747	0.988107	0.995902	-1.15617	0.150076	-4.60789	-5.25391	0.655161	-0.355849	0.136061	-0.736657
1367557_s_at	Gapdh				14.0433	13.5878	mp	-0.0949519	0.00681092	0.113959	0.875188	0.984752	0.995008	-1.71208	0.159837	-4.27238	-5.25272	0.856096	0.283349	0.144372	-0.711524
1367558_x_at	Andpro				0.427535	3.0768	pp	0.324604	0.0136646	0.507942	0.81679	0.992967	0.991238	0.683538	0.235873	-4.81936	-5.24092	0.897217	-1.59804	0.209982	-1.02721
1367559_at	Ftl				12.7395	11.7947	pp	0.0223945	0.0278696	0.823809	0.709423	0.997839	0.98959	0.227843	0.379949	-4.92885	-5.2063	0.144269	-0.610174	0.361763	-0.920907
1367560_at	Rplp0				13.4107	12.6868	mm	-0.0131969	-0.0135133	0.870655	0.801223	0.997839	0.991238	-0.166538	-0.256369	-4.93541	-5.23697	0.0979274	-0.180335	0.22465	-0.571618
1367561_at	Rpl27				13.5944	13.0335	mp	-0.0187986	0.0460503	0.815295	0.263596	0.997839	0.904517	-0.239079	1.16246	-4.92743	-4.75999	0.140134	-0.462521	1.02512	0.393578
1367562_at	Sparc				11.0862	10.5888	pp	0.106298	0.155498	0.379946	0.144188	0.988598	0.872553	0.913453	1.54267	-4.72728	-4.41232	0.607761	-0.442879	1.60275	-0.4982
1367563_at	Sparc				12.3452	11.727	pp	0.0826086	0.0971871	0.454595	0.213975	0.992967	0.897225	0.774195	1.299	-4.78573	-4.6433	0.499471	-0.595629	1.20736	-0.4375
1367564_at	Nppa				7.68312	7.46233	mm	-0.0204993	-0.0153877	0.916775	0.877852	0.999707	0.995537	-0.10684	-0.156394	-4.93984	-5.25315	0.0909835	-0.611147	0.167677	-1.46201
1367565_a_at	Fth1				14.3256	14.134	mp	-0.101494	0.000729241	0.171394	0.9874	0.984752	0.998872	-1.45977	0.0160634	-4.43315	-5.26266	0.778467	-0.211779	0.0141875	-0.414643
1367566_at	Scgb1a1				5.16816	3.87938	mm	-0.0566334	-0.0679373	0.729419	0.236375	0.996099	0.89984	-0.354536	-1.2346	-4.90896	-4.69956	0.276337	-0.697914	1.04723	0.15495
1367567_at	Rpl6				13.2887	12.2519	mp	-0.0692984	0.0183417	0.263082	0.652388	0.986058	0.980853	-1.17736	0.45981	-4.59653	-5.18031	0.623414	-0.040096	0.432399	-0.374171
1367568_a_at	Mgp	Gene candidate	MR	MR	9.48958	9.2253	pp	0.352176	0.308321	0.0159692	0.0168598	0.984752	0.786092	2.82709	2.6952	-3.50873	-3.07039	1.70756	0.54454	2.7698	0.95668
1367569_at	Rpsa				13.0363	12.4224	mp	-0.0766035	0.005908	0.322633	0.912276	0.988598	0.996121	-1.03394	0.112083	-4.67061	-5.25782	0.578019	-0.16893	0.0983747	-0.697644
1367570_at	Tagln				7.31497	8.07203	pp	0.113822	0.134942	0.715676	0.335891	0.994588	0.924086	0.373449	0.994921	-4.90528	-4.88904	0.396629	-0.453821	1.21102	-1.02821
1367571_a_at	Igf2				9.03887	8.44893	mp	-0.00669596	0.162707	0.9539	0.0545155	0.999707	0.836373	-0.0590961	2.08937	-4.942	-3.8122	0.0396736	-0.526804	1.88418	-0.00412
1367572_at	NA				4.58125	5.64609	pm	0.148318	-0.0667287	0.797338	0.430604	0.997839	0.949911	0.262883	-0.810484	-4.9242	-5.01133	0.379144	-1.07905	0.797447	-0.580093
1367573_at	Rps6				13.5145	12.9725	mm	-0.0819951	-0.0075456	0.233782	0.858063	0.984752	0.993114	-1.25744	-0.182012	-4.55237	-5.24975	0.670966	0.016925	0.167222	-0.415009
1367574_at	Vim		MR		10.0331	9.32626	pp	0.202696	0.251771	0.192431	0.0198815	0.984752	0.787302	1.38555	2.61213	-4.47805	-3.1745	0.997323	-0.003157	2.49507	1.17691
1367575_at	Eno1				13.0979	12.443	mp	-0.0391615	0.0246381	0.467201	0.526074	0.992967	0.966158	-0.7522	0.649458	-4.79422	-5.09972	0.419253	-0.311452	0.645761	-0.407539
1367576_at	Gpx1				11.1261	10.8381	pp	0.0541465	0.0698519	0.502848	0.239082	0.992967	0.89984	0.691935	1.22715	-4.8164	-4.70593	0.399881	-0.315557	1.04931	-0.01609
1367577_at	Hspb1	Gene candidate	MR	MR	8.31639	7.62179	pp	0.584462	0.479161	0.0104492	0.00117232	0.984752	0.72987	3.06071	4.01393	-3.35446	-1.44382	2.22565	0.83318	3.84962	1.79561
1367578_at	Prdx2				12.639	11.7652	mp	-0.00802493	0.0308079	0.894118	0.50311	0.998387	0.961644	-0.136102	0.686478	-4.93791	-5.08098	0.0762054	-0.390549	0.596226	-0.928134
1367579_a_at	Tuba1a				14.0229	13.4392	mp	-0.0743295	0.0046391	0.22912	0.914375	0.984752	0.996121	-1.27091	0.109389	-4.54476	-5.25806	0.667097	-0.051638	0.0991338	-0.925286
1367580_at	Rpl10a				12.6413	11.9366	mp	-0.0364956	0.011278	0.624198	0.820714	0.992967	0.991238	-0.503524	0.230723	-4.87496	-5.24186	0.286906	-0.37415	0.201555	-0.319372
1367581_a_at	Spp1				5.88381	6.39116	mm	-0.112901	-0.0683817	0.616753	0.341374	0.992967	0.925322	-0.514488	-0.983328	-4.87202	-4.89735	0.464483	-1.07577	0.902995	-0.525915
1367582_at	Rpl29				13.431	12.7928	pp	0.00202083	0.0477379	0.97249	0.312584	0.999832	0.920381	0.0352506	1.04576	-4.94262	-4.85161	0.0197958	-0.341676	0.884863	-0.169547
1367583_at	Tpt1				13.6626	12.8526	mp	-0.125203	0.0115977	0.121707	0.852673	0.984752	0.993067	-1.67226	0.18901	-4.29847	-5.24873	0.896506	0.197495	0.17066	-0.672289
1367584_at	Anxa2				8.5691	8.31305	mp	-0.0990566	0.0848435	0.588471	0.352942	0.992967	0.930504	-0.55676	0.959296	-4.86013	-4.91433	0.454406	-0.438306	0.9667	-0.79554
1367585_a_at	Atp1a1				11.6461	11.1592	mm	-0.0294736	-0.0093428	0.751813	0.905999	0.996099	0.995902	-0.324001	-0.120142	-4.91453	-5.25709	0.199015	-0.066082	0.117176	-0.478092
1367586_at	Ldha				12.4355	12.0042	mp	-0.0554924	0.00755142	0.504693	0.905377	0.992967	0.995902	-0.688889	0.120941	-4.81748	-5.25701	0.401758	-0.541058	0.109765	-0.645343
1367587_at	NA				4.77024	3.59346	pp	0.445084	0.0599799	0.306826	0.350675	0.988598	0.92991	1.0699	0.963963	-4.65267	-4.91106	1.29686	-0.94406	0.855208	-0.393572
1367588_a_at	Rpl13a				13.7852	12.9404	pp	0.00621248	0.0320796	0.943212	0.553337	0.999707	0.968796	0.0728209	0.606668	-4.94151	-5.12017	0.0438656	-0.68084	0.52706	-0.63696
1367589_at	Aco2				12.6388	11.8021	mm	-0.0993226	-0.00339566	0.084257	0.934527	0.984752	0.996259	-1.89156	-0.0835701	-4.15233	-5.26002	0.92422	0.542305	0.0782118	-0.588932
1367590_at	Ran				12.7462	12.0698	mp	-0.0400299	0.0128423	0.655593	0.810365	0.992967	0.991238	-0.45797	0.244319	-4.88655	-5.23933	0.276533	-0.552537	0.214066	-0.853624
1367591_at	Prdx3				10.6329	10.2926	mp	-0.0821423	0.0346373	0.379956	0.625329	0.988598	0.978261	-0.913433	0.498773	-4.72729	-5.16589	0.547901	-0.316632	0.464978	-0.883022
1367592_at	Tnnt2	Gene candidate	MR	MR	6.1291	4.99438	pp	1.23988	0.637236	0.000894246	0.000160846	0.906953	0.727395	4.45425	5.02526	-2.56862	-0.343787	3.51412	2.36633	4.63911	2.96686
1367593_at	Sepw1				13.0618	12.5383	mm	-0.08566	-0.0276698	0.319382	0.74332	0.988598	0.991238	-1.04123	-0.333706	-4.66701	-5.21915	0.60124	-0.103096	0.332891	-0.756229
1367594_at	Bgn				8.82064	8.31195	pp	0.124859	0.0554929	0.165455	0.542777	0.984752	0.968796	1.48212	0.623101	-4.41939	-5.11247	0.839417	0.047044	0.636161	-0.594939
1367595_s_at	B2m		MR		13.4277	12.6859	pp	0.0614704	0.121949	0.367333	0.0322941	0.988598	0.787302	0.938788	2.36441	-4.71582	-3.48151	0.512725	-0.136569	1.81276	0.975061
1367596_at	Rps26				13.5468	12.9968	mp	-0.0649621	0.0321519	0.396142	0.510087	0.988598	0.962468	-0.881765	0.675129	-4.74127	-5.08682	0.496396	-0.279295	0.582168	-0.432362
1367597_at	Rps8				13.7742	13.0465	mp	-0.0618361	0.0270681	0.31721	0.532722	0.988598	0.966158	-1.04613	0.638911	-4.66458	-5.10488	0.560123	-0.181367	0.567669	-0.594041
1367598_at	Ttr				8.73759	8.32635	pp	0.497429	0.535884	0.516377	0.370745	0.992967	0.934945	0.669743	0.923362	-4.82416	-4.93905	1.09858	-1.45334	2.2947	-2.71963
1367599_at	Atp5g1				12.7029	12.3154	mp	-0.00891762	0.0256792	0.884089	0.621907	0.997839	0.978261	-0.149093	0.503756	-4.9369	-5.16397	0.0834342	-0.421371	0.437598	-0.898792
1367600_at	Des				7.33408	6.52904	pm	0.135184	-0.0376265	0.226796	0.554199	0.984752	0.968796	1.27771	-0.605334	-4.5409	-5.12079	0.801767	-0.028183	0.544014	-0.836686
1367601_at	Cited2				9.80657	8.66009	mm	-0.0218882	-0.0360974	0.810144	0.56969	0.997839	0.96988	-0.245891	-0.581552	-4.92653	-5.13157	0.150057	-0.426899	0.522795	-0.799425
1367602_at	Cited2				9.83272	8.84891	mp	-0.0317659	0.0543566	0.760418	0.478755	0.996495	0.958485	-0.312356	0.726839	-4.91652	-5.05946	0.200187	-0.415571	0.691221	-0.612349
1367603_at	Tpi1				13.2861	12.3176	mm	-0.0675882	-0.021073	0.396207	0.720975	0.988598	0.990332	-0.88164	-0.364099	-4.74133	-5.21089	0.501998	-0.048633	0.323406	-0.390889
1367604_at	Crip2				11.428	10.6771	pp	0.0128794	0.0207377	0.910472	0.822712	0.999421	0.991282	0.11497	0.228103	-4.93935	-5.24233	0.0768017	-0.621772	0.236433	-1.28818
1367605_at	Pfn1				11.1136	10.3176	mm	-0.076654	-0.0460682	0.585488	0.70023	0.992967	0.988577	-0.561278	-0.392635	-4.85881	-5.20249	0.405535	-0.768365	0.453783	-1.53689
1367606_at	Rps3a				13.9682	13.2722	mm	-0.104346	-0.00172025	0.0849967	0.967723	0.984752	0.997693	-1.88643	-0.0411601	-4.15581	-5.2621	0.924566	0.343961	0.0376673	-0.642586
1367607_at	Cox4i1				14.089	13.3438	mp	-0.0890913	0.0148496	0.135718	0.713665	0.984752	0.990151	-1.60564	0.374116	-4.34157	-5.20801	0.812473	0.187286	0.355626	-0.815024
1367608_at	Cryba4				5.50571	6.01677	mp	-0.209469	0.01943	0.374328	0.782143	0.988598	0.991238	-0.924663	0.281651	-4.72224	-5.23165	0.836907	-0.976733	0.262996	-0.889794
1367609_at	Mif		MR		12.5427	12.0344	pp	0.0770167	0.110751	0.25313	0.0492395	0.984752	0.823621	1.20373	2.14362	-4.5822	-3.7481	0.642661	-0.038367	1.67592	0.31538
1367610_at	Rpl19				13.757	13.4333	mp	-0.120299	0.0141004	0.0954019	0.749946	0.984752	0.991238	-1.81833	0.324757	-4.20175	-5.22145	0.9281	0.147224	0.289586	-0.539127
1367611_at	Tkt				6.37959	6.59049	pp	0.306642	0.0311038	0.288576	0.597147	0.988107	0.974687	1.1132	0.540218	-4.6305	-5.14933	1.09929	-0.61063	0.477296	-0.578474
1367612_at	Mgst1	Gene candidate	MR	MR	8.94879	8.05376	pp	0.334306	0.182742	0.0146112	0.158247	0.984752	0.876603	2.87604	1.48672	-3.476	-4.46772	1.67611	0.740975	1.69441	0.4242
1367613_at	Prdx1				11.7385	10.984	pp	0.0781367	0.0963008	0.559129	0.40395	0.992967	0.945184	0.601759	0.85937	-4.84652	-4.98104	0.424654	-0.990246	0.962591	-1.90133
1367614_at	Anxa1				6.53704	6.46065	pp	0.00523977	0.200955	0.976239	0.0256053	0.999832	0.787302	0.0304452	2.48362	-4.9427	-3.33457	0.024639	-0.605697	2.21636	0.96303
1367615_at	Svs5				4.33036	4.78647	mm	-0.564727	-0.0513159	0.481459	0.687434	0.992967	0.987224	-0.727766	-0.410408	-4.80341	-5.19695	1.21802	-2.68356	0.48812	-0.86186
1367616_at	Nppb				4.37397	4.62965	mm	-0.302726	-0.0371166	0.637713	0.512789	0.992967	0.962996	-0.483783	-0.670759	-4.88011	-5.08905	0.731981	-2.0847	0.585505	-0.957395
1367617_at	Aldoa				13.8466	13.2125	mp	-0.0358589	0.0187935	0.63989	0.724727	0.992967	0.990332	-0.480622	0.358971	-4.88092	-5.21233	0.276092	-0.42296	0.313737	-0.550773
1367618_a_at	Gnb2l1				12.5909	11.7797	mm	-0.0267536	-0.0117076	0.691828	0.808544	0.992967	0.991238	-0.406619	-0.246717	-4.89836	-5.23887	0.227914	-0.433351	0.215836	-0.720112
1367619_at	Pgrmc1				12.6456	11.5126	mp	-0.0395494	0.031015	0.59176	0.616786	0.992967	0.977684	-0.55179	0.511238	-4.86157	-5.16105	0.313036	-0.181808	0.457667	-0.861383
1367620_at	Atp5g3				13.4457	12.9703	mm	-0.0729585	-0.0170733	0.241564	0.733051	0.984752	0.991016	-1.23542	-0.34763	-4.5647	-5.21545	0.651002	0.074466	0.302956	-0.832644
1367621_at	Dapk3				10.0154	9.59644	mm	-0.0846199	-0.0220589	0.34243	0.664809	0.988598	0.983256	-0.990689	-0.442172	-4.69157	-5.18646	0.581093	-0.486687	0.384434	-0.937416
1367622_at	Atp5h				13.1659	12.5979	mp	-0.0175201	0.0403112	0.756688	0.3702	0.996495	0.934945	-0.317398	0.924445	-4.91567	-4.93831	0.178437	-0.413285	0.796184	-0.400756
1367623_at	Rpl18				12.9282	12.2241	pp	0.0429473	0.0606777	0.518714	0.184924	0.992967	0.887528	0.665946	1.39108	-4.82547	-4.55924	0.368417	-0.467722	1.14987	0.470637
1367624_at	Atf4				11.9863	11.1293	mm	-0.0266363	-0.00926184	0.721101	0.886373	0.994961	0.995902	-0.365966	-0.145399	-4.90676	-5.25445	0.209555	-0.31409	0.132671	-0.537089
1367625_at	Rpl10				13.6663	13.0276	mm	-0.0672291	-0.00856203	0.320671	0.862072	0.988598	0.993705	-1.03833	-0.176812	-4.66844	-5.25048	0.56227	-0.152265	0.154632	-0.700889
1367626_at	Ckm				4.50642	4.61579	mm	-0.200696	-0.113514	0.754648	0.0990397	0.996495	0.849816	-0.320159	-1.76103	-4.91519	-4.18422	0.48623	-0.94281	1.51083	0.643991
1367627_at	Gatm				12.2887	11.2093	pm	0.0391431	-0.00884519	0.622162	0.882151	0.992967	0.995902	0.506515	-0.150844	-4.87417	-5.25382	0.293591	-0.484379	0.134765	-0.921995
1367628_at	Lgals1	Gene candidate	MR	MR	8.31741	7.85072	pp	0.322549	0.189552	0.00124995	0.0247528	0.906953	0.787302	4.25748	2.5009	-2.66432	-3.31314	1.83189	1.24466	2.16903	0.76665
1367629_at	Cox7a2				13.8884	13.2925	mp	-0.0336047	0.00466703	0.606752	0.915398	0.992967	0.996121	-0.529321	0.108076	-4.86795	-5.25817	0.294043	-0.392984	0.0970454	-0.902115
1367630_at	Rps11				13.665	13.3394	mp	-0.0609348	0.0469429	0.317049	0.306846	0.988598	0.92	-1.04649	1.0587	-4.6644	-4.84184	0.559976	-0.146722	0.898753	-0.111087
1367631_at	Ctgf				9.72474	8.90424	pp	0.426059	0.423181	0.143301	0.0942657	0.984752	0.849816	1.57206	1.78897	-4.363	-4.15379	1.50392	-0.62567	2.75034	-1.16685
1367632_at	Glul				13.0451	12.3974	mp	-0.00764568	0.0409234	0.894702	0.423459	0.998387	0.947855	-0.135347	0.823393	-4.93797	-5.00348	0.0760918	-0.42542	0.704864	-0.691316
1367633_at	Glul				11.664	11.119	pp	0.0299228	0.0142124	0.670972	0.805961	0.992967	0.991238	0.436027	0.250119	-4.89176	-5.23821	0.24597	-0.475477	0.221751	-0.633255
1367634_at	Rpl31				14.2108	13.3637	mp	-0.0553152	0.0308419	0.41381	0.507378	0.989428	0.962468	-0.848196	0.679525	-4.75566	-5.08457	0.465479	-0.346489	0.589067	-0.737303
1367635_at	P4hb				11.2263	10.4548	pp	0.00153298	0.0155882	0.981073	0.770211	0.999832	0.991238	0.0242506	0.297556	-4.94279	-5.22805	0.0136116	-0.341611	0.260394	-0.744606
1367636_at	Igf2r				7.82511	7.26412	mp	-0.0713555	0.0619835	0.507275	0.200354	0.992967	0.894429	-0.684635	1.34083	-4.81898	-4.60563	0.438899	-0.587481	1.10758	0.335953
1367637_a_at	Ppp1cc				13.0153	12.416	mm	-0.111508	-0.0336103	0.0784816	0.522486	0.984752	0.965794	-1.93307	-0.65518	-4.12409	-5.09688	0.94738	0.228596	0.566351	-0.800589
1367638_at	Mlycd				9.38639	8.62836	mm	-0.0398402	-0.0193552	0.53653	0.649605	0.992967	0.980242	-0.637312	-0.463783	-4.8351	-5.17889	0.351774	-0.381348	0.419769	-0.348638
1367639_a_at	LOC100360710 /// Rps2				13.5335	12.9883	mp	-0.0837708	0.0144904	0.223609	0.764237	0.984752	0.991238	-1.28712	0.305549	-4.53554	-5.22617	0.684952	0.104915	0.267006	-0.526135
1367640_at	Rps12				13.554	13.0526	mp	-0.00784532	0.0664512	0.902594	0.186612	0.999421	0.887528	-0.125142	1.38542	-4.93869	-4.56453	0.0701628	-0.335571	1.14097	0.194174
1367641_at	Sod1				12.8233	12.2188	mm	-0.0331342	-0.0140935	0.60004	0.780109	0.992967	0.991238	-0.539344	-0.284356	-4.86513	-5.23105	0.298642	-0.310701	0.248144	-0.347635
1367642_at	Suclg1				11.7014	10.9875	pp	0.00326492	0.0142057	0.962058	0.792959	0.999832	0.991238	0.0486287	0.267297	-4.94231	-5.23473	0.0275076	-0.337154	0.234406	-0.62835
1367643_at	Bsg				12.7108	11.9355	pp	0.0534091	0.0542702	0.480228	0.390595	0.992967	0.940073	0.729857	0.884667	-4.80263	-4.96475	0.413208	-0.399228	0.784379	-0.664121
1367644_at	Adcy6				8.35621	7.70863	mp	-0.03304	0.0314284	0.733817	0.635035	0.996099	0.979324	-0.348512	0.484708	-4.9101	-5.17123	0.217255	-0.388085	0.442304	-1.1963
1367645_at	Rps17				13.8532	13.4149	mp	-0.0466134	0.0331284	0.432998	0.397864	0.990263	0.942441	-0.812811	0.870828	-4.77032	-4.97371	0.442818	-0.365474	0.835972	0.376762
1367646_at	Ctsb				12.8282	12.1744	mp	-0.0583581	0.000874851	0.310535	0.982349	0.988598	0.998499	-1.06134	0.0225042	-4.65698	-5.26257	0.568257	-0.044713	0.0222802	-0.283142
1367647_at	Serpina1				6.14753	5.55622	mm	-0.201086	-0.0232466	0.317823	0.713059	0.988598	0.990007	-1.04474	-0.374949	-4.66527	-5.20777	0.870106	-0.959774	0.338589	-1.29777
1367648_at	Igfbp2				8.79698	8.63287	pp	0.0984428	0.0677215	0.64387	0.471262	0.992967	0.957332	0.474857	0.739501	-4.88237	-5.05248	0.417531	-0.686379	0.761442	-1.27453
1367649_at	Palm				10.2833	9.62854	mm	-0.0344055	-0.0144569	0.682347	0.820365	0.992967	0.991238	-0.419939	-0.23118	-4.89542	-5.24178	0.248379	-0.576342	0.2097	-0.89733
1367650_at	Tinagl1		MR		6.92679	5.90143	pp	0.420873	0.37093	0.114669	0.0168352	0.984752	0.786092	1.70833	2.69594	-4.27485	-3.06946	1.54723	-0.69507	3.0228	0.43717
1367651_at	Ctsd				11.5829	10.8705	pp	0.0256872	0.0244004	0.667194	0.648014	0.992967	0.980242	0.441396	0.466057	-4.89051	-5.17807	0.245318	-0.378711	0.406243	-1.0649
1367652_at	Igfbp3				7.11602	6.62203	pm	0.0590857	-0.0194431	0.672329	0.761574	0.992967	0.991238	0.434101	-0.30912	-4.8922	-5.22531	0.314118	-0.597294	0.280554	-0.303902
1367653_a_at	Mdh1				13.6081	13.22	mm	-0.107999	-0.0167206	0.174398	0.776492	0.984752	0.991238	-1.44872	-0.289173	-4.43991	-5.22997	0.789065	-0.114654	0.257137	-0.58566
1367654_at	Fat1				9.39659	8.63642	pp	0.0593517	0.0759371	0.527303	0.255914	0.992967	0.903711	0.652071	1.18221	-4.83018	-4.74372	0.397126	-0.222695	1.04804	0.00037
1367655_at	Tmsb10	Gene candidate	MR	MR	12.6831	11.1098	pp	0.268739	0.140041	0.0765409	0.0477049	0.984752	0.816956	1.94766	2.16041	-4.11414	-3.72814	1.31702	0.498385	1.80673	0.2407
1367656_at	Psmb7				12.1725	11.3738	mm	-0.0818755	-0.0385511	0.161538	0.405581	0.984752	0.945289	-1.49724	-0.856319	-4.41003	-4.98297	0.766614	0.114833	0.735656	-0.300004
1367657_at	Btg1				12.1694	11.4439	pp	0.0620566	0.0818136	0.423925	0.199553	0.989428	0.894429	0.829409	1.34336	-4.76351	-4.60332	0.470181	-0.351677	1.16169	-0.23529
1367658_at	Shank3				10.9032	10.0858	pp	0.048158	0.052118	0.59563	0.462991	0.992967	0.955878	0.545962	0.753623	-4.86325	-5.04456	0.329904	-0.529404	0.696666	-0.494374
1367659_s_at	Dci				9.62267	9.13185	pp	0.0885259	0.0858487	0.358061	0.258411	0.988598	0.904517	0.957809	1.17575	-4.70705	-4.74907	0.579194	-0.374572	1.08934	-0.1634
1367660_at	Fabp3				9.99689	9.27312	mm	-0.058308	-0.0615414	0.746511	0.700055	0.996099	0.988577	-0.3312	-0.392879	-4.91326	-5.20242	0.270211	-0.457717	0.519217	-0.795143
1367661_at	S100a6		MR		7.06467	6.65707	pp	0.358874	0.1398	0.00194137	0.214932	0.906953	0.897225	4.00293	1.29614	-2.79564	-4.64584	1.89361	1.24605	1.40403	-0.73648
1367662_at	Hsd17b10				10.8859	10.3083	pp	0.0849575	0.0637361	0.331221	0.300523	0.988598	0.919418	1.01494	1.07316	-4.67989	-4.8308	0.590386	0.06579	0.935163	-0.259497
1367663_at	Psme1				10.2887	9.64755	pp	0.107433	0.0947518	0.266151	0.139818	0.986058	0.867413	1.16939	1.56099	-4.60082	-4.39388	0.697707	-0.199651	1.33081	0.373514
1367664_at	Ankrd1				5.35846	4.15865	pp	0.450334	0.0589486	0.512681	0.417628	0.992967	0.946789	0.675771	0.83403	-4.82208	-4.99693	1.05	-0.31058	0.774621	-0.972669
1367665_at	Ankrd1				3.52605	5.80609	mm	-0.281816	-0.134069	0.586713	0.0551189	0.992967	0.836929	-0.559421	-2.08348	-4.85935	-3.81912	0.758631	-1.3687	1.74744	0.55854
1367666_at	Hnrph1				11.7586	11.1909	mm	-0.0371453	-0.00615922	0.530092	0.874642	0.992967	0.994977	-0.647595	-0.160542	-4.83168	-5.25263	0.356584	-0.4264	0.162414	-0.552898
1367667_at	Fdps				11.1913	10.5662	mm	-0.0413867	-0.0557764	0.633529	0.426211	0.992967	0.947936	-0.489872	-0.818403	-4.87854	-5.00653	0.292126	-0.046114	0.751204	-0.590586
1367668_a_at	Scd				14.0066	13.3386	mp	-0.0295367	0.0311861	0.620029	0.523273	0.992967	0.965946	-0.509655	0.653922	-4.87332	-5.09751	0.282487	-0.444199	0.564389	-0.656041
1367669_a_at	Map1lc3b				11.0783	10.2736	mm	-0.000784277	-0.0115725	0.991007	0.793828	0.999832	0.991238	-0.0115218	-0.266146	-4.94292	-5.23497	0.00653185	-0.376345	0.237576	-0.747771
1367670_at	Fh1				10.7789	10.3668	mm	-0.0266544	-0.0107068	0.744565	0.863869	0.996099	0.993949	-0.333847	-0.174484	-4.91279	-5.2508	0.196254	-0.224825	0.157566	-0.497672
1367671_at	Pcna				11.0912	10.5647	mp	-0.0415763	0.0140349	0.58893	0.810458	0.992967	0.991238	-0.556065	0.244197	-4.86033	-5.23936	0.318827	-0.608001	0.217009	-0.809711
1367672_at	Hsd17b4				10.1945	9.32412	pp	0.0800646	0.0755957	0.219269	0.191623	0.984752	0.889866	1.30012	1.36886	-4.52809	-4.5799	0.684489	0.034672	1.15234	-0.08022
1367673_at	Selenbp1		MR		8.0626	7.40852	pp	0.11434	0.16235	0.177007	0.0465275	0.984752	0.815531	1.43925	2.17364	-4.44569	-3.71237	0.800861	-0.235219	1.9167	0.67341
1367674_at	Pitpnb				10.5027	9.65066	mm	-0.0844151	-0.010281	0.197702	0.842167	0.984752	0.992184	-1.36803	-0.20268	-4.48846	-5.24663	0.716253	-0.188164	0.177212	-0.645885
1367675_at	Cib1				9.51224	8.98631	pp	0.0981639	0.0635004	0.467099	0.463326	0.992967	0.955878	0.752375	0.753048	-4.79415	-5.04489	0.529526	-0.312182	0.749342	-0.144499
1367676_at	Hmgb2				8.43612	7.51565	mm	-0.0413638	-0.107843	0.777048	0.240876	0.99767	0.89984	-0.289977	-1.22224	-4.92015	-4.71011	0.21483	-0.650343	1.21754	-0.96857
1367677_at	Prdx5				11.9848	11.1789	mm	-0.00996946	-0.00900501	0.909807	0.870685	0.999421	0.99449	-0.115828	-0.165659	-4.9393	-5.25198	0.0699598	-0.550502	0.145902	-0.474223
1367678_at	Sdha				12.2725	11.4012	mm	-0.0277438	-0.00936602	0.626409	0.843301	0.992967	0.992299	-0.50028	-0.201203	-4.87582	-5.24686	0.278823	-0.195835	0.176565	-0.546109
1367679_at	Cd74				6.78836	5.5742	pp	0.273395	0.0166086	0.0654259	0.801464	0.984752	0.991238	2.03845	0.256051	-4.05184	-5.23704	1.35189	0.21386	0.234616	-1.02832
1367680_at	Acox1		MR		10.6794	9.97415	pp	0.0666373	0.068031	0.19434	0.181544	0.984752	0.884959	1.37916	1.40254	-4.48186	-4.5485	0.735833	0.404514	1.15435	0.430442
1367681_at	Cd151				10.8279	10.2186	mp	-0.0334272	0.0313272	0.639659	0.505661	0.992967	0.962468	-0.480957	0.682318	-4.88083	-5.08313	0.271632	-0.465798	0.590271	-0.660839
1367682_at	Mdk		MR		9.80952	9.04065	pp	0.150377	0.138205	0.159723	0.0438592	0.984752	0.814016	1.50435	2.2048	-4.40561	-3.67509	0.909347	-0.402693	1.81632	0.2518
1367683_at	Kpna2		MR		8.95841	8.28053	pp	0.100776	0.0929502	0.0824333	0.0894095	0.984752	0.849816	1.90438	1.81872	-4.14363	-4.12113	0.929062	0.597217	1.45791	0.754346
1367684_at	Crybb2				2.39533	4.60948	mm	-0.803479	-0.0969947	0.359499	0.159392	0.988598	0.877371	-0.954836	-1.48235	-4.70843	-4.47199	1.65086	-1.8208	1.3005	-0.51026
1367685_at	Rps27a				13.8818	13.1091	mp	-0.0732822	0.00815789	0.253122	0.854752	0.984752	0.993067	-1.20375	0.186309	-4.58219	-5.24913	0.637935	0.013014	0.166129	-0.455396
1367686_at	Serp1				11.8354	11.0868	pp	0.0442511	0.0523133	0.569136	0.433814	0.992967	0.951422	0.586273	0.80473	-4.85131	-5.01479	0.336655	-0.563328	0.727945	-0.885565
1367687_a_at	Pam				11.832	10.9049	mm	-0.0364833	-0.00598255	0.501598	0.899707	0.992967	0.995902	-0.694003	-0.12823	-4.81567	-5.2563	0.38733	-0.160922	0.112595	-0.491902
1367688_at	Scamp4				8.81111	8.59861	pp	0.00637437	0.0160002	0.940518	0.790488	0.999707	0.991238	0.0762836	0.270571	-4.94137	-5.23404	0.0456368	-0.406718	0.241865	-1.13624
1367689_a_at	Cd36				2.29087	3.39295	mm	-1.20713	-0.0304464	0.243756	0.580351	0.984752	0.972536	-1.22932	-0.565384	-4.56809	-5.13867	2.26842	-1.06587	0.4931	-0.75313
1367690_at	Ssr4				11.1396	10.7	mp	-0.00280421	0.038843	0.977817	0.544492	0.999832	0.968796	-0.0284226	0.62042	-4.94273	-5.11374	0.0180475	-0.791242	0.55844	-0.7008
1367691_at	Prkcdbp				10.0052	9.14587	pp	0.0122899	0.0818176	0.916294	0.289024	0.999707	0.916899	0.107462	1.10004	-4.93981	-4.80996	0.0724129	-0.791843	1.02966	-0.60461
1367692_at	Sbp				2.76219	4.06279	pp	0.703679	0.0194307	0.410116	0.693889	0.989428	0.988192	0.855132	0.401426	-4.75272	-5.19978	1.46752	-1.74823	0.349468	-0.582888
1367693_at	Ywhah				13.4145	13.3641	mp	-0.116569	0.0133878	0.20727	0.802306	0.984752	0.991238	-1.33718	0.254941	-4.50661	-5.23726	0.77435	0.181911	0.223311	-0.417284
1367694_at	Hadhb		MR		11.8052	11.0592	pp	0.0452577	0.0613933	0.399243	0.160269	0.988598	0.878615	0.8758	1.47902	-4.74386	-4.47524	0.483923	0.011763	1.22543	0.385789
1367695_at	Qdpr				12.1471	11.2041	mm	-0.143399	-0.101431	0.30051	0.346721	0.988402	0.928256	-1.08466	-0.97215	-4.64519	-4.90529	0.757371	-0.755019	1.05099	-0.78503
1367696_at	Ifitm2				8.3229	7.85761	pp	0.0128959	0.144559	0.883468	0.0353243	0.997839	0.787302	0.149899	2.31795	-4.93684	-3.53827	0.0905012	-0.697109	1.89016	0.3813
1367697_at	Mapk14				10.1754	9.90481	pp	0.0189403	0.0365888	0.817829	0.489307	0.997839	0.959852	0.235731	0.709206	-4.92786	-5.069	0.139079	-0.52207	0.612022	-0.841498
1367698_a_at	NA	Gene candidate	MR	MR	10.2259	9.11963	pp	0.174589	0.118561	0.0390689	0.0998629	0.984752	0.849816	2.33103	1.75633	-3.84896	-4.18931	1.18177	0.635269	1.53167	0.10907
1367699_at	Sh3gl1				8.24649	7.42129	mm	-0.101396	-0.0314375	0.353553	0.528486	0.988598	0.966158	-0.967182	-0.645622	-4.70267	-5.1016	0.614444	-0.282841	0.557101	-0.055786
1367700_at	Fmod		MR		6.54968	5.98446	pp	0.213591	0.218675	0.184101	0.0109403	0.984752	0.774288	1.41408	2.9112	-4.46094	-2.79837	1.03136	-0.45086	2.44249	1.63251
1367701_at	Ramp2	Gene candidate	MR	MR	9.82209	8.83616	pp	0.321667	0.320956	0.00452898	0.00094052	0.934939	0.72987	3.52402	4.12373	-3.0658	-1.31635	1.74748	0.68167	3.21592	1.32756
1367702_at	Acadm				9.6951	8.99278	pp	0.0917836	0.071197	0.243407	0.207684	0.984752	0.894978	1.23029	1.31805	-4.56755	-4.62625	0.680668	0.018079	1.10802	0.08178
1367703_at	Crygd				4.75617	4.68011	pp	1.22822	0.0320704	0.103787	0.565293	0.984752	0.969082	1.7682	0.588267	-4.23525	-5.12857	2.66528	-0.46945	0.513646	-0.521824
1367704_at	Ap2b1				11.9523	11.2864	pp	0.0141345	0.0821466	0.831721	0.101594	0.997839	0.850002	0.217431	1.74656	-4.9301	-4.19987	0.122206	-0.2472	1.39295	0.483045
1367705_at	Glrx1				10.0911	9.47199	mp	-0.00310884	0.00157539	0.960192	0.973766	0.999832	0.998202	-0.0510224	0.0334501	-4.94224	-5.26233	0.02858	-0.362712	0.0293545	-0.952401
1367706_at	Vdac1				11.9491	11.1663	mm	-0.0578323	-0.00725243	0.530752	0.90438	0.992967	0.995902	-0.646537	-0.122222	-4.83203	-5.25689	0.391348	-0.261838	0.109505	-0.556617
1367707_at	Fasn				9.43279	8.57563	pp	0.107881	0.130283	0.185692	0.097463	0.984752	0.849816	1.40855	1.77012	-4.46427	-4.17434	0.776034	0.051392	1.59274	0.40963
1367708_a_at	Fasn				11.2744	10.6845	pp	0.044124	0.0976755	0.583367	0.18147	0.992967	0.884959	0.564499	1.40279	-4.85786	-4.54826	0.327679	-0.238337	1.26306	0.09684
1367709_at	Cd63				11.6398	11.1591	pp	0.032848	0.0456799	0.758113	0.52023	0.996495	0.964782	0.31547	0.658789	-4.916	-5.09509	0.20408	-0.734727	0.611325	-1.07964
1367710_at	Psme2				9.80159	9.22026	pp	0.0704762	0.0553532	0.320124	0.338592	0.988598	0.924728	1.03956	0.989193	-4.66783	-4.89316	0.568027	-0.185369	0.8535	-0.19925
1367711_at	Psmc2				12.8564	11.8922	mm	-0.0650288	-0.0204726	0.36203	0.6789	0.988598	0.985126	-0.949624	-0.422335	-4.71084	-5.1931	0.522972	-0.189007	0.367436	-0.267733
1367712_at	Timp1				6.87529	5.94594	pm	0.047211	-0.0202376	0.649836	0.671963	0.992967	0.984114	0.466244	-0.432078	-4.88452	-5.18988	0.297368	-0.759612	0.376749	-0.844561
1367713_at	Eif2s1				10.7286	9.88316	mp	-0.0129559	0.0282804	0.866603	0.639502	0.997839	0.979502	-0.17181	0.478269	-4.93492	-5.17362	0.0996118	-0.467481	0.4258	-0.91889
1367714_at	Eif2b2				9.60831	8.98158	pm	0.0351558	-0.0280468	0.615145	0.574277	0.992967	0.971365	0.516865	-0.574577	-4.87137	-5.13465	0.290293	-0.650594	0.49723	-0.52435
1367715_at	Tnfrsf1a				8.05238	7.09103	pp	0.00190605	0.0675326	0.984041	0.303427	0.999832	0.919627	0.0204473	1.06649	-4.94284	-4.83591	0.012708	-0.755456	0.946635	0.050448
1367716_at	Itfg1				11.8871	11.2499	mm	-0.0433508	-0.0188677	0.412871	0.672483	0.989428	0.984114	-0.849955	-0.431347	-4.75492	-5.19012	0.473379	0.292353	0.382081	-0.473734
1367717_at	Rps27				13.7995	13.0979	mp	-0.0157579	0.0624614	0.83354	0.236121	0.997839	0.89984	-0.21504	1.2353	-4.93038	-4.69896	0.123694	-0.26854	1.03321	0.173064
1367718_at	Chkb				9.81377	8.96255	pp	0.0556064	0.00811039	0.505191	0.884096	0.992967	0.995902	0.688067	0.148336	-4.81777	-5.25411	0.401706	-0.513601	0.130778	-1.10337
1367719_at	Ubr5				11.0846	10.5122	pp	0.0634625	0.0323902	0.331539	0.546024	0.988598	0.968796	1.01425	0.618031	-4.68023	-5.11487	0.547268	-0.209353	0.536145	-0.636095
1367720_at	Alad				9.77752	9.19348	mm	-0.0989176	-0.0426628	0.115938	0.41161	0.984752	0.946234	-1.70169	-0.845111	-4.27921	-4.99003	0.855672	0.305629	0.723355	-0.638475
1367721_at	Sdc4				11.0772	10.5426	pp	0.077487	0.060583	0.424573	0.402792	0.989428	0.944607	0.828216	0.861542	-4.764	-4.97965	0.506124	-0.270747	0.797968	-0.329312
1367722_at	Dpp7				9.97937	9.1568	pp	0.0380873	0.0143	0.683403	0.78387	0.992967	0.991238	0.418453	0.279353	-4.89576	-5.23216	0.256586	-0.510569	0.244087	-0.141989
1367723_a_at	Sh2b3				9.02717	8.05604	pp	0.114343	0.0577887	0.188933	0.330679	0.984752	0.923903	1.39741	1.00606	-4.47096	-4.88097	0.787821	-0.139353	0.872369	-0.343801
1367724_a_at	Atp6v0e1				10.913	9.93351	pp	0.0694305	0.125327	0.415251	0.0615959	0.989428	0.849101	0.845499	2.02371	-4.75679	-3.8889	0.492824	-0.15453	1.68234	1.2294
1367725_at	Pim3				9.3103	8.3309	mm	-0.00112565	-0.0232493	0.991441	0.703729	0.999832	0.988718	-0.0109657	-0.387799	-4.94292	-5.20396	0.00707014	-0.623561	0.347103	-1.14618
1367726_at	Thra		MR		11.1406	10.5575	pp	0.102874	0.113905	0.194091	0.0269327	0.984752	0.787302	1.37999	2.45777	-4.48136	-3.36657	0.755411	-0.116134	1.827	0.59246
1367727_at	Cyth2				10.5301	10.0247	mm	-0.00230095	-0.0141998	0.976568	0.800393	0.999832	0.991238	-0.0300233	-0.257466	-4.94271	-5.23675	0.0174996	-0.354458	0.227012	-0.441294
1367728_at	Tsn				10.0139	9.57262	pp	0.0613428	0.0544552	0.355132	0.383741	0.988598	0.939372	0.963889	0.897873	-4.70421	-4.95608	0.523143	-0.185752	0.793182	-0.672068
1367729_at	Oat				10.9299	10.6288	pp	0.169035	0.0512283	0.0727739	0.312317	0.984752	0.920381	1.97697	1.04636	-4.09408	-4.85116	1.08499	0.154407	0.883752	-0.229828
1367730_at	Uso1		MR		10.6369	10.0344	mm	-0.0846237	-0.0281036	0.204807	0.464107	0.984752	0.955878	-1.34501	-0.751708	-4.50202	-5.04564	0.707856	-0.131354	0.759343	-0.114697
1367731_at	Gnb1	Gene candidate	MR	MR	11.1937	10.6355	pp	0.268578	0.206449	0.0479828	0.0137011	0.984752	0.779837	2.2153	2.79912	-3.92939	-2.93966	1.38506	0.429389	2.34976	0.71039
1367732_at	Gnb1		MR		9.96495	9.40254	pp	0.117723	0.161643	0.108088	0.00814862	0.984752	0.773852	1.7439	3.05717	-4.25138	-2.61434	0.900914	0.240324	2.2214	1.3449
1367733_at	Car2		MR		12.4522	11.6874	mm	-0.181392	-0.189497	0.0933917	0.0338544	0.984752	0.787302	-1.83094	-2.34	-4.19328	-3.51138	1.07814	-0.13167	2.10944	-0.32317
1367734_at	Akr1b1				10.7428	10.104	mp	-0.0483955	0.0393662	0.557011	0.474435	0.992967	0.958144	-0.605057	0.734124	-4.84549	-5.05546	0.353194	-0.626533	0.635921	-0.720359
1367735_at	Acadl				10.1803	9.24215	pp	0.0274985	0.0845968	0.762573	0.270412	0.996495	0.908171	0.309447	1.1453	-4.91701	-4.77395	0.188541	-0.343601	1.06714	-0.15727
1367736_at	Rraga				11.7223	11.1477	pp	0.0238456	0.0402777	0.762751	0.525405	0.996495	0.966158	0.309206	0.650522	-4.91705	-5.09919	0.180009	-0.564283	0.583197	-0.918933
1367737_at	Fuca1				10.9106	10.0946	pp	0.0923298	0.0488068	0.256576	0.446924	0.984752	0.954048	1.19451	0.781508	-4.58723	-5.02854	0.669675	-0.031987	0.699195	-0.272998
1367738_at	Unc119				9.74609	8.90973	mm	-0.0482087	-0.0182269	0.586744	0.733648	0.992967	0.991016	-0.559374	-0.346819	-4.85936	-5.21567	0.335146	-0.475657	0.303313	-1.17345
1367739_at	Cox8b				3.62288	5.88476	pp	0.421679	0.00434436	0.391501	0.948852	0.988598	0.996463	0.890752	0.0652546	-4.73735	-5.26109	1.15943	-0.78875	0.060351	-0.66862
1367740_at	Ckb				12.5887	12.0224	mm	-0.087666	-0.0288552	0.219539	0.560731	0.984752	0.968796	-1.29931	-0.595264	-4.52856	-5.1254	0.69626	-0.33317	0.514758	-0.659972
1367741_at	Herpud1				10.3458	9.34595	pp	0.016669	0.0847896	0.821427	0.0924612	0.997839	0.849816	0.230983	1.79986	-4.92846	-4.14186	0.132345	-0.64568	1.42867	0.24966
1367742_at	Cpt1b				6.43257	5.70753	pm	0.167452	-0.0679223	0.380671	0.288665	0.988598	0.916899	0.912013	-1.1009	-4.72793	-4.8093	0.746842	-1.17714	0.968109	-0.600391
1367743_at	Pfkl		MR		9.78442	8.83339	pp	0.129849	0.167319	0.118858	0.0244645	0.984752	0.787302	1.68663	2.50687	-4.28908	-3.30572	0.91158	-0.20534	2.06627	0.60119
1367744_at	Maged2				9.48278	8.88103	pp	0.0145352	0.0208672	0.841845	0.680074	0.997839	0.985126	0.204145	0.420691	-4.93162	-5.19364	0.116651	-0.591843	0.365942	-1.05537
1367745_at	Dgkz				12.2241	11.5834	mm	-0.0282075	-0.0175776	0.829059	0.878518	0.997839	0.995537	-0.220931	-0.155535	-4.92969	-5.25325	0.155933	-0.442679	0.177182	-0.971728
1367746_a_at	Flot2				9.69301	9.04843	pp	0.0139488	0.0197551	0.839739	0.731546	0.997839	0.991016	0.206904	0.349677	-4.93132	-5.2149	0.116946	-0.555909	0.309153	-1.073
1367747_at	Arl3				11.7511	11.3389	mp	-0.0127252	0.00221462	0.855391	0.960331	0.997839	0.996903	-0.186427	0.0505936	-4.9335	-5.26176	0.105638	-0.432928	0.0451805	-0.659568
1367748_at	Arf5		MR		10.8655	10.1926	mm	-0.0809997	-0.0724318	0.204777	0.150171	0.984752	0.874889	-1.34511	-1.51832	-4.50197	-4.43659	0.703294	-0.149882	1.23657	-0.32967
1367749_at	Lum				8.4814	7.43559	pp	0.121659	0.22407	0.288627	0.0469345	0.988107	0.815531	1.11308	2.16903	-4.63057	-3.71787	0.714395	-0.025868	2.19937	1.03804
1367750_at	Prpsap1		MR		9.2831	8.93378	pp	0.0955529	0.0941595	0.1956	0.0876718	0.984752	0.849816	1.37497	1.82971	-4.48434	-4.10898	0.737994	-0.251845	1.46736	0.27109
1367751_at	Dpm2				9.72993	8.96697	pp	0.0367008	0.0173493	0.523919	0.690701	0.992967	0.987806	0.657522	0.405857	-4.82834	-5.19839	0.362815	-0.366719	0.363405	-0.729425
1367752_at	Bcar1				8.21713	8.50173	mm	-0.0592209	-0.0481175	0.659925	0.395729	0.992967	0.942301	-0.451765	-0.874876	-4.88805	-4.9711	0.32136	-0.218393	0.756429	-0.955911
1367753_at	Sec31a				8.24388	7.61717	pp	0.0262264	0.0750707	0.816275	0.149803	0.997839	0.874889	0.237784	1.5198	-4.9276	-4.43513	0.157649	-0.605178	1.24152	0.08961
1367754_s_at	Asl				8.03248	7.73768	pp	0.126223	0.0487303	0.193534	0.407234	0.984752	0.945289	1.38185	0.853236	-4.48025	-4.98492	0.812167	0.0028	0.744126	-0.610874
1367755_at	Cdo1				12.185	11.4582	mm	-0.0724667	-0.057906	0.652883	0.668848	0.992967	0.983944	-0.46186	-0.436468	-4.8856	-5.1884	0.356294	-0.795716	0.533263	-1.42701
1367756_at	Gfm1				8.76898	8.28982	mp	-0.0142904	0.0222697	0.827241	0.717964	0.997839	0.990332	-0.223323	0.36822	-4.9294	-5.20971	0.125273	-0.036281	0.330419	-0.783441
1367757_at	Cox6c				13.9532	13.2507	mp	-0.075754	0.0160195	0.169404	0.69531	0.984752	0.988192	-1.46719	0.399453	-4.4286	-5.2004	0.757518	0.17064	0.374849	-0.812331
1367758_at	Afp				4.58437	4.54352	pp	0.58603	0.0678224	0.234369	0.483388	0.984752	0.958565	1.25576	0.719068	-4.55332	-5.06369	1.59768	-0.55275	0.750073	-0.875787
1367759_at	H1f0				10.1606	9.80853	mp	-0.062742	0.00280443	0.507282	0.954239	0.992967	0.996463	-0.684623	0.0583725	-4.81898	-5.26142	0.417514	-0.333253	0.0511209	-0.434701
1367760_at	Map2k1				11.7459	10.9652	pp	0.0563469	0.0674861	0.612543	0.432825	0.992967	0.950797	0.520716	0.8065	-4.87032	-5.01373	0.340657	-0.884883	0.798756	-1.39058
1367761_at	NA				9.85214	9.12161	mm	-0.122802	-0.030479	0.109463	0.584439	0.984752	0.972926	-1.73631	-0.559224	-4.2564	-5.14132	0.909624	-0.015132	0.488724	-0.857776
1367762_at	Sst				11.5622	10.449	mp	-0.00503334	0.0434296	0.968956	0.696141	0.999832	0.988192	-0.0397823	0.398301	-4.94252	-5.20075	0.0280004	-0.493804	0.445437	-1.02137
1367763_at	Acat1				10.3874	9.59412	pm	0.0230707	-0.00846191	0.712843	0.897982	0.993818	0.995902	0.377366	-0.130449	-4.90449	-5.25607	0.210173	-0.599096	0.119668	-1.05231
1367764_at	Ccng1		MR		12.0423	10.951	mm	-0.0966493	-0.0545943	0.156996	0.228905	0.984752	0.899317	-1.51516	-1.25552	-4.39886	-4.68152	0.787856	0.29463	1.05193	0.152245
1367765_at	Tcn2				9.82288	9.11414	mp	-0.0385828	0.000966456	0.781687	0.991253	0.997764	0.99922	-0.283763	0.0111507	-4.92112	-5.26272	0.205769	-0.365833	0.0113442	-0.404316
1367766_at	Nme2				12.4129	11.4569	pp	0.000644962	0.0413052	0.992058	0.480244	0.999832	0.958485	0.0101753	0.724335	-4.94293	-5.06083	0.00571411	-0.504748	0.634793	-0.730287
1367767_at	Hmgcl				8.44203	8.00715	mp	-0.0165886	0.0333354	0.87728	0.50024	0.997839	0.961613	-0.157928	0.691173	-4.93617	-5.07853	0.102723	-0.952537	0.595272	-0.731688
1367768_at	Lxn				11.0873	10.5159	pp	0.062321	0.0782785	0.481644	0.296612	0.992967	0.918078	0.727452	1.08222	-4.80352	-4.82383	0.432346	-0.356942	1.00347	-0.23043
1367769_at	Polr2g				11.1081	10.2921	pp	0.0621327	0.0738886	0.437523	0.228224	0.990342	0.898886	0.804619	1.25746	-4.77364	-4.67984	0.460871	-0.394714	1.08196	-0.25594
1367770_at	Degs1				11.8271	11.294	mp	-0.0237876	0.0523492	0.802474	0.501434	0.997839	0.961644	-0.256058	0.689219	-4.92515	-5.07955	0.158665	-0.482534	0.659925	-1.01486
1367771_at	Tsc22d3	Gene candidate	MR	MR	11.4996	10.5091	pp	0.218941	0.181528	0.0288056	0.0103885	0.984752	0.774288	2.50107	2.93689	-3.73107	-2.76595	1.32739	0.30463	2.27536	0.41175
1367772_at	Clns1a				10.7292	9.98966	mp	-0.0261131	0.0179628	0.740495	0.713031	0.996099	0.990007	-0.33939	0.374988	-4.91179	-5.20776	0.197333	-0.473206	0.326862	-0.475486
1367773_at	NA				9.62088	9.19971	mm	-0.0330213	-0.0266405	0.710298	0.699973	0.993536	0.988577	-0.38089	-0.392991	-4.90377	-5.20238	0.229758	-0.233553	0.364262	-0.959038
1367774_at	Gsta3				12.9419	12.1257	pp	0.0338141	0.0574195	0.703423	0.363904	0.992967	0.934945	0.390434	0.937028	-4.9018	-4.92974	0.23538	-0.25665	0.828712	-0.324638
1367775_at	Amacr				9.69613	9.08262	pm	0.0461782	-0.0474803	0.587152	0.422936	0.992967	0.947855	0.558756	-0.824343	-4.85954	-5.0029	0.3301	-0.596777	0.721169	-0.768501
1367776_at	Cdk1		MR		6.40876	5.80201	mm	-0.341375	-0.188884	0.0739993	0.079012	0.984752	0.849816	-1.96728	-1.88757	-4.10072	-4.04446	1.47953	-0.13923	1.91864	0.71278
1367777_at	Decr1				10.6089	9.6321	mp	-0.00548936	0.0273732	0.948452	0.6504	0.999707	0.980242	-0.0660903	0.462647	-4.94176	-5.1793	0.0394645	-0.200759	0.412115	-0.696135
1367778_at	Furin				8.11333	6.99531	mm	-0.0678304	-0.0214127	0.698887	0.652965	0.992967	0.981099	-0.396753	-0.458988	-4.90048	-5.1806	0.318928	-0.899812	0.400045	-0.698125
1367779_at	Bin1				11.3166	11.0102	pm	0.0233106	-0.00379538	0.770397	0.94264	0.99765	0.996259	0.298908	-0.0731933	-4.91874	-5.26066	0.174606	-0.520727	0.0641622	-1.02222
1367780_at	Pttg1				7.05742	6.38914	mp	-0.367997	0.00687653	0.137233	0.908775	0.984752	0.995902	-1.5988	0.116577	-4.34595	-5.25742	1.41014	0.03174	0.104311	-0.569101
1367781_at	Pip				2.35411	3.53055	mm	-0.0513282	-0.0629638	0.932857	0.300364	0.999707	0.919418	-0.086133	-1.07352	-4.94093	-4.83052	0.127824	-1.73149	0.932451	-0.461579
1367782_at	Cox6a2				6.43128	6.67472	mm	-0.305099	-0.00519626	0.739358	0.984871	0.996099	0.998872	-0.340941	-0.0192879	-4.9115	-5.26262	0.618111	-1.49176	0.0332352	-1.54765
1367783_at	Gabarapl2				12.7441	12.2106	mm	-0.0257315	-0.0158909	0.713821	0.737112	0.993959	0.991042	-0.376013	-0.342115	-4.90476	-5.21693	0.212361	-0.483391	0.299433	-0.870937
1367784_a_at	Clu				13.8932	13.3851	mp	-0.0822777	0.0324045	0.209486	0.497656	0.984752	0.960856	-1.33021	0.695414	-4.51068	-5.07631	0.698988	-0.00091	0.600077	-0.159137
1367785_at	Cnn1				5.36747	4.71333	mp	-0.384695	0.0374429	0.286805	0.522926	0.988107	0.965946	-1.11752	0.654477	-4.62826	-5.09723	1.23099	-0.89316	0.575404	-0.14692
1367786_at	Psmb8				8.32584	7.49444	mp	-0.0616822	0.0111543	0.543591	0.915513	0.992967	0.996121	-0.626114	0.107929	-4.83876	-5.25818	0.393264	-0.279913	0.118223	-0.992417
1367787_at	Ica1				9.55702	8.59492	mm	-0.0318897	-0.0143496	0.700616	0.811954	0.992967	0.991238	-0.394343	-0.242229	-4.90099	-5.23973	0.232423	-0.30327	0.216701	-1.08284
1367788_at	Phkg2				9.26788	8.36723	pp	0.0546911	0.0213886	0.535831	0.676429	0.992967	0.984832	0.638425	0.425802	-4.83473	-5.19196	0.380706	-0.465724	0.370456	-0.320951
1367789_at	Slc27a1				11.0064	10.4849	pp	0.103228	0.098637	0.269004	0.0868563	0.987586	0.849816	1.16204	1.83494	-4.60476	-4.1032	0.684892	-0.157364	1.48492	0.32488
1367790_at	Snd1				9.53094	8.84401	pp	0.0508671	0.0347205	0.767871	0.510206	0.997287	0.962468	0.302306	0.674937	-4.91819	-5.08692	0.241577	-0.548443	0.583112	-0.210708
1367791_at	Ramp1				10.2211	9.42931	pp	0.152505	0.131084	0.313693	0.287835	0.988598	0.91678	1.05411	1.10287	-4.6606	-4.80775	0.767803	-0.478557	1.25816	-0.99764
1367792_at	Psp				5.08452	4.64429	pm	0.494536	-0.126957	0.47781	0.161595	0.992967	0.879511	0.733975	-1.47402	-4.8011	-4.48012	1.14472	-1.48456	1.43632	0.11234
1367793_at	Ddt		MR		11.2602	10.5713	pp	0.0528303	0.124616	0.426069	0.01662	0.989428	0.785658	0.825465	2.7024	-4.76514	-3.06135	0.452291	-0.424839	1.95864	0.982521
1367794_at	A2m				9.10714	8.40226	pp	0.080697	0.136968	0.547597	0.248615	0.992967	0.902391	0.619798	1.20141	-4.8408	-4.72771	0.437678	-0.613962	1.33966	-0.3093
1367795_at	Ifrd1				10.2755	9.44419	mm	-0.0829848	-0.00430704	0.549858	0.969196	0.992967	0.997693	-0.616246	-0.0392809	-4.84194	-5.26216	0.441783	-0.797177	0.0441699	-1.29781
1367796_at	Mgat1				8.25822	7.9148	mm	-0.070086	-0.0284638	0.55962	0.629394	0.992967	0.97875	-0.600996	-0.49287	-4.84676	-5.16815	0.404782	-0.642418	0.436308	-0.492245
1367797_at	Men1				7.53562	6.75004	mp	-0.12397	0.0273511	0.271544	0.606915	0.988107	0.976781	-1.15555	0.525746	-4.60822	-5.15526	0.734257	0.064659	0.457158	-0.999042
1367798_at	Ahcy				9.72657	8.82501	pp	0.00822618	0.000690142	0.880915	0.98853	0.997839	0.998872	0.15321	0.0146224	-4.93656	-5.26268	0.0871673	-0.375036	0.0128286	-0.879263
1367799_at	Eef1a2				12.1863	11.3858	mm	-0.131023	-0.0590878	0.150867	0.479399	0.984752	0.958485	-1.54007	-0.725755	-4.38324	-5.06005	0.871841	0.144882	0.712789	-0.765611
1367800_at	Plat	Gene candidate	MR	MR	10.1795	9.5153	pp	0.369502	0.350927	0.0197154	0.000788161	0.984752	0.72987	2.71091	4.21215	-3.58719	-1.21503	1.72297	0.35507	3.36635	1.80847
1367801_at	Ece1				8.42572	8.00749	pp	0.0611959	0.0640634	0.458995	0.178933	0.992967	0.883695	0.766475	1.41152	-4.78873	-4.54004	0.44431	-0.308173	1.15971	0.215042
1367802_at	Sgk1				11.3185	10.6758	pp	0.0723628	0.0584356	0.782518	0.779732	0.997839	0.991238	0.282652	0.284857	-4.92129	-5.23094	0.276064	-1.03506	0.429051	-1.99797
1367803_at	Nup54				7.69569	6.65986	mp	-0.0123878	0.0385641	0.912773	0.555974	0.999421	0.968796	-0.112002	0.602591	-4.93954	-5.12205	0.0744257	-0.544403	0.546102	-0.918808
1367804_at	Apcs				6.00048	5.53306	mm	-0.244841	-0.103891	0.271816	0.103418	0.988107	0.852207	-1.15486	-1.73643	-4.60859	-4.21079	1.00237	-1.13244	1.45694	-0.0792
1367805_at	Gls				11.2155	10.4512	pp	0.0519498	0.04328	0.547262	0.552961	0.992967	0.968796	0.620325	0.60725	-4.84063	-5.1199	0.367319	-0.414643	0.569616	-0.805244
1367806_at	Gls				9.28933	8.88255	mm	-0.0722978	-0.0112857	0.555583	0.893628	0.992967	0.995902	-0.607284	-0.136052	-4.84478	-5.25549	0.412572	-0.410708	0.136003	-0.532316
1367807_at	Plod1				9.44612	8.86228	pp	0.0926888	0.16363	0.410077	0.0620028	0.989428	0.849816	0.855205	2.02015	-4.75269	-3.89303	0.553524	-0.153834	1.85968	0.75865
1367808_at	Timm8b				13.084	12.3076	pp	0.0323634	0.0674921	0.589463	0.152257	0.992967	0.876492	0.555259	1.51003	-4.86056	-4.4448	0.307011	-0.530256	1.23056	-0.1879
1367809_at	Prl4a1				4.82017	5.51142	pm	0.500158	-0.0880769	0.372375	0.24917	0.988598	0.902391	0.928589	-1.19994	-4.72046	-4.72895	1.28687	-1.32934	1.11265	-0.13571
1367810_at	Slc6a8		MR		9.45499	9.1901	mm	-0.115687	-0.124549	0.163034	0.0823092	0.984752	0.849816	-1.49142	-1.8649	-4.41363	-4.06986	0.820176	0.0838	1.60879	0.17232
1367811_at	Phgdh				11.3339	10.6288	pm	0.0108843	-0.0387234	0.933417	0.721035	0.999707	0.990332	0.0854128	-0.364017	-4.94097	-5.21091	0.060294	-0.4772	0.402882	-0.775888
1367812_at	Sptbn2				11.9178	11.2383	pp	0.0124715	0.0164308	0.843836	0.76082	0.997839	0.991238	0.201535	0.310131	-4.93191	-5.22507	0.112785	-0.098999	0.271666	-0.445533
1367813_at	Ppp1r14a				10.6627	9.79074	mm	-0.124266	-0.110019	0.493829	0.45199	0.992967	0.954935	-0.706929	-0.772649	-4.81103	-5.03368	0.571263	-0.169557	0.968643	-0.459607
1367814_at	Atp1b1				13.953	13.1093	mp	-0.0768706	0.00878093	0.297805	0.910306	0.988307	0.99601	-1.09106	0.114611	-4.64192	-5.2576	0.599617	-0.37042	0.111176	-1.07766
1367815_at	Slc5a6				9.66696	9.09508	pp	0.0108023	0.0352541	0.89317	0.528189	0.998146	0.966158	0.137329	0.646094	-4.93782	-5.10137	0.0805973	-0.264619	0.563106	-1.18209
1367816_at	Hopx				11.5918	10.8626	mm	-0.151993	-0.138818	0.246009	0.195722	0.984752	0.894429	-1.2231	-1.35557	-4.57154	-4.59214	0.825046	-0.563774	1.43109	-1.07915
1367817_at	Hdgf				10.5013	9.41721	pp	0.0444843	0.0145297	0.50032	0.785316	0.992967	0.991238	0.696122	0.277433	-4.81491	-5.23257	0.38406	-0.598357	0.242864	-1.32528
1367818_at	Coq3				10.08	9.12741	pp	0.0062852	0.00690972	0.923446	0.915246	0.999707	0.996121	0.0982452	0.108271	-4.94032	-5.25815	0.0551964	-0.227553	0.0988668	-0.954913
1367819_at	Got2				12.4752	11.7208	pp	0.00671344	0.00318293	0.933258	0.958087	0.999707	0.996476	0.0856173	0.0534588	-4.94096	-5.26164	0.050219	-0.426756	0.0479504	-0.696532
1367820_at	NA				11.1714	10.3688	pm	0.0465976	-0.00575276	0.474756	0.908475	0.992967	0.995902	0.739195	-0.116963	-4.79914	-5.25738	0.406216	-0.335164	0.102304	-0.815809
1367821_a_at	Cacna1a				7.09178	6.07925	mm	-0.166165	-0.271024	0.414419	0.00663675	0.989428	0.773852	-0.847056	-3.15849	-4.75614	-2.48691	0.717578	-0.309432	2.75777	1.55077
1367822_at	Cacna1a				5.79286	5.20382	mm	-0.662616	-0.00662424	0.196324	0.911596	0.984752	0.996121	-1.37257	-0.112956	-4.48577	-5.25775	1.76548	-1.21555	0.10094	-0.90162
1367823_at	Timp2				9.08753	8.52584	pp	0.171946	0.00898191	0.201291	0.929151	0.984752	0.996259	1.35632	0.0904516	-4.49538	-5.25955	0.91633	-0.26701	0.09739	-0.68786
1367824_at	Fnta				11.094	10.2303	mm	-0.0742252	-0.0788282	0.432623	0.348707	0.990263	0.928404	-0.813493	-0.968029	-4.77005	-4.9082	0.492784	-0.530716	0.943151	-1.1554
1367825_at	Ralgds				9.56618	8.8987	pp	0.0983512	0.119502	0.435281	0.0754807	0.990263	0.849816	0.80867	1.91281	-4.77201	-4.016	0.55072	-0.357365	1.60736	0.3385
1367826_at	Nfe2l2	Gene candidate	MR	MR	9.92943	8.9806	pp	0.164623	0.117367	0.0566318	0.122496	0.984752	0.861484	2.12116	1.63883	-3.9947	-4.31409	1.10935	0.430456	1.47096	0.33399
1367827_at	Ppp2cb				12.7001	12.243	mm	-0.0746405	-0.0374473	0.201752	0.387329	0.984752	0.939671	-1.35482	-0.890941	-4.49626	-4.96065	0.704382	0.009239	0.779914	-0.424206
1367828_at	Acads				8.28711	8.02921	pp	0.0077553	0.101431	0.950511	0.0450694	0.999707	0.815531	0.0634468	2.19045	-4.94186	-3.69228	0.0439884	-0.803507	1.67193	0.46456
1367829_at	Echs1				10.1199	9.27719	pm	0.0432645	-0.0099558	0.571131	0.877806	0.992967	0.995537	0.583202	-0.156454	-4.85225	-5.25314	0.333364	-0.199661	0.142703	-1.08147
1367830_a_at	Tp53				8.08291	8.05936	pp	0.147272	0.0448316	0.309548	0.362675	0.988598	0.934843	1.06361	0.9395	-4.65584	-4.92805	0.759065	-0.706035	0.798513	-0.622857
1367831_at	Tp53				8.87662	8.31756	mp	-0.0639207	0.0343954	0.65555	0.548521	0.992967	0.968796	-0.458032	0.614141	-4.88653	-5.11669	0.334999	-0.442485	0.538345	-0.375033
1367832_at	Lypla1				10.8123	9.45848	pp	0.103399	0.0586322	0.178628	0.262635	0.984752	0.904517	1.43343	1.16491	-4.44923	-4.75799	0.773924	-0.097748	0.978399	-0.015086
1367833_at	Psmc5				12.1916	11.4751	mm	-0.0629973	-0.0485075	0.466268	0.435031	0.992967	0.952012	-0.753815	-0.802556	-4.79361	-5.01609	0.443764	-0.536897	0.711071	-1.08761
1367834_at	Srm				9.67211	9.15994	mm	-0.0399797	-0.0518798	0.587494	0.375264	0.992967	0.936303	-0.558238	-0.914432	-4.8597	-4.94506	0.316559	-0.479405	0.794164	-0.619036
1367835_at	Pcsk1n				12.6882	12.3352	mm	-0.12169	-0.0300896	0.141548	0.55735	0.984752	0.968796	-1.57969	-0.60047	-4.35815	-5.12303	0.861033	-0.037586	0.519375	-0.985975
1367836_at	Cpt1a				8.26362	7.60045	mm	-0.0932355	-0.0168684	0.389513	0.812367	0.988598	0.991238	-0.894624	-0.241686	-4.73564	-5.23983	0.568824	-0.175592	0.226657	-0.368012
1367837_at	Psma4				10.8157	9.96548	pp	0.0195491	0.053655	0.800348	0.368611	0.997839	0.934945	0.258882	0.927606	-4.92476	-4.93617	0.149975	-0.43696	0.808655	-0.585375
1367838_at	Cth	Gene candidate	MR	MR	7.25252	6.1728	pp	0.676024	0.381061	0.012014	0.0157561	0.984752	0.784293	2.98382	2.72919	-3.40467	-3.02768	2.37229	1.38453	3.07506	1.82623
1367839_at	Fdft1				10.2012	9.33008	pm	0.0430675	-0.02724	0.668683	0.693555	0.992967	0.988192	0.439277	-0.401889	-4.891	-5.19964	0.276833	-0.760607	0.372434	-0.448031
1367840_at	Hgs				10.7598	10.1974	mm	-0.0223882	-0.0224735	0.751013	0.661996	0.996099	0.982618	-0.325085	-0.446153	-4.91434	-5.18509	0.184055	-0.589148	0.387979	-0.821781
1367841_a_at	Prl8a9				3.81955	3.25829	pp	0.609496	0.00108479	0.598429	0.985426	0.992967	0.998872	0.54176	0.0185806	-4.86445	-5.26263	1.09684	-2.52634	0.0165929	-0.604958
1367842_at	Apbb1				11.8457	11.174	mm	-0.0373278	-0.0024396	0.621125	0.962362	0.992967	0.997254	-0.508042	-0.0480014	-4.87376	-5.26186	0.290425	-0.47653	0.0420241	-0.501842
1367843_at	Akr7a2				9.32964	8.57586	pp	0.137772	0.014875	0.301008	0.814514	0.988402	0.991238	1.08349	0.238863	-4.64579	-5.24037	0.74357	-0.50537	0.216401	-0.668932
1367844_at	Gnai2				10.7234	10.1082	mm	-0.0335875	-0.00608993	0.637221	0.906423	0.992967	0.995902	-0.484498	-0.119598	-4.87993	-5.25714	0.273454	-0.274507	0.10468	-0.727519
1367845_at	Nefm				11.8651	11.1068	pp	0.0729704	0.0653398	0.481289	0.41766	0.992967	0.946789	0.728055	0.833972	-4.8033	-4.99697	0.458772	-0.218125	0.80427	-0.43723
1367846_at	S100a4				8.8222	8.4524	mm	-0.0297705	-0.0327099	0.859012	0.752067	0.997839	0.991238	-0.181701	-0.321898	-4.93397	-5.22217	0.143609	-0.71909	0.349408	-1.02393
1367847_at	Nupr1				7.35714	6.76977	mm	-0.0938458	-0.0108528	0.606903	0.934947	0.992967	0.996259	-0.529095	-0.0830332	-4.86801	-5.26005	0.431498	-0.464943	0.101087	-0.358796
1367848_at	Dctn1				11.8423	11.4417	pp	0.0244424	0.0386966	0.700125	0.40998	0.992967	0.945843	0.395027	0.848131	-4.90084	-4.98814	0.220024	-0.586093	0.727433	-0.420227
1367849_at	Sdc1				6.39896	5.60735	pp	0.290938	0.142338	0.347853	0.37886	0.988598	0.937932	0.979161	0.907378	-4.69704	-4.94978	1.00922	-0.65392	1.18616	-1.82859
1367850_at	Fcgr2a				8.98091	8.17742	pp	0.0591994	0.0139732	0.601515	0.891169	0.992967	0.995902	0.537137	0.139218	-4.86576	-5.25514	0.353916	-0.384656	0.150557	-0.459363
1367851_at	Ptgds				13.1638	12.2537	pp	0.00801435	0.0229255	0.938993	0.805149	0.999707	0.991238	0.0782438	0.251191	-4.94129	-5.238	0.0504092	-0.835936	0.260724	-1.76349
1367852_s_at	Gp1bb /// Sept5				10.1045	9.7201	mm	-0.0199451	-0.0253198	0.84261	0.630439	0.997839	0.97875	-0.203142	-0.491356	-4.93173	-5.16872	0.128613	-0.604359	0.427344	-0.419002
1367853_at	Slc12a2				11.7799	10.8366	mm	-0.0907141	-0.0313093	0.469131	0.753635	0.992967	0.991238	-0.748864	-0.319788	-4.79549	-5.22269	0.510227	-0.540253	0.341616	-1.05843
1367854_at	Acly		MR		11.4106	10.6051	pp	0.10766	0.0885331	0.0663597	0.0923987	0.984752	0.849816	2.03029	1.80024	-4.05746	-4.14145	0.975178	0.535394	1.43606	0.534587
1367855_at	Scarb1				7.95662	7.88284	pp	0.129382	0.0200071	0.123922	0.730454	0.984752	0.991016	1.66129	0.351163	-4.30561	-5.21449	0.903194	0.400106	0.310976	-0.672356
1367856_at	G6pd				10.734	10.0373	pp	0.0172018	0.0345746	0.784793	0.49836	0.997839	0.960856	0.27961	0.694257	-4.92175	-5.07692	0.156187	-0.495592	0.598026	-0.920974
1367857_at	Fads1				11.8141	11.1277	pp	0.056041	0.0621066	0.48192	0.372419	0.992967	0.934945	0.726984	0.920046	-4.8037	-4.94129	0.417644	-0.465078	0.838617	-0.553013
1367858_at	Mmp11				3.52828	4.91055	mm	-0.0155967	-0.0268497	0.974572	0.611008	0.999832	0.977124	-0.0325819	-0.519716	-4.94266	-5.15768	0.0433735	-1.67398	0.451708	-1.01174
1367859_at	Tgfb3	Gene candidate	MR	MR	7.16449	6.41205	pp	0.456	0.178223	0.0211934	0.0530003	0.984752	0.831612	2.671	2.10444	-3.61436	-3.79446	1.89488	0.81005	1.96332	0.1103
1367860_a_at	Mmp14				8.04663	7.972	mm	-0.0344502	-0.153943	0.857358	0.121418	0.997839	0.861484	-0.183859	-1.64398	-4.93376	-4.30872	0.154744	-1.13861	1.64513	-0.30167
1367861_at	Evl				11.1385	10.3795	mm	-0.0709236	-0.00362326	0.484367	0.951235	0.992967	0.996463	-0.722838	-0.0622093	-4.80523	-5.26124	0.451779	-0.577441	0.0555249	-0.807372
1367862_at	Rrad				5.38561	5.84298	pp	0.328431	0.010718	0.512956	0.913706	0.992967	0.996121	0.675322	0.110247	-4.82223	-5.25798	0.897182	-1.0004	0.117626	-1.07368
1367863_at	Bnip1				9.22738	8.56803	mm	-0.0474231	-0.0469877	0.448184	0.367543	0.992115	0.934945	-0.785531	-0.929736	-4.78127	-4.93472	0.428914	-0.552049	0.792305	-0.158014
1367864_at	Pfkm				12.118	11.0957	mm	-0.0331937	-0.0102206	0.545465	0.814646	0.992967	0.991238	-0.623157	-0.23869	-4.83972	-5.2404	0.348117	-0.149948	0.21471	-0.549975
1367865_at	Lkap				10.1963	9.71802	mp	-0.0518525	0.00568034	0.606672	0.93005	0.992967	0.996259	-0.52944	0.0893007	-4.86791	-5.25963	0.332752	-0.594906	0.0814787	-0.723164
1367866_at	Fbln5				6.24378	6.0093	pp	0.296844	0.073946	0.142157	0.296358	0.984752	0.918078	1.57703	1.08281	-4.35984	-4.82337	1.264	-0.59416	0.983969	-1.29152
1367867_at	Gfer				7.82309	7.53526	pp	0.0527004	0.0456676	0.755952	0.452762	0.996495	0.954935	0.318393	0.771305	-4.9155	-5.03446	0.252433	-0.819847	0.68062	-0.7789
1367868_at	Adrm1		MR		8.78751	7.54859	mm	-0.120979	-0.0604782	0.115101	0.174545	0.984752	0.882779	-1.70606	-1.42684	-4.27634	-4.52551	0.896758	0.236611	1.18207	-0.19556
1367869_at	Oxr1				12.8781	12.1518	mp	-0.0512035	0.0302242	0.585035	0.632656	0.992967	0.978987	-0.561966	0.488146	-4.8586	-5.16994	0.343391	-0.418539	0.439591	-0.724359
1367870_at	Glrx3				12.2324	11.4239	mm	-0.0398855	-0.0219102	0.537665	0.641624	0.992967	0.979502	-0.635506	-0.475219	-4.83569	-5.17474	0.350943	-0.234596	0.414645	-0.56111
1367871_at	Cyp2e1				6.0708	6.06405	mp	-0.108922	0.0979978	0.523118	0.12108	0.992967	0.861484	-0.658815	1.6456	-4.8279	-4.30703	0.518083	-0.847577	1.38732	-0.3638
1367872_at	Ap1b1				9.91725	9.55337	pp	0.0628389	0.030959	0.523623	0.517803	0.992967	0.963853	0.658	0.662682	-4.82818	-5.09313	0.407924	-0.788506	0.572612	-0.608708
1367873_at	Atp6ap1				12.0175	11.1504	mp	-0.0529398	0.0397646	0.385408	0.395319	0.988598	0.942301	-0.902663	0.875653	-4.73209	-4.9706	0.488488	0.002978	0.750238	-0.251062
1367874_at	Rhoq				9.82735	9.14886	pp	0.0229501	0.0204095	0.831059	0.829895	0.997839	0.991755	0.218301	0.2187	-4.93	-5.24398	0.141961	-0.479037	0.229184	-0.658304
1367875_at	Gak				10.0147	9.08166	pp	0.0493498	0.00619858	0.339453	0.885783	0.988598	0.995902	0.997072	0.14616	-4.68851	-5.25437	0.554424	0.056674	0.132398	-0.498122
1367876_at	Ipo13				10.2656	9.56393	pm	0.0591645	-0.011196	0.448263	0.869134	0.992115	0.994078	0.785392	-0.167665	-4.78133	-5.25172	0.44703	-0.185215	0.155127	-0.852173
1367877_at	Slc11a2				8.72677	8.60684	pp	0.0426814	0.0446555	0.741566	0.480662	0.996099	0.958494	0.33793	0.723634	-4.91205	-5.06121	0.237004	-0.791496	0.646594	-0.841936
1367878_at	Stx5				9.80833	9.20601	mm	-0.094125	-0.0262591	0.31027	0.555101	0.988598	0.968796	-1.06195	-0.60394	-4.65668	-5.12143	0.628866	-0.060761	0.531777	-0.333839
1367879_at	Cdk5rap3				8.68236	8.11181	mp	-0.192556	0.0246646	0.252735	0.668834	0.984752	0.983944	-1.20479	0.436488	-4.58162	-5.18839	0.912259	-0.611621	0.385213	-0.984217
1367880_at	Lamb2	Gene candidate	MR	MR	7.95574	7.23223	pp	0.235498	0.246305	0.0907548	0.0297659	0.984752	0.787302	1.84786	2.40644	-4.18188	-3.4299	1.21323	0.18726	2.39394	1.32501
1367881_at	Sirpa		MR		11.4962	10.6089	pp	0.0557191	0.0724428	0.325614	0.130344	0.988598	0.867147	1.0273	1.60247	-4.67387	-4.35166	0.552706	0.138882	1.29381	0.29103
1367882_at	Map1a	Gene candidate	MR	MR	11.5979	10.8678	pp	0.173029	0.18013	0.0899086	0.0233857	0.984752	0.787302	1.85339	2.52983	-4.17816	-3.27718	1.06328	0.245959	2.13484	0.65483
1367883_at	Smn1		MR		9.2644	8.68377	pp	0.102519	0.0459351	0.109073	0.272445	0.984752	0.909058	1.73845	1.14024	-4.25499	-4.77803	0.872591	0.213364	0.996502	0.478701
1367884_at	Rab14				10.6831	9.9759	pp	0.0107813	0.0221538	0.95286	0.877871	0.999707	0.995537	0.0604309	0.15637	-4.94196	-5.25315	0.0497337	-0.83165	0.197568	-1.5024
1367885_at	Pxmp2				9.5658	8.93589	pp	0.0488585	0.0739779	0.680543	0.288393	0.992967	0.916851	0.422483	1.10154	-4.89485	-4.80879	0.284826	-0.740244	0.994538	-0.251752
1367886_at	Pcsk7				7.5815	7.76007	pm	0.0333099	-0.00134106	0.861087	0.979702	0.997839	0.998499	0.178996	-0.0258788	-4.93424	-5.2625	0.150169	-0.68969	0.0226858	-1.0015
1367887_at	Lcat				9.23475	8.81186	mm	-0.19189	-0.189094	0.134559	0.123318	0.984752	0.863559	-1.61091	-1.63492	-4.33818	-4.31814	1.04242	0.174178	1.79871	-0.55279
1367888_at	Pcdh21				6.69385	5.52003	mm	-0.156911	-0.0109589	0.438589	0.88605	0.990342	0.995902	-0.802697	-0.145815	-4.77442	-5.25441	0.67994	-0.93316	0.140425	-0.972735
1367889_at	Camk1				9.50505	9.27948	mm	-0.0561107	-0.0530381	0.708134	0.618905	0.9933	0.977999	-0.38389	-0.508139	-4.90316	-5.16226	0.287133	-0.406156	0.556407	-0.909563
1367890_at	Casp2				8.66851	7.73812	mm	-0.0753066	-0.0136388	0.301804	0.83577	0.988402	0.992028	-1.08162	-0.211023	-4.64674	-5.24527	0.593039	-0.171844	0.193251	-0.807209
1367891_a_at	Casp2				6.14711	5.16246	mm	-0.226384	-0.016565	0.123756	0.809975	0.984752	0.991238	-1.66211	-0.244833	-4.30508	-5.23924	1.13869	-0.15928	0.227289	-0.901491
1367892_at	Pdk2				10.8674	10.279	pp	0.0641768	0.0611217	0.315303	0.231022	0.988598	0.899634	1.05045	1.24954	-4.66243	-4.6867	0.563708	-0.349619	1.04089	-0.42065
1367893_a_at	Clcc1	Gene candidate	MR	MR	8.67037	8.00167	pp	0.156437	0.109598	0.028823	0.0845825	0.984752	0.849816	2.50073	1.84974	-3.7313	-4.08676	1.17633	0.727042	1.53524	0.42044
1367894_at	Insig1				10.246	9.79029	mm	-0.0530314	-0.114388	0.662258	0.092633	0.992967	0.849816	-0.448432	-1.79882	-4.88884	-4.14301	0.305033	-0.420471	1.53239	-0.35322
1367895_at	Hnrnpk				11.8228	11.1042	mm	-0.0649536	-0.0135704	0.244743	0.790956	0.984752	0.991238	-1.22659	-0.26995	-4.5696	-5.23418	0.648946	0.111557	0.235696	-0.38657
1367896_at	Car3				6.6153	5.74436	mm	-0.281735	-0.0194328	0.0615857	0.842193	0.984752	0.992184	-2.0732	-0.202646	-4.02787	-5.24663	1.37988	0.35057	0.214834	-1.27678
1367897_at	Acadvl				8.98977	8.57366	pp	0.0560493	0.0109513	0.5224	0.862808	0.992967	0.993758	0.659976	0.175858	-4.8275	-5.25061	0.392086	-0.765514	0.159427	-0.492006
1367898_at	Bnip3l				12.0673	11.2115	pp	0.0208118	0.0432595	0.735778	0.420719	0.996099	0.947258	0.34583	0.828379	-4.9106	-5.00042	0.192714	-0.455885	0.712015	-0.528235
1367899_at	F2r				10.3958	9.88686	pp	0.0192957	0.0713218	0.810337	0.295208	0.997839	0.918078	0.245636	1.08549	-4.92657	-4.8213	0.143923	-0.630098	0.973784	-0.435646
1367900_at	Gyg1				10.7575	10.0759	pp	0.0100597	0.0160715	0.866442	0.775843	0.997839	0.991238	0.17202	0.290039	-4.9349	-5.22978	0.0963108	-0.357271	0.255805	-0.802465
1367901_at	Gusb				7.80842	7.62721	mm	-0.167176	-0.0309623	0.228647	0.631848	0.984752	0.978897	-1.27229	-0.489316	-4.54398	-5.1695	0.877532	0.099219	0.4433	-1.03707
1367902_at	Gng11	Gene candidate	MR	MR	8.13543	7.74887	pp	0.289323	0.220056	0.0594396	0.0219988	0.984752	0.787302	2.09352	2.56089	-4.01383	-3.2385	1.40226	0.1954	2.33282	0.95305
1367903_at	Hmox2				10.3807	9.71695	pp	0.128057	0.0231663	0.166695	0.658916	0.984752	0.982093	1.4774	0.450522	-4.42231	-5.18358	0.845848	-0.287302	0.392223	-1.2325
1367904_at	Resp18				11.3971	10.6868	pp	0.111572	0.197583	0.360807	0.0676848	0.988598	0.849816	0.952138	1.97254	-4.70967	-3.94794	0.634328	-0.369452	1.99603	0.1732
1367905_at	Enpp3				5.24845	4.92728	pp	0.0635991	0.0965184	0.777872	0.173682	0.997764	0.882192	0.288873	1.4299	-4.92033	-4.5226	0.262274	-0.51728	1.27161	-0.88196
1367906_at	Acp2				9.84433	8.94387	mp	-0.017007	0.0305628	0.805088	0.529174	0.997839	0.966158	-0.25259	0.64453	-4.92563	-5.10214	0.142632	-0.56296	0.556708	-0.849662
1367907_a_at	Cltb				11.0713	10.5127	mm	-0.00253482	-0.00526079	0.968456	0.918476	0.999832	0.996188	-0.0404228	-0.104129	-4.94251	-5.2585	0.0226777	-0.526246	0.0911203	-0.878241
1367908_at	Gcsh				10.8278	10.1751	pp	0.0604683	0.0774762	0.391493	0.104576	0.988598	0.855447	0.890768	1.73007	-4.73734	-4.21762	0.491339	-0.128293	1.37985	0.671708
1367909_at	Dcxr				8.26495	7.97754	pp	0.0235065	0.0906668	0.82636	0.19129	0.997839	0.889492	0.224484	1.36995	-4.92926	-4.57889	0.145737	-0.609316	1.21419	-0.02599
1367910_at	Smad4				8.04392	7.66111	mm	-0.199938	-0.0374688	0.159795	0.443887	0.984752	0.953318	-1.50406	-0.786849	-4.40578	-5.02541	1.02912	-0.34645	0.674705	-0.578945
1367911_at	Idh3a				11.5837	10.9146	mp	-0.00093004	0.0182442	0.991881	0.745883	0.999832	0.991238	-0.010401	0.330241	-4.94292	-5.22005	0.006368	-0.586781	0.290908	-0.736862
1367912_at	Ltbp1				5.83866	4.28286	mm	-0.16289	-0.00370973	0.425268	0.951923	0.989428	0.996463	-0.826938	-0.061331	-4.76453	-5.26129	0.702429	-0.962781	0.0552219	-0.812737
1367913_at	Cygb				8.59847	8.48884	pp	0.133236	0.090039	0.28837	0.292825	0.988107	0.918078	1.1137	1.09107	-4.63024	-4.81697	0.742985	0.094109	1.0635	-0.15919
1367914_at	Emp3				7.06006	6.72256	pp	0.0635077	0.0313585	0.657083	0.553308	0.992967	0.968796	0.455834	0.606713	-4.88707	-5.12015	0.333156	-0.796884	0.525778	-0.804032
1367915_at	Dgat1				9.20051	8.70102	pm	0.0133355	-0.0481702	0.836862	0.353014	0.997839	0.930504	0.210679	-0.959149	-4.93089	-4.91443	0.118078	-0.35298	0.815615	-0.308865
1367916_at	Plcd1				8.5308	8.07335	pp	0.0748418	0.0380424	0.493875	0.588252	0.992967	0.973462	0.706852	0.553499	-4.81106	-5.14376	0.455704	-0.51502	0.513575	-1.32422
1367917_at	Cyp2d2				4.40217	4.08838	pm	0.0601896	-0.07943	0.900984	0.425868	0.999186	0.947936	0.127222	-0.819024	-4.93855	-5.00615	0.168319	-0.993251	0.862031	-1.12886
1367918_at	Fez1				13.4696	12.5482	mm	-0.0924856	-0.0259738	0.129977	0.554358	0.984752	0.968796	-1.63217	-0.605089	-4.32449	-5.1209	0.82456	0.139542	0.535463	-0.870967
1367919_at	Nup210				7.42379	7.15429	pp	0.215039	0.0606642	0.132189	0.458958	0.984752	0.955878	1.62183	0.760565	-4.33116	-5.04062	1.10037	-0.01626	0.740274	-1.22207
1367920_at	S1pr2				5.77721	4.61803	mm	-0.0807959	-0.0427551	0.733284	0.477364	0.996099	0.958282	-0.349241	-0.72918	-4.90996	-5.05818	0.324461	-0.896239	0.642945	-0.730055
1367921_at	Ilkap				9.39555	8.34581	pp	0.0596808	0.00734943	0.349114	0.858376	0.988598	0.993114	0.976498	0.181606	-4.6983	-5.2498	0.526903	-0.273797	0.170322	-0.822924
1367922_at	Adam17				9.03316	8.46656	mm	-0.0956092	-0.00346614	0.306005	0.965612	0.988598	0.997693	-1.07181	-0.0438531	-4.65171	-5.26201	0.635865	-0.10455	0.0430423	-1.05255
1367923_at	Acsbg1	Gene candidate	MR	MR	11.0076	10.4354	pp	0.214842	0.112142	0.0567524	0.117045	0.984752	0.859373	2.11995	1.66528	-3.99554	-4.28643	1.23346	0.19927	1.45932	0.05212
1367924_at	Pacs1				9.37664	8.84951	pp	0.0552568	0.0766148	0.60026	0.116636	0.992967	0.859373	0.539015	1.66731	-4.86523	-4.2843	0.344817	-0.454006	1.33797	0.545414
1367925_at	Mvp				7.66081	7.44378	pp	0.219163	0.0438094	0.122838	0.558303	0.984752	0.968796	1.66664	0.599	-4.30213	-5.1237	1.12333	-0.15513	0.567113	-0.962937
1367926_at	Phb				9.0283	8.57024	mp	-0.110676	0.0362786	0.273755	0.480554	0.988107	0.958494	-1.14994	0.723816	-4.61121	-5.06111	0.69935	-0.37535	0.622859	-0.457001
1367927_at	Phb				11.077	10.4819	mm	-0.0422213	-0.0309505	0.464032	0.482604	0.992967	0.958565	-0.757693	-0.720379	-4.79212	-5.06298	0.415369	-0.114049	0.632727	-0.404013
1367928_at	Myh7				3.14604	4.18736	pm	0.160622	-0.000171655	0.829885	0.997188	0.997839	0.999885	0.219844	-0.00358487	-4.92982	-5.26276	0.360774	-1.92703	0.00314388	-0.648773
1367929_at	Cd59				11.3814	11.1142	pp	0.0445071	0.0761418	0.430345	0.136301	0.990076	0.867413	0.81764	1.5761	-4.76835	-4.37858	0.447799	0.069488	1.27869	0.17323
1367930_at	Gap43				12.4102	11.891	mp	-0.014519	0.0618559	0.933487	0.67162	0.999707	0.984114	-0.085323	0.432561	-4.94097	-5.18972	0.0686745	-0.449684	0.547308	-1.95915
1367931_a_at	Ptbp1				8.79595	7.90987	pp	0.0472943	0.0763687	0.555797	0.365213	0.992967	0.934945	0.60695	0.934398	-4.84489	-4.93154	0.351469	-0.430142	0.912834	-1.05741
1367932_at	Hmgcs1				12.6566	11.6693	pp	0.0331142	0.0254277	0.691178	0.653636	0.992967	0.981099	0.40753	0.458031	-4.89816	-5.18094	0.240481	-0.502922	0.402683	-1.09973
1367933_at	Amd1				11.793	11.2675	pm	0.0748633	-0.000943456	0.305688	0.991193	0.988598	0.99922	1.07254	-0.0112278	-4.65134	-5.26272	0.588775	-0.182051	0.0112836	-1.62042
1367934_at	Rpl39				8.49568	7.33884	pp	0.146751	0.0380755	0.331012	0.551663	0.988598	0.968796	1.0154	0.609263	-4.67967	-5.11897	0.740545	-0.712305	0.548301	-0.847439
1367935_at	Smu1				9.32322	8.47239	mp	-0.0654159	0.00895338	0.440892	0.894268	0.991198	0.995902	-0.798555	0.135229	-4.77608	-5.25557	0.466087	-0.051604	0.124814	-0.588996
1367936_at	Stk10				7.68791	7.06942	pp	0.129846	0.170758	0.352448	0.0831546	0.988598	0.849816	0.969494	1.85922	-4.70159	-4.0762	0.684483	-0.679957	1.82291	0.15172
1367937_at	Miox				3.68789	5.30087	mp	-0.241441	0.0115165	0.689912	0.889482	0.992967	0.995902	-0.409305	0.141393	-4.89778	-5.2549	0.602238	-1.96611	0.140335	-1.07431
1367938_at	Ugdh				9.78401	9.18716	mm	-0.0273042	-0.0102851	0.703284	0.854919	0.992967	0.993067	-0.390628	-0.186092	-4.90176	-5.24916	0.221474	-0.428867	0.164284	-0.7987
1367939_at	Rbp1				7.3262	6.65093	pp	0.0525915	0.075575	0.631263	0.388783	0.992967	0.939671	0.493179	0.888144	-4.87768	-4.96248	0.320942	-0.498398	0.883184	-1.19161
1367940_at	Cxcr7				8.27774	8.17645	pp	0.194686	0.0716974	0.135346	0.388752	0.984752	0.939671	1.60733	0.888203	-4.34048	-4.96244	1.04806	-0.04534	0.864905	-0.888935
1367941_at	Tfam				9.81207	8.9506	pp	0.021367	0.0296374	0.795682	0.608885	0.997839	0.976781	0.265087	0.522842	-4.92388	-5.15643	0.156483	-0.506742	0.460676	-0.647974
1367942_at	Acp5				6.82803	5.86316	mp	-0.0984072	0.127584	0.454097	0.275902	0.992967	0.911149	-0.775074	1.13171	-4.78539	-4.78488	0.538534	-0.323641	1.25906	-0.96302
1367943_at	Nfkbib				9.16671	8.32764	pp	0.0231654	0.0698186	0.790148	0.227855	0.997839	0.898738	0.272459	1.2585	-4.92281	-4.67893	0.163603	-0.449279	1.06783	-0.75624
1367944_at	Chst10				10.3533	9.55846	pp	0.0115586	0.0128915	0.879058	0.803661	0.997839	0.991238	0.15562	0.253152	-4.93636	-5.23761	0.0898852	-0.454525	0.221221	-0.935389
1367945_at	Atox1				10.4008	9.56138	pp	0.111293	0.0276107	0.11977	0.638766	0.984752	0.979433	1.682	0.47933	-4.29211	-5.17323	0.869121	0.014378	0.42423	-1.24471
1367946_at	Pdlim1				7.54801	6.80482	pm	0.0900619	-0.0566626	0.542104	0.352854	0.992967	0.930504	0.628465	-0.959478	-4.83799	-4.9142	0.463171	-0.706539	0.839454	-0.341096
1367947_at	Prkag1				10.1615	9.46105	mm	-0.0743657	-0.0329072	0.361905	0.488809	0.988598	0.959852	-0.949881	-0.710032	-4.71072	-5.06856	0.542396	-0.540844	0.612604	-0.796246
1367948_a_at	Kdr	Gene candidate	MR	MR	6.976	6.19034	pp	0.416982	0.323527	0.100101	0.0116113	0.984752	0.774288	1.78977	2.8816	-4.22087	-2.83569	1.56951	0.03488	2.89958	0.85324
1367949_at	Penk				9.50197	9.0281	pp	0.0440163	0.0822055	0.865405	0.66726	0.997839	0.983745	0.17337	0.438709	-4.93478	-5.18764	0.168835	-0.759221	0.631245	-1.57724
1367950_at	Slc22a5				7.97896	7.25009	pp	0.0693387	0.0559942	0.577043	0.512448	0.992967	0.962705	0.574139	0.671309	-4.85499	-5.08877	0.392842	-0.577148	0.666644	-1.53917
1367951_at	Pgam2				1.39893	4.83829	mm	-0.0622562	-0.0486346	0.62211	0.444161	0.992967	0.953318	-0.506592	-0.786365	-4.87414	-5.02569	0.349867	-0.567216	0.7015	-0.69484
1367952_at	Lrp2				6.73449	6.13693	mm	-0.168504	-0.0807222	0.518301	0.230862	0.992967	0.899634	-0.666615	-1.24999	-4.82524	-4.68631	0.641878	-1.09981	1.10613	-0.46047
1367953_at	Tyro3				11.4041	10.6849	mm	-0.0646271	-0.0172952	0.558482	0.848832	0.992967	0.993067	-0.602766	-0.194004	-4.84621	-5.24798	0.391935	-0.339045	0.199532	-0.75394
1367954_at	Gfra1				7.46131	7.31619	pp	0.162739	0.00495587	0.210685	0.940935	0.984752	0.996259	1.32646	0.0753732	-4.51286	-5.26053	0.884701	-0.712689	0.0694429	-0.650457
1367955_at	Rab4b				9.72677	9.3532	pp	0.0369332	0.0262453	0.757236	0.725577	0.996495	0.990332	0.316657	0.35781	-4.91579	-5.21266	0.214671	-0.876829	0.340811	-0.718329
1367956_at	Ncdn				13.042	12.0303	pp	0.111041	0.134868	0.252007	0.107017	0.984752	0.856841	1.20676	1.71687	-4.58054	-4.23175	0.718895	-0.344105	1.58994	-0.4461
1367957_at	Rgs3				9.53348	8.86492	mm	-0.105911	-0.0215266	0.129672	0.786543	0.984752	0.991238	-1.63361	-0.275803	-4.32356	-5.23293	0.843575	-0.133941	0.269017	-1.05013
1367958_at	Abi1				11.5212	10.7221	mp	-0.00556539	0.0557805	0.970535	0.667125	0.999832	0.983639	-0.0377575	0.438899	-4.94257	-5.18758	0.0284481	-0.750016	0.525692	-1.11722
1367959_a_at	Scn1b	Gene candidate	MR	MR	11.256	10.6876	mm	-0.258145	-0.201556	0.0142364	0.0132077	0.984752	0.774288	-2.89035	-2.81743	-3.46647	-2.9166	1.49709	0.886875	2.33254	0.98007
1367960_at	Arl4a				9.44021	8.62922	pp	0.0257188	0.0868636	0.85295	0.216855	0.997839	0.897225	0.189615	1.29043	-4.93317	-4.65091	0.137498	-0.559465	1.15518	-0.1872
1367961_at	Klk1b3				5.01789	4.99051	mm	-0.181286	-0.0933221	0.646444	0.203742	0.992967	0.894978	-0.471136	-1.33021	-4.88331	-4.61527	0.56019	-1.39748	1.20557	-0.57959
1367962_at	Actn3				5.75466	5.23772	mp	-0.145403	0.000771769	0.624549	0.991509	0.992967	0.999318	-0.503008	0.0108244	-4.8751	-5.26272	0.519253	-1.13723	0.0102378	-1.0011
1367963_at	Mlst8				9.35772	8.8609	pm	0.0429542	-0.0392656	0.655556	0.441576	0.992967	0.95303	0.458023	-0.790928	-4.88654	-5.023	0.283688	-0.502072	0.678143	-0.672507
1367964_at	Tnni2				6.36077	5.57361	mm	-0.1858	-0.143642	0.308472	0.0148587	0.988598	0.782421	-1.06609	-2.75857	-4.6546	-2.99072	0.846258	-0.172102	2.04806	1.24154
1367965_at	Slc9a1				8.07959	8.07461	pp	0.17193	0.046468	0.304983	0.405747	0.988598	0.945289	1.07418	0.85601	-4.65051	-4.98317	0.819026	-0.640814	0.739029	-0.910291
1367966_at	Dpp3				9.61451	9.09547	mp	-0.000364542	0.00243466	0.995047	0.960763	0.999832	0.996956	-0.00634509	0.0500424	-4.94294	-5.26178	0.00356185	-0.512289	0.0437987	-1.01251
1367967_at	Lepre1				7.41638	6.85412	mm	-0.127694	-0.0749278	0.392815	0.138341	0.988598	0.867413	-0.888199	-1.5673	-4.73846	-4.3875	0.649694	-0.453536	1.27139	0.422541
1367968_at	LOC171161				0.405512	3.63197	pm	0.150528	-0.109447	0.755855	0.146523	0.996495	0.872614	0.318524	-1.53306	-4.91548	-4.42192	0.420396	-1.67	1.38287	-0.0905
1367969_at	Prdx6				12.1579	11.6365	pp	0.00126637	0.0377239	0.985939	0.556761	0.999832	0.968796	0.0180148	0.601378	-4.94287	-5.12261	0.0102807	-0.436631	0.541896	-0.681804
1367970_at	Pfn2				11.2953	10.5006	mm	-0.161864	-0.0608739	0.168769	0.479628	0.984752	0.958485	-1.46957	-0.72537	-4.42713	-5.06026	0.927308	-0.210302	0.721	-1.47222
1367971_at	Ptp4a2				11.742	10.9845	mm	-0.0990942	-0.0478048	0.125492	0.343143	0.984752	0.926017	-1.65362	-0.979616	-4.3106	-4.9	0.839198	0.009875	0.830709	-0.672361
1367972_at	Cand1				11.029	10.1952	pp	0.0337883	0.0356743	0.542681	0.400832	0.992967	0.943667	0.627552	0.865227	-4.83829	-4.9773	0.349406	-0.13297	0.766877	-0.080472
1367973_at	Ccl2				2.28688	3.84884	pp	0.213382	0.0334936	0.645843	0.523451	0.992967	0.965946	0.472005	0.653638	-4.88309	-5.09765	0.6078	-1.33502	0.565	-0.59847
1367974_at	Anxa3	Gene candidate	MR	MR	10.7749	9.8218	pp	0.200318	0.218084	0.0308247	0.0214419	0.984752	0.787302	2.4634	2.57389	-3.75712	-3.22228	1.27337	0.652013	2.32832	1.27376
1367975_at	Anxa3				6.56816	6.30883	pp	0.135563	0.122737	0.591634	0.173186	0.992967	0.882192	0.551981	1.43165	-4.86152	-4.52092	0.525718	-0.691662	1.39535	0.10084
1367976_at	Tpp2				9.30775	7.99768	pp	0.162856	0.063045	0.123505	0.34638	0.984752	0.928068	1.66334	0.972859	-4.30428	-4.90479	0.986336	0.09388	0.873335	-0.419705
1367977_at	Snca				12.6816	11.723	pp	0.105983	0.138111	0.289521	0.1187	0.988107	0.860488	1.11091	1.65714	-4.63169	-4.29497	0.674711	-0.342019	1.57738	-0.43379
1367978_at	Adcy2				11.538	10.8328	mm	-0.0354635	-0.0193379	0.594085	0.665784	0.992967	0.983413	-0.548286	-0.440793	-4.86258	-5.18693	0.305044	-0.65936	0.389892	-0.787278
1367979_s_at	Cyp51		MR		12.2311	11.3499	mm	-0.111238	-0.0711948	0.100331	0.195473	0.984752	0.894429	-1.7884	-1.35637	-4.22178	-4.59141	0.901962	0.054856	1.13131	-0.52546
1367980_at	Rabep1				11.0897	9.975	mm	-0.0703641	-0.0309723	0.194248	0.486896	0.984752	0.959375	-1.37947	-0.713214	-4.48167	-5.06685	0.721996	0.135934	0.624228	-0.459932
1367981_at	Rabep1				9.64108	8.87054	pm	0.0426111	-0.00561935	0.574066	0.903403	0.992967	0.995902	0.578696	-0.123479	-4.85362	-5.25677	0.330192	-0.246963	0.108928	-0.476673
1367982_at	Alas1				9.38769	8.78401	pp	0.0377517	0.0161588	0.640138	0.764553	0.992967	0.991238	0.480262	0.305126	-4.88101	-5.22627	0.279989	-0.595892	0.267294	-0.554223
1367983_at	Fen1				8.00188	7.33395	mm	-0.042884	-0.00174076	0.681284	0.969983	0.992967	0.997693	-0.421438	-0.0382761	-4.89509	-5.26219	0.269593	-0.572602	0.0337906	-0.64253
1367984_at	Scaf1				8.42649	8.30309	pp	0.0726887	0.189536	0.659618	0.0386371	0.992967	0.801254	0.452205	2.27127	-4.88794	-3.59498	0.352839	-1.05422	2.08315	0.54107
1367985_at	Alas2				8.27924	7.35355	pp	0.107853	0.169327	0.681617	0.394449	0.992967	0.942169	0.420969	0.877309	-4.89519	-4.96953	0.410412	-1.11772	1.26796	-1.78786
1367986_at	Ptgfrn				8.08657	6.74475	mm	-0.0761229	-0.0408345	0.61848	0.796488	0.992967	0.991238	-0.511939	-0.262626	-4.87271	-5.2357	0.384873	-0.893987	0.346388	-1.08826
1367987_at	Rnpep		MR		10.9456	10.0901	pp	0.135076	0.0802907	0.0812502	0.0862064	0.984752	0.849816	1.91283	1.83913	-4.13788	-4.09855	0.986511	0.228528	1.45164	0.893287
1367988_at	Cyp2c23				4.41828	4.07488	mm	-0.950946	-0.0980703	0.149007	0.183819	0.984752	0.885879	-1.54781	-1.39481	-4.37836	-4.55575	2.22329	-1.27396	1.2608	-0.80169
1367989_at	Slc2a4				5.34461	4.57635	mp	-0.0944598	0.0124874	0.73554	0.833901	0.996099	0.992028	-0.346154	0.213464	-4.91054	-5.24487	0.348443	-1.02145	0.190488	-0.855842
1367990_at	Crybb3				5.95103	5.83372	pp	0.150901	0.0310625	0.656438	0.626656	0.992967	0.978343	0.456758	0.496845	-4.88684	-5.16663	0.503926	-0.754444	0.448521	-1.01645
1367991_at	Gcs1				8.38247	7.29445	pp	0.121903	0.110047	0.15444	0.113819	0.984752	0.859373	1.52545	1.68144	-4.39242	-4.2694	0.845297	-0.211813	1.45749	-0.15867
1367992_at	Scg5				13.479	12.7835	mm	-0.114467	-0.0177709	0.154051	0.790309	0.984752	0.991238	-1.52703	-0.270807	-4.39144	-5.23399	0.828274	0.231785	0.248955	-0.791135
1367993_at	Clip1				8.48483	7.97207	pp	0.0940245	0.0937189	0.476018	0.2357	0.992967	0.89984	0.737037	1.23647	-4.79995	-4.69796	0.51387	-0.379023	1.1584	-0.63552
1367994_at	Dpyd				7.16762	5.96264	mp	-0.0381084	0.0547326	0.798837	0.629644	0.997839	0.97875	-0.26089	0.492508	-4.92448	-5.16829	0.195445	-0.983235	0.554603	-1.09803
1367995_at	Cat				10.3647	9.56896	mp	-0.000217279	0.0109933	0.997295	0.846988	0.999832	0.993024	-0.0034648	0.196402	-4.94295	-5.24761	0.0019439	-0.297005	0.173744	-0.753463
1367996_a_at	Lphn1				11.1789	10.6679	pp	0.0903026	0.0617539	0.216199	0.276023	0.984752	0.911353	1.30944	1.13142	-4.52272	-4.78512	0.704909	-0.122891	0.963941	-0.458599
1367997_at	Clpb				8.92053	8.49253	mm	-0.17943	-0.0422053	0.0498399	0.387466	0.984752	0.939671	-2.1938	-0.890676	-3.94432	-4.96082	1.16287	0.435458	0.759402	-0.681418
1367998_at	Slpi				5.11211	5.39875	pm	0.355238	-0.109907	0.57205	0.227266	0.992967	0.898738	0.58179	-1.26018	-4.85268	-4.67747	0.867643	-1.06328	1.24717	-0.58077
1367999_at	Aldh2	Gene candidate	MR	MR	9.33922	8.7738	pp	0.197078	0.11239	0.0727103	0.085866	0.984752	0.849816	1.97748	1.84134	-4.09374	-4.09609	1.1548	0.157481	1.54331	0.29627
1368000_at	C3				7.26426	6.58608	pp	0.150191	0.0828943	0.549501	0.580509	0.992967	0.972536	0.616806	0.565145	-4.84176	-5.13877	0.58405	-1.23569	0.721944	-1.32833
1368001_at	Speg				9.42042	9.12441	pm	0.0159272	-0.0222311	0.897649	0.758463	0.998493	0.991238	0.131534	-0.313295	-4.93824	-5.2243	0.0907981	-0.418292	0.295186	-1.02864
1368002_at	Msh2				8.65054	8.20323	pp	0.16671	0.0375696	0.0966059	0.457642	0.984752	0.955833	1.81089	0.762839	-4.20674	-5.03932	1.03631	0.01794	0.65478	-0.46028
1368003_at	Aldh1a2				7.95334	7.50589	pm	0.0934407	-0.00938769	0.485095	0.91163	0.992967	0.996121	0.721608	-0.112911	-4.80568	-5.25775	0.506708	-0.831142	0.112984	-0.825123
1368004_at	Mrpl23				10.6545	9.96063	pp	0.027804	0.0542127	0.746268	0.413591	0.996099	0.946757	0.331529	0.841452	-4.9132	-4.99232	0.197962	-0.762957	0.758047	-0.980393
1368005_at	Itpr3				5.76625	6.81067	pm	0.354761	-0.0198203	0.134398	0.763726	0.984752	0.991238	1.61165	-0.306235	-4.33771	-5.22601	1.38998	0.516917	0.28023	-0.72973
1368006_at	Laptm5				8.65644	8.32485	pp	0.0774844	0.097413	0.510361	0.31087	0.992967	0.920381	0.679569	1.04961	-4.82075	-4.84872	0.45224	-0.128622	1.07564	-0.32025
1368007_at	Dmbt1				3.11943	6.02492	mm	-0.621606	-0.00942161	0.236468	0.923258	0.984752	0.996259	-1.24977	-0.0979996	-4.55668	-5.25899	1.64165	-0.24774	0.104068	-1.00996
1368008_at	Prom1	Gene candidate	MR	MR	9.52699	8.84281	pp	0.505459	0.4549	0.0131102	0.0185598	0.984752	0.787302	2.93574	2.64686	-3.43636	-3.13103	2.04977	0.57705	3.31377	0.59115
1368009_at	Gne				8.54903	8.08212	mp	-0.0948373	0.0306078	0.457448	0.57542	0.992967	0.971762	-0.769184	0.572843	-4.78768	-5.13542	0.527731	-0.580069	0.498929	-0.810011
1368010_at	Ptpn6				6.75345	6.53108	mp	-0.0396768	0.0897696	0.833346	0.293221	0.997839	0.918078	-0.215296	1.09014	-4.93035	-4.81769	0.179735	-0.848185	1.06173	-1.10435
1368011_at	Fdxr				8.00225	7.8343	mm	-0.115688	-0.000878648	0.253563	0.985853	0.984752	0.998872	-1.20257	-0.0180364	-4.58284	-5.26264	0.729079	-0.296961	0.0157872	-0.616801
1368012_at	Tep1				7.935	6.83902	pp	0.1419	0.0761682	0.170129	0.319126	0.984752	0.922179	1.46448	1.03122	-4.43026	-4.86247	0.876348	-0.211042	0.965596	-0.227474
1368013_at	Ddit4l /// LOC100364537				8.35706	7.83586	pp	0.0764256	0.0761156	0.601506	0.465613	0.992967	0.955878	0.53715	0.74913	-4.86575	-5.0471	0.395568	-0.282213	0.806136	-0.339064
1368014_at	Ptges				5.61932	4.54868	mm	-0.204455	-0.0502827	0.284212	0.397833	0.988107	0.942441	-1.12387	-0.870887	-4.62495	-4.97367	0.907987	-1.01994	0.760806	-0.976774
1368015_at	Ptges				6.37022	6.42574	pp	0.204684	0.0461154	0.357789	0.396175	0.988598	0.942301	0.958373	0.874028	-4.70678	-4.97165	0.842001	-0.796549	0.750617	-0.625113
1368016_at	Pecr		MR		9.3466	8.63872	pp	0.085399	0.081609	0.22512	0.127686	0.984752	0.86683	1.28264	1.61456	-4.53809	-4.33921	0.686117	-0.093608	1.3132	0.522346
1368017_at	Lgals7				2.51396	5.22756	mm	-0.655012	-0.0498424	0.193664	0.508923	0.984752	0.962468	-1.38142	-0.677016	-4.48051	-5.08586	1.76026	-0.63651	0.641126	-0.766864
1368018_at	Mkln1				9.6734	8.7383	pp	0.0324744	0.057194	0.503325	0.243606	0.992967	0.901195	0.691146	1.21484	-4.81668	-4.7164	0.419084	-0.135622	1.01333	0.092821
1368019_at	Mtor				9.69015	8.77865	pp	0.0269171	0.0759323	0.739681	0.131931	0.996099	0.867147	0.3405	1.59534	-4.91158	-4.35896	0.199539	-0.409787	1.29064	-0.06511
1368020_at	Mvd				8.26179	7.79988	mm	-0.154341	-0.0174956	0.126011	0.783236	0.984752	0.991238	-1.6511	-0.280196	-4.31223	-5.23197	0.961698	-0.232682	0.253901	-1.13318
1368021_at	Adh1				3.59595	4.95201	pp	1.17338	0.0340795	0.0473589	0.58825	0.984752	0.973462	2.2227	0.553502	-3.92425	-5.14376	2.83714	0.32171	0.496873	-0.608607
1368022_at	Inppl1				8.76038	8.01267	pm	0.224079	-0.00939977	0.0939248	0.885167	0.984752	0.995902	1.82757	-0.146954	-4.19554	-5.25427	1.18081	0.588075	0.134249	-0.513215
1368023_at	Qsox1				7.9866	7.88126	mp	-0.0504291	0.111082	0.764981	0.175993	0.99656	0.883695	-0.3062	1.42175	-4.91755	-4.53035	0.242244	-0.881906	1.33538	-0.895
1368024_at	Qsox1				7.50933	7.32174	mm	-0.201466	-0.0442866	0.311705	0.362947	0.988598	0.934843	-1.05866	-0.938952	-4.65833	-4.92842	0.876406	-0.240644	0.798347	-0.252943
1368025_at	Ddit4	Gene candidate	MR	MR	10.7172	9.84776	pp	0.275384	0.253648	0.0266615	0.00981912	0.984752	0.774288	2.544	2.96486	-3.70145	-2.73069	1.47393	0.32323	2.62099	0.71235
1368026_at	Hdgfrp2				9.24048	9.01221	pp	0.086122	0.0663014	0.389398	0.173593	0.988598	0.882192	0.894848	1.43021	-4.73554	-4.5223	0.551195	-0.260355	1.17248	0.285114
1368027_at	Tbxas1	Gene candidate	MR	MR	7.2159	6.85846	mm	-0.35837	-0.113959	0.0823154	0.0577145	0.984752	0.841539	-1.90521	-2.05879	-4.14306	-3.84805	1.49537	0.04401	1.64941	0.966395
1368028_at	Prph				7.85619	6.65804	pp	0.0943016	0.0700772	0.551397	0.599586	0.992967	0.97544	0.613831	0.536593	-4.84271	-5.15083	0.467185	-0.806125	0.649694	-1.64431
1368029_at	Gnai3				10.5529	9.86818	pp	0.0306405	0.0610193	0.670432	0.224987	0.992967	0.898738	0.436792	1.26671	-4.89158	-4.67178	0.247519	-0.409595	1.05296	0.16579
1368030_at	Gnai3				8.75112	7.68611	pp	0.0452497	0.089777	0.488082	0.126629	0.992967	0.86476	0.716568	1.61944	-4.80753	-4.33418	0.394343	-0.099291	1.34156	0.45406
1368031_at	Nolc1		MR		10.1344	9.529	pp	0.105329	0.0581845	0.100112	0.166952	0.984752	0.879715	1.78971	1.45413	-4.22091	-4.49937	0.893307	0.313017	1.22681	0.589036
1368032_at	Nolc1				8.73967	8.03267	pp	0.01872	0.0438012	0.816872	0.485379	0.997839	0.959343	0.236994	0.715742	-4.9277	-5.06549	0.139104	-0.441418	0.638273	-0.789297
1368033_at	Nolc1				6.58591	6.76143	mm	-0.0677215	-0.0344752	0.654628	0.616095	0.992967	0.977684	-0.459354	-0.512251	-4.88621	-5.16065	0.344406	-1.05498	0.472544	-1.12921
1368034_at	Chgb				11.7147	10.8334	pp	0.0387671	0.0598641	0.722333	0.495787	0.994961	0.960198	0.36427	0.698489	-4.90709	-5.07469	0.237532	-0.192426	0.700696	-0.003861
1368035_a_at	Ptprf				9.90307	9.26439	pp	0.0770665	0.0285685	0.400224	0.698882	0.988598	0.988577	0.87392	0.394502	-4.74468	-5.20192	0.521435	-0.571425	0.373843	-1.1612
1368036_at	Ptprf	Gene candidate	MR	MR	9.39886	9.00356	pp	0.225327	0.222591	0.0356702	0.0027451	0.984752	0.72987	2.38198	3.5931	-3.81356	-1.94748	1.31849	0.399842	2.64546	1.09706
1368037_at	Cbr1 /// LOC100360507				9.71767	8.76626	pp	0.0471312	0.0775503	0.799077	0.679411	0.997839	0.985126	0.260571	0.42162	-4.92452	-5.19334	0.215517	-0.936653	0.601406	-2.28774
1368038_at	Synj2bp				10.2014	9.03018	pm	0.00156896	-0.0467265	0.978955	0.334814	0.999832	0.923925	0.0269644	-0.997212	-4.94276	-4.88738	0.0151249	-0.458373	0.84494	-0.25017
1368039_at	Synj2bp				6.90129	5.86548	pm	0.00775761	-0.0510951	0.968338	0.579654	0.999832	0.972536	0.0405745	-0.566437	-4.94251	-5.13821	0.0345027	-0.481387	0.582131	-0.895259
1368040_at	Synj2bp				8.14487	7.59722	mm	-0.0412187	-0.0540171	0.563744	0.257565	0.992967	0.904204	-0.594598	-1.17793	-4.84875	-4.74727	0.334247	-0.358212	0.986331	-0.039629
1368041_at	Synj2bp				8.91681	7.96213	mm	-0.0910613	-0.0548422	0.285832	0.333326	0.988107	0.923903	-1.11989	-1.00039	-4.62702	-4.88509	0.641237	-0.562103	0.859135	-0.810755
1368042_a_at	Hmg1l1 /// Hmgb1				12.1206	11.5096	pp	0.0210401	0.0281973	0.720382	0.535727	0.994961	0.967007	0.366957	0.63417	-4.90656	-5.10718	0.204748	-0.250897	0.553604	-0.309272
1368043_at	Snx1				10.5798	9.52857	mm	-0.0324462	-0.00376016	0.64055	0.946552	0.992967	0.996463	-0.479665	-0.0681931	-4.88116	-5.26094	0.269471	-0.07401	0.0602278	-1.06311
1368044_at	Scg2				12.1247	11.2992	mm	-0.0677518	-0.0459816	0.620292	0.700739	0.992967	0.988577	-0.509267	-0.391932	-4.87343	-5.20271	0.364159	-1.10475	0.452957	-1.7593
1368045_at	Slc31a1				8.4597	7.5264	pp	0.0386308	0.109237	0.648875	0.0463338	0.992967	0.815531	0.467629	2.17584	-4.88418	-3.70974	0.276979	-0.549729	1.68569	0.67288
1368046_at	Slc31a1				7.45693	6.68205	pp	0.0470192	0.0713055	0.726794	0.317168	0.995996	0.921774	0.358138	1.03555	-4.90828	-4.85925	0.255398	-0.752002	0.945648	-0.480102
1368047_at	Slc13a3				7.48141	7.01534	pm	0.00790032	-0.118381	0.949274	0.216217	0.999707	0.897225	0.0650352	-1.29232	-4.9418	-4.64923	0.0449703	-0.459517	1.30369	-0.68906
1368048_at	Serpina3k				2.07928	4.91524	pm	0.00961563	-0.112396	0.97704	0.0834636	0.999832	0.849816	0.0294192	-1.85716	-4.94272	-4.0785	0.0324353	-1.06634	1.55068	0.36914
1368049_at	Tcp1				12.2602	11.4303	pp	0.0106842	0.0113096	0.882314	0.833503	0.997839	0.992028	0.151394	0.213984	-4.93671	-5.24478	0.0863955	-0.402841	0.187683	-0.616832
1368050_at	Ccnl1			MR	8.24236	7.79945	pp	0.181224	0.0817485	0.107573	0.21554	0.984752	0.897225	1.74676	1.29433	-4.24948	-4.64745	1.05501	0.446573	1.13471	0.12898
1368051_at	Hsd17b12				11.7914	10.9008	mm	-0.0544269	-0.00995558	0.324706	0.817612	0.988598	0.991238	-1.02932	-0.234794	-4.67288	-5.24112	0.556281	-0.098317	0.21233	-0.567387
1368052_at	Tspan8		MR		7.94951	7.28816	pp	0.128468	0.234059	0.248404	0.00393304	0.984752	0.73833	1.21654	3.41611	-4.57516	-2.16534	0.765406	-0.393814	2.65629	1.50616
1368053_at	Pard3				8.85616	7.94028	pp	0.0512722	0.13233	0.648531	0.15448	0.992967	0.876492	0.468126	1.50129	-4.88405	-4.45342	0.308185	-0.708925	1.47505	0.44152
1368054_at	Lmna				5.03252	6.78375	pm	0.522445	-0.0491773	0.393949	0.516571	0.988598	0.963532	0.886002	-0.664663	-4.73943	-5.09214	1.28645	-1.46547	0.630778	-0.695152
1368055_a_at	Lmna				9.14035	8.50303	pm	0.0801536	-0.0304106	0.368988	0.735219	0.988598	0.991016	0.93543	-0.344685	-4.71735	-5.21625	0.550833	-0.412217	0.352432	-1.06706
1368056_at	Tsc2				10.6119	9.92669	pp	0.0954714	0.0940382	0.433995	0.346131	0.990263	0.927955	0.811002	0.973378	-4.77106	-4.90442	0.544535	-0.847655	1.01761	-1.54398
1368057_at	Abcd3				9.78666	9.11806	mm	-0.0467443	-0.00833966	0.599784	0.871822	0.992967	0.99449	-0.539728	-0.164188	-4.86502	-5.25217	0.324118	-0.534822	0.143629	-0.896271
1368058_at	Safb				6.2735	6.85987	mm	-0.168343	-0.0188864	0.549893	0.740232	0.992967	0.991238	-0.616189	-0.337886	-4.84196	-5.21805	0.617074	-0.909556	0.298206	-0.884744
1368059_at	Crym	Gene candidate	MR	MR	12.4841	11.501	pp	0.250244	0.277387	0.0466485	0.0155313	0.984752	0.784293	2.23124	2.73639	-3.91831	-3.01862	1.3455	0.21902	2.65212	0.37342
1368060_at	Hrsp12				10.3065	9.44521	pp	0.0916313	0.0830714	0.310885	0.238521	0.988598	0.89984	1.06054	1.22869	-4.65739	-4.70462	0.622286	-0.06963	1.10503	-0.01907
1368061_at	Kcnh1				8.31077	7.76614	mm	-0.0504128	-0.0606076	0.70689	0.51505	0.992967	0.963292	-0.385617	-0.667111	-4.9028	-5.0909	0.274344	-0.619191	0.68597	-1.02138
1368062_at	Ap3m1				10.2194	9.33713	pm	0.011676	-0.0144462	0.85635	0.768597	0.997839	0.991238	0.185175	-0.299713	-4.93363	-5.22755	0.103789	-0.448801	0.261631	-0.590034
1368063_a_at	Ythdc1				10.6419	10.1192	pp	0.00312006	0.0754536	0.95367	0.155661	0.999707	0.876492	0.0593918	1.49669	-4.94199	-4.45795	0.0341247	-0.290262	1.22804	0.574805
1368064_a_at	Ddc				8.03724	7.49004	pp	0.362355	0.423352	0.211091	0.0709431	0.984752	0.849816	1.3252	1.94686	-4.51359	-3.97733	1.29062	-0.1862	2.84844	0.29801
1368065_at	Gipc1				9.28017	8.64668	pp	0.0309216	0.0293009	0.733679	0.604528	0.996099	0.976737	0.3487	0.529271	-4.91007	-5.15383	0.212143	-0.591665	0.464187	-0.768743
1368066_at	Bak1				6.12058	5.34271	mp	-0.13975	0.0148984	0.474486	0.840254	0.992967	0.992148	-0.739657	0.205174	-4.79897	-5.24623	0.617797	-1.39793	0.1951	-1.19566
1368067_at	Zfp148		MR		11.3023	10.7116	pp	0.0885665	0.0976475	0.195051	0.0872251	0.984752	0.849816	1.37679	1.83257	-4.48326	-4.10582	0.725668	0.085158	1.48025	0.1355
1368068_a_at	Pacsin2				8.66892	7.92398	mp	-0.0215894	0.0243321	0.841917	0.651895	0.997839	0.980853	-0.20405	0.460514	-4.93163	-5.18006	0.133055	-0.374672	0.401883	-0.651287
1368069_at	Sharpin				10.0564	9.57033	mm	-0.0685945	-0.0420445	0.316353	0.341834	0.988598	0.925322	-1.04807	-0.982362	-4.66362	-4.89804	0.568264	-0.097078	0.84709	-0.095223
1368070_at	Stx8				10.2673	9.428	mm	-0.0936032	-0.0347282	0.256947	0.492759	0.984752	0.960198	-1.19352	-0.703487	-4.58777	-5.07205	0.672274	-0.344486	0.60556	-0.83683
1368071_at	Mosc2				10.8835	10.2407	pp	0.0441365	0.0455957	0.501435	0.513649	0.992967	0.963017	0.694273	0.66937	-4.81557	-5.08976	0.382824	-0.368694	0.617308	-0.795332
1368072_at	Btg3				9.82949	9.1803	mp	-0.0627835	0.0907164	0.616896	0.480688	0.992967	0.958494	-0.514276	0.723591	-4.87208	-5.06123	0.354088	-1.06978	0.856164	-1.13814
1368073_at	Irf1	Gene candidate	MR	MR	7.85728	6.86588	pp	0.238142	0.112741	0.027219	0.0679782	0.984752	0.849816	2.53252	1.97019	-3.70936	-3.95065	1.38127	0.605814	1.60422	0.6035
1368074_at	Gale				7.42063	7.35463	mm	-0.156668	-0.00695357	0.213071	0.884162	0.984752	0.995902	-1.31905	-0.14825	-4.51716	-5.25412	0.867672	0.062257	0.130054	-0.74444
1368075_at	Lipa				9.27764	8.46501	pp	0.0756887	0.0175084	0.47052	0.778887	0.992967	0.991238	0.746471	0.285983	-4.7964	-5.23069	0.472226	-0.399458	0.257772	-0.764118
1368076_at	Vhl				10.7245	9.74934	pp	0.0800776	0.0701361	0.28727	0.217694	0.988107	0.897225	1.11638	1.28795	-4.62885	-4.6531	0.615399	-0.271613	1.08656	0.114956
1368077_at	Fbp1				3.41363	4.69959	pp	0.288115	0.0381388	0.65865	0.640654	0.992967	0.979502	0.45359	0.476613	-4.88761	-5.17423	0.691856	-1.06568	0.467815	-1.30268
1368078_at	Esm1				1.21142	3.35787	mp	-0.781499	0.0396772	0.312209	0.52457	0.988598	0.966158	-1.0575	0.651854	-4.65891	-5.09853	1.70657	-1.12076	0.581699	-0.472021
1368079_at	Pdk1				9.48224	8.67873	pp	0.0334677	0.0526608	0.513256	0.301349	0.992967	0.919418	0.674832	1.07126	-4.8224	-4.83226	0.38863	-0.250908	0.903528	-0.332702
1368080_at	Rgc32				11.7473	10.9522	mp	-0.0218021	0.017907	0.86951	0.867513	0.997839	0.994042	-0.168027	0.169764	-4.93527	-5.25144	0.119495	-0.694632	0.187562	-0.866668
1368081_at	Abca2				10.3577	9.80214	pp	0.0718618	0.0465296	0.572617	0.605608	0.992967	0.976781	0.580919	0.527676	-4.85294	-5.15448	0.401561	-0.565827	0.537707	-1.14819
1368082_at	Slc4a2				7.88397	7.39449	mm	-0.0614103	-0.0014613	0.505579	0.983332	0.992967	0.99875	-0.687427	-0.021251	-4.818	-5.26259	0.415291	-0.747609	0.0198592	-1.11137
1368083_at	Ccnh				10.8018	10.032	pp	0.0237414	0.0136707	0.735986	0.816534	0.996099	0.991238	0.345546	0.236209	-4.91065	-5.24086	0.195457	-0.532615	0.210233	-0.872337
1368084_at	Dnase1				5.41406	6.24122	mm	-0.361666	-0.138482	0.573457	0.0848676	0.992967	0.849816	-0.579631	-1.84786	-4.85333	-4.08885	0.873836	-1.76563	1.6664	0.07692
1368085_at	Gchfr				6.4729	7.04794	pp	0.210461	0.0445339	0.540366	0.446427	0.992967	0.954048	0.631218	0.78238	-4.8371	-5.02803	0.696672	-0.881278	0.68385	-1.13868
1368086_a_at	Lss				6.1159	7.17983	mp	-0.096035	0.022784	0.655633	0.62324	0.992967	0.978261	-0.457913	0.501814	-4.88656	-5.16472	0.405013	-0.948857	0.438624	-0.765366
1368087_a_at	Ptpn21				6.32929	5.69248	mp	-0.00311617	0.0679617	0.984874	0.422673	0.999832	0.947855	-0.0193794	0.82482	-4.94285	-5.00261	0.0151956	-0.758013	0.811426	-0.687774
1368088_at	Cdk5				10.7492	10.3568	mm	-0.0572632	-0.0292277	0.49257	0.576423	0.992967	0.971871	-0.709034	-0.571323	-4.81027	-5.13608	0.413513	-0.459824	0.495307	-0.887933
1368089_at	Pde2a				12.1053	10.9231	mm	-0.0453193	-0.0185063	0.509375	0.66298	0.992967	0.983011	-0.681185	-0.44476	-4.82019	-5.18557	0.378437	-0.50936	0.403724	-0.401039
1368090_at	Prx				6.01146	6.43709	mm	-0.0646063	-0.0454317	0.903476	0.457801	0.999421	0.955833	-0.124002	-0.762563	-4.93877	-5.03948	0.172107	-2.17369	0.674172	-0.548418
1368091_at	Oplah				7.96584	7.22715	pm	0.0588772	-0.0105277	0.744559	0.886252	0.996099	0.995902	0.333855	-0.145555	-4.91279	-5.25444	0.272587	-1.18315	0.138285	-0.897275
1368092_at	Fah				9.69242	8.72006	mm	-0.0679505	-0.117604	0.578253	0.228672	0.992967	0.899275	-0.57229	-1.25618	-4.85554	-4.68095	0.388744	-0.410885	1.28112	-1.17816
1368093_at	Myh6				5.22465	4.79289	pp	0.742512	0.0361733	0.326184	0.559921	0.988598	0.968796	1.02604	0.59651	-4.67448	-5.12484	1.64074	-1.68189	0.532696	-0.560974
1368094_at	Secisbp2				8.20306	7.5495	mm	-0.0761337	-0.0469374	0.494357	0.32324	0.992967	0.922179	-0.706045	-1.02219	-4.81135	-4.86915	0.458622	-0.099286	0.865875	-0.457955
1368095_at	Ak3				9.8564	9.10466	pp	0.0686737	0.0911925	0.426964	0.119009	0.989428	0.860511	0.823824	1.65563	-4.76581	-4.29655	0.483084	-0.570206	1.36586	0.427368
1368096_at	Rab7l1				10.0173	9.62354	pm	0.0526596	-0.0045135	0.516982	0.924424	0.992967	0.996259	0.66876	-0.096506	-4.8245	-5.2591	0.38758	-0.584839	0.0847426	-0.75688
1368097_a_at	Rtn1				13.6981	12.9699	mm	-0.0425312	-0.00605039	0.499078	0.894801	0.992967	0.995902	-0.698183	-0.134543	-4.81418	-5.25565	0.383373	-0.042894	0.119022	-0.488084
1368098_a_at	Snrpn				13.2841	13.2794	mm	-0.0779807	-0.0246487	0.278352	0.544993	0.988107	0.968796	-1.13839	-0.619638	-4.61732	-5.11411	0.619382	-0.316754	0.577503	-0.164342
1368099_at	Clasp2				11.9217	11.2336	mp	-0.0608965	0.0164107	0.282185	0.738614	0.988107	0.991238	-1.12886	0.340079	-4.62233	-5.21747	0.601795	-0.180211	0.296577	-0.747213
1368100_at	Pcyt2		MR		9.96625	9.44097	mm	-0.0868722	-0.107339	0.160554	0.0152047	0.984752	0.784293	-1.50108	-2.74704	-4.40764	-3.00523	0.770078	0.261564	1.95547	1.26597
1368101_at	Calm3				11.6554	10.9756	mp	-0.0433414	0.00803595	0.608408	0.877454	0.992967	0.995537	-0.526856	0.156909	-4.86863	-5.25309	0.311103	-0.170649	0.13733	-0.707306
1368102_at	Hsd11b2				4.14171	6.26486	mm	-0.0765637	-0.0166122	0.856945	0.78966	0.997839	0.991238	-0.184399	-0.271668	-4.9337	-5.23381	0.2286	-1.12219	0.244842	-0.627774
1368103_at	Abcg1				10.3704	9.63942	mm	-0.101028	-0.0629627	0.167829	0.238793	0.984752	0.89984	-1.4731	-1.22794	-4.42495	-4.70526	0.781896	-0.232964	1.02933	-0.3705
1368104_at	Tspan2	Gene candidate	MR	MR	12.0348	11.4	mm	-0.272015	-0.224986	0.0108939	0.0169915	0.984752	0.787302	-3.03774	-2.69129	-3.3694	-3.07529	1.55574	0.644798	2.40084	0.26765
1368105_at	Tspan2		MR		11.7162	10.9936	mm	-0.174765	-0.189442	0.139349	0.0481832	0.984752	0.818298	-1.58936	-2.15513	-4.35198	-3.73443	0.994571	-0.434829	2.03636	-0.49006
1368106_at	Plk2				11.489	10.6835	mm	-0.120907	-0.0710423	0.20112	0.33036	0.984752	0.923903	-1.35687	-1.00675	-4.49505	-4.88047	0.791229	-0.314391	0.928306	-1.22267
1368107_at	Prl3c1				4.39924	3.80096	mm	-0.541014	-0.0268224	0.248886	0.693106	0.984752	0.988029	-1.21522	-0.402514	-4.57589	-5.19944	1.51334	-0.725	0.371009	-1.25201
1368108_at	Atp2a1				6.18082	5.94992	mm	-0.24151	-0.0893596	0.631096	0.358415	0.992967	0.93276	-0.493423	-0.948118	-4.87762	-4.9221	0.66062	-0.64471	0.981648	-1.05096
1368109_at	NA				11.2105	10.5325	mm	-0.00316467	-0.00530489	0.957433	0.91312	0.999707	0.996121	-0.0545626	-0.110999	-4.94214	-5.25792	0.030603	-0.218896	0.0972169	-0.469569
1368110_a_at	Syngap1				3.5888	4.62293	mm	-0.532988	-0.0681775	0.274019	0.311567	0.988107	0.920381	-1.14927	-1.04804	-4.61156	-4.8499	1.46501	-0.74672	0.938825	-0.509745
1368111_at	Abtb2				7.49058	7.61785	pm	0.00330298	-0.0308031	0.981359	0.539965	0.999832	0.968266	0.0238842	-0.627506	-4.9428	-5.11037	0.0174854	-0.447125	0.541884	-0.683706
1368112_at	NA				2.90006	5.63842	pp	0.642433	0.0571056	0.205235	0.235452	0.984752	0.89984	1.34364	1.23716	-4.50283	-4.69737	1.7226	-1.25026	1.03068	-0.33556
1368113_at	Tff2				4.91141	4.86843	mp	-0.564101	0.0606897	0.424036	0.288292	0.989428	0.916851	-0.829205	1.10178	-4.76359	-4.8086	1.29542	-1.77239	0.94197	-0.38207
1368114_at	Fgf13				13.2298	12.3544	mp	-0.0923168	0.0283025	0.264637	0.711972	0.986058	0.990007	-1.17331	0.376443	-4.59871	-5.20733	0.662422	-0.220492	0.361638	-0.369169
1368115_at	Cldn3		MR		5.19496	7.70757	mm	-0.508732	-0.168263	0.107084	0.0534617	0.984752	0.833235	-1.74949	-2.09981	-4.24767	-3.79992	1.71419	-0.39673	1.91467	0.26221
1368116_a_at	Rps6kb1				7.12263	6.49931	pp	0.173344	0.0912205	0.305864	0.210637	0.988598	0.896716	1.07214	1.30905	-4.65155	-4.63433	0.821399	-0.421101	1.18485	-0.78221
1368117_at	Gphn				10.4454	9.62699	pp	0.0520637	0.0252189	0.357221	0.545323	0.988598	0.968796	0.95955	0.619124	-4.70624	-5.11435	0.519469	-0.051484	0.564686	-0.34216
1368118_at	Bcl10				9.43314	8.56884	mp	-0.0444335	0.0141245	0.618273	0.826945	0.992967	0.991282	-0.512243	0.222559	-4.87263	-5.24331	0.308029	-0.679369	0.202728	-0.815562
1368119_at	Inpp5j		MR		9.67495	9.40151	pp	0.149042	0.116879	0.106878	0.0379483	0.984752	0.800647	1.75065	2.28066	-4.24691	-3.5836	0.976165	0.260488	1.75868	0.774463
1368120_at	Nell1				10.4045	9.79109	pp	0.0885738	0.164964	0.28004	0.0523943	0.988107	0.830907	1.13418	2.11058	-4.61954	-3.78722	0.640338	-0.344208	1.90354	0.19387
1368121_at	Akr7a3				7.78947	7.30228	pm	0.0942493	-0.101434	0.516632	0.405311	0.992967	0.945289	0.669329	-0.856825	-4.8243	-4.98265	0.488782	-0.929628	0.983914	-0.493776
1368122_at	Rnf103				10.1258	9.55878	pp	0.0396072	0.072798	0.485011	0.228029	0.992967	0.898738	0.72175	1.25801	-4.80563	-4.67936	0.397588	-0.429821	1.07813	-0.06612
1368123_at	Igf1r	Gene candidate	MR	MR	8.35164	7.89528	pp	0.250212	0.228388	0.0123366	0.00520622	0.984752	0.744494	2.96923	3.2781	-3.41426	-2.33707	1.49077	0.76327	2.59365	1.44199
1368124_at	Dusp5				7.82377	7.48997	mm	-0.234957	-0.243029	0.163491	0.0864868	0.984752	0.849816	-1.48966	-1.83732	-4.41473	-4.10056	1.10379	-0.27442	2.12856	0.30024
1368125_at	Slc12a4				6.84685	6.9403	pp	0.277613	0.0204743	0.214264	0.762911	0.984752	0.991238	1.31537	0.307327	-4.51929	-5.22574	1.13018	-0.47297	0.283697	-0.640462
1368126_at	Aacs				8.53019	8.24848	mm	-0.0673816	-0.0251167	0.485875	0.664883	0.992967	0.983256	-0.720289	-0.442067	-4.80617	-5.1865	0.442062	-0.596278	0.390503	-0.670617
1368127_at	Neu2				7.75431	7.1854	mp	-0.013534	0.0282349	0.947263	0.868552	0.999707	0.994042	-0.0676179	0.168419	-4.94171	-5.25162	0.0587599	-0.705137	0.230397	-1.63397
1368128_at	Pla2g2a				2.97564	6.03422	pm	0.449001	-0.0899954	0.338441	0.257454	0.988598	0.904186	0.999252	-1.17822	-4.68747	-4.74703	1.26211	-0.98893	1.11007	-0.25225
1368129_at	Sfmbt1				7.86732	7.51636	pp	0.0743044	0.071779	0.598389	0.118831	0.992967	0.860503	0.541818	1.6565	-4.86443	-4.29564	0.392404	-0.598761	1.33395	0.816574
1368130_at	Aldh3a1				3.90572	5.22706	pp	0.990951	0.0530004	0.169813	0.429502	0.984752	0.949582	1.46565	0.812466	-4.42954	-5.01013	2.2182	-1.05195	0.735524	-0.835076
1368131_at	Capn6				5.70557	6.13521	mp	-0.622439	0.0493895	0.273496	0.491864	0.988107	0.960198	-1.1506	0.704967	-4.61086	-5.07126	1.58319	-1.70748	0.65556	-0.90213
1368132_at	Tob1				10.4639	9.49934	pp	0.0321314	0.0123918	0.673531	0.830617	0.992967	0.991908	0.432397	0.217755	-4.8926	-5.24414	0.248472	-0.23796	0.193192	-0.897748
1368133_at	Mpdz				9.69817	8.7855	pp	0.11549	0.157891	0.400341	0.0585318	0.988598	0.841539	0.873696	2.05123	-4.74477	-3.85688	0.615687	-0.779503	1.84564	-0.18751
1368134_a_at	Il4ra				3.13795	7.00645	mp	-0.20962	0.0112939	0.426156	0.854294	0.989428	0.993067	-0.825306	0.186904	-4.7652	-5.24904	0.792489	-1.04089	0.168107	-1.29102
1368135_at	Ninj2				8.59869	8.03286	mm	-0.2402	-0.104489	0.102536	0.347309	0.984752	0.928256	-1.77544	-0.970928	-4.23043	-4.90616	1.2037	-0.22604	1.06419	-0.61646
1368136_at	Tmpo				8.95455	8.14091	pp	0.0949021	0.10101	0.219083	0.123563	0.984752	0.863913	1.30068	1.63377	-4.52776	-4.31934	0.711467	-0.214847	1.3942	0.10233
1368137_at	Mapt				11.1219	10.7319	pp	0.0645751	0.0134828	0.423554	0.773554	0.989428	0.991238	0.830092	0.293092	-4.76323	-5.22908	0.475944	-0.38711	0.257245	-0.477998
1368138_at	Mapt				11.3835	10.8129	pp	0.000915149	0.0162013	0.990955	0.763967	0.999832	0.991238	0.011588	0.305912	-4.94292	-5.22608	0.00681342	-0.666313	0.267984	-1.12036
1368139_s_at	Alpl				3.83703	6.05079	pp	0.335586	0.115282	0.482523	0.133424	0.992967	0.867147	0.725961	1.58871	-4.80408	-4.36574	0.939061	-1.04047	1.43721	-0.351
1368140_at	Wnk1				2.45216	5.24171	mm	-0.515654	-0.141122	0.248943	0.105262	0.984752	0.855475	-1.21507	-1.72633	-4.57597	-4.22163	1.47766	-0.66944	1.62384	0.11476
1368141_at	Cnbp				12.5672	11.7291	mm	-0.0302328	-0.0165153	0.559719	0.722071	0.992967	0.990332	-0.600842	-0.362599	-4.84681	-5.21131	0.344984	-0.06903	0.318285	-0.334532
1368142_at	Anxa7				8.23575	7.6709	pp	0.0650783	0.0430181	0.488713	0.46362	0.992967	0.955878	0.715507	0.752545	-4.80792	-5.04517	0.434635	-0.830495	0.65915	-1.10848
1368143_at	Anxa7				8.958	8.06874	mp	-0.051447	0.031651	0.555881	0.597181	0.992967	0.974687	-0.606819	0.540167	-4.84493	-5.14936	0.360978	-0.494195	0.479119	-0.888641
1368144_at	Rgs2				9.86234	9.54731	pm	0.0279791	-0.0159947	0.827655	0.886054	0.997839	0.995902	0.222779	-0.145811	-4.92947	-5.25441	0.156106	-0.349035	0.163927	-1.05639
1368145_at	Pcp4				12.1703	11.4813	pp	0.0392235	0.100183	0.810591	0.45411	0.997839	0.955189	0.245299	0.76896	-4.92661	-5.03581	0.191576	-0.886624	0.925003	-1.30017
1368146_at	Dusp1				9.73302	9.33999	pp	0.016918	0.0236946	0.901238	0.877119	0.999237	0.995537	0.126894	0.157342	-4.93857	-5.25303	0.0913589	-0.833486	0.204575	-1.86304
1368147_at	Dusp1				7.43573	6.80676	pp	0.118914	0.042074	0.469471	0.751565	0.992967	0.991238	0.748279	0.322575	-4.79571	-5.222	0.576082	-0.799738	0.39164	-1.75897
1368148_at	Ngfr				3.03968	4.63433	mm	-0.432592	-0.00561822	0.553122	0.911337	0.992967	0.996121	-0.611129	-0.113288	-4.84357	-5.25772	0.980274	-1.66152	0.0990893	-0.314431
1368149_at	Hif1a				4.18635	7.27642	mm	-0.472492	-0.0432348	0.299001	0.385469	0.988402	0.939646	-1.08822	-0.894529	-4.64337	-4.95829	1.34625	-0.27215	0.762254	-0.025838
1368150_at	Slc27a2				7.26699	7.2495	mp	-0.208293	0.0161754	0.128562	0.793125	0.984752	0.991238	-1.63887	0.267077	-4.32016	-5.23478	1.08967	-0.23836	0.240131	-0.59096
1368151_at	Matr3				12.9545	12.7009	mp	-0.0424737	0.02473	0.495327	0.610403	0.992967	0.977074	-0.704426	0.520607	-4.81194	-5.15733	0.386463	-0.141752	0.451935	-0.673895
1368152_at	Zdhhc7				9.54701	8.92504	mm	-0.0645218	-0.0307723	0.310844	0.569893	0.988598	0.969905	-1.06063	-0.581244	-4.65734	-5.13171	0.56849	-0.257481	0.505487	-1.15553
1368153_a_at	Nelf				12.7915	11.9997	mp	-0.00947768	0.0197671	0.906584	0.769436	0.999421	0.991238	-0.119988	0.298592	-4.93903	-5.22781	0.0705158	-0.384416	0.275129	-0.682971
1368154_at	Gucy1a3				9.68974	9.10906	mm	-0.0431668	-0.108354	0.774188	0.461804	0.99767	0.955878	-0.293815	-0.755662	-4.91955	-5.04341	0.220594	-0.47304	0.950885	-0.927005
1368155_at	Cyp2c12				1.24247	3.49608	pm	0.886851	-0.0299767	0.241713	0.655413	0.984752	0.981542	1.23501	-0.4555	-4.56493	-5.18183	1.949	-0.85758	0.417791	-1.12527
1368156_at	Camkk1				11.0692	10.2852	pp	0.0945704	0.120175	0.473154	0.285862	0.992967	0.91593	0.741943	1.10758	-4.79811	-4.80405	0.517013	-0.913597	1.21234	-1.5409
1368157_at	Stmn3				13.2369	12.6409	mm	-0.0473255	-0.0177624	0.627211	0.808044	0.992967	0.991238	-0.499104	-0.247375	-4.87613	-5.23875	0.310086	-0.362202	0.234212	-0.641858
1368158_at	Scfd1				10.0284	9.30486	mp	-0.0298213	0.0203319	0.64213	0.734257	0.992967	0.991016	-0.477375	0.345992	-4.88174	-5.21589	0.265313	-0.341103	0.308466	-0.716844
1368159_at	Abcb6				8.52272	8.28181	pp	0.0412963	0.0330772	0.843191	0.559535	0.997839	0.968796	0.20238	0.597103	-4.93182	-5.12457	0.177348	-1.33967	0.52264	-0.86038
1368160_at	Igfbp1				2.58388	4.49144	pm	0.0872436	-0.031161	0.849042	0.623331	0.997839	0.978261	0.194722	-0.501681	-4.93264	-5.16477	0.250646	-0.835284	0.452026	-0.788814
1368161_a_at	Ahsg				5.35389	4.96258	pm	0.150003	-0.0880294	0.705779	0.170275	0.992967	0.881389	0.38716	-1.44207	-4.90249	-4.51097	0.462637	-1.00303	1.24064	-0.32922
1368162_at	Cst6	Gene candidate	MR	MR	8.95168	8.08132	pp	0.222844	0.150561	0.0391486	0.0601771	0.984752	0.844176	2.32989	2.03629	-3.84975	-3.87428	1.30111	0.451147	1.80478	0.831482
1368163_at	Dpp4				5.98101	4.97498	pp	0.060792	0.0875937	0.83094	0.402087	0.997839	0.944164	0.218458	0.862865	-4.92998	-4.97881	0.22237	-0.85778	0.925039	-1.1815
1368164_at	Blvra				9.27867	8.3442	mm	-0.0156972	-0.0351168	0.857971	0.511458	0.997839	0.962468	-0.183059	-0.67291	-4.93384	-5.08796	0.110365	-0.287804	0.58226	-0.278561
1368165_at	Prps1				11.4714	10.7071	pp	0.0383946	0.0033108	0.646723	0.955093	0.992967	0.996463	0.470734	0.0572825	-4.88341	-5.26147	0.277654	-0.2369	0.0510421	-0.85553
1368166_at	Arl2				9.15497	8.37854	pp	0.0404741	0.0141753	0.722464	0.820446	0.994961	0.991238	0.36409	0.231074	-4.90712	-5.2418	0.241703	-0.960887	0.208535	-1.43728
1368167_at	Ctse				6.33543	5.50891	pp	0.00158994	0.169136	0.993049	0.0443635	0.999832	0.815531	0.00890471	2.19878	-4.94293	-3.68231	0.00733181	-0.542729	1.95877	0.4446
1368168_at	Slc34a2				3.97323	3.93512	pm	0.294539	-0.100453	0.710115	0.21588	0.993514	0.897225	0.381144	-1.29332	-4.90372	-4.64834	0.641846	-1.7888	1.21977	-0.3599
1368169_at	Pick1				8.97942	8.48849	mm	-0.0500076	-0.0591265	0.710099	0.30213	0.993514	0.919418	-0.381166	-1.06946	-4.90372	-4.83364	0.271625	-0.64633	0.916638	-0.289332
1368170_at	Slc6a1	Gene candidate	MR	MR	12.1247	11.4669	pp	0.167144	0.136416	0.0363521	0.011868	0.984752	0.774288	2.3714	2.87073	-3.82091	-2.84941	1.17267	0.360997	2.05958	1.13927
1368171_at	Lox				5.50368	4.12138	pp	0.0985291	0.100753	0.674256	0.128078	0.992967	0.86683	0.431369	1.61277	-4.89283	-4.34106	0.397726	-0.573887	1.38266	-0.61329
1368172_a_at	Lox				4.14476	3.72938	mm	-0.166126	-0.0692512	0.82476	0.263695	0.997839	0.904517	-0.22659	-1.16221	-4.929	-4.76019	0.372461	-1.21255	1.009	-0.89293
1368173_at	Nop58		MR		9.98068	8.98637	pp	0.140216	0.139622	0.0961463	0.00935388	0.984752	0.774288	1.81372	2.98891	-4.20484	-2.70036	0.971782	0.435199	2.1116	1.39137
1368174_at	Egln3				8.73121	8.08952	mm	-0.10367	-0.124174	0.368802	0.254741	0.988598	0.903618	-0.935806	-1.18527	-4.71718	-4.74119	0.609159	-0.575521	1.27336	-1.45496
1368175_at	Zhx1				9.53138	8.95642	pp	0.0623901	0.0563256	0.52505	0.475084	0.992967	0.95815	0.655697	0.733027	-4.82896	-5.05606	0.405963	-0.683097	0.704	-0.92802
1368176_at	Rara				6.35493	6.81702	mm	-0.835903	-0.0527242	0.0949407	0.422876	0.984752	0.947855	-1.8212	-0.824451	-4.19982	-5.00283	2.22631	-0.44957	0.741549	-0.535711
1368177_at	Acsl3				11.9426	10.9284	pp	0.100192	0.0716118	0.152317	0.307445	0.984752	0.92	1.5341	1.05734	-4.38699	-4.84287	0.80049	0.570598	0.959249	-0.314081
1368178_at	Pdzk1	Gene candidate	MR	MR	3.20704	3.96043	mm	-1.26292	-0.11322	0.0144265	0.0279708	0.984752	0.787302	-2.88305	-2.43839	-3.47133	-3.39052	3.19926	1.23294	1.81664	1.08121
1368179_at	Crlf2				7.63827	7.55581	mm	-0.0214727	-0.000924402	0.850744	0.983592	0.997839	0.99875	-0.192497	-0.020919	-4.93288	-5.26259	0.128285	-0.514054	0.0186227	-0.446006
1368180_s_at	Gsta2 /// LOC494499				5.16845	6.48016	pp	0.565558	0.0121665	0.203416	0.81167	0.984752	0.991238	1.34946	0.242603	-4.49941	-5.23966	1.6201	-0.94373	0.211904	-0.813296
1368181_at	Mthfd1				9.55272	8.76086	pp	0.0874779	0.0908976	0.255853	0.125969	0.984752	0.86476	1.19643	1.62249	-4.58618	-4.33102	0.659546	0.116815	1.3473	0.21472
1368182_at	Acsl6				10.167	9.59895	pp	0.132507	0.0580878	0.228732	0.369553	0.984752	0.934945	1.27204	0.925732	-4.54412	-4.93744	0.793319	-0.027563	0.824652	-0.818368
1368183_at	Plcg1				9.3435	8.92666	pp	0.0155407	0.121274	0.837133	0.0674499	0.997839	0.849816	0.210324	1.97444	-4.93093	-3.94577	0.121241	-0.481449	1.64272	-0.18961
1368184_at	Psmd9				9.12856	8.57447	mm	-0.197061	-0.029683	0.0110751	0.577554	0.984752	0.972183	-3.02865	-0.56961	-3.37532	-5.13683	1.36917	0.984896	0.494672	-0.825818
1368185_at	NA				10.0954	9.4677	pp	0.0995781	0.037573	0.230771	0.408162	0.984752	0.945764	1.26611	0.851508	-4.54748	-4.98601	0.710493	-0.211057	0.73494	-0.36638
1368186_a_at	Syk				6.81782	6.47333	pm	0.119768	-0.00590287	0.4588	0.901238	0.992967	0.995902	0.766816	-0.126261	-4.7886	-5.2565	0.585274	-0.549546	0.110838	-0.667065
1368187_at	Gpnmb				8.5101	7.92139	mm	-0.062428	-0.00587659	0.595946	0.95597	0.992967	0.996463	-0.545487	-0.0561625	-4.86338	-5.26152	0.36505	-0.405592	0.061863	-1.29694
1368188_at	Hpd				6.11332	5.93354	mm	-0.0701706	-0.00976953	0.751492	0.904694	0.996099	0.995902	-0.324436	-0.121819	-4.91445	-5.25693	0.291913	-0.768877	0.120203	-0.810785
1368189_at	Dhcr7				9.93624	9.14283	pp	0.040105	0.0193652	0.548401	0.726581	0.992967	0.990332	0.618534	0.356441	-4.8412	-5.21304	0.343209	-0.455028	0.312993	-0.745447
1368190_at	Ren				6.25956	6.5473	pm	0.0425886	-0.038962	0.879562	0.480835	0.997839	0.958495	0.154966	-0.723345	-4.93642	-5.06137	0.156867	-1.15073	0.627287	-0.768263
1368191_a_at	Slc22a1				5.0477	5.11598	mm	-0.61775	-0.0454111	0.1965	0.383207	0.984752	0.939372	-1.37199	-0.898909	-4.48611	-4.9554	1.70478	0.28348	0.767289	-0.782061
1368192_at	Cxcr3				5.43389	4.59823	pp	0.0275133	0.0519056	0.904166	0.397476	0.999421	0.942441	0.123112	0.871563	-4.93883	-4.97324	0.112757	-0.747558	0.767128	-0.736932
1368193_at	Slc26a4				6.61845	6.47243	pp	0.187845	0.0263347	0.288439	0.717889	0.988107	0.990332	1.11354	0.368322	-4.63033	-5.20968	0.868571	-0.664949	0.347647	-1.32563
1368194_at	Agpat4				10.3869	9.67876	mp	-0.023603	0.00843756	0.779244	0.902423	0.997764	0.995902	-0.287034	0.124737	-4.92061	-5.25665	0.170442	-0.134911	0.115913	-1.41226
1368195_at	Hspbap1				6.86225	6.74515	mm	-0.030422	-0.135487	0.801629	0.0302048	0.997839	0.787302	-0.257181	-2.39891	-4.925	-3.43917	0.17555	-0.545737	1.88122	0.40206
1368196_at	Clps				6.24206	5.7331	pm	0.0473108	-0.0747202	0.790672	0.156686	0.997839	0.876492	0.27176	-1.49272	-4.92292	-4.46184	0.220739	-0.975011	1.22398	-0.22893
1368197_at	Oprk1				3.99925	4.79091	pm	1.25743	-0.0229799	0.0432793	0.743562	0.984752	0.991238	2.27352	-0.333379	-3.88893	-5.21923	2.95974	-0.25897	0.31099	-1.05989
1368198_at	Oprk1				5.04744	5.57242	mm	-0.688273	-0.0569123	0.345668	0.394719	0.988598	0.942301	-0.98379	-0.876795	-4.69485	-4.96986	1.54956	-1.40646	0.790612	-0.242088
1368199_at	Nup88				9.48467	8.88918	pp	0.171027	0.0305671	0.0268145	0.606592	0.984752	0.976781	2.54083	0.526222	-3.70364	-5.15507	1.21775	0.602975	0.466012	-0.748718
1368200_at	Cx3cl1				12.2072	11.5717	pm	0.0613379	-0.0215763	0.426963	0.677985	0.989428	0.9851	0.823826	-0.423618	-4.76581	-5.19268	0.466507	-0.657483	0.368834	-0.304584
1368201_at	Npr1				7.80727	7.66245	mm	-0.276842	-0.0593698	0.12044	0.511529	0.984752	0.962468	-1.67862	-0.672795	-4.29432	-5.08802	1.25573	-0.14797	0.683448	-0.456652
1368202_a_at	Dab2				8.37284	7.59097	mm	-0.1125	-0.0619006	0.34291	0.502005	0.988598	0.961644	-0.989662	-0.688284	-4.69206	-5.08004	0.649707	-0.675153	0.70438	-1.40495
1368203_at	Scnn1a				1.98112	5.04639	mm	-0.0292944	-0.0857795	0.933633	0.253975	0.999707	0.903525	-0.0851353	-1.18727	-4.94098	-4.73952	0.0962534	-1.59952	1.0952	-0.6199
1368204_at	Lig1				8.1837	7.44911	mm	-0.0338086	-0.010029	0.694412	0.871042	0.992967	0.99449	-0.403003	-0.165197	-4.89914	-5.25204	0.240299	-0.601546	0.148786	-1.00201
1368205_at	Cfi				4.58857	4.36232	mm	-0.890764	-0.0570738	0.206264	0.475492	0.984752	0.95815	-1.34037	-0.732337	-4.50474	-5.05644	2.02458	0.24984	0.707107	-1.31523
1368206_at	Acot8				9.15909	8.74842	pm	0.0521266	-0.0169536	0.472237	0.719167	0.992967	0.990332	0.743517	-0.366572	-4.79752	-5.21019	0.416263	0.044185	0.320831	-0.889369
1368207_at	Fxyd5				8.26107	7.74871	pp	0.160796	0.164703	0.217797	0.0669467	0.984752	0.849816	1.30458	1.97852	-4.52552	-3.94109	0.872953	-0.484327	1.84703	0.11228
1368208_at	Nat8b				7.12563	6.80664	mm	-0.236198	-0.0473293	0.0622213	0.525028	0.984752	0.966158	-2.06731	-0.651123	-4.03194	-5.0989	1.27243	0.612856	0.614258	-0.961452
1368209_at	Pdzk1ip1				5.45545	5.40138	mp	-0.185058	0.0128927	0.752707	0.831331	0.996201	0.992028	-0.322789	0.216822	-4.91474	-5.2443	0.468906	-0.565294	0.194201	-0.989249
1368210_at	Il24				5.03723	5.726	pm	0.390747	-0.0219706	0.304486	0.782529	0.988598	0.991238	1.07534	-0.281136	-4.64992	-5.23177	1.21883	-0.8439	0.274328	-0.331533
1368211_at	Rps14		MR		14.2474	13.7448	mm	-0.119293	-0.0306854	0.0682202	0.444211	0.984752	0.953318	-2.01435	-0.786278	-4.06843	-5.02574	0.983164	0.333658	0.736567	-0.220063
1368212_at	Sfrs11				10.8595	9.81907	pp	0.035193	0.0220615	0.577672	0.649465	0.992967	0.980242	0.573178	0.463983	-4.85528	-5.17882	0.316884	-0.407036	0.403555	-0.51618
1368213_at	Por				9.19424	8.69462	pm	0.0629239	-0.0135766	0.593859	0.849919	0.992967	0.993067	0.548626	-0.19259	-4.86248	-5.24819	0.367458	-0.571072	0.181305	-0.943485
1368214_at	Smad2				9.0265	8.21355	mm	-0.0369317	-0.0462463	0.623377	0.517834	0.992967	0.963853	-0.504729	-0.662633	-4.87464	-5.09316	0.288259	-0.282769	0.616173	-0.693827
1368215_at	Tpp1				10.6091	10.1001	pp	0.115575	0.126447	0.306803	0.137629	0.988598	0.867413	1.06995	1.57036	-4.65265	-4.3844	0.684814	0.003796	1.481	0.39607
1368216_at	Rab28				11.8637	11.1817	mm	-0.0416054	-0.0119988	0.593594	0.830326	0.992967	0.991869	-0.549026	-0.218136	-4.86237	-5.24408	0.31603	-0.476624	0.192348	-0.673225
1368217_at	Ralbp1				10.2903	9.47886	mm	-0.0259558	-0.0594411	0.692602	0.192441	0.992967	0.890831	-0.405535	-1.36619	-4.89859	-4.58237	0.226485	-0.432107	1.13252	-0.16666
1368218_at	Ralbp1				7.76193	6.89401	mm	-0.144585	-0.117018	0.251787	0.0791169	0.984752	0.849816	-1.20735	-1.88684	-4.58021	-4.04528	0.801945	-0.092664	1.58457	-0.45483
1368219_at	Clcn2				8.97147	8.49013	mp	-0.0247482	0.0113771	0.860137	0.904391	0.997839	0.995902	-0.180235	0.122208	-4.93412	-5.25689	0.131424	-0.29098	0.128019	-0.420228
1368220_at	Gtf2b				10.0178	9.60727	pp	0.0411081	0.0217443	0.544727	0.689857	0.992967	0.987693	0.624321	0.407032	-4.83934	-5.19802	0.347145	-0.329033	0.356179	-0.799071
1368221_at	Nr3c1				10.6887	9.96016	pp	0.0894825	0.0117165	0.237303	0.834744	0.984752	0.992028	1.2474	0.212363	-4.55801	-5.24505	0.6816	-0.034721	0.18737	-0.686482
1368222_at	Nr3c1				6.84154	5.91069	mm	-0.0748969	-0.0123533	0.792398	0.911987	0.997839	0.996121	-0.269459	-0.112454	-4.92325	-5.25779	0.273976	-1.75984	0.126525	-1.13767
1368223_at	Adamts1				6.82698	6.02047	pp	0.164921	0.0286644	0.25408	0.82914	0.984752	0.991569	1.20118	0.219687	-4.58359	-5.24381	0.848245	-0.276545	0.267038	-0.292225
1368224_at	Serpina3n				5.13964	3.88332	pp	0.373857	0.00943884	0.236981	0.855365	0.984752	0.993067	1.24832	0.185513	-4.55749	-5.24924	1.27613	-0.71392	0.16226	-1.24707
1368225_at	Exoc2				9.75868	8.63858	mm	-0.00671559	-0.00334053	0.906622	0.9407	0.999421	0.996259	-0.11994	-0.0756746	-4.93904	-5.26051	0.0675427	-0.409474	0.0673656	-0.350554
1368226_at	RGD620382				8.10742	7.73293	pp	0.127904	0.0232623	0.280934	0.747426	0.988107	0.991238	1.13196	0.328157	-4.62071	-5.22058	0.73611	-0.078078	0.309019	-0.359851
1368227_at	Slc28a2				6.27634	5.66527	mm	-0.326054	-0.03965	0.34301	0.743265	0.988598	0.991238	-0.98945	-0.333781	-4.69216	-5.21913	1.07258	-1.05755	0.388233	-1.04443
1368228_at	Zranb2				11.546	10.7585	pp	0.0307127	0.0107539	0.623606	0.836029	0.992967	0.992028	0.504393	0.210685	-4.87473	-5.24533	0.279572	-0.28256	0.184247	-0.338048
1368229_at	Sip1				8.92207	8.21412	mm	-0.0286586	-0.0509912	0.667565	0.360902	0.992967	0.933784	-0.440867	-0.943079	-4.89063	-4.92558	0.246418	-0.272701	0.810241	-0.829759
1368230_a_at	Ndufaf3				10.5672	10.1997	pp	0.0119445	0.00629961	0.875005	0.917466	0.997839	0.996121	0.160883	0.105424	-4.93591	-5.25839	0.0929106	-0.454015	0.0946259	-0.651612
1368231_at	Stat5a			MR	8.00559	7.47345	mm	-0.242451	-0.105057	0.124341	0.158746	0.984752	0.877055	-1.65924	-1.48481	-4.30695	-4.46959	1.17434	0.07827	1.3386	0.17877
1368232_at	Mvk				8.76401	8.36819	pp	0.0713043	0.0653318	0.489468	0.389407	0.992967	0.939671	0.714238	0.886944	-4.80838	-4.96326	0.449593	-0.430356	0.834347	-0.824023
1368233_at	Gtf2f2				8.36308	7.67813	pp	0.0968715	0.05566	0.236977	0.379354	0.984752	0.938063	1.24833	0.906411	-4.55749	-4.95042	0.698292	-0.183835	0.803153	-0.805407
1368234_at	Prep				8.65214	8.02286	pp	0.0906402	0.0681003	0.338237	0.391029	0.988598	0.940568	0.999692	0.883836	-4.68726	-4.96529	0.598935	-0.460695	0.845514	-0.730446
1368235_at	Clk3				8.76738	8.73849	mm	-0.0342356	-0.0258439	0.816909	0.601724	0.997839	0.975803	-0.236946	-0.533423	-4.9277	-5.15214	0.176681	-0.500983	0.462387	-0.744363
1368236_at	Mep1a		MR		5.77268	4.77062	mm	-0.238383	-0.203197	0.158641	0.022977	0.984752	0.787302	-1.50862	-2.5388	-4.40294	-3.26602	1.11756	-0.18707	2.24663	1.02081
1368237_at	Tnmd				5.54111	4.7946	pp	0.14342	0.0732738	0.600216	0.448399	0.992967	0.954048	0.539081	0.778923	-4.86521	-5.03004	0.533953	-0.671157	0.810224	-1.33371
1368238_at	Reg3b				5.41188	4.59714	mp	-0.089761	0.00337509	0.80725	0.959838	0.997839	0.996727	-0.249725	0.0512229	-4.92602	-5.26173	0.288119	-1.949	0.0472249	-0.902891
1368239_at	Lrp3				8.8558	8.58719	pm	0.024294	-0.0566117	0.711368	0.336694	0.993646	0.924258	0.379408	-0.993213	-4.90407	-4.89027	0.212072	-0.245536	0.860242	-0.234058
1368240_a_at	Prkcb				11.6694	10.8235	pp	0.0579009	0.00453197	0.644517	0.958825	0.992967	0.996608	0.473921	0.0525159	-4.88261	-5.26168	0.326729	-0.38823	0.053342	-0.974048
1368241_a_at	Flot1				10.7011	10.2978	mm	-0.056569	-0.00943195	0.654166	0.85823	0.992967	0.993114	-0.460018	-0.181795	-4.88605	-5.24978	0.318139	-0.747801	0.159218	-0.536882
1368242_at	Kcnb1				10.7446	10.0039	mm	-0.0412215	-0.0405305	0.655553	0.541524	0.992967	0.968478	-0.458027	-0.625062	-4.88653	-5.11154	0.27944	-0.084341	0.568313	-0.387931
1368243_at	Amhr2				6.55524	5.65244	pm	0.00782429	-0.119566	0.958727	0.0634598	0.999707	0.849816	0.0529017	-2.00757	-4.94219	-3.90759	0.0399182	-0.801446	1.6499	0.709861
1368244_at	As3mt				7.97711	7.35825	mm	-0.0307889	-0.0114293	0.759035	0.82173	0.996495	0.991282	-0.314224	-0.229391	-4.91621	-5.2421	0.198477	-0.542822	0.20038	-0.781844
1368245_at	Upb1				1.85042	4.05324	pp	0.564569	0.000305034	0.351136	0.996023	0.988598	0.999885	0.972246	0.00507042	-4.7003	-5.26276	1.39634	-0.82993	0.00455885	-0.747083
1368246_at	Ap3m2				10.0912	9.30543	mp	-0.0396209	0.0610883	0.6848	0.398521	0.992967	0.942589	-0.416486	0.869585	-4.89619	-4.97451	0.259603	-0.673173	0.80491	-0.64159
1368247_at	Hspa1a /// Hspa1b				8.77453	8.36839	pp	0.206571	0.210279	0.350447	0.268523	0.988598	0.906809	0.973693	1.15002	-4.69962	-4.77012	0.852184	-0.812106	1.60459	-1.33175
1368248_at	Cds1				11.0954	10.8069	mm	-0.0945152	-0.0339783	0.334412	0.677524	0.988598	0.984871	-1.00798	-0.424264	-4.68327	-5.19247	0.611371	-0.556289	0.416972	-0.672298
1368249_at	Klf15				9.80207	8.8192	pp	0.0946727	0.0549115	0.218566	0.380918	0.984752	0.9384	1.30224	0.903361	-4.52687	-4.95245	0.7115	-0.212971	0.798324	-0.751926
1368250_at	Tekt1				7.14672	6.68841	mp	-0.15644	0.0280146	0.354677	0.605787	0.988598	0.976781	-0.964837	0.527412	-4.70377	-5.15459	0.743658	-0.716492	0.459664	-0.743716
1368251_at	Jak3				7.69147	7.61897	pp	0.0678646	0.0235625	0.671263	0.813939	0.992967	0.991238	0.435613	0.239619	-4.89185	-5.24022	0.335132	-0.830848	0.256676	-1.32249
1368252_at	Kbtbd10				4.76685	3.73318	pm	0.76279	-0.0123689	0.230058	0.818955	0.984752	0.991238	1.26818	-0.233031	-4.54631	-5.24144	1.82931	-0.07906	0.20443	-0.86757
1368253_at	Gamt				11.0328	10.0781	mm	-0.0916327	-0.0679268	0.365415	0.462764	0.988598	0.955878	-0.942695	-0.754014	-4.71403	-5.04434	0.581645	-0.388084	0.770779	-0.536691
1368254_a_at	Sphk1				5.93883	5.79132	mm	-0.099365	-0.100085	0.623669	0.155916	0.992967	0.876492	-0.504301	-1.4957	-4.87476	-4.45892	0.432511	-0.389331	1.32118	-0.0857
1368255_at	Ntm				11.1121	10.4337	mm	-0.0400152	-0.0212785	0.765953	0.822714	0.996981	0.991282	-0.304889	-0.228101	-4.91776	-5.24233	0.21758	-0.448974	0.238977	-0.527101
1368256_at	Serpini1				12.1268	11.3829	mp	-0.020399	0.0236041	0.877269	0.819843	0.997839	0.991238	-0.157943	0.231866	-4.93616	-5.24166	0.112107	-0.236348	0.252122	-0.783778
1368257_at	Psg19				4.59811	4.5784	pm	0.992603	-0.024712	0.0611305	0.58504	0.984752	0.972926	2.07745	-0.558322	-4.02493	-5.14171	2.54826	-0.04248	0.489892	-0.375011
1368258_at	Apln				9.16744	8.63583	mm	-0.0742987	-0.015625	0.632968	0.836393	0.992967	0.992028	-0.49069	-0.210211	-4.87833	-5.24541	0.372156	-0.699014	0.201538	-0.643809
1368259_at	Ptgs1				7.34817	6.96929	pp	0.155311	0.0802069	0.124557	0.226628	0.984752	0.898738	1.65818	1.262	-4.30764	-4.67588	0.966108	0.181814	1.11046	0.10976
1368260_at	Aurkb				5.41975	4.60892	pm	0.261923	-0.133992	0.410592	0.134216	0.989428	0.867147	0.854236	-1.58521	-4.7531	-4.36931	0.898419	-1.01275	1.52375	0.10529
1368261_at	Nrxn3				9.05181	8.88505	pp	0.0556423	0.0634974	0.58721	0.288462	0.992967	0.916851	0.558669	1.10138	-4.85957	-4.80892	0.353135	-0.522404	0.951225	-0.631855
1368262_at	Phlpp1				10.0145	9.16547	pp	0.150428	0.086083	0.244949	0.331792	0.984752	0.923903	1.22602	1.00367	-4.56992	-4.8827	0.822254	0.377856	0.997105	-0.403505
1368263_a_at	Mobp				12.3199	11.8062	mm	-0.149204	-0.132431	0.144665	0.229794	0.984752	0.899634	-1.56619	-1.253	-4.36673	-4.6837	0.924596	0.1027	1.34757	-0.64615
1368264_at	Pex6				8.46931	7.87783	mm	-0.14744	-0.0365067	0.210865	0.496716	0.984752	0.960658	-1.3259	-0.69696	-4.51318	-5.0755	0.847341	-0.491419	0.602743	-0.964957
1368265_at	Cyp2t1				5.74122	5.65367	pp	0.479638	0.0873206	0.452371	0.185777	0.992967	0.887528	0.778116	1.38822	-4.78419	-4.56192	1.15934	-1.28314	1.20908	-0.66365
1368266_at	Arg1				7.34374	6.28944	pp	0.28905	0.448127	0.416183	0.247313	0.989428	0.902391	0.84376	1.20488	-4.75752	-4.7248	0.937483	-1.2769	2.37725	-2.69467
1368267_at	Pomt1				8.83107	8.46529	mp	-0.0173948	0.0153752	0.871537	0.803921	0.997839	0.991238	-0.165391	0.25281	-4.93551	-5.23768	0.107629	-0.491382	0.227585	-0.587721
1368268_at	Tdg				8.74655	8.41971	mp	-0.0228532	0.0140894	0.846631	0.791066	0.997839	0.991238	-0.197877	0.269805	-4.93231	-5.23421	0.133793	-0.583415	0.236149	-0.496208
1368269_at	Lgals4				4.81393	5.53706	pm	0.369494	-0.130248	0.473225	0.0885594	0.992967	0.849816	0.741821	-1.82407	-4.79816	-4.11522	0.995296	-1.0216	1.617	0.43445
1368270_at	Apobec1				5.37854	4.65675	mm	-0.429783	-0.1784	0.20591	0.203208	0.984752	0.894978	-1.3415	-1.33188	-4.50408	-4.61376	1.41096	-0.95339	1.5909	-1.00915
1368271_a_at	Fabp4				4.21654	4.25898	pm	0.41229	-0.0524175	0.52496	0.573896	0.992967	0.971182	0.655843	-0.575154	-4.82891	-5.1344	0.990425	-0.638835	0.593497	-1.60285
1368272_at	Got1				11.8724	11.3562	mm	-0.0480998	-0.0344673	0.640447	0.644357	0.992967	0.979689	-0.479814	-0.471296	-4.88112	-5.17618	0.304715	-0.405641	0.447512	-0.856138
1368273_at	Mapk6				9.88206	9.43608	mm	-0.0413572	-0.0364282	0.67448	0.585996	0.992967	0.973186	-0.431052	-0.556884	-4.89291	-5.14232	0.269459	-0.579214	0.508622	-0.959278
1368274_at	Dbnl				10.1523	9.49388	pm	0.0780925	-0.00953656	0.257985	0.839926	0.984752	0.992148	1.19077	-0.205602	-4.58927	-5.24616	0.639345	-0.107315	0.180515	-0.842345
1368275_at	Sc4mol				12.2535	11.4335	mp	-0.0366894	0.0154261	0.566132	0.77837	0.992967	0.991238	-0.590905	0.286671	-4.84989	-5.23054	0.326683	-0.386287	0.251715	-0.616509
1368276_at	Syp				12.0522	11.3667	pp	0.100184	0.116105	0.338658	0.133414	0.988598	0.867147	0.998784	1.58875	-4.68769	-4.3657	0.622316	-0.347975	1.44109	0.19159
1368277_at	Ppp3ca				14.0097	13.4259	mp	-0.100061	0.0107446	0.28377	0.90964	0.988107	0.995947	-1.12496	0.115467	-4.62438	-5.25752	0.664742	-0.459618	0.120938	-1.00393
1368278_at	Lgals2				1.48211	4.10385	mm	-0.414058	-0.069371	0.476219	0.414793	0.992967	0.946789	-0.736692	-0.839237	-4.80008	-4.9937	1.04973	-1.36784	0.826268	-1.24334
1368279_at	NA				7.74441	7.12936	pp	0.0458903	0.0169328	0.707345	0.86855	0.99307	0.994042	0.384985	0.168422	-4.90293	-5.25162	0.26311	-0.639125	0.182239	-0.842701
1368280_at	Ctsc				5.26086	5.85534	pp	0.686588	0.110338	0.3162	0.150647	0.988598	0.87504	1.04841	1.51642	-4.66344	-4.43847	1.59364	-1.13147	1.37886	-0.06812
1368281_at	Dpep1				5.74248	6.42687	mm	-0.487577	-0.0453214	0.437315	0.578635	0.990342	0.972536	-0.804993	-0.567976	-4.77349	-5.13754	1.1879	-0.36823	0.555792	-0.547628
1368282_at	Dpep1				5.18923	4.29469	pm	0.141431	-0.109106	0.619252	0.0385601	0.992967	0.801254	0.510801	-2.27231	-4.87302	-3.59372	0.516226	-1.2603	1.73006	0.49145
1368283_at	Ehhadh				5.30915	5.5572	pp	0.631341	0.0594416	0.0387868	0.385262	0.984752	0.939646	2.33509	0.894929	-3.84613	-4.95803	2.1232	1.09048	0.812249	-0.563291
1368284_at	Plvap				7.28011	7.16571	pm	0.0583894	-0.00521351	0.798718	0.947932	0.997839	0.996463	0.261048	-0.06643	-4.92446	-5.26103	0.238904	-1.09896	0.0650254	-0.667346
1368285_at	Shbg				7.37492	6.9916	mp	-0.1611	0.0399716	0.179959	0.500705	0.984752	0.961644	-1.42867	0.690413	-4.45211	-5.07893	0.912937	0.100223	0.607826	-1.06774
1368286_at	Slc2a8				9.05623	9.00912	pm	0.0329271	-0.019788	0.715237	0.70805	0.994375	0.98959	0.374055	-0.38184	-4.90515	-5.20574	0.226866	-0.522576	0.333228	-0.559682
1368287_at	Chn1				13.4667	12.56	mm	-0.0633109	-0.0367168	0.34434	0.520611	0.988598	0.964925	-0.986613	-0.65818	-4.69351	-5.09539	0.535342	-0.222814	0.575649	-0.939121
1368288_at	Gc				5.52199	4.99092	mm	-0.132117	-0.0499344	0.588203	0.566336	0.992967	0.969082	-0.557164	-0.586672	-4.86001	-5.12928	0.521644	-0.978146	0.588563	-1.46917
1368289_at	Gc				5.21724	5.13217	pm	0.719424	-0.0434979	0.244168	0.526253	0.984752	0.966158	1.22818	-0.649172	-4.56872	-5.09986	1.75181	-0.93329	0.59586	-0.85585
1368290_at	Cyr61				4.83716	3.44197	mm	-0.0163588	-0.0450913	0.954339	0.341579	0.999707	0.925322	-0.0585326	-0.982898	-4.94202	-4.89766	0.0597664	-1.2216	0.834971	-0.174389
1368291_at	Birc2		MR		9.84847	8.90475	mm	-0.108591	-0.131059	0.146654	0.0128257	0.984752	0.774288	-1.55771	-2.83207	-4.3721	-2.89815	0.824797	0.124795	2.02769	0.91016
1368292_at	Dnm1				13.1316	12.4211	pp	0.00565931	0.0855018	0.940239	0.203659	0.999707	0.894978	0.0766415	1.33047	-4.94135	-4.61503	0.044229	-0.414999	1.17045	-0.01114
1368293_at	Cpz				4.96269	5.75858	mm	-0.359707	-0.075805	0.42815	0.424269	0.989428	0.947855	-0.82165	-0.821922	-4.76671	-5.00438	1.03134	-0.31411	0.846752	-0.816558
1368294_at	Dnase1l3				5.66252	5.54173	mm	-0.360793	-0.0550891	0.230555	0.506765	0.984752	0.962468	-1.26674	-0.680522	-4.54712	-5.08406	1.26231	-0.83794	0.667724	-1.12858
1368295_at	Slco2b1		MR		8.37591	7.83567	pp	0.0919588	0.0925049	0.24797	0.0803952	0.984752	0.849816	1.21772	1.87796	-4.57451	-4.05524	0.676756	-0.152524	1.48838	-0.05547
1368296_at	Slco2b1				7.28205	6.82267	mm	-0.222373	-0.00381237	0.0817248	0.933761	0.984752	0.996259	-1.90943	-0.0845503	-4.14019	-5.25995	1.19884	0.06595	0.0747795	-0.541689
1368297_at	Gata2				5.96688	5.425	pp	0.181317	0.0950802	0.613824	0.0823318	0.992967	0.849816	0.518819	1.86475	-4.87084	-4.07003	0.587678	-0.537892	1.48848	0.00332
1368298_at	Adcy5				8.851	8.16257	pm	0.104611	-0.0204179	0.415454	0.792145	0.989428	0.991238	0.845121	-0.268375	-4.75695	-5.23451	0.579167	-0.398959	0.259322	-0.928298
1368299_at	Gpr83				8.31954	7.45007	pp	0.17049	0.21169	0.193209	0.121405	0.984752	0.861484	1.38294	1.64404	-4.4796	-4.30866	0.921367	-0.499093	1.89989	-1.11013
1368300_at	Adora2a				6.0352	5.54481	pm	0.225395	-0.0204843	0.612179	0.738559	0.992967	0.991238	0.521256	-0.340154	-4.87017	-5.21745	0.655896	-0.161625	0.305059	-1.26612
1368301_at	Adora2a				2.59826	6.2266	pm	0.130718	-0.013436	0.62408	0.826034	0.992967	0.991282	0.503697	-0.223752	-4.87492	-5.2431	0.493309	-1.12942	0.200861	-0.707304
1368302_at	Msx1				8.78774	8.0978	pp	0.104758	0.127566	0.401159	0.223209	0.988742	0.898738	0.87213	1.27184	-4.74545	-4.66729	0.589266	-0.110704	1.33547	0.27259
1368303_at	Per2				9.60334	9.22531	mp	-0.0258938	0.0342046	0.752275	0.604463	0.996099	0.976725	-0.323374	0.529367	-4.91464	-5.15379	0.190306	-0.308653	0.482041	-0.909239
1368304_at	Fmo3				4.87677	5.68003	mm	-0.646774	-0.193649	0.257184	0.0240409	0.984752	0.787302	-1.19289	-2.51577	-4.58811	-3.29467	1.64002	-0.9114	2.19363	1.18199
1368305_at	Casp6				5.24344	7.26687	mm	-0.0794926	-0.0810174	0.871997	0.237699	0.997839	0.89984	-0.164793	-1.23095	-4.93556	-4.70269	0.220083	-1.333	1.09707	-0.18973
1368306_at	Grin2c				9.67224	9.09294	pm	0.0268395	-0.0563708	0.784644	0.407779	0.997839	0.945764	0.279808	-0.852221	-4.92172	-4.98556	0.175405	-0.420812	0.773732	-0.102175
1368307_at	Ggt7				10.0562	9.76266	pp	0.0815443	0.0281963	0.365986	0.595129	0.988598	0.974621	0.941531	0.543222	-4.71456	-5.14808	0.556361	-0.181464	0.471987	-0.338353
1368308_at	Myc				6.29299	5.88201	mm	-0.00784266	-0.11442	0.968254	0.160819	0.999832	0.879213	-0.0406818	-1.47694	-4.9425	-4.47727	0.0347296	-1.07219	1.37861	-0.75115
1368309_at	Txnrd2				8.00355	7.16977	mm	-0.0155951	-0.023836	0.90824	0.623606	0.999421	0.978261	-0.117851	-0.50128	-4.93917	-5.16493	0.0845729	-0.634711	0.435431	-0.988739
1368310_at	Myog				6.42991	5.0396	mp	-0.101629	0.0454158	0.637635	0.404418	0.992967	0.945247	-0.483896	0.858494	-4.88008	-4.98159	0.428052	-1.17319	0.738103	-0.506277
1368311_at	Mgmt				7.06994	6.35939	mp	-0.10884	0.0322754	0.443249	0.550737	0.991198	0.968796	-0.79433	0.610698	-4.77778	-5.1183	0.570565	-0.805985	0.530455	-0.558125
1368312_at	Oxt				4.0345	5.30015	pm	0.715488	-0.0322536	0.312636	0.534688	0.988598	0.966702	1.05652	-0.635808	-4.6594	-5.10638	1.63246	-1.47152	0.549559	-0.632181
1368313_a_at	Trpv1				5.08082	4.421	pp	0.705241	0.0288969	0.0990479	0.624436	0.984752	0.978261	1.79606	0.500073	-4.21667	-5.16539	2.03519	-0.01745	0.442658	-0.691422
1368314_at	Ggcx				7.76989	7.12756	mp	-0.00979421	0.0762048	0.947205	0.145496	0.999707	0.872614	-0.0676928	1.53727	-4.94171	-4.41772	0.0505707	-0.554982	1.25459	0.02744
1368315_at	Entpd6				9.31972	9.40827	mp	-0.0470887	0.00747122	0.578276	0.879634	0.992967	0.995589	-0.572255	0.154094	-4.85555	-5.25343	0.337451	-0.643225	0.134794	-0.609451
1368316_at	Aqp8				5.27308	5.50531	pm	0.473187	-0.0275368	0.222121	0.693164	0.984752	0.988029	1.29155	-0.402433	-4.533	-5.19947	1.45504	-0.53188	0.374077	-0.958943
1368317_at	Aqp7				5.72925	4.62588	mm	-0.307498	-0.100978	0.328419	0.24555	0.988598	0.902382	-1.0211	-1.2096	-4.6769	-4.72082	1.05757	-1.15173	1.1785	-0.40017
1368318_at	Homer1		MR		11.1757	10.2654	mm	-0.190203	-0.132798	0.0711575	0.110253	0.984752	0.857762	-1.98998	-1.69978	-4.08516	-4.24998	1.1409	0.09866	1.57224	-0.18589
1368319_a_at	Homer1		MR		7.87299	7.34548	mm	-0.443188	-0.272414	0.0103408	0.0685555	0.984752	0.849816	-3.06646	-1.96557	-3.35073	-3.95594	1.9493	0.75708	2.31148	-0.11167
1368320_at	Ncam1				9.22818	9.25713	pp	0.0136823	0.138025	0.923494	0.105107	0.999707	0.855453	0.0981833	1.72717	-4.94033	-4.22073	0.072108	-0.893831	1.60961	-0.44594
1368321_at	Egr1				12.7214	11.9341	mm	-0.113859	-0.0540298	0.31632	0.57634	0.988598	0.971856	-1.04814	-0.571449	-4.66358	-5.13603	0.673158	-0.424302	0.598876	-1.14118
1368322_at	Sod3				9.36692	8.70885	pp	0.0689573	0.0797089	0.541491	0.407634	0.992967	0.945748	0.629436	0.852491	-4.83768	-4.98539	0.412593	-0.280164	0.882483	-0.218497
1368323_at	Tfpi				10.3234	9.4073	mm	-0.00858457	-0.0119029	0.940329	0.913524	0.999707	0.996121	-0.0765258	-0.110481	-4.94136	-5.25796	0.051159	-0.607796	0.123244	-1.26246
1368324_at	Brca2				4.06623	6.45935	pm	0.373616	-0.0433692	0.554419	0.561628	0.992967	0.968796	0.609102	-0.593886	-4.84421	-5.12603	0.909807	-0.409033	0.56204	-1.25357
1368325_at	Egf				6.34536	4.93819	mp	-0.193528	0.0400515	0.155358	0.527001	0.984752	0.966158	-1.52174	0.647983	-4.39475	-5.10044	1.01953	0.192455	0.580697	-0.743383
1368326_at	Eif2ak3				8.55139	7.73806	mm	-0.19516	-0.0182224	0.0798122	0.761607	0.984752	0.991238	-1.92326	-0.309075	-4.13078	-5.22532	1.13628	0.161304	0.275935	-0.951045
1368327_at	Slc12a9				7.59523	7.22116	pm	0.167781	-0.0127217	0.359635	0.835348	0.988598	0.992028	0.954555	-0.211574	-4.70856	-5.24518	0.764421	-0.394039	0.190018	-0.284987
1368328_at	Gys2				2.9052	4.14326	mp	-0.166674	0.0812731	0.827853	0.28402	0.997839	0.915377	-0.222518	1.11199	-4.9295	-4.80057	0.36971	-1.34399	1.03363	-0.65996
1368329_at	Slc22a6			MR	7.02157	7.01126	pm	0.325754	-0.116378	0.0817259	0.0347177	0.984752	0.787302	1.90942	-2.32694	-4.1402	-3.52731	1.42999	0.30957	1.77707	0.930369
1368330_at	Aatf				8.21817	7.57856	mm	-0.00506373	-0.00214748	0.955969	0.976222	0.999707	0.998362	-0.0564405	-0.0303176	-4.94209	-5.2624	0.034595	-0.464356	0.0286109	-0.877126
1368331_at	Ctbs				9.18196	8.26095	pp	0.0952031	0.152903	0.45052	0.0610633	0.992967	0.847392	0.78139	2.0284	-4.78291	-3.88346	0.533098	-0.692932	1.81253	0.08673
1368332_at	Gbp2				6.22931	5.73114	pm	0.0691173	-0.00464649	0.747476	0.958424	0.996099	0.996476	0.329888	-0.053028	-4.91349	-5.26166	0.292306	-0.564726	0.0541952	-1.05269
1368333_at	Umod				3.81063	4.91098	pm	0.448289	-0.083941	0.356408	0.191979	0.988598	0.890118	0.961236	-1.3677	-4.70545	-4.58098	1.23859	-0.18239	1.18375	-0.15142
1368334_at	Grb7	Gene candidate	MR	MR	5.81381	5.2227	mm	-0.579057	-0.204622	0.0773679	0.00911517	0.984752	0.774288	-1.9414	-3.00171	-4.11841	-2.68422	1.90285	0.963615	2.40365	1.17664
1368335_at	Apoa1				3.36539	4.22516	pp	0.426852	0.0187943	0.581021	0.708373	0.992967	0.98959	0.568068	0.381394	-4.8568	-5.20587	0.939744	-1.77271	0.332095	-1.09442
1368336_at	Fdx1				9.80422	9.14049	pp	0.0272784	0.00275586	0.641049	0.954494	0.992967	0.996463	0.478941	0.0580465	-4.88134	-5.26144	0.266205	-0.447902	0.0508812	-0.6882
1368337_at	Glycam1				6.2867	6.23995	pm	0.0712373	-0.0208591	0.716699	0.759116	0.994622	0.991238	0.372037	-0.312418	-4.90556	-5.22451	0.315595	-0.2188	0.28857	-0.83823
1368338_at	Cd52				3.75931	4.29958	pp	0.530536	0.0648499	0.376605	0.292594	0.988598	0.918078	0.920105	1.09161	-4.7243	-4.81654	1.31949	-0.37064	0.950428	-0.707422
1368339_at	S100g				4.49585	3.8015	pp	0.504619	0.119557	0.420091	0.0628147	0.989428	0.849816	0.836493	2.01311	-4.76056	-3.90119	1.23059	-1.60088	1.65231	0.08908
1368340_at	Ipmk				9.28749	8.7016	pp	0.03895	0.0596018	0.652257	0.273203	0.992967	0.909965	0.462761	1.13837	-4.88538	-4.77954	0.275819	-0.291096	0.962505	-0.306075
1368341_at	Polb				8.76865	8.1756	mm	-0.0916055	-0.0505519	0.168651	0.321802	0.984752	0.922179	-1.47001	-1.02534	-4.42686	-4.86683	0.764004	-0.094926	0.867431	0.071919
1368342_at	Ampd3				10.6975	9.98591	mp	-0.00127934	0.00629069	0.989099	0.932254	0.999832	0.996259	-0.0139657	0.0864791	-4.9429	-5.25982	0.00862529	-0.287485	0.08235	-0.773662
1368343_at	Kcnh2				7.57604	7.04136	mm	-0.0934125	-0.147063	0.512775	0.0617246	0.992967	0.849368	-0.675619	-2.02258	-4.82213	-3.89021	0.489232	-0.805298	1.78251	0.939021
1368344_at	Gad1				12.2645	11.4058	pp	0.0350159	0.0627066	0.618609	0.301438	0.992967	0.919418	0.511748	1.07105	-4.87276	-4.83242	0.287804	-0.188175	0.930001	0.23279
1368345_at	Map6				10.0058	8.97691	mm	-0.229657	-0.00950445	0.0602898	0.933287	0.984752	0.996259	-2.08539	-0.0851574	-4.01945	-5.25991	1.26118	0.663843	0.0965027	-1.1613
1368346_at	B3galt4				6.65009	6.08037	pp	0.221352	0.0658348	0.065498	0.380922	0.984752	0.9384	2.03782	0.903353	-4.05227	-4.95246	1.22933	0.286106	0.846004	-0.767836
1368347_at	Col5a3				5.89784	7.02539	mp	-0.118797	0.0593709	0.831631	0.490365	0.997839	0.959895	-0.217549	0.707451	-4.93009	-5.06994	0.308857	-2.40164	0.703548	-0.632232
1368348_at	Slc6a4				5.16509	5.14532	mm	-0.000450576	-0.0218296	0.999424	0.78355	0.999888	0.991238	-0.000738287	-0.27978	-4.94295	-5.23206	0.00110893	-1.22022	0.272846	-0.711434
1368349_at	Fgfbp1	Gene candidate	MR	MR	3.08249	4.89054	mm	-1.68745	-0.131674	0.0227255	0.0212823	0.984752	0.787302	-2.63244	-2.57768	-3.64071	-3.21755	3.59612	0.45574	1.93454	0.89255
1368350_at	Ptprz1				11.1024	10.4454	pp	0.0883648	0.148262	0.285353	0.0642184	0.988107	0.849816	1.12107	2.00113	-4.62641	-3.91504	0.63532	0.040268	1.77911	0.56992
1368351_at	Scn10a				5.55942	6.58254	pm	0.560134	-0.0908312	0.0968505	0.141356	0.984752	0.869772	1.80939	-1.55449	-4.20774	-4.40044	1.82153	-0.16173	1.31133	0.0566
1368352_at	Stx1b				11.2095	10.6037	mm	-0.044635	-0.00437255	0.584533	0.952024	0.992967	0.996463	-0.562729	-0.0612014	-4.85838	-5.26129	0.328115	-0.59011	0.0579215	-0.495032
1368353_at	Gfap				13.5901	12.8905	mm	-0.123161	-0.0578629	0.124974	0.396165	0.984752	0.942301	-1.65614	-0.874048	-4.30896	-4.97164	0.88707	0.359408	0.793101	-0.090449
1368354_at	Gstt1				5.62456	7.10713	mp	-0.00831098	0.0573469	0.988821	0.406338	0.999832	0.945289	-0.0143223	0.854907	-4.9429	-4.98387	0.0209792	-1.12673	0.779598	-1.02
1368355_at	Myo5b	Gene candidate	MR	MR	9.23821	8.33537	pp	0.247681	0.192279	0.0260075	0.0316221	0.984752	0.787302	2.55777	2.37527	-3.69197	-3.4682	1.40974	0.584877	2.1358	0.4241
1368356_a_at	Erap1				9.09503	8.53506	pm	0.11364	-0.0380224	0.340938	0.650363	0.988598	0.980242	0.993883	-0.4627	-4.69004	-5.17928	0.653975	-0.531905	0.458978	-1.49816
1368357_at	Kcnh4				3.5328	6.45592	mm	-1.58698	-0.0705954	0.0220653	0.450801	0.984752	0.954353	-2.64873	-0.774723	-3.62956	-5.03248	3.49444	0.92122	0.795246	-0.644194
1368358_a_at	Ptprr				9.59346	8.37845	pp	0.13279	0.171467	0.241574	0.0632134	0.984752	0.849816	1.2354	2.00968	-4.56471	-3.90516	0.782227	-0.448103	1.89203	-0.02985
1368359_a_at	Vgf				11.1414	10.591	pp	0.0138198	0.0232254	0.873952	0.741896	0.997839	0.991238	0.162252	0.335632	-4.93579	-5.21865	0.0976211	-0.490421	0.313486	-1.23491
1368360_at	Plg				5.17071	4.93548	pm	0.266754	-0.055651	0.52339	0.541275	0.992967	0.968436	0.658375	-0.625453	-4.82805	-5.11135	0.799394	-0.768456	0.638284	-0.798886
1368361_a_at	Ptpn2				8.72351	8.11885	mp	-0.0493034	0.0431675	0.475102	0.474226	0.992967	0.957973	-0.738604	0.734477	-4.79937	-5.05526	0.409429	-0.536872	0.647857	-0.544553
1368362_a_at	Asgr2				6.49893	5.52128	pm	0.269474	-0.0611079	0.109962	0.334759	0.984752	0.923925	1.73358	-0.997329	-4.25821	-4.8873	1.25687	-0.01861	0.879637	-0.731593
1368363_at	Klf5				7.66071	7.19584	pm	0.0344957	-0.0589425	0.873444	0.807966	0.997839	0.991238	0.162912	-0.247478	-4.93573	-5.23873	0.145358	-0.740488	0.401009	-0.896621
1368364_at	Smcp				5.33998	5.91682	mm	-0.54726	-0.108625	0.408327	0.156586	0.989106	0.876492	-0.858506	-1.49311	-4.75129	-4.46146	1.29712	-1.10563	1.35935	-0.0969
1368365_at	Aldh3a2				10.5111	9.58143	pp	0.0145138	0.0513482	0.806518	0.332162	0.997839	0.923903	0.250694	1.00288	-4.92589	-4.88328	0.140235	-0.373166	0.852235	-0.126214
1368366_at	Cml1				8.99482	8.12575	pp	0.121071	0.0855054	0.182649	0.390174	0.984752	0.939748	1.41917	0.885473	-4.45787	-4.96422	0.810942	-0.087081	0.928301	-1.03618
1368367_at	Cuzd1				3.14985	5.42491	mm	-0.271584	-0.0138376	0.63542	0.811467	0.992967	0.991238	-0.487117	-0.24287	-4.87925	-5.23961	0.695852	-0.590528	0.215451	-0.567437
1368368_a_at	Lsr	Gene candidate	MR	MR	7.1546	6.84289	pp	0.36658	0.33395	0.0215003	0.00751441	0.984752	0.773852	2.66306	3.0972	-3.61978	-2.56395	1.70666	0.37827	3.01409	0.83439
1368369_at	Pnoc				8.24216	7.65077	mm	-0.234457	-0.0934726	0.103514	0.19641	0.984752	0.894429	-1.76978	-1.35337	-4.2342	-4.59417	1.18884	-0.43978	1.21829	-0.37791
1368370_at	Adcy4				5.02694	5.51817	pp	0.614425	0.053945	0.247136	0.497923	0.984752	0.960856	1.22001	0.694976	-4.57325	-5.07654	1.61483	-1.18977	0.670745	-0.599475
1368371_at	Kcnq1				3.15242	4.54597	pp	0.613988	0.0847239	0.190498	0.239394	0.984752	0.89984	1.39208	1.22629	-4.47415	-4.70666	1.71032	-0.94015	1.11125	-0.6559
1368372_at	Sts				8.03609	7.11991	mp	-0.152857	0.0640987	0.217336	0.284605	0.984752	0.915377	-1.30598	1.11058	-4.52472	-4.80168	0.854223	0.311669	0.958967	-0.463363
1368373_at	Rgs7				11.2832	10.3134	mm	-0.134974	-0.0719146	0.177295	0.304451	0.984752	0.919755	-1.43821	-1.06415	-4.44632	-4.8377	0.851172	0.575806	0.964426	0.214324
1368374_a_at	Ggt1				6.73698	6.30525	mp	-0.00195116	0.0640659	0.987965	0.269905	0.999832	0.908171	-0.0154194	1.14657	-4.94289	-4.77292	0.0108543	-0.852299	0.98075	-0.59528
1368375_a_at	Il15		MR		6.84495	5.73504	mm	-0.320207	-0.127662	0.0510844	0.10701	0.984752	0.856841	-2.17982	-1.71691	-3.95403	-4.23172	1.49293	0.17811	1.55595	-0.26332
1368376_at	Nr0b2				2.65767	4.92914	mm	-0.0919642	-0.0893436	0.878748	0.110001	0.997839	0.857762	-0.156022	-1.7011	-4.93633	-4.24858	0.230199	-1.58644	1.38384	0.25336
1368377_at	Gzmc				5.37115	4.74056	mm	-0.050964	-0.0610731	0.799375	0.401141	0.997839	0.943667	-0.260175	-0.864644	-4.92458	-4.97768	0.223461	-1.04265	0.801989	-1.04745
1368378_at	Aldh1l1				9.31841	8.59298	pm	0.00638232	-0.0296434	0.952963	0.701159	0.999707	0.988577	0.0602987	-0.391351	-4.94196	-5.20288	0.0393641	-0.583674	0.376886	-0.917704
1368379_at	Scarb2				9.10673	8.61421	mp	-0.0432931	0.0323297	0.681423	0.710601	0.992967	0.989743	-0.421241	0.378328	-4.89513	-5.20678	0.270536	-0.540989	0.381688	-1.07398
1368380_at	Vtn		MR		8.30024	7.55444	pp	0.14117	0.167225	0.134791	0.0268335	0.984752	0.787302	1.60986	2.45966	-4.33886	-3.36423	0.917218	0.037666	2.04881	1.09743
1368381_at	Crtac1				10.0816	9.20001	mp	-0.0240256	0.0158207	0.882281	0.916158	0.997839	0.996121	-0.151438	0.107102	-4.93671	-5.25825	0.117948	-0.329209	0.138026	-1.65041
1368382_at	S100a3				7.61624	7.05647	pp	0.0663247	0.0762559	0.61212	0.457839	0.992967	0.955833	0.521344	0.762499	-4.87015	-5.03952	0.365396	-0.756644	0.814588	-0.441542
1368383_at	Npff				6.98177	7.06774	mm	-0.262678	-0.0455011	0.1204	0.556865	0.984752	0.968796	-1.67882	-0.601218	-4.29419	-5.12268	1.22516	-0.18456	0.576265	-0.926435
1368384_at	Klk6				9.73859	9.1936	mm	-0.106313	-0.0992185	0.63899	0.486258	0.992967	0.959343	-0.481928	-0.714278	-4.88058	-5.06628	0.436505	-0.681975	0.886478	-0.987772
1368385_a_at	Grb2				10.5714	9.72376	mp	-0.0233009	0.00273802	0.70379	0.957732	0.992967	0.996476	-0.389923	0.053912	-4.90191	-5.26162	0.216972	-0.472221	0.047195	-0.599828
1368386_at	Grb2				11.7809	10.9053	mp	-0.0535184	0.00405676	0.458195	0.927788	0.992967	0.996259	-0.767875	0.0921964	-4.78819	-5.25942	0.428813	-0.363095	0.0821638	-0.725889
1368387_at	Bdh1				8.78943	8.4601	pp	0.0905098	0.0838251	0.289508	0.16258	0.988107	0.879511	1.11094	1.47032	-4.63167	-4.48371	0.636862	-0.145511	1.23905	0.09666
1368388_at	Maf				4.58598	5.85649	mm	-0.319148	-0.198005	0.575011	0.0112369	0.992967	0.774288	-0.577248	-2.8979	-4.85405	-2.81513	0.819479	-1.24931	2.34098	0.86444
1368389_at	Apba3				7.2771	7.25137	pm	0.0696081	-0.0481929	0.681718	0.534822	0.992967	0.966825	0.420827	-0.635597	-4.89523	-5.10649	0.332956	-0.444124	0.609093	-0.745297
1368390_at	Araf				7.7043	7.10193	pp	0.00675982	0.0195303	0.943737	0.738941	0.999707	0.991238	0.0721475	0.339635	-4.94154	-5.21759	0.0449208	-0.547234	0.301402	-0.726108
1368391_at	Slc7a1	Gene candidate	MR	MR	10.1151	9.33938	pp	0.244705	0.304956	0.00950333	0.00342905	0.984752	0.73833	3.11303	3.48358	-3.32064	-2.08194	1.50006	0.641578	2.99879	1.28845
1368392_at	Slc7a1				9.08457	8.30742	pp	0.115076	0.113906	0.280066	0.216851	0.988107	0.897225	1.13412	1.29044	-4.61957	-4.6509	0.70507	-0.71609	1.28174	-1.36752
1368393_at	Cd93				5.91034	5.42687	pp	0.183653	0.0473837	0.287509	0.737135	0.988107	0.991042	1.1158	0.342084	-4.62915	-5.21694	0.860267	-0.750993	0.42697	-1.60256
1368394_at	Sfrp4			MR	6.85471	6.72123	mm	-0.371636	-0.130174	0.0703504	0.13829	0.984752	0.867413	-1.99658	-1.56752	-4.08063	-4.38728	1.54972	0.53589	1.49723	0.42894
1368395_at	Gpc3				5.64919	5.50485	pp	0.223821	0.26084	0.681364	0.27353	0.992967	0.910371	0.421325	1.13756	-4.89511	-4.78019	0.588347	-1.51214	1.77262	-2.39547
1368396_at	Cel				2.53905	5.34648	pp	0.953604	0.0425045	0.153731	0.599099	0.984752	0.975057	1.52833	0.537316	-4.39062	-5.15053	2.21469	-0.31116	0.524413	-1.18799
1368397_at	Ugt2b36				4.11479	3.27545	pm	0.359645	-0.0971914	0.707493	0.086353	0.993168	0.849816	0.384779	-1.83818	-4.90298	-4.0996	0.712408	-1.65134	1.48154	-0.01546
1368398_at	Cacna1h				7.94744	7.35334	pp	0.197308	0.102803	0.284867	0.592975	0.988107	0.974156	1.12226	0.546434	-4.62579	-5.14674	0.892223	-0.308437	0.78632	-1.31489
1368399_a_at	Pgcp				9.65313	8.88407	pp	0.0338031	0.0698339	0.700093	0.412048	0.992967	0.946456	0.395071	0.844302	-4.90083	-4.99054	0.237168	-0.245321	0.831324	-0.345506
1368400_at	Timm8a1				8.48499	8.29542	pp	0.0637313	0.0714618	0.430082	0.302398	0.990076	0.919418	0.81812	1.06885	-4.76816	-4.83411	0.469542	-0.324106	0.965042	-0.403118
1368401_at	Gria2				11.5863	11.0626	mm	-0.109297	-0.00303094	0.638937	0.987014	0.992967	0.998872	-0.482005	-0.0165553	-4.88056	-5.26266	0.442399	-1.40369	0.0236342	-1.05885
1368402_at	Dync1li2				12.246	11.7963	mp	-0.020988	0.00399786	0.732589	0.938207	0.996099	0.996259	-0.350192	0.0788623	-4.90979	-5.26032	0.195116	-0.492275	0.0690273	-0.625292
1368403_at	Rbl2				9.60079	8.50476	mm	-0.0413532	-0.0171085	0.740343	0.863689	0.996099	0.993949	-0.339598	-0.174716	-4.91175	-5.25077	0.234418	-0.555544	0.186915	-1.12316
1368404_at	Dbn1				11.7537	10.7225	mm	-0.0457661	-0.0284636	0.495615	0.511568	0.992967	0.962468	-0.703947	-0.672732	-4.81211	-5.08805	0.389168	-0.277573	0.596796	-0.495104
1368405_at	Rala				9.9263	9.01786	pp	0.0936803	0.0722613	0.474177	0.471161	0.992967	0.957276	0.740188	0.739673	-4.79877	-5.05238	0.514212	-0.586278	0.782766	-1.27061
1368406_at	Star				4.86755	6.11881	mm	-0.13371	-0.0211394	0.813926	0.778089	0.997839	0.991238	-0.240888	-0.287045	-4.92719	-5.23045	0.3447	-1.35521	0.274066	-0.662307
1368407_at	Hpse				5.14851	5.5786	mm	-0.590742	-0.0187786	0.250785	0.806122	0.984752	0.991238	-1.21006	-0.249907	-4.57873	-5.23825	1.57784	-1.1917	0.240438	-1.18977
1368408_at	Grk5				6.6185	5.78429	pm	0.082289	-0.0069399	0.459075	0.942029	0.992967	0.996259	0.766335	-0.073975	-4.78879	-5.26061	0.495837	-0.476395	0.0777568	-0.788323
1368409_at	Gstt2				6.47564	6.32549	pm	0.289139	-0.00970153	0.191145	0.857942	0.984752	0.993114	1.38989	-0.182168	-4.47546	-5.24972	1.18126	-0.36507	0.159971	-0.571231
1368410_at	Mpg				7.43381	7.17997	pp	0.0648233	0.0597702	0.610336	0.429727	0.992967	0.949732	0.523991	0.812062	-4.86942	-5.01037	0.362769	-0.430085	0.765707	-1.01577
1368411_a_at	Map2				9.08515	8.30471	pp	0.235411	0.213953	0.222176	0.0918303	0.984752	0.849816	1.29139	1.80372	-4.5331	-4.13764	1.03574	-0.60468	1.98983	-0.66937
1368412_a_at	Ptpro		MR		8.40042	7.87111	pp	0.198374	0.235567	0.150154	0.0427789	0.984752	0.810656	1.54303	2.21792	-4.38138	-3.65934	1.03749	-0.12606	2.27062	0.56337
1368413_at	Abp1				5.44793	4.73986	pp	0.48453	0.0293145	0.338126	0.732382	0.988598	0.991016	0.999932	0.34854	-4.68714	-5.2152	1.31112	-1.13402	0.349574	-1.92199
1368414_at	Slc5a2				4.01169	6.46331	pm	0.295963	-0.0872317	0.236309	0.197466	0.984752	0.894429	1.25022	-1.34999	-4.55643	-4.59726	1.1393	-0.68906	1.18843	-0.40889
1368415_at	Myh2 /// Myh3				6.5653	6.05207	pm	0.396402	-0.033737	0.467862	0.861825	0.992967	0.993705	0.751057	-0.177132	-4.79466	-5.25043	1.0368	-1.47123	0.257607	-1.54486
1368416_at	Ibsp		MR		6.40995	5.91436	mm	-0.473003	-0.327424	0.071429	0.0576183	0.984752	0.841539	-1.98778	-2.05969	-4.08667	-3.847	1.73875	-0.27119	2.57233	-0.57255
1368417_at	Syt5				10.1559	9.43916	pp	0.021939	0.0503995	0.854015	0.590841	0.997839	0.974112	0.188224	0.549623	-4.93332	-5.1454	0.127777	-0.572843	0.568924	-1.10951
1368418_a_at	Cp				7.44873	6.50426	pm	0.12593	-0.0691222	0.449088	0.255606	0.992453	0.903711	0.783927	-1.18302	-4.78191	-4.74306	0.605811	-0.343498	1.02065	-0.66891
1368419_at	Cp	Gene candidate	MR	MR	7.04983	6.1304	pp	0.422288	0.210617	0.0545672	0.0561864	0.984752	0.841226	2.14233	2.0732	-3.98004	-3.83118	1.69239	0.59151	2.09858	0.63579
1368420_at	Cp				5.36441	4.21168	pp	0.127922	0.170102	0.555632	0.0838227	0.992967	0.849816	0.607207	1.85477	-4.84481	-4.08116	0.536319	-0.590301	1.81787	0.43103
1368421_at	Ptpn5				10.8927	10.4265	mm	-0.0942608	-0.0575988	0.34912	0.462808	0.988598	0.955878	-0.976485	-0.753937	-4.6983	-5.04439	0.599897	-0.316288	0.722058	-1.00824
1368422_at	Meox2				5.53058	4.45968	mm	-0.141209	-0.0985068	0.733827	0.397986	0.996099	0.942441	-0.348498	-0.870598	-4.9101	-4.97386	0.426026	-1.53669	0.979074	-1.68049
1368423_at	Retnla				6.54847	6.69941	pm	0.14953	-0.0203365	0.640549	0.720476	0.992967	0.990332	0.479666	-0.364781	-4.88116	-5.21069	0.514077	-1.36816	0.321624	-0.787886
1368424_at	Ikbkb				8.0182	7.28314	pp	0.0440566	0.109365	0.668642	0.150781	0.992967	0.875174	0.439336	1.51589	-4.89099	-4.439	0.279317	-0.281056	1.37405	0.573909
1368425_at	Caskin1				8.80495	8.811	pp	0.119811	0.0680955	0.354526	0.287073	0.988598	0.916745	0.965153	1.10468	-4.70362	-4.80632	0.658949	-0.555131	0.971007	-0.672533
1368426_at	Crot	Gene candidate	MR	MR	9.93528	8.97807	pp	0.217666	0.180845	0.0127752	0.0117878	0.984752	0.774288	2.94999	2.8741	-3.42694	-2.84515	1.40664	0.681826	2.25273	0.93869
1368427_at	Akap11				10.6442	9.87329	mp	-0.00481758	0.0175113	0.947653	0.705473	0.999707	0.989003	-0.0671171	0.385392	-4.94173	-5.20468	0.0384708	-0.510569	0.338233	-0.405922
1368428_at	Xpnpep2				3.34813	4.52375	pm	0.693773	-0.0827083	0.221829	0.297092	0.984752	0.918078	1.29243	-1.0811	-4.5325	-4.82469	1.75958	-0.55956	1.02353	-0.20943
1368429_at	Taf9b				8.91828	7.58529	pm	0.045716	-0.00894236	0.719626	0.888491	0.994961	0.995902	0.367999	-0.142669	-4.90636	-5.25476	0.256105	-1.04798	0.1296	-0.90042
1368430_at	Lgmn				11.1509	10.6029	mp	-0.0202858	0.0461484	0.771923	0.484592	0.99767	0.958916	-0.296856	0.717056	-4.91907	-5.06478	0.167925	-0.374859	0.648635	-1.04299
1368431_at	Hpn				4.99258	5.37475	pm	0.00132036	-0.0251487	0.998581	0.735207	0.999832	0.991016	0.00181824	-0.344701	-4.94295	-5.21624	0.00297808	-1.83691	0.327767	-0.939383
1368432_a_at	Ros1				5.60938	4.52151	pm	0.239424	-0.0725309	0.288509	0.302079	0.988107	0.919418	1.11337	-1.06958	-4.63042	-4.83355	0.974874	-0.728396	0.970226	-0.433744
1368433_at	Sacm1l				10.7642	10.1061	mp	-0.0538996	0.013285	0.548306	0.804004	0.992967	0.991238	-0.618684	0.2527	-4.84116	-5.2377	0.371351	-0.375552	0.221387	-0.984443
1368434_at	Nat1				3.71445	4.02219	mm	-0.291028	-0.00130885	0.639075	0.983487	0.992967	0.99875	-0.481804	-0.0210527	-4.88062	-5.26259	0.716319	-1.36851	0.019092	-0.714919
1368435_at	Cyp8b1				6.09492	4.87413	mp	-0.382115	0.0299623	0.196447	0.7217	0.984752	0.990332	-1.37216	0.363107	-4.48601	-5.21117	1.34507	-0.48535	0.36138	-1.2768
1368436_at	Nudc				11.2615	10.5447	mm	-0.0269198	-0.0259775	0.664418	0.59964	0.992967	0.97544	-0.44535	-0.536514	-4.88957	-5.15087	0.247362	-0.20036	0.465021	-0.563149
1368437_at	Car4				8.74158	8.8986	pp	0.0417603	0.0367123	0.833566	0.676183	0.997839	0.984832	0.215006	0.426146	-4.93039	-5.19185	0.184015	-0.747672	0.431001	-1.03062
1368438_at	Pde10a				10.6425	10.2715	pp	0.0402967	0.0158437	0.576216	0.717896	0.992967	0.990332	0.575405	0.368314	-4.85461	-5.20969	0.324417	-0.156555	0.329277	-0.537091
1368439_at	Sox10				9.29978	8.97161	pm	0.103532	-0.0508707	0.488378	0.643044	0.992967	0.979502	0.71607	-0.473178	-4.80771	-5.17549	0.528432	-1.00891	0.525241	-0.469546
1368440_at	Slc3a1				11.708	10.9734	mm	-0.022135	-0.00880088	0.785279	0.906122	0.997839	0.995902	-0.278959	-0.119984	-4.92185	-5.2571	0.163847	-0.436623	0.114567	-0.897863
1368441_at	Msln				4.45431	6.27215	mm	-0.444112	-0.0996882	0.501284	0.269164	0.992967	0.907398	-0.694523	-1.14842	-4.81548	-4.77143	1.0566	-0.86085	1.13991	-0.52286
1368442_at	F2				3.30607	4.08676	pm	0.643872	-0.132429	0.322237	0.107685	0.988598	0.856841	1.03482	-1.71331	-4.67017	-4.23557	1.53427	-1.00118	1.57677	-0.11288
1368443_at	Necab2				11.1385	10.7502	pp	0.0537614	0.0189126	0.709529	0.886712	0.993395	0.995902	0.381955	0.144962	-4.90356	-5.2545	0.280862	-0.434578	0.176288	-0.75059
1368444_at	Sgta		MR		9.89771	9.05106	mm	-0.116035	-0.137352	0.128838	0.0219057	0.984752	0.787302	-1.63755	-2.56304	-4.32101	-3.23582	0.865462	0.058249	1.95165	0.76907
1368445_at	Shank1				7.50935	6.9334	mm	-0.166117	-0.0415222	0.316139	0.513255	0.988598	0.963017	-1.04855	-0.670007	-4.66338	-5.08943	0.796606	-0.617884	0.600447	-1.26145
1368446_at	Spink3				4.24084	5.00912	mm	-0.840985	-0.032221	0.169623	0.650951	0.984752	0.980573	-1.46636	-0.46186	-4.4291	-5.17958	2.04456	-1.31917	0.43157	-1.13182
1368447_x_at	Spink3				1.61508	4.73473	pp	0.199176	0.0199836	0.255904	0.759939	0.984752	0.991238	1.1963	0.311313	-4.58626	-5.22478	0.923707	-0.322113	0.28417	-1.00049
1368448_at	Ltbp2				4.51037	7.11729	pm	0.12055	-0.0150316	0.628163	0.852435	0.992967	0.993067	0.497711	-0.189319	-4.8765	-5.24868	0.471444	-1.01143	0.186011	-0.69832
1368449_at	Adap1	Gene candidate	MR	MR	8.2581	7.69341	mm	-0.285594	-0.184853	0.00196425	0.00646494	0.906953	0.773852	-3.99621	-3.17142	-2.79921	-2.47067	1.71476	0.985532	2.35965	0.53768
1368450_at	Myo5a				8.832	7.97278	pm	0.00331478	-0.000475772	0.973875	0.99571	0.999832	0.999885	0.0334759	-0.00546919	-4.94265	-5.26275	0.0212858	-0.678532	0.00557674	-1.77103
1368451_at	Hrh3				10.3034	9.95386	pp	0.181584	0.064893	0.373065	0.581207	0.988598	0.972536	0.927199	0.564093	-4.72109	-5.13922	0.782453	-0.931447	0.644227	-1.92295
1368452_at	Abcc6				4.42987	5.59456	pp	1.32566	0.0921213	0.0205398	0.41203	0.984752	0.946456	2.6883	0.844335	-3.60257	-4.99052	3.20956	0.73246	0.934949	-1.22966
1368453_at	Fads2				8.35733	7.83176	mp	-0.00688855	0.0491274	0.954875	0.489134	0.999707	0.959852	-0.0578452	0.709492	-4.94204	-5.06885	0.0396601	-0.525394	0.657071	-1.02469
1368454_at	Prl7d1				5.12975	4.73641	pp	0.323201	0.0433855	0.575717	0.547796	0.992967	0.968796	0.576167	0.61527	-4.85438	-5.11616	0.823882	-0.539908	0.574899	-0.936201
1368455_at	Nkg7				4.40141	4.77748	mp	-0.141971	0.00214416	0.826768	0.978329	0.997839	0.998399	-0.223946	0.0276308	-4.92933	-5.26247	0.342411	-1.43884	0.0269349	-1.04622
1368456_at	Gabrr1				4.73993	4.54989	mm	-0.0549547	-0.11742	0.929104	0.110364	0.999707	0.857762	-0.0909615	-1.6992	-4.9407	-4.25059	0.135912	-1.88699	1.49974	-0.26483
1368457_at	Gabrr1				3.85488	4.06065	mm	-0.138905	-0.00389741	0.825831	0.93053	0.997839	0.996259	-0.22518	-0.0886858	-4.92918	-5.25967	0.339643	-2.16271	0.0790712	-0.340104
1368458_at	Cyp7a1				5.36608	4.40546	mp	-0.206302	0.0152606	0.431191	0.869644	0.990076	0.994121	-0.816099	0.167005	-4.76898	-5.2518	0.782097	-0.653953	0.173553	-1.38525
1368459_at	Gdf10				6.6776	5.68232	pp	0.405342	0.130041	0.0311399	0.302397	0.984752	0.919418	2.45774	1.06885	-3.76103	-4.83411	1.74242	0.50186	1.234	-1.3676
1368460_at	Slc2a5				7.60814	7.42294	pp	0.0621333	0.0188722	0.680472	0.716033	0.992967	0.990332	0.422583	0.370867	-4.89483	-5.20895	0.316691	-1.16008	0.323314	-0.639993
1368461_at	Slc22a8				7.79735	7.47428	mp	-0.169559	0.097239	0.343372	0.252792	0.988598	0.903013	-0.988676	1.19037	-4.69253	-4.73694	0.781527	-0.923393	1.15068	-0.98071
1368462_at	Itpka				11.5965	10.8929	mm	-0.0164409	-0.0356083	0.92805	0.809492	0.999707	0.991238	-0.0923188	-0.245468	-4.94063	-5.23911	0.0759047	-0.752788	0.313388	-1.33685
1368463_at	Vegfc				6.97473	6.0745	mm	-0.120319	-0.0726257	0.465499	0.526861	0.992967	0.966158	-0.755146	-0.648205	-4.7931	-5.10034	0.581938	-0.731252	0.7302	-0.67204
1368464_at	Clec10a				5.81813	6.10704	mp	-0.300584	0.000438463	0.442707	0.996103	0.991198	0.999885	-0.7953	0.00496823	-4.77739	-5.26276	0.929085	-1.33749	0.00509344	-1.01316
1368465_at	Accn1				9.36486	8.87377	pp	0.00759208	0.101649	0.913883	0.115183	0.999542	0.859373	0.11057	1.67456	-4.93962	-4.27666	0.0627749	-0.403969	1.41712	0.61772
1368466_a_at	Odf2				7.94136	7.43517	mp	-0.130358	0.0260566	0.277081	0.650773	0.988107	0.980399	-1.14157	0.462115	-4.61564	-5.17949	0.745352	-0.505658	0.407402	-0.342887
1368467_at	Cyp4f1				7.93494	7.14601	mp	-0.125463	0.0874824	0.412433	0.270855	0.989428	0.908318	-0.850776	1.14419	-4.75457	-4.77484	0.630502	-0.820388	1.08006	-0.39145
1368468_at	Cyp11a1				5.52362	5.5472	mm	-0.139591	-0.0787089	0.773651	0.309949	0.99767	0.92	-0.294536	-1.05168	-4.91944	-4.84715	0.389414	-1.50803	0.988712	-0.451888
1368469_at	Aqp5				4.96198	5.34882	pp	0.832105	0.00355895	0.177761	0.945637	0.984752	0.996259	1.43653	0.0693627	-4.44734	-5.26087	2.01614	-1.026	0.0607567	-0.747952
1368470_at	Ggh				11.3074	10.383	mm	-0.0439479	-0.0221202	0.596771	0.773099	0.992967	0.991238	-0.544248	-0.293699	-4.86374	-5.22894	0.319301	-0.719439	0.282663	-1.11866
1368471_at	Guca2a				4.98678	5.41042	mm	-0.701248	-0.0422898	0.326796	0.445266	0.988598	0.953672	-1.02468	-0.784422	-4.67515	-5.02683	1.59369	-2.10048	0.678616	-0.878184
1368472_at	Celsr3				8.65054	8.50061	mp	-0.0321043	0.0615693	0.851402	0.384523	0.997839	0.939489	-0.191637	0.896359	-4.93297	-4.95708	0.153022	-0.795686	0.822527	-0.845743
1368473_at	Gja5				5.98957	5.49868	pm	0.3153	-0.0482768	0.0932599	0.544899	0.984752	0.968796	1.83178	-0.619784	-4.19272	-5.11404	1.38473	-0.29374	0.600186	-0.877204
1368474_at	Vcam1				10.1295	9.07242	pp	0.0441548	0.0882074	0.630867	0.283874	0.992967	0.915377	0.493757	1.11234	-4.87753	-4.80029	0.30027	-0.440548	1.06634	-0.55332
1368475_at	Colq	Gene candidate	MR	MR	6.10217	4.96612	mm	-0.526657	-0.105417	0.0279384	0.124994	0.984752	0.864397	-2.51805	-1.62704	-3.71935	-4.32632	1.99303	0.56373	1.41034	0.05564
1368476_at	Nr3c2				10.7167	9.79368	mm	-0.046307	-0.0152947	0.838428	0.932686	0.997839	0.996259	-0.208624	-0.0859262	-4.93112	-5.25986	0.190328	-1.07784	0.121011	-1.82221
1368477_at	Atp2a3				7.27416	6.93904	mm	-0.260134	-0.0407682	0.168667	0.533765	0.984752	0.966158	-1.46995	-0.637265	-4.4269	-5.10568	1.1512	0.3203	0.57688	-0.65987
1368478_at	Drd1a				7.56086	6.7653	mp	-0.0293742	0.0163948	0.907899	0.941885	0.999421	0.996259	-0.118291	0.0741582	-4.93914	-5.2606	0.114004	-0.710412	0.115987	-1.84766
1368479_at	Drd1a				5.66923	4.81987	mp	-0.181178	0.053566	0.76008	0.481694	0.996495	0.958565	-0.312813	0.721903	-4.91645	-5.06215	0.456788	-0.50744	0.68467	-1.02034
1368480_at	Slc44a1				11.2581	10.4506	pm	0.0725927	-0.0292933	0.525163	0.784388	0.992967	0.991238	0.655516	-0.278665	-4.82902	-5.23231	0.431261	-0.888889	0.307131	-0.740629
1368481_at	Gipr				6.41119	6.16888	mm	-0.360628	-0.0135175	0.0845069	0.864395	0.984752	0.99396	-1.88982	-0.173802	-4.15351	-5.25089	1.49509	-0.06669	0.169466	-0.888634
1368482_at	Bcl2a1d				6.71699	6.14619	mm	-0.0371279	-0.0294145	0.836536	0.70353	0.997839	0.988629	-0.211106	-0.388074	-4.93084	-5.20388	0.17241	-1.32701	0.373842	-1.27319
1368483_a_at	Slit1	Gene candidate	MR	MR	6.9675	7.07153	pp	0.259506	0.159509	0.0643474	0.0853495	0.984752	0.849816	2.04801	1.84471	-4.04525	-4.09236	1.32246	0.1062	1.76406	0.29042
1368484_at	Abcb9				7.96295	7.2356	pm	0.013267	-0.0104451	0.903175	0.865819	0.999421	0.99404	0.124392	-0.171958	-4.93874	-5.25114	0.0814319	-0.800389	0.154887	-1.40151
1368485_at	Avil	Gene candidate	MR	MR	6.23434	6.28286	mm	-0.806274	-0.125092	0.0379589	0.0657182	0.984752	0.849816	-2.34719	-1.98859	-3.83773	-3.92949	2.39967	0.50734	1.666	0.29805
1368486_at	Irs3				5.45147	4.23758	pp	0.501115	0.0349491	0.287691	0.674893	0.988107	0.984545	1.11536	0.427958	-4.62938	-5.19125	1.40172	-0.85931	0.423755	-1.5838
1368487_at	Serpinb2				1.46625	3.29729	pm	0.456022	-0.000970311	0.707848	0.983684	0.993168	0.998777	0.384287	-0.0208019	-4.90308	-5.2626	0.80154	-0.70552	0.0182767	-0.359191
1368488_at	Nfil3				7.37241	7.15153	pm	0.111788	-0.00742898	0.233206	0.930485	0.984752	0.996259	1.25909	-0.0887437	-4.55144	-5.25967	0.737691	-0.463369	0.0890489	-0.641732
1368489_at	Fosl1				5.41024	5.41432	mm	-0.490495	-0.0701187	0.074692	0.272272	0.984752	0.909032	-1.96187	-1.14067	-4.10442	-4.77768	1.76104	-0.42482	1.00003	-0.72478
1368490_at	Cd14				5.90194	5.38984	mm	-0.206183	-0.0731122	0.427866	0.244049	0.989428	0.901195	-0.822171	-1.21364	-4.76649	-4.71741	0.784697	-0.336683	1.05389	-0.1056
1368491_at	Dnase2b				5.43754	5.18128	pm	0.223597	-0.0483223	0.530108	0.59641	0.992967	0.974621	0.647569	-0.541315	-4.83169	-5.14888	0.726802	-1.40898	0.554226	-0.687424
1368492_at	Hpgds				6.18763	5.96112	mm	-0.44257	-0.149287	0.180102	0.163426	0.984752	0.879511	-1.42817	-1.46716	-4.45242	-4.48677	1.47096	-0.00894	1.5364	-0.39516
1368493_at	Lim2				3.25163	4.95735	mm	-0.405522	-0.029376	0.543878	0.668792	0.992967	0.983944	-0.625661	-0.436546	-4.8389	-5.18837	0.960121	-0.972719	0.403351	-0.534284
1368494_at	S100a8				4.68008	3.58014	mm	-1.01729	-0.0339485	0.193591	0.45648	0.984752	0.955758	-1.38166	-0.76485	-4.48037	-5.03817	2.19163	-1.3147	0.662946	-0.586424
1368495_at	Rln1				6.59769	5.31825	mm	-0.37979	-0.12948	0.112559	0.270106	0.984752	0.908171	-1.71953	-1.14606	-4.26748	-4.77333	1.47577	0.24617	1.27554	-0.56019
1368496_at	Odf1				4.56453	4.54	mp	-1.42003	0.0177831	0.117276	0.788995	0.984752	0.991238	-1.69475	0.272551	-4.28376	-5.23362	2.8175	-0.45899	0.250121	-0.811759
1368497_at	Abcc2				5.99669	4.9997	pm	0.285259	-0.0224459	0.219403	0.76288	0.984752	0.991238	1.29972	-0.307368	-4.52832	-5.22573	1.13894	-0.3563	0.292522	-1.45787
1368498_a_at	Slc21a4				3.57537	3.14529	mp	-0.506207	0.0199436	0.332019	0.637754	0.988598	0.979324	-1.0132	0.480786	-4.68074	-5.17269	1.34812	-1.46726	0.436517	-0.727603
1368499_at	Sycp2				2.92082	3.71698	mm	-1.17805	-0.061528	0.170116	0.305718	0.984752	0.919819	-1.46452	-1.06126	-4.43023	-4.83989	2.41718	-0.47774	0.919727	-0.666783
1368500_a_at	Rgs9				7.77722	7.16252	pm	0.073528	-0.015143	0.672037	0.859013	0.992967	0.993114	0.434515	-0.180779	-4.89211	-5.24992	0.34736	-0.642147	0.181354	-0.783264
1368501_s_at	Mcpt10 /// Mcpt8 /// Mcpt8l2 /// Mcpt9				2.24946	4.58546	mm	-0.564814	-0.0648889	0.101051	0.201765	0.984752	0.894978	-1.78414	-1.33639	-4.22463	-4.60966	1.81889	-0.70436	1.10559	-0.47377
1368502_at	Gast				3.82118	4.61387	pp	0.102641	0.0333611	0.887186	0.543103	0.997839	0.968796	0.145078	0.622591	-4.93722	-5.11271	0.234434	-1.45945	0.541555	-0.792995
1368503_at	Gch1				2.36131	5.71952	pm	0.354139	-0.080899	0.664425	0.280642	0.992967	0.914431	0.445339	-1.12015	-4.88958	-4.79411	0.759853	-1.43856	1.03633	-0.60978
1368504_at	Lamp1				12.3944	11.6102	mm	-0.0556971	-0.00390243	0.481242	0.946942	0.992967	0.996463	-0.728134	-0.0676949	-4.80327	-5.26096	0.41734	-0.103043	0.0602847	-0.532219
1368505_at	Rgs4				11.9339	11.2167	mm	-0.135439	-0.0889044	0.59882	0.68598	0.992967	0.986708	-0.541173	-0.412434	-4.86461	-5.19631	0.520297	-0.640943	0.635361	-0.718079
1368506_at	Rgs4				10.6548	10.2421	mm	-0.336994	-0.273157	0.29114	0.271957	0.988107	0.909032	-1.107	-1.14146	-4.63372	-4.77705	1.14837	-0.60035	1.81603	-1.0749
1368507_at	Psma3 /// Psma3l				11.3572	10.616	mm	-0.0365403	-0.00709401	0.665898	0.918053	0.992967	0.996121	-0.44324	-0.104671	-4.89007	-5.25846	0.262527	-0.723979	0.0973331	-1.14567
1368508_at	NA				10.2816	9.33174	mm	-0.0622739	-0.0144788	0.3409	0.825544	0.988598	0.991282	-0.993964	-0.224393	-4.69	-5.24299	0.537182	0.018688	0.205369	-0.830731
1368509_at	Bbs2				8.59863	7.6579	mp	-0.0572481	0.0393214	0.378793	0.537094	0.988598	0.967562	-0.915744	0.632018	-4.72626	-5.10821	0.497405	-0.341629	0.567687	-1.29772
1368510_at	Gata1				5.34495	4.6803	pm	0.138046	-0.146018	0.731113	0.0319655	0.996099	0.787302	0.352214	-2.36969	-4.9094	-3.47504	0.423523	-1.32973	1.91674	0.85292
1368511_at	Bhlhe41				11.7039	11.0097	pp	0.0617147	0.0392522	0.534307	0.620189	0.992967	0.977999	0.640853	0.506263	-4.83392	-5.163	0.3988	-0.403413	0.490707	-0.688083
1368512_a_at	Enpep				5.81776	5.34361	pp	0.645803	0.155696	0.330584	0.155998	0.988598	0.876492	1.01634	1.49538	-4.67922	-4.45923	1.52389	-1.57003	1.57983	-0.41353
1368513_at	Enpep				6.65504	6.88808	pm	0.189252	-0.0155908	0.501557	0.753644	0.992967	0.991238	0.694072	-0.319775	-4.81564	-5.2227	0.692874	-0.958986	0.278895	-0.384096
1368514_at	Maob				11.4076	10.736	pp	0.0631915	0.109863	0.438084	0.125979	0.990342	0.86476	0.803607	1.62245	-4.77405	-4.33107	0.462854	-0.235342	1.4283	0.05584
1368515_at	Epb4.1l3				10.6383	9.51132	mm	-0.0436742	-0.0121329	0.607898	0.851148	0.992967	0.993067	-0.527614	-0.190992	-4.86842	-5.24843	0.312173	-0.270298	0.174074	-0.33757
1368516_at	Ptpra				10.1843	8.98311	mp	-0.114507	0.0258888	0.330002	0.597792	0.988598	0.974748	-1.01762	0.539259	-4.6786	-5.14973	0.664308	-0.528092	0.467497	-0.635253
1368517_at	Ssbp3				9.53174	8.68164	pp	0.00744612	0.0192828	0.945177	0.796559	0.999707	0.991238	0.0702967	0.262533	-4.94161	-5.23572	0.0459045	-0.711987	0.250507	-0.873133
1368518_at	Cd53				9.02528	8.11658	pp	0.11382	0.164783	0.276659	0.102518	0.988107	0.850377	1.14262	1.74141	-4.61509	-4.20542	0.704762	-0.182867	1.7413	0.09215
1368519_at	Serpine1				3.19318	4.79897	mm	-1.14261	-0.066843	0.132451	0.233702	0.984752	0.89984	-1.62061	-1.24203	-4.33194	-4.69318	2.48276	-0.79107	1.04839	0.294955
1368520_at	Apoa4				2.27596	5.33113	pm	0.344759	-0.0181235	0.339118	0.793159	0.988598	0.991238	0.997794	-0.267032	-4.68817	-5.23479	1.10679	-0.84686	0.24808	-1.23344
1368521_at	Napsa				2.29258	4.68403	mm	-0.606585	-0.0423436	0.0125299	0.459583	0.984752	0.955878	-2.96067	-0.759486	-3.4199	-5.04124	2.24486	1.00814	0.661644	-0.881526
1368522_at	Timeless				5.05805	4.48111	pm	0.329209	-0.0268788	0.551169	0.68682	0.992967	0.987101	0.614188	-0.411263	-4.84259	-5.19668	0.857784	-1.49231	0.376758	-1.3394
1368523_at	Cadps				11.8602	11.2621	pp	0.00192511	0.0284142	0.983508	0.74155	0.999832	0.991238	0.0211295	0.336101	-4.94283	-5.21852	0.0130241	-0.524166	0.337843	-1.16783
1368524_at	Kcnc1				9.87818	9.18689	mp	-0.0110407	0.0543979	0.927856	0.47452	0.999707	0.95815	-0.0925674	0.733981	-4.94062	-5.05554	0.0635011	-0.60908	0.695571	-0.867049
1368525_at	Mrs2				7.94483	6.92787	pm	0.082948	-0.0297877	0.355494	0.640807	0.988598	0.979502	0.963136	-0.476393	-4.70456	-5.17431	0.567379	-0.394073	0.430283	-0.289086
1368526_at	Pex3				9.12679	8.30372	pp	0.0762263	0.0375859	0.277341	0.510271	0.988107	0.962468	1.14091	0.674831	-4.61599	-5.08698	0.617174	-0.313621	0.589687	-0.824803
1368527_at	Ptgs2				9.99012	9.07591	mm	-0.155391	-0.137071	0.446536	0.449074	0.992041	0.954048	-0.788463	-0.77774	-4.78011	-5.03073	0.670817	-1.02506	1.07887	-2.19908
1368528_at	Cd99l2				10.4904	9.73234	pp	0.0634747	0.0238055	0.220516	0.623	0.984752	0.978261	1.29636	0.502163	-4.53024	-5.16459	0.695885	0.249976	0.436289	-0.808731
1368529_at	Cd99l2				6.6504	5.89859	pp	0.0378552	0.00189855	0.775346	0.978895	0.99767	0.998499	0.292261	0.0269082	-4.9198	-5.26248	0.207396	-0.810964	0.0253605	-0.898138
1368530_at	Mmp12				4.80239	4.14943	mm	-0.0938677	-0.00402685	0.769138	0.946373	0.997518	0.996463	-0.300602	-0.0684221	-4.91846	-5.26092	0.323431	-0.772459	0.0612042	-0.565967
1368531_at	Prl8a3				4.17284	3.69726	pp	0.0499802	0.0220995	0.908508	0.688699	0.999421	0.987485	0.117505	0.408644	-4.93919	-5.19751	0.147487	-0.641335	0.358181	-0.919369
1368532_at	Pnliprp1				4.04322	4.36894	mm	-0.442204	-0.0431019	0.615531	0.360962	0.992967	0.933784	-0.516293	-0.942957	-4.87153	-4.92567	0.912798	-2.15646	0.803572	-0.350028
1368533_at	Heph	Gene candidate	MR	MR	7.58917	6.3521	pp	0.249768	0.375251	0.0548092	0.000578695	0.984752	0.727395	2.13981	4.36751	-3.98178	-1.03997	1.32258	0.23869	3.50179	2.26557
1368534_at	Adra1d				10.0453	9.67616	pp	0.195406	0.107669	0.349912	0.540987	0.988598	0.968436	0.974819	0.625904	-4.69909	-5.11114	0.830239	-0.956171	0.861344	-1.57601
1368535_at	Hrk				8.05761	7.86398	pp	0.186267	0.198973	0.255802	0.0240101	0.984752	0.787302	1.19657	2.51642	-4.58611	-3.29386	0.895353	-0.284547	2.21888	1.22284
1368536_at	Enpp2				11.4459	10.6178	mm	-0.0501085	-0.05594	0.713481	0.63194	0.993959	0.978897	-0.376483	-0.489183	-4.90467	-5.16955	0.270024	-0.291055	0.557985	-0.654455
1368537_at	Dctn4				7.84111	6.71254	pm	0.00981742	-0.00479785	0.897013	0.944502	0.998493	0.996259	0.132357	-0.0708128	-4.93818	-5.26079	0.0764389	-0.186398	0.06585	-0.94066
1368538_at	Exoc7				9.179	8.67268	mp	-0.0281126	0.00766341	0.680083	0.886959	0.992967	0.995902	-0.423132	0.144644	-4.89471	-5.25454	0.237409	-0.754133	0.126986	-0.425561
1368539_at	Scn9a				4.41079	3.45773	pp	1.08899	0.0354226	0.0847867	0.637764	0.984752	0.979324	1.88788	0.480772	-4.15482	-5.17269	2.57479	-0.25393	0.457629	-0.718191
1368540_at	Tpbg				7.63714	6.86335	pp	0.150242	0.245243	0.439084	0.210523	0.99062	0.896716	0.801805	1.3094	-4.77478	-4.63402	0.665677	-0.838623	1.83678	-1.04081
1368541_at	Emb				9.36732	9.27053	mm	-0.0686639	-0.145238	0.534698	0.0734847	0.992967	0.849816	-0.64023	-1.92756	-4.83413	-3.99929	0.415858	-0.345125	1.7333	-0.15209
1368542_at	Zfp423				9.0027	8.19776	pp	0.0746796	0.130971	0.368729	0.0971963	0.988598	0.849816	0.935954	1.77167	-4.71711	-4.17266	0.538054	-0.195759	1.59669	0.04068
1368543_at	Nox4				3.74326	3.34133	mm	-0.729146	-0.0764831	0.160852	0.192737	0.984752	0.890893	-1.49992	-1.36523	-4.40836	-4.58326	1.92275	-0.3361	1.15331	0.06354
1368544_a_at	Nol3				8.41194	7.49386	mp	-0.0452346	0.00844139	0.531419	0.887847	0.992967	0.995902	-0.645469	0.143499	-4.83239	-5.25467	0.362942	-0.561805	0.128296	-0.826527
1368545_at	Cflar				8.48191	8.15001	mp	-0.0513734	0.0198691	0.651961	0.739309	0.992967	0.991238	-0.463186	0.339136	-4.88527	-5.21772	0.306565	-0.398751	0.302178	-0.437023
1368546_at	Hivep2				11.0802	10.6081	mp	-0.0161801	0.0403632	0.87836	0.379954	0.997839	0.938063	-0.156527	0.90524	-4.93628	-4.9512	0.101163	-0.453151	0.776543	0.133502
1368547_at	Clec2d				3.4453	5.14115	mm	-0.323116	-0.0204267	0.714465	0.750101	0.994023	0.991238	-0.375123	-0.324548	-4.90494	-5.2215	0.6669	-1.93585	0.294539	-1.13842
1368548_at	Slc12a1				3.40303	3.40855	mm	-0.958651	-0.0100145	0.382856	0.802295	0.988598	0.991238	-0.90769	-0.254954	-4.72986	-5.23726	1.76093	-2.85565	0.247083	-0.836777
1368549_at	Hbp1				8.86623	8.17388	mm	-0.0832957	-0.0566855	0.343742	0.342768	0.988598	0.925727	-0.987887	-0.980402	-4.6929	-4.89944	0.576919	-0.392535	0.85249	-0.54726
1368550_at	Foxq1		MR		6.60583	6.13543	pp	0.646584	0.152112	0.0158312	0.06356	0.984752	0.849816	2.83187	2.00672	-3.50553	-3.90858	2.28586	0.63081	1.79966	-0.06933
1368551_at	Prps2				7.22104	6.54455	mm	-0.0208917	-0.108106	0.870263	0.207117	0.997839	0.894978	-0.167048	-1.31979	-4.93536	-4.62469	0.116903	-0.504721	1.26956	-0.66071
1368552_at	Grpel1				10.4856	9.94317	mm	-0.0583471	-0.0266856	0.364758	0.608264	0.988598	0.976781	-0.944036	-0.523756	-4.71341	-5.15606	0.51113	-0.155386	0.454664	-0.590156
1368553_at	Acvrl1		MR		6.37545	5.74093	pp	0.404846	0.418227	0.127314	0.00191885	0.984752	0.72987	1.64483	3.76972	-4.3163	-1.73338	1.49477	-0.40068	3.55029	1.65268
1368554_at	Pnlip		MR		9.60113	8.81642	mm	-0.286236	-0.158421	0.033532	0.193467	0.984752	0.891843	-2.4165	-1.36286	-3.78961	-4.58544	1.47244	0.728817	1.5226	-0.78399
1368555_at	Cd37				6.78201	6.37905	pp	0.172487	0.102183	0.255618	0.169081	0.984752	0.881068	1.19706	1.44638	-4.58584	-4.50683	0.864331	-0.573029	1.30601	-0.3123
1368556_at	Vegp2				5.42093	5.80829	mm	-0.530033	-0.0646666	0.325944	0.195145	0.988598	0.894157	-1.02657	-1.35743	-4.67422	-4.59044	1.38764	-0.74332	1.12005	0.0387
1368557_s_at	Vegp1 /// Vegp2				6.03939	6.21139	mm	-0.224116	-0.139179	0.291806	0.129183	0.988107	0.86683	-1.10539	-1.60773	-4.63455	-4.34625	0.941231	-0.375619	1.55894	0.1522
1368558_s_at	Aif1				9.24109	8.75626	pp	0.141797	0.124444	0.327189	0.236038	0.988598	0.89984	1.02382	1.23553	-4.67557	-4.69876	0.732081	-0.209306	1.30178	-0.26889
1368559_at	Pcsk1				3.91171	5.30201	mp	-0.52122	0.0693653	0.359193	0.260793	0.988598	0.904517	-0.955468	1.16962	-4.70813	-4.75412	1.33114	-1.58723	1.01375	-0.58812
1368560_at	Kcnj5				6.33191	6.10591	pp	0.059701	0.0351246	0.727634	0.592989	0.996072	0.974156	0.356983	0.546413	-4.9085	-5.14675	0.284219	-0.870991	0.49659	-0.96484
1368561_at	Abcd2				8.69339	7.89472	pp	0.0465867	0.0183634	0.600781	0.771087	0.992967	0.991238	0.538234	0.296386	-4.86545	-5.22832	0.323167	-0.692593	0.267949	-1.2196
1368562_at	Sult4a1				11.6201	10.8994	mm	-0.0269823	-0.00351119	0.777089	0.959319	0.99767	0.99671	-0.289923	-0.0518855	-4.92016	-5.26171	0.179676	-0.513688	0.0482338	-0.875325
1368563_at	Aspa				9.3342	8.67342	mm	-0.096869	-0.0270283	0.414845	0.770814	0.989428	0.991238	-0.846259	-0.296751	-4.75647	-5.22824	0.560664	-0.502186	0.307601	-0.833139
1368564_at	Slc17a6				10.5691	9.77979	mm	-0.167057	-0.17501	0.313829	0.146704	0.988598	0.872614	-1.0538	-1.53233	-4.66076	-4.42266	0.800647	-0.672683	1.68478	-0.96671
1368565_at	Slc1a3				13.525	12.7897	pp	0.0686567	0.0976808	0.331939	0.0812735	0.988598	0.849816	1.01337	1.87193	-4.68066	-4.06199	0.554574	-0.146762	1.50036	0.571733
1368566_a_at	Ndufv3				11.0101	10.4276	pp	0.12705	0.0727799	0.184838	0.17254	0.984752	0.882192	1.41152	1.43395	-4.46248	-4.51873	0.823346	-0.225234	1.18321	-0.32454
1368567_at	Ndufv3				7.19447	6.96836	pp	0.0973735	0.112601	0.414702	0.0337329	0.989428	0.787302	0.846526	2.34186	-4.75636	-3.5091	0.562001	-0.721649	1.77176	0.72791
1368568_at	Aqp2				2.89471	5.92948	pp	0.0159134	0.0534723	0.960396	0.268971	0.999832	0.90714	0.0507611	1.1489	-4.94225	-4.77103	0.0548286	-0.953171	0.963359	-0.511751
1368569_at	Akr1b7				2.63142	3.57102	mm	-0.33804	-0.0178622	0.731207	0.759323	0.996099	0.991238	-0.352084	-0.31214	-4.90943	-5.22458	0.661012	-1.83426	0.276859	-0.712979
1368570_at	Lrat				4.12051	3.44524	pm	0.984485	-0.0542458	0.322062	0.430025	0.988598	0.949732	1.03521	-0.811525	-4.66998	-5.0107	1.89634	-1.10657	0.740374	-0.433876
1368571_at	Clip2				10.349	9.76805	pm	0.08043	-0.0227012	0.509584	0.691631	0.992967	0.987896	0.680843	-0.404564	-4.82031	-5.1988	0.459958	-0.864022	0.356821	-0.627816
1368572_a_at	Grin1				10.751	10.7425	pp	0.0324309	0.0364352	0.619334	0.436949	0.992967	0.952055	0.510679	0.799138	-4.87305	-5.01813	0.283911	-0.3283	0.687556	-0.734734
1368573_at	Kpnb1				8.0264	7.36928	pm	0.110885	-0.0978658	0.280315	0.0962846	0.988107	0.849816	1.1335	-1.77701	-4.6199	-4.16685	0.694429	-0.29899	1.45294	-0.1373
1368574_at	Adra1b				7.14	6.61738	pm	0.0884709	-0.164184	0.652653	0.337881	0.992967	0.924275	0.462191	-0.990698	-4.88552	-4.89208	0.391341	-0.889249	1.32592	-1.45825
1368575_at	Slc6a18				4.08579	5.63208	mm	-0.720293	-0.0259637	0.226543	0.651186	0.984752	0.98069	-1.27845	-0.461524	-4.54048	-5.1797	1.78418	-0.03834	0.406707	-0.696753
1368576_at	Alx1				3.97941	4.6784	pp	0.201478	0.0983589	0.636735	0.160666	0.992967	0.879213	0.485204	1.47752	-4.87975	-4.47671	0.598885	-1.00313	1.30419	-1.01081
1368577_at	Gjb6	Gene candidate	MR	MR	11.1965	10.5811	pp	0.231825	0.21992	0.0344274	0.014717	0.984752	0.782421	2.40179	2.76336	-3.79981	-2.98469	1.33872	0.500454	2.40131	1.00732
1368578_at	Hsd3b1				1.59742	4.1555	pm	0.198252	-0.0791547	0.532086	0.344364	0.992967	0.92704	0.644401	-0.977064	-4.83275	-4.90181	0.683416	-1.44723	0.949698	-0.792302
1368579_at	Prl2a1				4.97736	4.29365	mp	-0.728753	0.0223033	0.371477	0.747609	0.988598	0.991238	-0.930397	0.32791	-4.71964	-5.22064	1.55357	-0.38981	0.304593	-1.26333
1368580_at	Sdc3				6.27337	6.97947	mm	-0.205435	-0.0532207	0.604676	0.411117	0.992967	0.946121	-0.532414	-0.846023	-4.86708	-4.98946	0.633074	-0.864936	0.756648	-0.552932
1368581_at	Sdc3				6.02114	7.0767	pm	0.16328	-0.0604441	0.330554	0.31879	0.988598	0.922143	1.01641	-1.03196	-4.67918	-4.86192	0.778307	-0.092931	0.897907	-0.211243
1368582_at	Slc7a3				7.55365	6.77701	pp	0.0061694	0.0482473	0.969637	0.714828	0.999832	0.990223	0.0389085	0.37252	-4.94254	-5.20848	0.0303119	-0.495405	0.450525	-1.64285
1368583_a_at	Hrg				6.66265	7.39483	pp	0.0172522	0.00658423	0.951893	0.937739	0.999707	0.996259	0.0616731	0.0794609	-4.94192	-5.26028	0.0629995	-0.865924	0.0794158	-1.048
1368584_a_at	Cplx2				8.8376	8.00658	pp	0.280318	0.0555178	0.184439	0.551434	0.984752	0.968796	1.4129	0.609618	-4.46165	-5.1188	1.1723	-0.7466	0.62837	-1.637
1368585_at	Cartpt				7.6095	7.0881	mm	-0.164303	-0.205824	0.478043	0.16655	0.992967	0.879511	-0.733578	-1.45561	-4.80125	-4.49795	0.664821	-1.32419	1.7737	-1.12375
1368586_at	Zg16				4.47605	4.52299	mm	-0.299322	-0.122902	0.554717	0.0837349	0.992967	0.849816	-0.608637	-1.85535	-4.84436	-4.08051	0.814569	-1.38746	1.59692	0.54758
1368587_at	Apoc1				10.8398	9.95919	pp	0.155833	0.302802	0.299372	0.0200504	0.988402	0.787302	1.08735	2.60786	-4.64382	-3.17985	0.78738	0.112505	2.71411	1.68008
1368588_at	Ddx52				7.89868	6.58012	mm	-0.0109674	-0.0196329	0.890482	0.799803	0.998146	0.991238	-0.140809	-0.258245	-4.93756	-5.23659	0.0824023	-0.364045	0.249495	-0.548099
1368589_at	Ptprj				10.9506	10.0688	pp	0.0620821	0.0867822	0.293754	0.162783	0.988107	0.879511	1.10071	1.46956	-4.63696	-4.48445	0.586282	-0.215818	1.25015	0.01894
1368590_at	Mmp16				7.99	7.14461	pp	0.0854415	0.0500831	0.367011	0.536391	0.988598	0.96708	0.939444	0.633124	-4.71552	-5.10768	0.565164	-0.347642	0.616495	-0.835965
1368591_at	Usf2				9.7132	9.47981	pm	0.00899856	-0.0447135	0.926094	0.49858	0.999707	0.960856	0.0948363	-0.693897	-4.9405	-5.07711	0.0593193	-0.560476	0.628392	-0.535178
1368592_at	Il1a				5.52133	5.26944	mm	-0.0479182	-0.141689	0.866276	0.0820906	0.997839	0.849816	-0.172237	-1.86638	-4.93488	-4.06821	0.175372	-1.1879	1.68975	0.18139
1368593_at	Cd1d1				5.64326	5.96475	pm	0.184567	-0.0256078	0.658446	0.746638	0.992967	0.991238	0.453881	-0.329221	-4.88754	-5.22031	0.554806	-0.745174	0.320486	-1.0251
1368594_at	Pla2g2c				5.62237	6.19082	mm	-0.687779	-0.131677	0.209055	0.12591	0.984752	0.86476	-1.33156	-1.62277	-4.50989	-4.33074	1.77498	-1.07663	1.53078	-0.29215
1368595_at	Mmp24				8.42801	8.09512	pm	0.0469931	-0.0612864	0.645135	0.333167	0.992967	0.923903	0.473027	-1.00073	-4.88283	-4.88484	0.299393	-0.752207	0.882381	-0.533569
1368596_at	Sik1				7.45882	6.90036	mm	-0.0246195	-0.0903024	0.821565	0.21153	0.997839	0.896716	-0.230801	-1.30635	-4.92848	-4.63674	0.150951	-0.435796	1.17922	-0.57388
1368597_at	Sik1	Gene candidate	MR	MR	5.50342	4.91629	mm	-0.926838	-0.0934432	0.0619817	0.111165	0.984752	0.858072	-2.06953	-1.69504	-4.03041	-4.25501	2.45948	0.11464	1.39467	0.415627
1368598_at	Sstr3				8.10534	7.47643	pp	0.191271	0.097874	0.0832813	0.25639	0.984752	0.903715	1.89838	1.18098	-4.1477	-4.74475	1.12026	0.197407	1.1487	-0.46561
1368599_at	Slc9a2				8.45328	7.70907	pm	0.0769572	-0.0207454	0.678753	0.877393	0.992967	0.995537	0.42501	-0.156988	-4.89428	-5.25308	0.350793	-0.997267	0.19203	-1.3163
1368600_at	Slc26a1				7.32444	7.37508	mm	-0.174948	-0.134116	0.357915	0.137549	0.988598	0.867413	-0.95811	-1.57071	-4.70691	-4.38405	0.781097	-0.765353	1.51733	-0.21592
1368601_at	Slc6a3				5.73603	5.94415	mm	-0.551332	-0.0635054	0.26087	0.366504	0.984752	0.934945	-1.18315	-0.931813	-4.5934	-4.93331	1.50942	-1.05082	0.851638	-0.738412
1368602_at	Slc6a3				2.28548	4.91822	mm	-0.221035	-0.121663	0.534166	0.0537525	0.992967	0.83472	-0.641079	-2.09691	-4.83385	-3.80333	0.719133	-1.21033	1.69802	0.35156
1368603_at	Add2				3.09867	5.46624	mm	-0.0793184	-0.0285903	0.875324	0.654064	0.997839	0.981099	-0.160469	-0.457422	-4.93595	-5.18115	0.216925	-1.30177	0.413281	-0.404855
1368604_at	Mefv				3.76988	4.97041	mm	-0.505333	-0.0744866	0.335315	0.217819	0.988598	0.897225	-1.00602	-1.28758	-4.68422	-4.65343	1.34254	-1.26282	1.10149	-0.73324
1368605_at	Sh2b2				6.90694	6.13238	mm	-0.0716178	-0.11382	0.674709	0.242544	0.992967	0.900104	-0.430728	-1.21771	-4.89298	-4.71396	0.341549	-0.755181	1.24313	-1.38948
1368606_at	Slco1a5				5.5028	4.35043	mm	-0.149393	-0.0479029	0.663924	0.656866	0.992967	0.982015	-0.446054	-0.453434	-4.88941	-5.18256	0.495542	-1.79347	0.499633	-1.02637
1368607_at	Cyp4a8				3.80785	3.98011	pp	0.697142	0.060504	0.373048	0.410819	0.988598	0.946121	0.927235	0.846576	-4.72107	-4.98912	1.51719	-1.84693	0.788976	-1.10733
1368608_at	Cyp2f4				4.06447	4.82996	pp	0.8783	0.0178299	0.309369	0.783429	0.988598	0.991238	1.06402	0.279941	-4.65564	-5.23203	1.81398	-1.96064	0.255073	-1.07734
1368609_at	Slc10a1				3.79539	3.71938	mm	-0.765923	-0.16743	0.330258	0.0111526	0.988598	0.774288	-1.01705	-2.90165	-4.67887	-2.81041	1.65961	-1.45989	2.19922	1.14296
1368610_at	Mca32				5.07472	5.19859	pp	0.0745691	0.0159628	0.882081	0.822834	0.997839	0.991282	0.151697	0.227944	-4.93669	-5.24236	0.204517	-0.800113	0.214039	-1.32514
1368611_at	Grp				9.5414	9.14702	mm	-0.0663067	-0.144512	0.850542	0.649973	0.997839	0.980242	-0.192762	-0.463257	-4.93285	-5.17908	0.217756	-0.911574	0.854879	-0.549221
1368612_at	Itgb4				6.53893	5.77534	pm	0.112852	-0.017819	0.602348	0.856409	0.992967	0.993072	0.535892	-0.184158	-4.86611	-5.24944	0.474095	-0.860655	0.196004	-1.84559
1368613_at	Stag3				5.28475	4.91766	mm	-0.260813	-0.0977303	0.582441	0.253807	0.992967	0.903525	-0.565907	-1.18771	-4.85744	-4.73916	0.734167	-1.01689	1.15159	-0.79218
1368614_at	Mlxipl				6.64122	6.63435	mm	-0.0211396	-0.156281	0.943672	0.100452	0.999707	0.849816	-0.0722305	-1.75299	-4.94153	-4.19292	0.0754302	-1.18351	1.70727	0.09571
1368615_a_at	Slc18a3				4.84715	6.12345	mm	-0.343294	-0.0381847	0.555756	0.597097	0.992967	0.974687	-0.607014	-0.540293	-4.84487	-5.1493	0.870837	-1.50691	0.506193	-0.652937
1368616_at	Fancc				6.95545	6.57727	mm	-0.054404	-0.0149196	0.796245	0.819893	0.997839	0.991238	-0.264338	-0.2318	-4.92399	-5.24167	0.232439	-0.831821	0.211974	-0.251879
1368617_at	Serpina5				1.86082	3.99761	pp	1.24394	0.0618909	0.107185	0.422647	0.984752	0.947855	1.74893	0.824867	-4.24805	-5.00258	2.67066	0.61469	0.782918	-1.01069
1368618_at	Grb14				9.21596	8.77129	mm	-0.0410131	-0.028124	0.72187	0.692111	0.994961	0.987896	-0.364907	-0.403896	-4.90696	-5.19901	0.243353	-0.699377	0.377596	-0.950934
1368619_at	Ddx25				9.55488	9.77784	mm	-0.064904	-0.0160926	0.369564	0.759765	0.988598	0.991238	-0.934262	-0.311547	-4.71788	-5.22473	0.516667	-0.227441	0.272221	-0.705079
1368620_at	Spag4				6.91016	6.94759	pp	0.0373325	0.020346	0.887952	0.7874	0.997991	0.991238	0.144086	0.274667	-4.9373	-5.23317	0.141738	-0.531758	0.262831	-0.577011
1368621_at	Aqp9				8.51439	8.11565	pp	0.105627	0.0145102	0.485012	0.848323	0.992967	0.993067	0.721748	0.194666	-4.80563	-5.24788	0.535473	-0.842747	0.186848	-0.957542
1368622_at	Fbp2				4.77134	4.74709	mm	-0.934048	-0.080179	0.0651024	0.234284	0.984752	0.89984	-2.0413	-1.2404	-4.04987	-4.69458	2.45655	0.10587	1.09853	-0.79053
1368623_at	Ceacam9				4.81985	4.74909	pp	0.161522	0.0104421	0.695444	0.817766	0.992967	0.991238	0.40156	0.234591	-4.89945	-5.24116	0.488691	-1.69692	0.207809	-0.520501
1368624_at	Asip				4.75238	3.84475	pm	0.319385	-0.0290162	0.658786	0.723892	0.992967	0.990332	0.453395	-0.360111	-4.88765	-5.21201	0.728129	-0.775211	0.35512	-0.85668
1368625_at	Prap1				3.10258	5.34201	mm	-0.00803932	-0.00300136	0.985968	0.975196	0.999832	0.998292	-0.0179781	-0.0316268	-4.94287	-5.26237	0.0231383	-1.277	0.0334078	-1.43517
1368626_at	Kcnn3				5.58679	6.0975	mp	-0.110247	0.0805384	0.673799	0.314179	0.992967	0.920458	-0.432017	1.0422	-4.89268	-4.85428	0.420286	-1.39368	0.992088	-0.217402
1368627_at	Rgn				3.67874	3.46633	pp	0.767346	0.0829071	0.405464	0.110437	0.988805	0.857762	0.863928	1.69882	-4.74897	-4.251	1.53971	-2.10187	1.36556	0.00627
1368628_at	Ton				1.05195	3.61181	pm	0.0156581	-0.0295022	0.974256	0.530802	0.999832	0.966158	0.032988	-0.641949	-4.94266	-5.1034	0.04373	-1.35404	0.556399	-0.831041
1368629_at	Reg1a				6.30068	5.33711	mp	-0.21877	0.0446866	0.294207	0.612498	0.988107	0.977183	-1.09963	0.517527	-4.63752	-5.15856	0.928125	-0.209005	0.522997	-1.00293
1368630_at	Fabp9				2.54735	4.00741	mm	-0.189938	-0.0767217	0.746352	0.240868	0.996099	0.89984	-0.331416	-1.22227	-4.91322	-4.71009	0.481294	-1.37354	1.07365	0.02815
1368631_at	Dbil5				4.89136	4.573	mm	-0.862374	-0.0183903	0.00119361	0.7853	0.906953	0.991238	-4.28441	-0.277454	-2.65093	-5.23257	2.91585	1.7746	0.255821	-0.657703
1368632_at	Foxg1				12.9629	12.2626	mm	-0.0879538	-0.0105406	0.405452	0.855334	0.988805	0.993067	-0.863951	-0.185553	-4.74896	-5.24924	0.544852	-0.432424	0.164624	-1.00477
1368633_at	Crisp1				3.53791	3.3032	mm	-0.475101	-0.0465681	0.62883	0.483842	0.992967	0.958565	-0.496735	-0.71831	-4.87675	-5.0641	0.928334	-1.59182	0.651178	-0.30783
1368634_at	Kcnh3				10.0937	9.7275	pp	0.0397336	0.0152383	0.469175	0.73767	0.992967	0.991238	0.74879	0.341359	-4.79552	-5.21713	0.414843	-0.04197	0.301316	-0.594005
1368635_at	Tnfrsf8				3.35188	4.66772	pm	0.417432	-0.0200148	0.520504	0.810175	0.992967	0.991238	0.663043	-0.244569	-4.82646	-5.23929	1.00183	-1.65008	0.242984	-0.458759
1368636_at	Cyp27b1				6.36814	6.35586	mp	-0.0132079	0.0701568	0.950021	0.319353	0.999707	0.922179	-0.064076	1.03072	-4.94184	-4.86284	0.0564703	-0.906684	0.937759	-1.14104
1368637_at	Card9				2.85591	5.00677	mm	-0.628738	-0.0282884	0.338762	0.669921	0.988598	0.983969	-0.99856	-0.434954	-4.6878	-5.18891	1.49152	-1.39182	0.39769	-0.578253
1368638_at	Npffr1				5.82862	5.34384	mm	-0.426941	-0.0983957	0.35523	0.0745623	0.988598	0.849816	-0.963686	-1.91955	-4.70431	-4.00837	1.21041	-1.16414	1.52684	0.07744
1368639_at	Kchip2				5.35955	4.47338	pm	0.293671	-0.0530871	0.520219	0.532361	0.992967	0.966158	0.663504	-0.639483	-4.8263	-5.1046	0.841529	-0.276071	0.634377	-0.952923
1368640_at	Spata19				6.18281	5.85788	mm	-0.101984	-0.0458621	0.870539	0.525527	0.997839	0.966158	-0.166689	-0.650328	-4.93539	-5.09929	0.250523	-0.331189	0.607088	-0.763322
1368641_at	Wnt4				9.71229	9.34999	pp	0.433126	0.321368	0.22284	0.239219	0.984752	0.89984	1.28941	1.22677	-4.53423	-4.70625	1.39187	-0.93018	2.03387	-2.1366
1368642_at	Cdh2				10.2274	9.38066	pp	0.145477	0.0742402	0.201528	0.240395	0.984752	0.89984	1.35555	1.22356	-4.49583	-4.70899	0.851844	-0.211836	1.06407	-0.68685
1368643_at	Spata6				7.75782	6.78293	pp	0.00413805	0.121677	0.9733	0.323998	0.999832	0.922179	0.0342124	1.02053	-4.94264	-4.87038	0.0236145	-0.462804	1.1694	-0.51126
1368644_at	Spata6				5.81851	5.59887	mm	-0.67426	-0.000795021	0.128133	0.990316	0.984752	0.999198	-1.64091	-0.0123459	-4.31884	-5.26271	1.91962	-0.64072	0.0113054	-0.58201
1368645_at	Ptpn1				9.07304	8.56484	pm	0.129671	-0.0153122	0.419067	0.867256	0.989428	0.994042	0.838393	-0.170097	-4.75977	-5.25139	0.635381	-0.444759	0.175672	-1.03742
1368646_at	Mapk9				8.98079	8.83436	mm	-0.0956958	-0.0768796	0.330628	0.253639	0.988598	0.903525	-1.01624	-1.18815	-4.67926	-4.73879	0.617135	-0.297773	1.05542	0.336712
1368647_at	Grk6				8.6429	8.2898	mm	-0.0202722	-0.0438863	0.791279	0.355415	0.997839	0.931836	-0.270951	-0.95423	-4.92303	-4.91786	0.156544	-0.348801	0.811999	-0.626111
1368648_at	Cox4i2				5.86913	5.68254	pp	0.454222	0.0856175	0.188901	0.157909	0.984752	0.876603	1.39752	1.48801	-4.4709	-4.46646	1.476	-0.57427	1.25549	0.17536
1368649_at	Dkc1				8.97502	8.27992	pp	0.140595	0.0619104	0.188436	0.312635	0.984752	0.920381	1.3991	1.04565	-4.46994	-4.85169	0.853238	-0.401822	0.911705	-0.951395
1368650_at	Klf10		MR		9.80263	8.98768	pp	0.13608	0.114177	0.10245	0.0788917	0.984752	0.849816	1.77595	1.88841	-4.23009	-4.04351	0.951531	-0.092989	1.57283	-0.43994
1368651_at	Pklr				5.71481	5.08294	mm	-0.39335	-0.106835	0.211575	0.144228	0.984752	0.872553	-1.32369	-1.5425	-4.51447	-4.41248	1.34292	0.17052	1.37539	-0.0788
1368652_at	Casp9				9.28525	8.87235	mm	-0.155292	-0.0437932	0.070347	0.3907	0.984752	0.940073	-1.99661	-0.884466	-4.08061	-4.96488	1.05606	0.070454	0.754572	-0.793348
1368653_a_at	Park7				12.2574	11.8092	mm	-0.0442523	-6.07112e-05	0.453687	0.998917	0.992967	0.999885	-0.775795	-0.00138081	-4.7851	-5.26276	0.423858	-0.249205	0.00123147	-0.710231
1368654_at	Npap60				7.16039	6.70228	mm	-0.2018	-0.0742437	0.137772	0.177351	0.984752	0.883695	-1.59639	-1.41701	-4.34749	-4.53484	1.06171	-0.03454	1.17658	-0.17629
1368655_at	Srgn		MR		10.5734	9.94273	pp	0.31881	0.373267	0.0993094	0.0135075	0.984752	0.779365	1.7945	2.80623	-4.21771	-2.93071	1.38045	-0.16892	3.07413	0.62395
1368656_at	Scg3		MR		12.9224	12.1747	pp	0.0863822	0.116591	0.181226	0.0305753	0.984752	0.787302	1.42418	2.39263	-4.45484	-3.44689	0.74004	0.07895	1.80625	0.844243
1368657_at	Mmp3				4.58161	3.77782	pm	0.597675	-0.0236815	0.497448	0.724873	0.992967	0.990332	0.700892	-0.358771	-4.81321	-5.21239	1.23054	-0.85952	0.329977	-0.541999
1368658_at	Cntf				8.01745	7.04418	pp	0.0774083	0.00594513	0.407064	0.943991	0.988805	0.996259	0.860896	0.071466	-4.75027	-5.26076	0.517617	-0.190896	0.07154	-0.60539
1368659_at	Agxt2				3.40895	4.23832	pp	0.83134	0.0175335	0.192319	0.733042	0.984752	0.991016	1.38593	0.347643	-4.47782	-5.21545	1.98456	-1.03433	0.303095	-1.0689
1368660_at	Rapgef3				8.23651	7.90879	pp	0.0738865	0.0741974	0.644112	0.355037	0.992967	0.931836	0.474506	0.955004	-4.88246	-4.91732	0.364668	-0.944032	0.914085	-1.17592
1368661_at	Slc13a2				5.61198	5.97296	pm	0.228981	-0.00297699	0.369663	0.969202	0.988598	0.997693	0.934062	-0.0392729	-4.71797	-5.26216	0.878045	-0.577365	0.0379561	-0.731822
1368662_at	Rnf39				8.84689	8.25375	pp	0.067344	0.0336347	0.630691	0.685574	0.992967	0.986708	0.494014	0.413001	-4.87747	-5.19613	0.357244	-0.46959	0.40861	-0.78368
1368663_at	LOC56764				4.85751	3.72445	mm	-0.483756	-0.0827662	0.340075	0.179389	0.988598	0.883712	-0.995736	-1.40994	-4.68915	-4.54153	1.30753	-1.18308	1.20192	0.07761
1368664_at	LOC56764				6.93262	6.3534	mm	-0.133638	-0.0300423	0.502265	0.736594	0.992967	0.991016	-0.692899	-0.342819	-4.81606	-5.21675	0.585291	-0.609799	0.349573	-0.878607
1368665_at	Ufd1l				9.70826	9.03015	mm	-0.0510396	-0.0165672	0.508911	0.751596	0.992967	0.991238	-0.681946	-0.322533	-4.81992	-5.22201	0.38923	-0.407248	0.281644	-0.612612
1368666_a_at	Lphn3				6.10442	6.23168	pp	0.0363251	0.0418866	0.839693	0.556565	0.997839	0.968796	0.206965	0.60168	-4.93131	-5.12247	0.168872	-0.286683	0.559968	-1.23147
1368667_at	P2rx3				6.30236	5.99086	pm	0.0405898	-0.0776005	0.837957	0.276893	0.997839	0.912096	0.209242	-1.12928	-4.93105	-4.78683	0.178984	-0.843426	1.02619	-0.22979
1368668_at	Plaa				8.95898	8.07059	mm	-0.107047	-0.131756	0.248221	0.0425346	0.984752	0.810656	-1.21704	-2.22093	-4.57489	-3.65572	0.712378	-0.28442	1.79395	0.42754
1368669_at	Ucp2				9.23747	8.41495	pp	0.264452	0.162002	0.121501	0.10102	0.984752	0.849816	1.67329	1.74978	-4.2978	-4.19639	1.22731	-0.06885	1.73236	-0.3118
1368670_a_at	Pde4a				8.87615	8.38387	pp	0.0167107	0.0459676	0.883788	0.498213	0.997839	0.960856	0.149483	0.694499	-4.93687	-5.07679	0.0997474	-0.58949	0.634122	-0.955048
1368671_at	Srpx				6.73154	6.8663	mm	-0.0429071	-0.0482101	0.798407	0.546602	0.997839	0.968796	-0.261462	-0.617128	-4.9244	-5.11529	0.20663	-1.00124	0.598314	-1.14133
1368672_at	Arg2				7.67788	7.33089	mm	-0.146901	-0.0440158	0.47198	0.780126	0.992967	0.991238	-0.743959	-0.284333	-4.79735	-5.23106	0.634476	-0.528354	0.37416	-1.39174
1368673_at	Ddr2				5.62072	4.65841	mp	-0.0253672	0.0383942	0.953785	0.42582	0.999707	0.947929	-0.0592438	0.819112	-4.942	-5.0061	0.0746223	-1.53141	0.701748	-0.920882
1368674_at	Pygl				6.60442	5.49409	pp	0.266047	0.12259	0.410239	0.310401	0.989428	0.92	0.854901	1.05066	-4.75282	-4.84792	0.905671	-1.14395	1.19085	-1.13281
1368675_at	Chn2				8.90584	8.14027	mm	-0.119264	-0.110141	0.455384	0.336303	0.992967	0.924258	-0.772808	-0.994043	-4.78627	-4.88967	0.586467	-0.629363	1.10292	-1.12062
1368676_at	Dync2h1				8.2133	7.31873	pp	0.0628836	0.117671	0.374857	0.039784	0.988598	0.801254	0.923602	2.25598	-4.72272	-3.61348	0.508793	-0.380872	1.75085	1.0603
1368677_at	Bdnf				8.39597	7.8131	pp	0.19516	0.0710584	0.396361	0.475433	0.988598	0.95815	0.881342	0.732437	-4.74146	-5.05639	0.790288	-1.10588	0.772954	-1.92407
1368678_at	Bdnf				6.65486	6.30176	mm	-0.247825	-0.0395011	0.259253	0.495954	0.984752	0.960198	-1.18741	-0.698215	-4.59109	-5.07484	1.0213	-0.34548	0.611478	-0.886882
1368679_a_at	Lyn				7.15969	6.76	mp	-0.20189	0.0300409	0.126199	0.712123	0.984752	0.990007	-1.65019	0.376236	-4.31282	-5.20739	1.07783	-0.12095	0.369636	-0.804814
1368680_a_at	Slc34a1	Gene candidate	MR	MR	5.81782	6.1549	mm	-0.317678	-0.108492	0.032292	0.0942794	0.984752	0.849816	-2.43751	-1.78889	-3.77505	-4.15388	1.54922	0.32602	1.50178	0.19356
1368681_at	Pthlh				7.80468	7.01795	pp	0.215763	0.035458	0.0974185	0.443229	0.984752	0.953318	1.80592	0.788009	-4.21007	-5.02472	1.1551	0.08188	0.679986	-0.282591
1368682_at	Sv2a				11.5719	10.8066	pp	0.0454639	0.0927443	0.659317	0.288465	0.992967	0.916851	0.452635	1.10137	-4.88784	-4.80892	0.287865	-0.701993	1.08185	-1.08455
1368683_at	Olr1				1.4174	3.22544	pp	0.796379	0.0230161	0.433185	0.675334	0.990263	0.984545	0.812471	0.427339	-4.77046	-5.19145	1.52371	-2.92724	0.37418	-0.614043
1368684_at	Fat2				4.3041	4.80749	pm	0.292181	-0.105395	0.718874	0.187702	0.994642	0.888106	0.369035	-1.38179	-4.90615	-4.56791	0.629138	-2.3696	1.28841	-0.7795
1368685_at	Cspg4		MR		7.24571	6.65518	pp	0.323704	0.222665	0.0685785	0.0121187	0.984752	0.774288	2.01132	2.86032	-4.07051	-2.86253	1.45517	-0.00234	2.44529	1.38477
1368686_at	Ambp				3.78662	5.39426	mm	-0.681498	-0.0798833	0.248386	0.229121	0.984752	0.899414	-1.21659	-1.25491	-4.57513	-4.68205	1.69807	-0.54383	1.10518	-0.33702
1368687_at	Tesk1				8.95559	8.23329	mm	-0.0279911	-0.0124344	0.735737	0.835037	0.996099	0.992028	-0.345885	-0.211981	-4.91059	-5.24511	0.204127	-0.334919	0.18928	-0.684207
1368688_at	Ntsr2				12.8422	11.9208	pp	0.000249269	0.0835407	0.997731	0.232844	0.999832	0.89984	0.00290704	1.24442	-4.94295	-4.69112	0.0017529	-0.277197	1.11562	-0.17126
1368689_at	Gjb5				2.77008	3.94363	pp	1.31891	0.0725754	0.115167	0.173612	0.984752	0.882192	1.70572	1.43015	-4.27657	-4.52236	2.72256	-1.26835	1.18038	-0.13312
1368690_a_at	Grm4				7.91784	6.86953	pm	0.0348094	-0.0810775	0.878837	0.618781	0.997839	0.977999	0.155907	-0.50832	-4.93634	-5.16219	0.1427	-1.1357	0.676329	-1.28782
1368691_at	Gria3				8.15402	7.64792	mm	-0.0582608	-0.115897	0.64958	0.175285	0.992967	0.883695	-0.466613	-1.42424	-4.88443	-4.52798	0.324795	-0.539253	1.35937	-0.41826
1368692_a_at	Chka				8.19429	7.65812	mm	-0.296628	-0.013625	0.0254019	0.796757	0.984752	0.991238	-2.57082	-0.26227	-3.68299	-5.23577	1.52956	0.976855	0.229476	-0.723476
1368693_at	Fgr				6.24406	5.35357	mm	-0.158293	-0.0502447	0.235561	0.365946	0.984752	0.934945	-1.25235	-0.932931	-4.55523	-4.93254	0.849835	-0.459785	0.801398	-0.891762
1368694_at	Psgb1				4.30579	4.34479	pp	0.386763	0.00375067	0.485141	0.9426	0.992967	0.996259	0.721529	0.0732447	-4.80571	-5.26065	1.00465	-1.29485	0.0641473	-0.613511
1368695_at	C4bpb		MR		4.9902	5.79648	mm	-1.13429	-0.097691	0.0274691	0.172505	0.984752	0.882192	-2.52745	-1.43408	-3.71286	-4.51861	2.91294	1.08966	1.27909	-0.14769
1368696_at	Fxyd7				10.6628	9.84212	mm	-0.0278096	-0.0736792	0.902191	0.692594	0.999421	0.987896	-0.125663	-0.403225	-4.93865	-5.19922	0.114551	-0.545945	0.573494	-0.956056
1368697_at	Fabp6				4.12989	4.32465	pp	0.368293	0.00179685	0.54042	0.966029	0.992967	0.997693	0.631132	0.0433211	-4.83712	-5.26203	0.91907	-2.24703	0.0398605	-0.363773
1368698_at	Atp2b2				10.689	9.50347	mm	-0.047503	-0.0171035	0.431105	0.757708	0.990076	0.991238	-0.816255	-0.31431	-4.76892	-5.22405	0.444417	0.068204	0.276288	-0.473096
1368699_at	Dscam /// LOC100360483				8.37943	7.48975	mp	-0.0209244	0.00493273	0.901106	0.967632	0.999204	0.997693	-0.127065	0.041276	-4.93856	-5.2621	0.100704	-0.554972	0.0482379	-1.13525
1368700_at	Plcl1				11.7991	10.881	pp	0.0193947	0.0151055	0.827844	0.814119	0.997839	0.991238	0.22253	0.239383	-4.9295	-5.24027	0.134846	-0.5827	0.217658	-1.55392
1368701_at	Atp1a3				11.4872	10.7747	mm	-0.082688	-0.0360219	0.204079	0.583618	0.984752	0.972926	-1.34734	-0.560459	-4.50066	-5.14079	0.706116	0.037404	0.509144	-1.04978
1368702_at	Pawr				7.19058	5.75708	mm	-0.0218864	-0.0774133	0.815268	0.31688	0.997839	0.921774	-0.239114	-1.03619	-4.92742	-4.85877	0.147398	-0.468512	0.974142	-0.765278
1368703_at	Pdlim5				5.71793	5.27685	pm	0.131914	-0.139477	0.470254	0.227808	0.992967	0.898738	0.746928	-1.25864	-4.79623	-4.67881	0.604138	-0.685082	1.3823	-0.24719
1368704_a_at	Cspg5				8.67348	8.32517	mm	-0.0209401	-0.0671148	0.866409	0.41042	0.997839	0.946031	-0.172063	-0.847316	-4.9349	-4.98865	0.118993	-0.66439	0.820201	-1.26584
1368705_at	S1pr5				9.50884	9.1095	mm	-0.249672	-0.125918	0.114603	0.304982	0.984752	0.919755	-1.70868	-1.06294	-4.27462	-4.83862	1.20553	-0.2597	1.21257	-1.14276
1368706_at	Tm4sf4				5.53713	5.54467	mm	-0.0254582	-0.0508758	0.925711	0.328475	0.999707	0.92333	-0.0953288	-1.01081	-4.94048	-4.8775	0.0951906	-0.725313	0.857144	-0.790976
1368707_at	Itih4		MR		5.41186	4.43432	mm	-0.423347	-0.113415	0.0402243	0.140353	0.984752	0.868766	-2.31468	-1.55873	-3.86032	-4.39617	1.74241	0.56746	1.41395	-0.36728
1368708_a_at	Drd2				6.3498	5.60573	pp	0.275482	0.0449891	0.17557	0.679218	0.984752	0.985126	1.44445	0.421889	-4.44252	-5.19325	1.17397	-0.35712	0.467037	-1.45884
1368709_at	Fut1				5.18416	4.31036	mm	-0.51631	-0.00377524	0.238347	0.948163	0.984752	0.996463	-1.24445	-0.0661345	-4.55966	-5.26104	1.49442	-1.10009	0.0587777	-0.616386
1368710_at	Mark2				10.6429	9.80642	pp	0.0167697	0.0160794	0.872822	0.78504	0.997839	0.991238	0.163721	0.2778	-4.93566	-5.23249	0.105422	-0.682808	0.247122	-1.06679
1368711_at	Foxa2				3.44351	3.83072	mm	-0.767337	-0.217015	0.272066	0.0146938	0.988107	0.782421	-1.15422	-2.76415	-4.60893	-2.98369	1.75949	-1.31822	2.38801	1.13746
1368712_at	Zfp386				8.67343	7.74611	mp	-0.077411	0.0185489	0.387674	0.796129	0.988598	0.991238	-0.898219	0.263101	-4.73406	-5.2356	0.530958	-0.264266	0.247513	-0.657799
1368713_at	Mmp10				3.45408	4.25971	mm	-0.808645	-0.0201774	0.251589	0.815696	0.984752	0.991238	-1.20789	-0.23731	-4.57992	-5.24066	1.84312	-1.15973	0.239361	-1.03435
1368714_at	Prl8a2				4.33359	3.44264	pp	0.37858	0.0135407	0.647593	0.835405	0.992967	0.992028	0.469478	0.211501	-4.88372	-5.24519	0.806246	-2.20814	0.193157	-0.703976
1368715_s_at	Prl8a2				2.82116	3.97047	mp	-0.275827	0.0114809	0.72946	0.844384	0.996099	0.992723	-0.354479	0.199792	-4.90898	-5.24708	0.599252	-2.05671	0.177637	-0.536655
1368716_at	Ppp1r14c				6.97198	6.0376	mm	-0.298256	-0.103387	0.204583	0.164044	0.984752	0.879511	-1.34573	-1.46486	-4.50161	-4.489	1.182	-0.39271	1.32087	-0.55263
1368717_at	Faah				9.22951	8.62827	pp	0.0456432	0.021931	0.623562	0.744233	0.992967	0.991238	0.504457	0.332472	-4.87471	-5.21947	0.307982	-0.523039	0.305856	-0.742064
1368718_at	Aldh1a7				2.50818	3.44539	mm	-0.961186	-0.0300739	0.199128	0.492182	0.984752	0.960198	-1.36335	-0.704441	-4.49123	-5.07154	2.11833	-0.82623	0.621019	-0.549681
1368719_at	Pfkfb4				5.69093	5.96503	pm	0.0520187	-0.122671	0.90574	0.0243151	0.999421	0.787302	0.121078	-2.50999	-4.93896	-3.30185	0.152724	-0.863446	1.87537	1.3184
1368720_at	Tdo2				4.22911	3.94526	mm	-0.340679	-0.0904732	0.703295	0.163215	0.992967	0.879511	-0.390612	-1.46795	-4.90177	-4.48601	0.69859	-1.21477	1.26456	-0.20201
1368721_at	Ascl2				5.80507	6.10785	pm	0.33194	-0.0573409	0.155885	0.412146	0.984752	0.946456	1.51961	-0.844121	-4.39608	-4.99065	1.31277	-0.70842	0.773249	-1.14155
1368722_at	Lta				4.58042	4.12529	pm	0.574169	-0.0565148	0.422844	0.441833	0.989428	0.953143	0.831403	-0.790475	-4.76268	-5.02327	1.30852	-0.23931	0.738218	-1.03265
1368723_at	Lat				5.32005	4.68922	mm	-0.704046	-0.181896	0.0805205	0.123564	0.984752	0.863913	-1.9181	-1.63376	-4.13429	-4.31935	2.08595	0.17458	1.76657	-0.48316
1368724_a_at	Tpm1				10.6716	9.79117	mm	-0.0530938	-0.048656	0.647421	0.599521	0.992967	0.97544	-0.469725	-0.53669	-4.88366	-5.15079	0.313311	-0.533706	0.553064	-1.09138
1368725_at	Jag1	Gene candidate	MR	MR	6.43881	5.91117	pp	0.42589	0.160377	0.0961959	0.0192029	0.984752	0.787302	1.81342	2.62967	-4.20505	-3.15256	1.59408	0.03419	2.07711	0.66177
1368726_a_at	Zfp347				7.90279	6.70018	mm	-0.191937	-0.0251068	0.162383	0.642459	0.984752	0.979502	-1.49395	-0.474018	-4.41207	-5.17518	1.0072	0.098697	0.413633	-0.658087
1368727_at	Slc7a9				4.53646	3.72764	pm	0.40778	-0.0828666	0.605231	0.226179	0.992967	0.898738	0.531587	-1.26329	-4.86731	-4.67476	0.889264	-1.84505	1.12278	-0.54483
1368728_at	P2ry12	Gene candidate	MR	MR	8.7855	8.0414	pp	0.220952	0.181512	0.0170556	0.0203909	0.984752	0.787302	2.79083	2.59934	-3.53311	-3.1905	1.3874	0.792178	2.16563	0.39874
1368729_a_at	Adcyap1r1				7.71967	7.08997	pp	0.122129	0.0297581	0.144187	0.684669	0.984752	0.986129	1.56825	0.414266	-4.36543	-5.19572	0.858659	-0.043938	0.391329	-0.55058
1368730_a_at	Adcyap1r1				5.86855	6.02912	mm	-0.212217	-0.0604605	0.695305	0.317852	0.992967	0.921774	-0.401755	-1.03404	-4.89941	-4.86038	0.559635	-0.808255	0.899233	-0.402827
1368731_at	Orm1				4.67866	3.72486	mm	-0.514145	-0.0392905	0.467695	0.476479	0.992967	0.95815	-0.751345	-0.730672	-4.79455	-5.05736	1.18025	-1.99367	0.633289	-0.548371
1368732_at	Tap2	Gene candidate	MR	MR	6.01497	5.79207	mm	-0.407169	-0.0943634	0.058032	0.106885	0.984752	0.856841	-2.10722	-1.71758	-4.00435	-4.231	1.65273	0.25126	1.4097	0.01617
1368733_at	Sult1e1				4.78722	3.59582	mm	-0.353891	-0.017821	0.422231	0.782607	0.989428	0.991238	-0.832535	-0.281033	-4.76221	-5.23179	1.02947	-0.87962	0.255746	-1.06004
1368734_at	Chrnd				5.29026	5.16869	mm	-0.199788	-0.0318346	0.331569	0.770147	0.988598	0.991238	-1.01418	-0.297641	-4.68026	-5.22803	0.855191	-0.238139	0.330481	-1.21988
1368735_a_at	Trpv2				7.66833	6.60117	pp	0.250905	0.0650124	0.279163	0.636326	0.988107	0.979324	1.13636	0.482846	-4.61839	-5.17192	1.00669	-0.6639	0.593527	-1.93093
1368736_at	Tsx	Gene candidate	MR	MR	5.37757	3.95106	mm	-0.767341	-0.187701	0.0023317	0.0184087	0.906953	0.787302	-3.89825	-2.65098	-2.85211	-3.12587	2.70034	1.81962	2.21249	1.1201
1368737_at	NA				5.03594	4.32967	pp	0.157959	0.0137452	0.6312	0.814313	0.992967	0.991238	0.493271	0.239127	-4.87766	-5.24032	0.535523	-1.26274	0.212522	-0.727077
1368738_at	Cyp11b1				6.29657	5.28579	mm	-0.476225	-0.168219	0.392321	0.520563	0.988598	0.964895	-0.889158	-0.658255	-4.73804	-5.09535	1.23059	-1.16236	1.09707	-1.31879
1368739_s_at	Cyp11b1 /// Cyp11b2 /// Cyp11b3 /// LOC100366002				5.7427	5.50819	pm	0.499471	-0.0546676	0.53966	0.703967	0.992967	0.988784	0.632338	-0.387471	-4.83673	-5.20406	1.07066	-0.74885	0.487504	-1.06307
1368740_at	P2rx6				6.55365	5.06302	pm	0.0965965	-0.0636272	0.603578	0.417313	0.992967	0.946789	0.534054	-0.834607	-4.86662	-4.99658	0.439518	-0.781082	0.796598	-0.790122
1368741_at	C9				6.08389	5.83329	pp	0.105894	9.78054e-05	0.872105	0.998848	0.997839	0.999885	0.164653	0.00146847	-4.93558	-5.26276	0.253691	-1.50535	0.00135992	-0.889754
1368742_at	C5ar1				6.4801	5.64911	mm	-0.292646	-0.0836837	0.309415	0.155194	0.988598	0.876492	-1.06392	-1.4985	-4.65569	-4.45616	1.05218	-0.53923	1.254	-0.06393
1368743_a_at	Dspp				5.39157	4.74876	mm	-0.111191	-0.0234207	0.666944	0.697936	0.992967	0.988573	-0.441752	-0.395812	-4.89042	-5.20152	0.426814	-0.875356	0.353105	-0.581392
1368744_a_at	Dspp				2.86679	4.90072	pm	0.129617	-0.0164518	0.87826	0.739212	0.997839	0.991238	0.156657	-0.339268	-4.93627	-5.21769	0.273669	-2.17018	0.295815	-0.375364
1368745_at	Slc10a2				4.73023	3.84775	mm	-0.785266	-0.0912661	0.261871	0.189407	0.98495	0.888106	-1.18053	-1.37614	-4.59482	-4.57316	1.79792	-1.35486	1.22012	-0.45798
1368746_a_at	Atp12a				3.83944	4.55339	pm	0.672126	-0.0250119	0.364285	0.687763	0.988598	0.987351	0.945003	-0.409948	-4.71296	-5.1971	1.50304	-0.93207	0.36838	-0.587484
1368747_at	Nup98			MR	6.26236	5.08586	pp	0.412435	0.0720148	0.0737235	0.256136	0.984752	0.903715	1.96945	1.18164	-4.09923	-4.7442	1.62097	0.27502	1.03122	0.031684
1368748_at	Tesk2	Gene candidate	MR	MR	7.43062	6.42947	mm	-0.262997	-0.13549	0.0149088	0.018327	0.984752	0.787302	-2.86494	-2.65321	-3.48341	-3.12306	1.50461	0.38278	1.97765	0.30297
1368749_at	Kcns1				7.02932	6.20268	mm	-0.643475	-0.0836067	0.163839	0.545269	0.984752	0.968796	-1.48832	-0.619207	-4.41556	-5.11431	1.80119	-0.10031	0.760093	-1.03304
1368750_a_at	Pde4d				5.56847	5.48046	mm	-0.364316	-0.022814	0.414598	0.659633	0.989428	0.982093	-0.84672	-0.449503	-4.75628	-5.18393	1.0528	-0.61693	0.391005	-0.761515
1368751_at	Kcns3				9.60598	8.91393	mm	-0.157572	-0.106735	0.157223	0.228911	0.984752	0.899317	-1.51425	-1.2555	-4.39943	-4.68153	0.930136	0.212622	1.22977	-0.54338
1368752_at	Tacr3				7.20587	6.89977	mm	-0.0888118	-0.0501415	0.70481	0.724712	0.992967	0.990332	-0.388506	-0.358991	-4.90221	-5.21233	0.358631	-1.19499	0.449723	-1.37313
1368753_at	Camkk2				7.62861	6.98166	mm	-0.0106783	-0.0193593	0.913456	0.814607	0.999421	0.991238	-0.111121	-0.23874	-4.93959	-5.24039	0.0698328	-0.31792	0.236365	-1.17122
1368754_at	P2ry6				8.05299	7.55042	mp	-0.139712	0.0314478	0.224253	0.561095	0.984752	0.968796	-1.28521	0.594704	-4.53663	-5.12566	0.81536	-0.053991	0.516886	-0.289111
1368755_at	Clec4f				3.41287	6.30779	pm	0.412894	-0.0606807	0.579336	0.584072	0.992967	0.972926	0.570637	-0.559777	-4.85603	-5.14108	0.926337	-1.81028	0.622607	-0.968663
1368756_at	Olah				5.66602	5.48254	pm	0.139623	-0.0459938	0.652745	0.417531	0.992967	0.946789	0.46206	-0.834208	-4.88555	-4.99682	0.487876	-1.10214	0.722923	-0.382937
1368757_at	Zp3				2.82216	3.86923	pp	0.0226249	0.0465637	0.983083	0.558783	0.999832	0.968796	0.021675	0.598261	-4.94283	-5.12404	0.0425416	-1.26809	0.579487	-1.19297
1368758_a_at	Galr2				5.66914	5.66557	pp	0.107312	0.045235	0.775052	0.476659	0.99767	0.95815	0.292655	0.730368	-4.91973	-5.05753	0.340813	-1.08349	0.653112	-0.644068
1368759_at	Cacng2				10.0453	9.40127	pp	0.102755	0.0336507	0.42465	0.678772	0.989428	0.985126	0.828074	0.422515	-4.76406	-5.19304	0.568473	-0.710657	0.414384	-1.0062
1368760_at	Cxcl2				4.7513	4.38028	mm	-0.0858288	-0.135826	0.899284	0.104844	0.998923	0.855447	-0.12942	-1.72861	-4.93839	-4.21919	0.202521	-1.21722	1.59988	-0.02916
1368761_at	Ppp3r2				4.96038	4.69003	mm	-0.743114	-0.0447816	0.356165	0.492826	0.988598	0.960198	-0.961741	-0.703376	-4.70522	-5.07211	1.59311	-1.60596	0.634516	-1.02616
1368762_at	Ubd				5.42895	5.45548	pp	0.365542	0.0774196	0.354149	0.29155	0.988598	0.917739	0.965938	1.09407	-4.70326	-4.81463	1.1221	-1.38991	1.00601	-1.15641
1368763_at	Il3				5.46374	4.51902	mm	-0.263385	-0.0904696	0.475407	0.17614	0.992967	0.883695	-0.738081	-1.42124	-4.79956	-4.53083	0.839695	-1.69895	1.24013	0.06106
1368764_at	Hist1h2ba				2.54248	3.55847	pp	0.393764	0.00631372	0.61176	0.906506	0.992967	0.995902	0.521878	0.119492	-4.87	-5.25715	0.866043	-0.340067	0.104897	-0.897293
1368765_at	Clcnka				6.31064	6.28471	mm	-0.519984	-0.0925	0.0912945	0.356494	0.984752	0.931836	-1.84436	-0.952029	-4.18424	-4.91939	1.76936	1.24815	0.998472	-0.439408
1368766_at	Mmp7				1.84761	4.33528	mm	-1.24657	-0.0658039	0.0504998	0.414888	0.984752	0.946789	-2.18635	-0.839063	-3.9495	-4.99381	2.90699	0.31361	0.809348	-0.769202
1368767_at	Cst8				5.35271	5.08909	mm	-0.541836	-0.101582	0.446453	0.260176	0.992041	0.904517	-0.788612	-1.1712	-4.78005	-4.75282	1.2398	-1.5702	1.161	-0.63438
1368768_at	Scn11a				4.6096	6.37066	mm	-0.271305	-0.0805758	0.582636	0.18787	0.992967	0.888106	-0.565611	-1.38123	-4.85753	-4.56843	0.748479	-1.10064	1.17755	0.261092
1368769_at	Abcb11				3.95397	3.66882	mm	-0.570954	-0.00255234	0.448566	0.970591	0.99213	0.997693	-0.784853	-0.0375006	-4.78154	-5.26221	1.26967	-2.29218	0.0349264	-0.888431
1368770_at	Gcnt1				6.06235	4.95636	pp	0.212816	0.130429	0.338278	0.253652	0.988598	0.903525	0.999605	1.18812	-4.6873	-4.73882	0.875405	-0.294485	1.30316	-1.38312
1368771_at	Sulf1				5.18886	4.94092	mm	-0.445494	-0.121061	0.362401	0.177103	0.988598	0.883695	-0.948863	-1.41787	-4.71119	-4.53403	1.22731	-0.67657	1.38054	-0.68391
1368772_at	Slc4a3				9.27528	8.71252	pp	0.0407063	0.0406638	0.700853	0.555083	0.992967	0.968796	0.394013	0.603968	-4.90105	-5.12142	0.253725	-0.535649	0.55593	-1.22028
1368773_at	Cenpi				5.96841	4.06966	pm	0.10069	-0.068338	0.6718	0.35042	0.992967	0.929818	0.434851	-0.964487	-4.89203	-4.91069	0.403561	-0.391562	0.892147	-0.669373
1368774_a_at	Espn				5.31217	5.81687	pm	0.662214	-0.0899039	0.426328	0.236467	0.989428	0.89984	0.824991	-1.23435	-4.76533	-4.69978	1.39982	-1.8805	1.13943	-0.04802
1368775_at	Giot1				7.23027	5.77658	mm	-0.416219	-0.0804618	0.0473232	0.38808	0.984752	0.939671	-2.22313	-0.889494	-3.92395	-4.9616	1.70349	0.72479	0.90698	-0.99354
1368776_at	Alox5				5.41853	5.77053	pm	0.201135	-0.0283354	0.525945	0.647345	0.992967	0.980242	0.654256	-0.467014	-4.82944	-5.17773	0.693424	-0.869826	0.41854	-0.97549
1368777_at	Bard1				2.29292	4.43386	mm	-1.75893	-0.0706825	0.0188723	0.45305	0.984752	0.954935	-2.73502	-0.770804	-3.57082	-5.03475	3.71465	2.36071	0.793402	-0.465098
1368778_at	Slc6a6				7.13462	6.53728	mp	-0.007016	0.0990372	0.96712	0.462918	0.999832	0.955878	-0.0421367	0.753749	-4.94247	-5.04449	0.0335784	-0.733235	0.910645	-1.36112
1368779_a_at	Gucy1b2				3.29099	4.73395	mm	-0.427704	-0.039513	0.570535	0.574298	0.992967	0.971365	-0.584118	-0.574545	-4.85197	-5.13467	0.953539	-2.53424	0.532925	-1.29385
1368780_at	Adrb3				7.23446	6.62736	pm	0.0380107	-0.0988982	0.802725	0.26161	0.997839	0.904517	0.255726	-1.16753	-4.9252	-4.75584	0.193113	-0.455672	1.14638	0.01197
1368781_at	Rasgrp4				5.61681	4.79458	mp	-0.29839	0.00345752	0.484642	0.964366	0.992967	0.997532	-0.722374	0.0454436	-4.8054	-5.26195	0.883854	-0.707026	0.0439791	-0.841429
1368782_at	Sstr2				9.51832	8.84619	mm	-0.0257998	-0.0342515	0.832976	0.756566	0.997839	0.991238	-0.215781	-0.315845	-4.9303	-5.22367	0.148039	-0.643309	0.352764	-0.887066
1368783_at	Icos		MR		5.00918	5.43473	mm	-0.670503	-0.243719	0.179341	0.0041985	0.984752	0.73833	-1.43087	-3.38397	-4.45078	-2.2052	1.80789	-0.29035	2.69341	1.71175
1368784_at	A1cf				6.34328	5.38419	mm	-0.116756	-0.0791649	0.553715	0.319801	0.992967	0.922179	-0.610202	-1.02974	-4.84386	-4.86357	0.514724	-0.832366	0.978797	-0.580243
1368785_a_at	Pitx2				3.52251	3.41735	pm	0.249762	-0.0354525	0.793816	0.503508	0.997839	0.961771	0.26757	-0.685829	-4.92353	-5.08132	0.495898	-2.17087	0.592534	-0.810876
1368786_a_at	Gpr12				9.11594	8.37029	mm	-0.238757	-0.10248	0.148246	0.535642	0.984752	0.966969	-1.55099	-0.634304	-4.37635	-5.10711	1.13216	-0.23745	0.846989	-1.60329
1368787_at	Mutyh			MR	6.30461	7.01457	pm	0.531078	-0.117491	0.185024	0.184794	0.984752	0.887501	1.41087	-1.39152	-4.46288	-4.55883	1.60095	0.41772	1.35043	0.00956
1368788_at	Chad				3.84897	5.44464	pm	0.947968	-0.0276201	0.192439	0.75219	0.984752	0.991238	1.38553	-0.321733	-4.47806	-5.22221	2.11841	-1.31175	0.32545	-0.92681
1368789_at	Acpp				2.76514	4.71098	pp	0.0514416	0.00619944	0.91278	0.930666	0.999421	0.996259	0.111993	0.088512	-4.93954	-5.25968	0.146028	-1.36467	0.0831994	-1.59014
1368790_at	Serpina10				5.44713	4.91618	mm	-0.117035	-0.0877937	0.62838	0.180924	0.992967	0.884917	-0.497393	-1.40466	-4.87658	-4.5465	0.464592	-0.254062	1.21983	-0.0249
1368791_at	Oprd1				4.43278	5.10791	pm	0.276157	-0.140639	0.61009	0.042338	0.992967	0.809761	0.524356	-2.22336	-4.86932	-3.6528	0.727546	-2.28155	1.83491	0.72976
1368792_at	Psen1				7.64203	6.2988	mm	-0.135734	-0.0121252	0.17937	0.824259	0.984752	0.991282	-1.43077	-0.226077	-4.45084	-5.24269	0.850809	-0.405001	0.198604	-0.451489
1368793_at	Kcnj2				5.01644	4.97482	pm	0.0175908	-0.0512484	0.937841	0.552312	0.999707	0.968796	0.0797238	-0.608256	-4.94122	-5.11944	0.0725867	-0.975493	0.607432	-1.1998
1368794_at	Haao				4.81111	7.47902	mm	-0.469304	-0.0651127	0.198012	0.322911	0.984752	0.922179	-1.36701	-1.02291	-4.48906	-4.86862	1.48565	-0.5414	0.91122	-0.41648
1368795_at	Nmur1				6.75237	7.55303	mm	-0.375846	-0.0746528	0.261077	0.300344	0.984752	0.919418	-1.18261	-1.07357	-4.59369	-4.83049	1.2487	-0.67753	0.982045	-0.889015
1368796_at	Kiss1r				2.48858	5.65427	pp	0.272092	0.135723	0.629277	0.0806641	0.992967	0.849816	0.496081	1.87611	-4.87693	-4.05732	0.702781	-1.02469	1.66591	-0.60438
1368797_at	Nr1i3				5.00166	5.33245	mm	-0.359356	-0.118037	0.600755	0.100868	0.992967	0.849816	-0.538274	-1.75064	-4.86544	-4.19546	0.840103	-1.16324	1.52662	0.27292
1368798_at	NA				5.17343	4.29536	mm	-0.0197171	-0.0252725	0.943142	0.694023	0.999707	0.988192	-0.0729109	-0.401239	-4.94151	-5.19984	0.0732578	-0.938422	0.363723	-0.755667
1368799_at	Birc5				6.72303	6.2412	mm	-0.130502	-0.233999	0.541858	0.00389604	0.992967	0.73833	-0.628855	-3.42076	-4.83787	-2.15958	0.551119	-1.06278	2.65718	1.45506
1368800_at	Cd40lg				4.94991	3.90552	pp	0.900403	0.024633	0.0956294	0.596505	0.984752	0.974621	1.81692	0.541173	-4.2027	-5.14894	2.30795	0.19608	0.472013	-0.611967
1368801_at	Cxxc4				6.46791	5.49062	mm	-0.124788	-0.293976	0.577836	0.0648099	0.992967	0.849816	-0.572926	-1.99616	-4.85535	-3.92078	0.514658	-1.18846	2.41204	-0.65483
1368802_at	Pmch				7.12425	6.75517	mm	-0.190674	-0.059227	0.181247	0.319895	0.984752	0.922179	-1.42411	-1.02953	-4.45488	-4.86373	0.982223	-0.294797	0.891996	-0.178774
1368803_at	Insl6				4.28661	4.73611	pp	0.553939	0.0504909	0.223757	0.393565	0.984752	0.941875	1.28668	0.878992	-4.53579	-4.96844	1.57043	-1.43419	0.766714	-0.751016
1368804_at	Lif				4.97821	4.93277	pm	1.22708	-0.0543191	0.0580725	0.561806	0.984752	0.968796	2.10682	-0.593613	-4.00463	-5.12615	2.84632	0.22988	0.61332	-1.38868
1368805_at	Uts2				3.08543	5.16049	pm	0.145785	-0.0200449	0.459648	0.779598	0.992967	0.991238	0.765332	-0.285036	-4.78918	-5.2309	0.641177	-0.379733	0.26785	-0.77297
1368806_at	Sepp1				13.8122	12.7886	mp	-0.0409431	0.0278416	0.558725	0.572377	0.992967	0.970548	-0.602387	0.577463	-4.84632	-5.13338	0.337164	-0.545073	0.499794	-0.655866
1368807_at	Rtn3				7.19655	6.38305	mm	-0.200034	-0.105214	0.406523	0.0880212	0.988805	0.849816	-0.861919	-1.82748	-4.74983	-4.11145	0.791166	-0.757504	1.50646	0.708542
1368808_at	Cap1				10.3261	9.30327	mm	-0.0760818	-0.0445428	0.535479	0.648747	0.992967	0.980242	-0.638985	-0.465009	-4.83454	-5.17845	0.433719	-0.920951	0.491067	-1.46787
1368809_at	Cap1				10.662	10.303	mp	-0.0149979	0.0668402	0.900472	0.427289	0.9991	0.948559	-0.127884	0.816456	-4.9385	-5.00771	0.0870821	-0.635637	0.801373	-1.45851
1368810_a_at	Mbp	Gene candidate	MR	MR	14.2355	14.1372	mm	-0.14165	-0.0452674	0.0649951	0.266239	0.984752	0.905366	-2.04225	-1.15577	-4.04922	-4.76545	1.03539	0.145733	1.02964	1e-05
1368811_at	Lmnb1				4.48429	4.18097	pm	0.97737	-0.0144359	0.112781	0.811899	0.984752	0.991238	1.71834	-0.242301	-4.26826	-5.23972	2.35176	-0.21533	0.217057	-0.911883
1368812_at	Lmnb1				2.7334	4.8152	mp	-0.457169	0.0403075	0.57812	0.644396	0.992967	0.979689	-0.572494	0.471238	-4.85548	-5.1762	0.976132	-3.08001	0.474849	-1.77681
1368813_at	Cebpd				6.74023	6.54712	mp	-0.0566968	0.0379991	0.838004	0.793138	0.997839	0.991238	-0.20918	0.26706	-4.93106	-5.23478	0.210226	-0.833864	0.337817	-1.30787
1368814_at	Aldh6a1				8.97415	8.43164	pp	0.0244053	0.0776796	0.800911	0.280835	0.997839	0.914431	0.258135	1.11968	-4.92487	-4.79448	0.160992	-0.664135	1.02127	-0.71654
1368815_at	Mpz				3.18364	5.71296	mp	-0.190451	0.00633252	0.747058	0.891257	0.996099	0.995902	-0.330457	0.139105	-4.91339	-5.25516	0.481246	-1.93151	0.122685	-0.654111
1368816_at	Mpz				4.45926	3.96949	pp	0.142529	0.0356642	0.809917	0.547603	0.997839	0.968796	0.246192	0.615569	-4.92649	-5.11602	0.359719	-1.65863	0.543386	-0.731244
1368817_at	Psme4				8.26623	7.83461	pp	0.0671621	0.0527334	0.419208	0.368222	0.989428	0.934945	0.838132	0.928381	-4.75988	-4.93564	0.484825	-0.532415	0.805964	-0.889376
1368818_at	Psme4				8.54564	8.23261	pp	0.0103268	0.0165625	0.9112	0.745635	0.999421	0.991238	0.11403	0.330576	-4.93941	-5.21996	0.0701097	-0.503652	0.288261	-0.732059
1368819_at	Itgb1				10.5558	9.81451	pp	0.124261	0.0772224	0.205574	0.326321	0.984752	0.922987	1.34256	1.01548	-4.50346	-4.87409	0.795079	0.105633	0.961828	-0.468762
1368820_at	Nfyc				7.85554	7.37796	mp	-0.123904	0.0309946	0.216132	0.637925	0.984752	0.979324	-1.30965	0.48054	-4.5226	-5.17278	0.78385	-0.38046	0.437856	-0.283261
1368821_at	Fstl1				7.71886	7.3085	pm	0.0712423	-0.00307393	0.649452	0.962694	0.992967	0.997291	0.466798	-0.0475781	-4.88438	-5.26187	0.355511	-1.13268	0.0436097	-0.790507
1368822_at	Fstl1				10.3357	9.546	pp	0.043101	0.0544255	0.779169	0.702824	0.997764	0.988629	0.287135	0.389049	-4.9206	-5.20358	0.217718	-1.01772	0.487537	-1.83048
1368823_at	NA				2.35995	4.12919	pp	0.988448	0.0936827	0.312484	0.106375	0.988598	0.856841	1.05687	1.72031	-4.65922	-4.22807	1.91821	-0.65242	1.40867	-0.28893
1368824_at	Cald1				7.91849	7.03784	mm	-0.0115342	-0.0169899	0.934383	0.793449	0.999707	0.991238	-0.0841702	-0.266648	-4.94102	-5.23487	0.0613578	-0.678071	0.24303	-0.82005
1368825_at	Shox2				0.890042	3.70215	mm	-0.171251	-0.0929377	0.76735	0.0772727	0.997107	0.849816	-0.303008	-1.89987	-4.91807	-4.03061	0.43717	-1.70149	1.50126	0.26179
1368826_at	Comt				10.35	9.4359	pp	0.127236	0.0520315	0.0642598	0.371151	0.984752	0.934945	2.0488	0.922557	-4.04471	-4.93959	1.00677	0.517402	0.799895	-0.255295
1368827_at	Gata6				3.53357	4.62798	pp	0.994131	0.0784449	0.119506	0.214812	0.984752	0.897225	1.68334	1.2965	-4.29123	-4.64552	2.35229	-0.18376	1.12206	-0.86963
1368828_at	Gata6				2.78173	5.84415	mm	-0.387378	-0.0947412	0.456762	0.386987	0.992967	0.939671	-0.770387	-0.891599	-4.78722	-4.96022	1.03756	-1.50111	0.97433	-0.75927
1368829_at	Fbn1				7.77596	6.8057	pp	0.207104	0.187368	0.311747	0.210588	0.988598	0.896716	1.05856	1.3092	-4.65838	-4.63419	0.887978	-0.841142	1.61477	-1.14209
1368830_at	Src				7.47241	6.81526	mm	-0.15724	-0.0153288	0.106861	0.77787	0.984752	0.991238	-1.75074	-0.287337	-4.24685	-5.23039	0.996537	-0.018983	0.25201	-0.76837
1368831_at	Mark3				10.5202	9.51868	pp	0.0594029	0.0727104	0.338422	0.166603	0.988598	0.879511	0.999293	1.45541	-4.68745	-4.49814	0.537164	-0.135191	1.1965	0.398956
1368832_at	Akt2				7.62835	6.94875	mm	-0.0985879	-0.0846242	0.45041	0.28564	0.992967	0.915517	-0.781584	-1.10811	-4.78283	-4.80363	0.541372	-0.724598	1.04718	-0.54005
1368833_at	Camk2d				5.57964	5.1462	pp	0.487852	0.00803183	0.0664501	0.906281	0.984752	0.995902	2.02951	0.11978	-4.058	-5.25712	1.7791	-0.00969	0.111001	-0.754668
1368834_at	Camk2d				10.2833	9.51711	mm	-0.167009	-0.136188	0.517677	0.55144	0.992967	0.968796	-0.667629	-0.609609	-4.82489	-5.11881	0.639587	-0.977653	0.952305	-1.70652
1368835_at	Stat1 /// Stat4				8.94256	7.99262	pp	0.0405064	0.0424959	0.622706	0.515378	0.992967	0.963292	0.505715	0.666582	-4.87438	-5.09117	0.296298	-0.409789	0.602265	-0.490355
1368836_a_at	Acan				5.36949	5.99831	pp	0.842745	0.0236396	0.215595	0.704777	0.984752	0.988922	1.31129	0.386352	-4.52165	-5.20439	1.95076	-0.84916	0.347599	-0.640844
1368837_at	Arid4b				8.52691	7.95324	pp	0.0762321	0.0127491	0.370007	0.815877	0.988598	0.991238	0.933366	0.237072	-4.71829	-5.2407	0.540738	-0.213407	0.208302	-0.588706
1368838_at	Tpm4				8.52345	8.00358	pp	0.182866	0.101358	0.155487	0.0970234	0.984752	0.849816	1.52122	1.77268	-4.39508	-4.17156	0.993964	-0.441936	1.46426	-0.29865
1368839_at	Wfs1				12.6295	12.1337	mm	-0.104931	-0.061199	0.669714	0.755728	0.992967	0.991238	-0.437813	-0.316971	-4.89134	-5.22339	0.413112	-0.804768	0.463459	-1.46663
1368840_at	Tmem176b				11.4217	10.8728	pp	0.120752	0.150941	0.372427	0.166189	0.988598	0.879511	0.928484	1.45693	-4.72051	-4.49667	0.648115	-0.10126	1.53869	0.14992
1368841_at	Tcf4				11.3936	10.4781	pp	0.0148243	0.0388024	0.892566	0.689281	0.998146	0.987559	0.13811	0.407833	-4.93776	-5.19777	0.0906374	-0.477813	0.429871	-1.42015
1368842_at	NA				13.4063	12.9251	pp	0.0206085	0.0892481	0.738916	0.128763	0.996099	0.86683	0.341545	1.60964	-4.91139	-4.34429	0.190356	-0.10301	1.33441	-0.15084
1368843_at	Yme1l1				10.5522	9.91978	pp	0.00423478	0.00319409	0.945077	0.94991	0.999707	0.996463	0.0704259	0.0639028	-4.9416	-5.26116	0.0394393	-0.41758	0.0559157	-0.694269
1368844_at	Hspa13				10.5727	9.71713	pp	0.0820065	0.0234575	0.313991	0.677014	0.988598	0.984832	1.05343	0.42498	-4.66094	-5.19223	0.597014	-0.163565	0.373558	-0.398092
1368845_at	Camkv				9.74553	9.09619	pp	0.0749403	0.0592852	0.351703	0.417132	0.988598	0.946789	0.971055	0.83494	-4.70086	-4.99637	0.551408	-0.29601	0.776679	-0.682121
1368846_at	Camkv				11.8168	11.0407	mp	-0.0420304	0.0225971	0.471642	0.628138	0.992967	0.978588	-0.74454	0.494692	-4.79713	-5.16746	0.407968	-0.091211	0.432012	-0.513402
1368847_at	Rab10				10.2862	9.52417	mm	-0.0576572	-0.0386643	0.446888	0.513838	0.992041	0.963017	-0.787836	-0.669065	-4.78036	-5.08991	0.444835	-0.239331	0.589227	-0.822903
1368848_at	Lman1				7.67179	7.11579	mm	-0.195802	-0.0278476	0.15196	0.633277	0.984752	0.979098	-1.53557	-0.487248	-4.38607	-5.17027	1.02914	-0.15997	0.430445	-0.863205
1368849_at	Csnk1g3				8.12103	7.54018	pm	0.100301	-0.0293501	0.332159	0.565268	0.988598	0.969082	1.01289	-0.588306	-4.68089	-5.12855	0.627445	-0.187882	0.508994	-0.486111
1368850_at	Csnk1g3		MR		5.54107	5.14053	mm	-1.26971	-0.163586	0.0844171	0.0690115	0.984752	0.849816	-1.89044	-1.96195	-4.15309	-3.96008	2.78092	-0.41153	1.83467	-0.1677
1368851_at	Ets1	Gene candidate	MR	MR	7.92331	6.90084	pp	0.251577	0.310057	0.0603296	0.0141626	0.984752	0.779837	2.08501	2.78257	-4.01971	-2.96051	1.31333	0.09652	2.80855	1.04882
1368852_at	Dnaja1				12.3057	11.4616	mm	-0.00947079	-0.0124382	0.899469	0.84091	0.998949	0.992148	-0.129181	-0.204318	-4.93841	-5.24637	0.074388	-0.319752	0.18408	-0.793266
1368853_at	Vsnl1				12.3648	11.5366	mm	-0.210357	-0.104556	0.348942	0.542461	0.988598	0.968796	-0.976862	-0.623595	-4.69812	-5.11224	0.861001	-0.410279	0.847744	-0.279206
1368854_at	Vsnl1				13.6249	12.8836	mm	-0.169803	-0.0463951	0.176354	0.686212	0.984752	0.986763	-1.44161	-0.412112	-4.44425	-5.19641	0.938097	-0.033244	0.467392	-0.195756
1368855_at	Ighmbp2				8.08974	7.94061	pp	0.227996	0.0272962	0.18231	0.618278	0.984752	0.977999	1.42036	0.509056	-4.45715	-5.1619	1.06535	-0.37388	0.44447	-1.00138
1368856_at	Jak2				7.7326	7.38706	mm	-0.0641454	-0.0182349	0.466176	0.818688	0.992967	0.991238	-0.753973	-0.233381	-4.79354	-5.24138	0.446553	-0.461316	0.227833	-1.223
1368857_at	Ugt8				0.792772	3.24055	mm	-1.41312	-0.0441114	0.181247	0.462648	0.984752	0.955878	-1.42411	-0.754212	-4.45488	-5.04423	2.61574	-1.56448	0.664001	-0.407739
1368858_at	Ugt8				11.0828	10.3828	mm	-0.185909	-0.15758	0.180922	0.22188	0.984752	0.898695	-1.42526	-1.27569	-4.45418	-4.66391	0.971422	-0.511318	1.47106	-1.21005
1368859_at	Ppm1a				7.88468	7.47271	pp	0.178398	0.126872	0.382787	0.3818	0.988598	0.938686	0.907826	0.901642	-4.7298	-4.95359	0.767937	-0.944813	1.11991	-1.59993
1368860_at	Phlda1				5.41318	4.7945	pp	0.211576	0.0753764	0.669033	0.323781	0.992967	0.922179	0.43878	1.02101	-4.89112	-4.87002	0.583763	-1.55897	0.956262	-0.165968
1368861_a_at	Mag				11.9785	11.128	mm	-0.118105	-0.0897094	0.380462	0.431432	0.988598	0.949986	-0.912428	-0.808999	-4.72774	-5.01222	0.636001	-0.387589	0.903282	-0.268418
1368862_at	Akt1				9.53514	8.94617	pm	0.0291411	-0.0254098	0.793004	0.670155	0.997839	0.983969	0.268653	-0.434624	-4.92337	-5.18902	0.176825	-0.939155	0.386337	-0.992763
1368863_at	Nme3				10.3389	9.42174	pp	0.095166	0.0337929	0.123103	0.500657	0.984752	0.961644	1.66533	0.69049	-4.30298	-5.07889	0.838972	0.094193	0.594634	-0.925786
1368864_at	Synpr				10.0329	9.13545	pp	0.0872315	0.048392	0.627627	0.739073	0.992967	0.991238	0.498496	0.339456	-4.87629	-5.21764	0.404259	-0.692001	0.429436	-1.22299
1368865_at	Synpr				10.8337	9.99109	pp	0.0272214	0.0947372	0.862979	0.457353	0.997839	0.9558	0.176531	0.763338	-4.93448	-5.03904	0.135677	-0.519029	0.898071	-0.618459
1368866_at	Eif2c2				7.31665	6.32435	mm	-0.236747	-0.096546	0.107196	0.34899	0.984752	0.928404	-1.74886	-0.967443	-4.24809	-4.90861	1.18809	0.10641	1.02589	-1.45227
1368867_at	Eif2c2				6.58137	5.54349	pp	0.0278772	0.0284085	0.880283	0.829944	0.997839	0.991755	0.154031	0.218636	-4.9365	-5.24399	0.127564	-0.621587	0.265252	-1.20707
1368868_at	Akap12				7.39645	7.04552	mm	-0.123929	-0.183457	0.543301	0.0979405	0.992967	0.849816	-0.626572	-1.76736	-4.83861	-4.17735	0.536691	-0.938499	1.83847	-0.0529
1368869_at	Akap12				9.47483	8.79381	mm	-0.0434676	-0.0114889	0.808041	0.933779	0.997839	0.996259	-0.248676	-0.0845278	-4.92616	-5.25995	0.202429	-0.725245	0.104787	-1.60795
1368870_at	Id2				9.84787	9.37081	mm	-0.129492	-0.107969	0.219197	0.150175	0.984752	0.874889	-1.30034	-1.5183	-4.52796	-4.43661	0.794823	-0.182078	1.36873	-0.35372
1368871_at	Map3k1				7.37628	6.80381	mp	-0.109025	0.0923097	0.378491	0.0768297	0.988598	0.849816	-0.916345	1.90305	-4.72599	-4.02703	0.615458	-0.728362	1.50151	-0.04885
1368872_a_at	Homer2				6.79675	6.40406	mm	-0.00668034	-0.0103624	0.96961	0.906687	0.999832	0.995902	-0.0389437	-0.119258	-4.94254	-5.25717	0.0314675	-0.681557	0.121443	-0.875544
1368873_at	Hoxa2				3.90937	3.61114	mm	-0.45109	-0.028366	0.278399	0.627731	0.988107	0.978588	-1.13827	-0.495283	-4.61739	-5.16723	1.34291	-0.74396	0.437643	-0.711217
1368874_a_at	Mafg				7.74232	7.32631	mm	-0.00799671	-0.0140103	0.952115	0.847365	0.999707	0.993067	-0.0613878	-0.195912	-4.94193	-5.24769	0.0437597	-0.792908	0.185329	-0.827731
1368875_a_at	Nrxn2				10.2327	9.75464	mp	-0.100718	0.0914867	0.194265	0.133311	0.984752	0.867147	-1.37941	1.58921	-4.48171	-4.36523	0.750425	-0.030865	1.33209	-0.09807
1368876_a_at	Nrxn2				5.51855	5.67615	mm	-0.544776	-0.0685442	0.194225	0.305274	0.984752	0.919755	-1.37955	-1.06227	-4.48163	-4.83912	1.60562	-0.52144	0.948536	-0.462904
1368877_at	Zfp354a				7.96567	7.83918	pp	0.0524756	0.0308308	0.688132	0.641583	0.992967	0.979502	0.411803	0.475277	-4.89723	-5.17472	0.289545	-0.306293	0.433848	-0.944732
1368878_at	Idi1				11.005	10.2036	mm	-0.0313277	-0.0146762	0.688738	0.810145	0.992967	0.991238	-0.410952	-0.244609	-4.89742	-5.23928	0.237922	-0.1162	0.219485	-0.605396
1368879_a_at	NA				11.0159	10.1682	mm	-0.0116695	-0.0302848	0.911327	0.760375	0.999421	0.991238	-0.113866	-0.310729	-4.93942	-5.22492	0.0733632	-0.454995	0.331335	-1.25662
1368880_at	Ntn1				2.73164	4.71011	mm	-0.380073	-0.114407	0.60048	0.101461	0.992967	0.849993	-0.538686	-1.74731	-4.86532	-4.19906	0.864213	-2.36908	1.50845	0.42321
1368881_at	Bet1		MR		8.86525	8.3288	pp	0.140083	0.109181	0.0846729	0.136478	0.984752	0.867413	1.88867	1.57533	-4.15429	-4.37936	0.991637	0.403684	1.40231	0.13851
1368882_at	St6galnac3				9.18272	8.02728	mm	-0.0166974	-0.0970859	0.856538	0.336494	0.997839	0.924258	-0.184929	-0.99364	-4.93365	-4.88996	0.113511	-0.479859	1.04309	-0.7316
1368883_at	Nov				12.2175	11.3263	mp	-0.0347075	0.0171865	0.792382	0.877048	0.997839	0.995537	-0.269481	0.157434	-4.92325	-5.25302	0.190816	-0.679104	0.176605	-0.620876
1368884_at	Entpd1				3.42385	5.44326	pp	0.251653	0.003208	0.575337	0.959301	0.992967	0.99671	0.576749	0.0519086	-4.8542	-5.26171	0.728017	-1.99191	0.0469949	-0.676472
1368885_at	NA		MR		7.35074	7.08401	pp	0.341747	0.125201	0.0296247	0.0647854	0.984752	0.849816	2.48549	1.99636	-3.74184	-3.92054	1.61365	0.21097	1.66988	-0.03841
1368886_at	Map3k12				10.8671	10.287	pp	0.0203115	0.0235443	0.767804	0.631306	0.997241	0.978805	0.302396	0.490101	-4.91817	-5.1692	0.170517	-0.563179	0.42562	-0.92758
1368887_at	NA				10.3923	9.17855	mp	-0.0315158	0.0280495	0.911159	0.889024	0.999421	0.995902	-0.114084	0.141982	-4.93941	-5.25484	0.115804	-0.378299	0.210212	-1.46328
1368888_a_at	Rtn4				13.3272	12.3959	mm	-0.0749852	-0.0530899	0.410142	0.430674	0.989428	0.949911	-0.855083	-0.810359	-4.75274	-5.0114	0.509611	-0.324421	0.73465	-1.05243
1368889_at	Vti1a				7.25726	6.67045	mm	-0.0729588	-0.00645071	0.69131	0.920756	0.992967	0.996259	-0.407346	-0.101207	-4.8982	-5.25874	0.334601	-1.18377	0.0923877	-0.635052
1368890_at	Gnpat				9.66891	9.27681	pm	0.00699615	-0.0353779	0.912463	0.433244	0.999421	0.951063	0.112401	-0.805751	-4.93951	-5.01418	0.0629972	-0.201518	0.698545	-0.558205
1368891_at	Gnpat				8.17951	7.46837	pp	0.130868	0.0614183	0.327822	0.257779	0.988598	0.904204	1.02242	1.17738	-4.67626	-4.74773	0.705733	-0.520247	0.992558	-0.083092
1368892_at	NA				9.06472	8.76762	mm	-0.0296989	-0.230918	0.872199	0.110167	0.997839	0.857762	-0.16453	-1.70023	-4.93559	-4.2495	0.136079	-0.385184	2.00881	0.06399
1368893_at	Cap2				10.9901	10.3335	mm	-0.0954344	-0.0370346	0.231267	0.694036	0.984752	0.988192	-1.26468	-0.401221	-4.54829	-5.19985	0.700496	-0.03211	0.417607	-1.29386
1368894_at	Cap2				11.2109	10.4788	mm	-0.105218	-0.0347328	0.32499	0.661673	0.988598	0.982495	-1.02869	-0.446611	-4.67319	-5.18493	0.645079	-0.433251	0.433896	-1.31624
1368895_at	Nlgn2				6.44644	5.2842	pp	0.0650336	0.00646727	0.672238	0.934808	0.992967	0.996259	0.43423	0.0832103	-4.89217	-5.26004	0.32809	-0.667962	0.0811554	-0.845671
1368896_at	Smad7				8.51455	7.50833	mm	-0.173879	-0.0265547	0.505504	0.68278	0.992967	0.985516	-0.68755	-0.416904	-4.81795	-5.19487	0.661783	-1.46114	0.379001	-0.641999
1368897_at	Smad7				5.59824	4.09358	pp	0.0556339	0.0771893	0.838641	0.400307	0.997839	0.943239	0.208345	0.866214	-4.93115	-4.97667	0.207872	-1.46003	0.878435	-0.876465
1368898_at	Smad7				6.71859	5.88037	mp	-0.153727	0.005484	0.414364	0.929367	0.989428	0.996259	-0.847159	0.0901746	-4.75609	-5.25957	0.691594	-1.00004	0.0812911	-1.16609
1368899_at	Bmpr1a				8.80139	8.24458	mm	-0.00634501	-0.0397124	0.945548	0.605688	0.999707	0.976781	-0.0698201	-0.527557	-4.94163	-5.15453	0.0429915	-0.788803	0.505555	-0.739245
1368900_at	Thbd				2.82333	4.43952	pm	0.954187	-0.0107458	0.121869	0.870244	0.984752	0.994404	1.67145	-0.16623	-4.29899	-5.2519	2.29819	-0.76691	0.152299	-0.523882
1368901_at	Thbd				4.34945	4.48065	mm	-0.435356	-0.0776825	0.518876	0.232139	0.992967	0.899634	-0.665683	-1.2464	-4.82556	-4.68941	1.02499	-0.93322	1.09111	-0.44446
1368902_at	Pak3				10.1261	9.70533	pp	0.0692873	0.147987	0.415767	0.0280127	0.989428	0.787302	0.844537	2.43763	-4.7572	-3.39146	0.492133	-0.489237	1.95137	0.4289
1368903_at	Strbp				9.86392	8.70543	pm	0.0287694	-0.0144315	0.828107	0.793324	0.997839	0.991238	0.222184	-0.266813	-4.92954	-5.23483	0.157785	-0.69331	0.234523	-0.926647
1368904_at	Capn10				8.58915	8.12982	pp	0.039233	0.0726455	0.682278	0.186047	0.992967	0.887528	0.420036	1.38731	-4.8954	-4.56277	0.260003	-0.563098	1.15419	-0.38573
1368905_at	Ces2l				4.16588	5.88096	mm	-0.0697941	-0.0158299	0.886485	0.820535	0.997839	0.991238	-0.145987	-0.230958	-4.93715	-5.24182	0.19413	-0.81324	0.215335	-0.376528
1368906_at	Pgk1				1.69528	3.24247	mm	-0.0760342	-0.0414382	0.943924	0.488066	0.999707	0.959666	-0.0719065	-0.711268	-4.94154	-5.0679	0.142031	-1.45206	0.626618	-0.570602
1368907_at	Scamp5		MR		6.68217	6.22561	mm	-0.228288	-0.126234	0.265316	0.0161814	0.986058	0.784471	-1.17155	-2.71583	-4.59966	-3.04448	0.975773	-0.116987	1.96873	0.68386
1368908_at	Anxa4				7.24572	6.70365	mm	-0.0874438	-0.0548754	0.681855	0.682794	0.992967	0.985516	-0.420633	-0.416885	-4.89527	-5.19488	0.37075	-0.242564	0.507643	-0.421666
1368909_a_at	Gripap1				9.79072	9.13222	mp	-0.00925209	0.0468592	0.900707	0.388283	0.999186	0.939671	-0.127581	0.889104	-4.93852	-4.96185	0.0732747	-0.386188	0.762887	-0.556343
1368910_at	Pdp1				9.40526	8.77697	mm	-0.150569	-0.145771	0.175578	0.167017	0.984752	0.879715	-1.44442	-1.4539	-4.44254	-4.4996	0.89183	0.272084	1.5136	0.37114
1368911_at	Kcnj8				6.9161	5.74353	pp	0.217237	0.0810534	0.129644	0.34582	0.984752	0.927955	1.63374	0.974026	-4.32347	-4.90397	1.10906	-0.04495	0.956985	-0.229295
1368912_at	Trh				4.60763	4.4895	mp	-1.37555	0.0126154	0.0537349	0.858467	0.984752	0.993114	-2.15108	0.181487	-3.97397	-5.24982	3.03557	0.19985	0.170071	-1.12651
1368913_at	Csn2				5.07271	4.20168	pm	0.000297805	-0.142132	0.999264	0.120178	0.999832	0.86098	0.000942997	-1.64995	-4.94295	-4.30249	0.00102234	-0.857037	1.5929	-0.31263
1368914_at	Runx1				6.64781	5.50949	mp	-0.24879	0.0750733	0.143886	0.330928	0.984752	0.923903	-1.56954	1.00553	-4.3646	-4.88136	1.16019	-0.22725	0.94627	-0.6946
1368915_at	Kmo				5.45776	4.56903	pp	0.201116	0.0701554	0.549642	0.332095	0.992967	0.923903	0.616584	1.00302	-4.84183	-4.88318	0.673474	-1.11983	0.922164	-1.13509
1368916_at	Asl				7.603	7.35413	pp	0.228573	0.0746628	0.178039	0.237744	0.984752	0.89984	1.43553	1.23082	-4.44795	-4.7028	1.07174	-0.51956	1.0699	-0.41207
1368917_at	Nudt1				7.17706	6.29119	mm	-0.0670184	-0.00696581	0.629041	0.891019	0.992967	0.995902	-0.496425	-0.139412	-4.87684	-5.25512	0.357411	-0.786009	0.121918	-0.545066
1368918_at	Pgf				5.92519	5.19434	mm	-0.464091	-0.0771742	0.112722	0.30617	0.984752	0.92	-1.71866	-1.06023	-4.26805	-4.84067	1.62696	-0.15473	0.98627	-0.38099
1368919_at	Pgf				3.75467	5.79406	mm	-0.0712843	-0.0442733	0.760656	0.367463	0.996495	0.934945	-0.312034	-0.929897	-4.91658	-4.93461	0.288297	-0.601439	0.790847	-0.086197
1368920_at	Slit3				8.55614	7.65128	pp	0.20115	0.0878873	0.122541	0.323863	0.984752	0.922179	1.66811	1.02083	-4.30117	-4.87016	1.08128	-0.12595	1.01506	-0.81175
1368921_a_at	Cd44				7.69014	7.57615	mm	-0.146461	-0.0848686	0.390034	0.290481	0.988598	0.917504	-0.893608	-1.09659	-4.73609	-4.81266	0.694226	-0.437454	1.0421	0.100217
1368922_at	Ecel1				1.7491	4.72707	mp	-0.178751	0.0475367	0.688142	0.527708	0.992967	0.966158	-0.411789	0.646858	-4.89723	-5.101	0.520302	-1.36172	0.61269	-0.88159
1368923_at	Ecel1				5.64748	5.06873	mp	-0.0918565	0.0450167	0.859416	0.591981	0.997839	0.974156	-0.181175	0.54792	-4.93402	-5.14612	0.247984	-1.70555	0.542518	-1.16809
1368924_at	Ghr				5.67824	3.82935	pp	0.146882	0.205803	0.277981	0.0802343	0.988107	0.849816	1.13931	1.87907	-4.61683	-4.054	0.784543	-0.636507	1.99024	0.1997
1368925_a_at	Arhgef7				6.98172	6.32128	mm	-0.0178302	-0.117737	0.906266	0.0420028	0.999421	0.809761	-0.120399	-2.22754	-4.93901	-3.64778	0.0908784	-0.46273	1.73876	0.61404
1368926_at	Sema4f				8.97022	8.04754	pp	0.0595967	0.105944	0.434253	0.116879	0.990263	0.859373	0.810533	1.6661	-4.77125	-4.28557	0.457713	-0.454459	1.4317	0.26635
1368927_at	Esyt1				6.58311	6.42434	mm	-0.30544	-0.0102583	0.189618	0.897112	0.984752	0.995902	-1.39507	-0.131567	-4.47236	-5.25596	1.21493	-0.31459	0.128439	-0.951031
1368928_at	Trim3				9.49103	9.0894	pm	0.151994	-0.0113748	0.0499507	0.838035	0.984752	0.992148	2.19254	-0.208067	-3.9452	-5.24576	1.09624	0.42878	0.183317	-1.0055
1368929_at	Nploc4		MR		7.26165	6.94914	mm	-0.269435	-0.0874731	0.119112	0.126048	0.984752	0.86476	-1.68534	-1.62213	-4.28992	-4.3314	1.2419	-0.19678	1.33491	-0.02441
1368930_at	Kcnn4				1.91214	4.13903	mp	-0.522981	0.0327887	0.460117	0.663254	0.992967	0.983011	-0.764513	0.444372	-4.78949	-5.18571	1.20023	-1.70766	0.42351	-1.10009
1368931_at	Sh3gl3				9.86545	9.45115	mm	-0.17206	-0.0347979	0.120153	0.660183	0.984752	0.982093	-1.68006	-0.448723	-4.29338	-5.1842	1.01386	-0.36979	0.43547	-0.68299
1368932_at	Rock1				6.52319	5.50118	mm	-0.126262	-0.135598	0.500764	0.13131	0.992967	0.867147	-0.695386	-1.59812	-4.81518	-4.35611	0.570785	-1.05895	1.53751	0.24729
1368933_at	Adarb1				8.18474	8.07674	mm	-0.101953	-0.0569852	0.507478	0.58488	0.992967	0.972926	-0.6843	-0.558562	-4.8191	-5.1416	0.512469	-0.691331	0.604944	-1.08227
1368934_at	Cyp4a1 /// Cyp4a10				4.18112	4.03602	mm	-0.437294	-0.0368938	0.132634	0.594088	0.984752	0.974446	-1.61976	-0.544774	-4.33249	-5.14744	1.54232	-0.5466	0.50316	-0.7839
1368935_at	Camk2a				7.83923	7.05109	mm	-0.352326	-0.297054	0.103158	0.0729555	0.984752	0.849816	-1.77184	-1.93152	-4.23283	-3.99478	1.4407	-0.00425	2.39129	0.11796
1368936_at	Txnl1				11.2439	10.5092	pp	0.0545667	0.0500501	0.499571	0.46112	0.992967	0.955878	0.697364	0.756839	-4.81447	-5.04274	0.40292	-0.382587	0.689445	-0.813705
1368937_at	Ncoa2				2.80205	5.62893	pp	0.0882209	0.0122816	0.872696	0.839011	0.997839	0.992148	0.163884	0.206794	-4.93564	-5.24597	0.231123	-1.68593	0.185186	-0.510508
1368938_at	Dll1				3.40045	6.35868	mm	-0.502417	-0.00714476	0.0811289	0.914596	0.984752	0.996121	-1.9137	-0.109106	-4.13728	-5.25808	1.76494	-0.05221	0.100387	-0.700419
1368939_a_at	Ntrk3				7.26692	6.49938	pp	0.0315189	0.0254208	0.797515	0.740431	0.997839	0.991238	0.262648	0.337616	-4.92423	-5.21812	0.180374	-0.529445	0.324705	-1.14322
1368940_at	P2ry2				5.18584	5.60909	pm	0.200716	-0.0139363	0.769532	0.896738	0.997518	0.995902	0.300071	-0.132049	-4.91855	-5.25591	0.470816	-1.74984	0.145958	-1.49408
1368941_at	Ptger4				2.95052	4.25444	mm	-0.254088	-0.0513362	0.551255	0.383597	0.992967	0.939372	-0.614054	-0.898153	-4.84264	-4.9559	0.754294	-1.79284	0.781887	-0.298943
1368942_at	Hes5				7.87252	7.44906	mm	-0.14576	-0.0025343	0.404613	0.977412	0.988805	0.998362	-0.865545	-0.0287998	-4.74828	-5.26244	0.681734	-0.230491	0.0294859	-0.869363
1368943_at	Rnase4				11.3225	10.4541	pp	0.0255529	0.0582143	0.798152	0.440602	0.997839	0.952641	0.2618	0.792651	-4.92435	-5.02198	0.165251	-0.564195	0.747301	-0.802659
1368944_at	Dlg1				9.35143	8.75199	mm	-0.0732572	-0.0449505	0.701409	0.753131	0.992967	0.991238	-0.393238	-0.320465	-4.90122	-5.22253	0.329148	-0.581184	0.402443	-0.920087
1368945_at	Bmp2				3.85625	3.83336	mp	-0.135118	0.0607035	0.869556	0.305723	0.997839	0.919819	-0.167968	1.06125	-4.93528	-4.8399	0.289315	-1.05405	0.916772	-0.257338
1368946_at	Arf2				8.75618	8.00698	mm	-0.0870168	-0.0356147	0.306909	0.635126	0.988598	0.979324	-1.06971	-0.484577	-4.65277	-5.17128	0.614369	-0.313511	0.460808	-0.927612
1368947_at	Gadd45a				7.76062	7.27045	pp	0.0837316	0.0049544	0.417502	0.94635	0.989428	0.996463	0.841304	0.0684509	-4.75855	-5.26092	0.526304	-0.684526	0.065071	-1.72269
1368948_at	Msn				5.75887	5.95606	mp	-0.62247	0.0153435	0.0874664	0.836208	0.984752	0.992028	-1.8696	0.210451	-4.1672	-5.24537	1.94353	-0.22616	0.200392	-1.03218
1368949_at	Ebf1				5.60931	5.02088	pp	0.535976	0.0797046	0.311383	0.221502	0.988598	0.898695	1.05939	1.27679	-4.65796	-4.66294	1.41566	-0.95966	1.11642	-0.91334
1368950_a_at	Grin2d				5.47226	5.18952	mm	-0.10777	-0.0744681	0.738302	0.397662	0.996099	0.942441	-0.342382	-0.871211	-4.91124	-4.97346	0.369607	-1.02728	0.868421	-0.921859
1368951_at	Grin2d				6.57615	5.35695	mp	-0.0850379	0.0405695	0.656818	0.54418	0.992967	0.968796	-0.456214	0.620908	-4.88697	-5.11351	0.381497	-0.786213	0.565913	-0.663507
1368952_at	Gabbr2		MR		7.9953	7.3456	mm	-0.223977	-0.180134	0.131062	0.011266	0.984752	0.774288	-1.62708	-2.89662	-4.32777	-2.81676	1.12261	-0.42971	2.25642	0.87422
1368953_at	Uggt1				6.74726	6.58778	mm	-0.155983	-0.0340636	0.35898	0.507612	0.988598	0.962468	-0.955908	-0.679145	-4.70793	-5.08477	0.739242	-0.708188	0.585584	-0.517486
1368954_at	Pld2				7.55368	7.81574	mm	-0.0314808	-0.0325725	0.777238	0.628865	0.99767	0.978588	-0.289723	-0.493637	-4.92019	-5.16786	0.19077	-0.565505	0.452756	-0.758224
1368955_at	Cask				8.94599	8.42738	mm	-0.0327849	-0.0255039	0.771147	0.657908	0.99767	0.982093	-0.297899	-0.451953	-4.9189	-5.18308	0.197161	-0.160249	0.398604	-1.05776
1368956_at	Pcdh8				8.55661	7.89164	pp	0.185084	0.140458	0.318402	0.234695	0.988598	0.89984	1.04343	1.23926	-4.66592	-4.69556	0.836029	-0.559091	1.37605	-1.12249
1368957_at	Gng7				9.53802	8.88931	pp	0.097003	0.0669892	0.572934	0.677731	0.992967	0.984948	0.580433	0.423975	-4.85309	-5.19256	0.459755	-0.695835	0.562364	-1.13984
1368958_at	Pacsin1				10.3094	9.52957	pp	0.0580068	0.0391335	0.628463	0.705642	0.992967	0.989003	0.497271	0.38516	-4.87661	-5.20475	0.335902	-0.799668	0.417698	-1.10286
1368959_at	Pacsin1				6.33247	7.08661	mm	-0.280302	-0.00453946	0.340225	0.937196	0.988598	0.996259	-0.995413	-0.080156	-4.68931	-5.26024	0.998676	-1.09332	0.0711295	-1.02306
1368960_at	Lgals8				8.98335	8.35777	mm	-0.0326655	-0.0224142	0.609005	0.652213	0.992967	0.980853	-0.525968	-0.46006	-4.86888	-5.18022	0.291621	-0.488864	0.399741	-0.780969
1368961_at	Mmp23				6.74676	6.57238	mm	-0.0535212	-0.0648534	0.753125	0.42486	0.996318	0.947855	-0.322222	-0.820849	-4.91484	-5.00504	0.25587	-0.93449	0.794509	-1.22582
1368962_at	Nxph3				7.67623	6.87283	mm	-0.0958232	-0.0631411	0.723263	0.731816	0.995011	0.991016	-0.362989	-0.34931	-4.90734	-5.215	0.359438	-0.342659	0.494588	-1.27331
1368963_at	LOC100360898 /// Mxi1				9.18079	8.93472	pp	0.0710409	0.00338122	0.659492	0.941543	0.992967	0.996259	0.452385	0.074596	-4.8879	-5.26058	0.349193	-1.14328	0.0658915	-0.600365
1368964_at	Lrrn3				10.5983	9.69218	pp	0.0683978	0.0713279	0.388932	0.311572	0.988598	0.920381	0.895757	1.04803	-4.73514	-4.8499	0.509066	-0.509384	0.952751	-0.709459
1368965_at	Slc16a3				6.57994	6.51736	pm	0.150968	-0.0735183	0.524474	0.142074	0.992967	0.869772	0.656626	-1.55147	-4.82864	-4.40348	0.604052	-0.574198	1.25952	0.15574
1368966_at	Mybph				1.417	4.53164	mp	-0.122587	0.0549579	0.842138	0.500607	0.997839	0.961644	-0.203761	0.690572	-4.93167	-5.07885	0.303597	-1.25801	0.672946	-0.809504
1368967_at	Eif2b3				9.16688	8.32991	mm	-0.0489588	-0.0824096	0.628858	0.253186	0.992967	0.903251	-0.496693	-1.18934	-4.87677	-4.7378	0.313225	-0.787085	1.0808	-0.95843
1368968_at	Arrb1				4.8163	5.00946	pp	0.985973	0.110779	0.114383	0.110387	0.984752	0.857762	1.70984	1.69908	-4.27386	-4.25072	2.35738	0.81768	1.46922	-0.24388
1368969_at	Sost				2.41391	4.70946	mm	-0.116568	-0.0267328	0.875311	0.682073	0.997839	0.985516	-0.160486	-0.417893	-4.93594	-5.19455	0.262725	-1.57144	0.380367	-1.02107
1368970_at	Cdh23				5.46298	5.48175	mm	-0.2517	-0.0383189	0.471168	0.578441	0.992967	0.972536	-0.745355	-0.56827	-4.79682	-5.13741	0.825034	-1.7448	0.523822	-1.11699
1368971_a_at	Synj2				9.19794	8.65229	mm	-0.0524191	-0.122684	0.845574	0.531514	0.997839	0.966158	-0.19926	-0.640823	-4.93216	-5.10395	0.197383	-0.908857	0.92816	-1.66583
1368972_at	Ntrk2				11.3714	10.7907	pp	0.0103123	0.0480576	0.908089	0.470093	0.999421	0.95689	0.118046	0.741488	-4.93916	-5.05137	0.071663	-0.566487	0.671612	-0.900918
1368973_at	Adar		MR		8.00619	7.63514	mm	-0.153466	-0.0451194	0.11991	0.284279	0.984752	0.915377	-1.68129	-1.11137	-4.29257	-4.80106	0.967992	0.143088	0.96983	0.132531
1368974_at	Gucy1a2				3.48523	4.1848	mm	-0.901899	-0.0353557	0.337044	0.491633	0.988598	0.960113	-1.00227	-0.70535	-4.68602	-5.07106	1.78846	-2.25759	0.607469	-0.606121
1368975_at	Cd38				7.52392	6.3442	pp	0.107023	0.162763	0.466168	0.111205	0.992967	0.858072	0.753988	1.69483	-4.79354	-4.25523	0.551071	-0.499009	1.71006	-0.09573
1368976_at	Cd38				6.14746	4.90161	pp	0.0500196	0.0115516	0.828555	0.895336	0.997839	0.995902	0.221594	0.133853	-4.92961	-5.25572	0.203779	-0.747882	0.135921	-1.24581
1368977_a_at	Fxc1				9.43736	8.60554	mm	-0.0203835	-0.000692337	0.755971	0.99029	0.996495	0.999198	-0.318368	-0.0123785	-4.9155	-5.26271	0.178244	-0.78126	0.0109587	-0.518909
1368978_at	Scrg1				11.0991	10.495	mp	-0.0182419	0.016683	0.892534	0.824911	0.998146	0.991282	-0.138153	0.225223	-4.93776	-5.24285	0.0990328	-0.558604	0.21563	-0.388057
1368979_at	Kalrn				9.09572	8.61738	mp	-0.0701767	0.0531457	0.571421	0.396652	0.992967	0.942441	-0.582757	0.873124	-4.85238	-4.97223	0.398148	-0.470473	0.772866	-0.684924
1368980_at	Plce1	Gene candidate	MR	MR	6.08034	4.70514	pp	0.781598	0.213674	0.0599384	0.0226788	0.984752	0.787302	2.08873	2.54543	-4.01714	-3.25776	2.26773	0.48875	2.2978	0.77273
1368981_at	Aqp4				10.2387	9.47812	mp	-0.0395507	0.00950521	0.725371	0.916722	0.995469	0.996121	-0.360091	0.106378	-4.9079	-5.25831	0.237878	-0.446413	0.109569	-1.1326
1368982_at	Pkia				8.00208	7.54143	mm	-0.147104	-0.078571	0.0990128	0.356022	0.984752	0.931836	-1.79628	-0.95299	-4.21652	-4.91872	0.983792	0.21963	0.93359	-0.55596
1368983_at	Hbegf		MR		6.44533	6.52714	pp	0.307268	0.106064	0.0883448	0.0653871	0.984752	0.849816	1.86372	1.99134	-4.17118	-3.92633	1.37749	-0.09067	1.58811	-0.1089
1368984_at	NA				8.48761	7.73911	pp	0.0443209	0.0450893	0.608272	0.472299	0.992967	0.957812	0.527057	0.737741	-4.86857	-5.05346	0.313472	-0.366286	0.657154	-0.494636
1368985_at	Grin2a				6.40628	5.36245	mm	-0.136999	-0.0628873	0.584371	0.780759	0.992967	0.991238	-0.562974	-0.283491	-4.85831	-5.23125	0.53366	-1.49824	0.443552	-1.77153
1368986_at	Slc17a7	Gene candidate	MR	MR	9.87162	8.90722	mm	-0.30454	-0.271902	0.0125466	0.00436411	0.984752	0.73833	-2.95993	-3.36493	-3.42038	-2.22885	1.6214	0.779489	2.81882	1.19587
1368987_at	NA				11.712	10.7885	mm	-0.0209783	-0.110636	0.805564	0.146539	0.997839	0.872614	-0.25196	-1.533	-4.92572	-4.42198	0.150299	-0.519009	1.3884	-0.19051
1368988_at	Casq2		MR		6.50033	5.7451	pp	0.335932	0.0639935	0.0310686	0.260554	0.984752	0.904517	2.45902	1.17023	-3.76015	-4.75362	1.59485	0.27858	0.995152	-0.425248
1368989_at	Timp3				6.63377	6.10976	pp	0.0272206	0.00832098	0.85391	0.914365	0.997839	0.996121	0.18836	0.109403	-4.9333	-5.25806	0.140535	-0.498649	0.105838	-0.979722
1368990_at	Cyp1b1				6.95983	6.82054	mm	-0.254831	-0.254163	0.301014	0.0218725	0.988402	0.787302	-1.08347	-2.56381	-4.64579	-3.23486	0.992007	0.324567	2.48819	1.02207
1368991_at	Smpd3				9.64431	8.86078	pp	0.0904139	0.0401228	0.299899	0.544465	0.988402	0.968796	1.0861	0.620462	-4.64445	-5.11372	0.628109	-0.441921	0.563748	-0.688582
1368992_a_at	Sfrs5				10.8921	10.2499	mm	-0.0359487	-0.026643	0.743997	0.778779	0.996099	0.991238	-0.33462	-0.286127	-4.91265	-5.23066	0.219153	-0.793727	0.299363	-1.25703
1368993_at	Odz2				8.99279	8.41648	pm	0.00278612	-0.0117484	0.97923	0.879033	0.999832	0.995537	0.0266124	-0.15487	-4.94276	-5.25334	0.0172974	-0.671285	0.149642	-0.670088
1368994_a_at	Garnl1				8.6299	7.85186	mp	-0.0959546	0.0361254	0.39086	0.553453	0.988598	0.968796	-0.891999	0.60649	-4.7368	-5.12025	0.574657	-0.536963	0.539011	-1.05893
1368995_at	Garnl1				5.30967	3.77856	mm	-0.101387	-0.0752294	0.618212	0.367861	0.992967	0.934945	-0.512333	-0.929102	-4.8726	-4.93515	0.440229	-0.807081	0.904501	-0.815029
1368996_at	Ceacam3				2.99075	3.94371	mm	-0.798966	-0.208017	0.411559	0.0474185	0.989428	0.816956	-0.852418	-2.1636	-4.75387	-3.72434	1.56117	-1.37972	2.12506	0.37682
1368997_at	Tceb3				4.71263	4.58206	mm	-0.401384	-0.068983	0.153359	0.416536	0.984752	0.946789	-1.52984	-0.836033	-4.38967	-4.99569	1.44398	-0.28813	0.822617	-0.804803
1368998_at	Nkx6-1				5.30149	3.94737	pp	0.426687	0.018739	0.0864711	0.755762	0.984752	0.991238	1.87633	0.316925	-4.16265	-5.22341	1.61718	-0.01974	0.283094	-0.840956
1368999_a_at	Begain				8.35406	7.73497	mm	-0.0863618	-0.201438	0.576432	0.0184719	0.992967	0.787302	-0.575073	-2.64925	-4.85471	-3.12804	0.433607	-0.775393	2.2767	1.09414
1369000_at	Ntrk1				6.44785	6.25047	mm	-0.0880661	-0.229747	0.724723	0.205577	0.99532	0.894978	-0.360982	-1.32453	-4.90773	-4.62041	0.344027	-0.874373	1.78933	-0.44625
1369001_at	Chrna3				3.91547	4.48014	mm	-0.454276	-0.0404631	0.613728	0.56324	0.992967	0.968796	-0.518961	-0.591412	-4.8708	-5.12715	0.927482	-1.41988	0.547397	-0.934423
1369002_at	Soat1		MR		6.10965	5.5282	pp	0.840368	0.0840729	0.0127385	0.232397	0.984752	0.899821	2.95158	1.24567	-3.4259	-4.69004	2.63211	1.05162	1.11869	-0.75088
1369003_at	Dedd				5.61564	5.47811	mm	-0.0288085	-0.181765	0.971693	0.239088	0.999832	0.89984	-0.0362734	-1.22713	-4.9426	-4.70595	0.0621186	-2.14366	1.54352	-1.46589
1369004_at	Rab26		MR		10.9087	10.4264	pp	0.219859	0.221589	0.0859064	0.00486802	0.984752	0.743999	1.88018	3.31116	-4.16004	-2.29581	1.18505	-0.03409	2.57037	0.92452
1369005_at	Kcnq3				6.44584	6.06653	mm	-0.146513	-0.167393	0.709087	0.0975027	0.993395	0.849816	-0.382568	-1.76989	-4.90343	-4.17459	0.454572	-0.791158	1.76658	0.14069
1369006_at	Hk2				5.82186	4.74892	pp	0.205296	0.0224011	0.163692	0.665752	0.984752	0.983413	1.48889	0.440839	-4.41521	-5.18692	1.03678	-0.11702	0.38359	-1.12768
1369007_at	Nr4a2				10.6068	9.85237	mm	-0.20663	-0.169648	0.124187	0.167988	0.984752	0.880874	-1.65999	-1.45035	-4.30646	-4.50301	1.09195	-0.01793	1.61847	-0.81297
1369008_a_at	Olfm1				13.784	12.8359	mp	-0.0270098	0.0447792	0.755128	0.583003	0.996495	0.972743	-0.31951	0.561385	-4.91531	-5.14039	0.19133	-0.677368	0.549351	-1.35187
1369009_at	Serpinh1				5.2044	3.77745	pp	0.345065	0.0450666	0.196666	0.423537	0.984752	0.947855	1.37144	0.82325	-4.48644	-5.00357	1.27938	-0.92668	0.712844	-0.928556
1369010_at	Chek2				4.2667	4.1058	mp	-0.649276	0.0465114	0.443232	0.517789	0.991198	0.963853	-0.794361	0.662706	-4.77776	-5.09312	1.36148	-1.30071	0.617413	-0.725407
1369011_at	Apoa5				6.02377	5.57198	pm	0.121304	-0.0288057	0.595274	0.611392	0.992967	0.977166	0.546497	-0.519151	-4.86309	-5.15791	0.495729	-0.428103	0.455623	-0.553597
1369012_at	Inhba				4.36733	6.75375	pm	0.0683422	-0.0982283	0.929112	0.0759408	0.999707	0.849816	0.0909512	-1.90947	-4.9407	-4.01978	0.15149	-2.02348	1.5212	0.796203
1369013_a_at	Mrpl17				11.904	10.9131	mp	-0.0281061	0.041997	0.674496	0.41444	0.992967	0.946789	-0.43103	0.839887	-4.89291	-4.9933	0.2411	-0.633814	0.718607	-0.527863
1369014_at	Nf1				5.81338	5.38898	pm	0.26892	-0.056877	0.696203	0.449373	0.992967	0.954048	0.4005	-0.777217	-4.89968	-5.03104	0.628624	-1.23774	0.73218	-1.20205
1369015_at	Nos1				5.75941	5.77763	mm	-0.0318109	-0.0158905	0.844941	0.8232	0.997839	0.991282	-0.200088	-0.227464	-4.93207	-5.24245	0.155928	-1.0429	0.213417	-0.577425
1369016_at	Cdon				5.26257	5.12115	pm	0.0956797	-0.163402	0.861874	0.0834526	0.997839	0.849816	0.177971	-1.85723	-4.93434	-4.07842	0.250802	-0.846258	1.78785	0.12232
1369017_at	Kcnh6				3.79119	5.3138	mm	-0.149374	-0.011637	0.802321	0.8208	0.997839	0.991238	-0.256262	-0.23061	-4.92513	-5.24188	0.375662	-2.26778	0.201508	-1.01148
1369018_at	Foxm1				5.16317	6.23139	mm	-1.29657	-0.0262128	0.0181611	0.6545	0.984752	0.981099	-2.75621	-0.456801	-3.55648	-5.18137	3.1985	1.0238	0.404195	-0.685665
1369019_at	Chrna5				6.3955	5.15455	mm	-0.105792	-0.00668991	0.614207	0.945075	0.992967	0.996259	-0.518251	-0.0700805	-4.871	-5.26083	0.451897	-1.2292	0.0742047	-1.88549
1369020_at	Slc5a5				5.84407	5.0576	pm	0.0899562	-0.0187571	0.772814	0.810181	0.99767	0.991238	0.29566	-0.244561	-4.91926	-5.23929	0.314106	-1.32742	0.237077	-0.749605
1369021_at	Hcrtr1				6.54815	7.5806	mm	-0.664373	-0.0300395	0.235325	0.643508	0.984752	0.979502	-1.25303	-0.472512	-4.55485	-5.17573	1.69879	-0.85731	0.428814	-0.852756
1369022_at	Svop				10.576	10.1099	mm	-0.183768	-0.0659257	0.105666	0.227054	0.984752	0.898738	-1.75748	-1.26079	-4.24238	-4.67694	1.06421	0.242238	1.05763	-0.25514
1369023_at	Mipep				9.26222	8.99363	pp	0.0730555	0.057355	0.228271	0.32134	0.984752	0.922179	1.27338	1.02635	-4.54336	-4.86608	0.667574	0.198797	0.883641	0.261934
1369024_at	Rabep2				7.25254	6.7287	mm	-0.0700789	-0.027339	0.606668	0.648942	0.992967	0.980242	-0.529445	-0.464731	-4.86791	-5.17855	0.377546	-0.759044	0.413391	-0.872619
1369025_at	Cd5				4.70704	4.10259	pm	0.00757155	-0.0843156	0.982934	0.210888	0.999832	0.896716	0.021865	-1.30829	-4.94282	-4.63501	0.0248018	-1.13317	1.15338	-0.39733
1369026_at	Arfip1			MR	7.79772	6.96688	mm	-0.217868	-0.126873	0.145272	0.103637	0.984752	0.852387	-1.56359	-1.73522	-4.36838	-4.21209	1.08911	0.127091	1.56069	0.637531
1369027_at	A4galt				5.42506	4.93537	pm	0.690452	-0.00415115	0.29291	0.933533	0.988107	0.996259	1.10274	-0.0848417	-4.63592	-5.25993	1.63532	-0.9777	0.0742355	-0.830854
1369028_at	Six3				3.26234	5.70624	mp	-0.145362	0.0141109	0.677621	0.765177	0.992967	0.991238	-0.426608	0.30429	-4.89392	-5.22647	0.47815	-0.99237	0.266644	-0.672619
1369029_at	Plscr1				4.75589	4.34353	pp	0.262976	0.000380222	0.245084	0.996009	0.984752	0.999885	1.22565	0.00508844	-4.57013	-5.26276	1.06632	-0.70493	0.00489207	-0.814075
1369030_at	Prss1				2.94924	4.19672	mm	-0.36096	-0.0393854	0.591039	0.567271	0.992967	0.969082	-0.552879	-0.585243	-4.86126	-5.12992	0.853068	-2.45919	0.538888	-0.677942
1369031_at	Il18bp				7.02025	7.05906	pp	0.0671915	0.0129296	0.634285	0.821952	0.992967	0.991282	0.48877	0.2291	-4.87883	-5.24216	0.354828	-0.890042	0.202903	-0.910127
1369032_at	Blcap				9.20482	8.41694	mm	-0.0159901	-0.00204108	0.863931	0.97339	0.997839	0.998202	-0.17529	-0.0339294	-4.93459	-5.26231	0.108001	-0.365533	0.0305094	-0.751756
1369033_at	Lhcgr				3.71077	3.43824	pm	0.209255	-0.117794	0.791165	0.153407	0.997839	0.876492	0.271103	-1.50549	-4.92301	-4.44928	0.456985	-1.54827	1.4086	-0.22111
1369034_at	Kcnj6				5.49835	5.34174	pm	0.134609	-0.138571	0.664907	0.153757	0.992967	0.876492	0.444653	-1.50412	-4.88974	-4.45064	0.470082	-1.54823	1.50561	-0.33328
1369035_a_at	Kcnj6				10.5271	10.0153	pp	0.109989	0.124424	0.531027	0.426179	0.992967	0.947936	0.646096	0.818462	-4.83218	-5.00649	0.515259	-0.989521	1.05688	-1.66369
1369036_at	Grik2				8.1714	6.98393	mp	-0.114731	0.0408017	0.259474	0.520994	0.984752	0.965314	-1.18683	0.657565	-4.59141	-5.0957	0.721562	-0.389848	0.589734	-0.724066
1369037_at	NA				6.23926	5.37241	pm	0.0213819	-0.0974764	0.91261	0.159374	0.999421	0.877371	0.112211	-1.48242	-4.93952	-4.47193	0.0952435	-1.09584	1.30269	-0.67209
1369038_at	Itgad				5.6124	6.72721	mm	-0.180949	-0.0314394	0.657438	0.568498	0.992967	0.969335	-0.455325	-0.583371	-4.88719	-5.13076	0.55027	-0.79872	0.508546	-0.722774
1369039_at	Pi4kb				8.28914	8.16668	mm	-0.0168639	-0.0116208	0.891821	0.804917	0.998146	0.991238	-0.139075	-0.251496	-4.93769	-5.23794	0.0960554	-0.742352	0.220762	-0.987188
1369040_at	Cdc42bpa				7.68328	7.36165	mm	-0.018121	-0.0786906	0.864645	0.145389	0.997839	0.872614	-0.17436	-1.53771	-4.93468	-4.41728	0.112914	-0.433455	1.26061	0.268431
1369041_at	Nlgn1				9.31772	8.37421	pp	0.0495811	0.0700606	0.579497	0.309193	0.992967	0.92	0.570391	1.05338	-4.85611	-4.84587	0.34264	-0.54978	0.950117	-0.647283
1369042_at	Pigm				7.28909	7.32326	mm	-0.00367748	-0.138253	0.979309	0.0914469	0.999832	0.849816	-0.0265113	-1.80607	-4.94276	-4.13505	0.0194345	-0.482316	1.64662	0.52237
1369043_at	Kcna4				8.89088	8.33191	pp	0.140287	0.18652	0.231296	0.0320812	0.984752	0.787302	1.26459	2.36783	-4.54833	-3.47732	0.810158	-0.148475	2.10597	1.27736
1369044_a_at	Pde4b				9.8797	9.19732	mm	-0.157729	-0.128696	0.148247	0.150142	0.984752	0.874889	-1.55099	-1.51844	-4.37635	-4.43648	0.941359	-0.349191	1.4664	-0.99729
1369045_at	Rgs14				10.0749	9.39881	pm	0.0180071	-0.0140944	0.918362	0.917644	0.999707	0.996121	0.104796	-0.105196	-4.93996	-5.25841	0.0847255	-0.373337	0.129537	-1.29796
1369046_at	Syt6				5.26978	4.1896	mp	-0.189797	0.00832855	0.42338	0.900621	0.989428	0.995902	-0.830413	0.127055	-4.76309	-5.25642	0.757494	-0.633206	0.116919	-1.70893
1369047_at	Sult1d1		MR		8.70892	7.2947	pp	0.244119	0.219643	0.0822172	0.0603904	0.984752	0.844841	1.90591	2.03438	-4.14258	-3.8765	1.2492	-0.11466	2.12167	-0.32592
1369048_at	Gabrd				9.29179	8.66135	pm	0.0871836	-0.0398963	0.504571	0.729542	0.992967	0.991016	0.689089	-0.352406	-4.81741	-5.21415	0.47947	-0.346918	0.401022	-0.780698
1369049_at	Rere				7.00194	5.75222	mp	-0.249509	0.0360128	0.13941	0.672031	0.984752	0.984114	-1.5891	0.431983	-4.35215	-5.18991	1.16805	-0.10999	0.431179	-1.13519
1369050_at	Pik3c2g				5.30034	4.34081	mm	-0.300626	-0.0308464	0.54266	0.618113	0.992967	0.977999	-0.627586	-0.509296	-4.83828	-5.16181	0.828618	-0.542742	0.455757	-0.571993
1369051_at	Insr				5.9069	5.97764	mm	-0.0916085	-0.0309956	0.724616	0.665186	0.99532	0.983345	-0.361129	-0.441639	-4.9077	-5.18664	0.350745	-1.3001	0.413673	-0.693007
1369052_at	Zfp111				8.04207	7.46039	pm	0.117109	-0.0282258	0.258305	0.697503	0.984752	0.988431	1.18992	-0.396412	-4.58973	-5.20134	0.728495	-0.337365	0.373447	-0.652173
1369053_at	Syt2				6.00991	5.71622	mm	-0.318409	-0.0154881	0.496631	0.819729	0.992967	0.991238	-0.702253	-0.232015	-4.81272	-5.24163	0.900372	-0.372788	0.214511	-0.902759
1369054_at	Rph3a				5.85207	5.35841	pm	0.01361	-0.046594	0.934319	0.545498	0.999707	0.968796	0.0842526	-0.618851	-4.94102	-5.11448	0.0661944	-0.744349	0.591774	-1.39002
1369055_at	Lpar3				3.24781	3.83267	mm	-1.54371	-0.0933019	0.0788706	0.250196	0.984752	0.902391	-1.93019	-1.19722	-4.12606	-4.73123	3.08986	0.59619	1.13572	-0.5488
1369056_at	Rpe65				6.94104	4.80258	pm	0.0439188	-0.0430826	0.815364	0.53081	0.997839	0.966158	0.238987	-0.641937	-4.92744	-5.10341	0.199199	-0.741846	0.589645	-0.917415
1369057_at	Stxbp2				7.31436	7.11274	mm	-0.324912	-0.0362228	0.126303	0.632813	0.984752	0.978987	-1.64969	-0.487919	-4.31315	-5.17002	1.34538	-0.11466	0.465626	-0.693024
1369058_at	Syt3				7.79182	7.75471	pp	0.144848	0.0982277	0.299289	0.0861469	0.988402	0.849816	1.08754	1.83952	-4.64372	-4.09812	0.761806	-0.750344	1.48579	-0.14051
1369059_at	Trpm7		MR		7.09869	7.03462	pp	0.144116	0.0692955	0.213041	0.109556	0.984752	0.857762	1.31915	1.70342	-4.51711	-4.2461	0.837022	-0.287388	1.38215	0.26371
1369060_a_at	Hdac3				9.96049	9.36286	mp	-0.0242682	0.0104386	0.746111	0.805835	0.996099	0.991238	-0.331744	0.250286	-4.91316	-5.23818	0.190343	-0.303538	0.228579	-0.45459
1369061_at	Gsr				5.89444	5.85619	mm	-0.140776	-0.0690731	0.590838	0.408825	0.992967	0.945764	-0.553181	-0.850275	-4.86117	-4.98679	0.536019	-0.512971	0.831114	-0.867576
1369062_at	Madcam1				5.41296	5.2374	mp	-0.252944	0.0177316	0.661553	0.833797	0.992967	0.992028	-0.449439	0.2136	-4.8886	-5.24484	0.645529	-1.36416	0.213462	-1.26046
1369063_at	Anp32a				9.2221	8.87671	pm	0.0243835	-0.0244198	0.856337	0.758783	0.997839	0.991238	0.185192	-0.312866	-4.93362	-5.2244	0.132536	-0.507777	0.305023	-1.00061
1369064_a_at	Scn8a				6.25985	5.34284	pp	0.322053	0.0525517	0.53385	0.489096	0.992967	0.959852	0.641583	0.709557	-4.83368	-5.06881	0.866673	0.061443	0.672751	-0.709069
1369065_a_at	Atp2a2				12.7111	11.9015	mp	-0.0238613	0.0583403	0.696418	0.240802	0.992967	0.89984	-0.400199	1.22245	-4.89974	-4.70994	0.222615	-0.291817	1.0192	0.46219
1369066_at	Madd				9.21677	8.77963	mp	-0.0363086	0.0358405	0.744968	0.462936	0.996099	0.955878	-0.333298	0.753718	-4.91289	-5.04451	0.21954	-0.96906	0.647466	-0.597204
1369067_at	Nr4a3				11.2124	10.4543	mm	-0.0988853	-0.0451939	0.256914	0.517876	0.984752	0.963853	-1.19361	-0.662565	-4.58772	-5.09319	0.684791	-0.354539	0.611429	-0.950811
1369068_at	Cul5				6.64003	5.07067	pm	0.0108585	-0.00334447	0.95798	0.975166	0.999707	0.998292	0.0538604	-0.0316651	-4.94216	-5.26237	0.0469681	-1.13136	0.0350235	-1.18375
1369069_at	Akap1				7.74704	7.03526	mm	-0.0393846	-0.0212637	0.795728	0.796406	0.997839	0.991238	-0.265025	-0.262735	-4.92389	-5.23568	0.200093	-0.775058	0.25986	-1.15094
1369070_at	Pex12				8.63721	8.04266	pp	0.0449408	0.0881982	0.58397	0.140459	0.992967	0.868766	0.563584	1.55828	-4.85813	-4.39662	0.329145	-0.671945	1.3031	0.448629
1369071_at	S1pr1				6.98071	5.37756	mm	-0.00297058	-0.0201377	0.986	0.872564	0.999832	0.994614	-0.0179368	-0.163229	-4.94287	-5.25229	0.0142585	-0.509802	0.193454	-1.0007
1369072_at	Adh7				0.277322	3.15205	pm	0.297183	-0.00934517	0.40038	0.858322	0.988598	0.993114	0.873621	-0.181675	-4.7448	-5.24979	0.966269	-0.398691	0.159014	-1.02795
1369073_at	Nr1h4				3.07399	4.80907	pm	0.0763118	-0.140784	0.848124	0.0190615	0.997839	0.787302	0.195923	-2.6334	-4.93251	-3.14789	0.235309	-1.3394	1.99176	0.84054
1369074_at	Slc38a4				4.8282	4.23524	mp	-0.670223	0.0632675	0.321375	0.375777	0.988598	0.936777	-1.03675	0.913422	-4.66922	-4.94574	1.56656	-1.27825	0.840002	-0.213648
1369075_a_at	Gmeb2		MR		1.98174	5.45657	mm	-0.405716	-0.150042	0.0936326	0.05389	0.984752	0.835685	-1.82942	-2.09555	-4.1943	-3.80494	1.56236	-0.12827	1.82693	0.47889
1369076_at	Tmem33				9.24702	8.33789	mm	-0.0530735	-0.0537865	0.564169	0.440544	0.992967	0.952641	-0.59394	-0.792755	-4.84895	-5.02192	0.360016	-0.509511	0.727239	-0.943751
1369077_at	Asah1				8.76504	8.13838	pp	0.0129527	0.0259909	0.888694	0.61695	0.998146	0.977684	0.143125	0.510998	-4.93738	-5.16114	0.0879571	-0.271139	0.443727	-1.01011
1369078_at	Mapk1				9.60639	9.02801	pp	0.0586784	0.0616556	0.661684	0.49218	0.992967	0.960198	0.449252	0.704445	-4.88865	-5.07154	0.319077	-0.750063	0.712599	-1.36631
1369079_at	Nxph1				9.03046	8.30502	mm	-0.0205558	-0.00702282	0.755122	0.906404	0.996495	0.995902	-0.319518	-0.119623	-4.9153	-5.25714	0.178979	-0.383782	0.106921	-0.454138
1369080_at	Prph2				4.95204	4.70207	mm	-0.424142	-0.0145621	0.298195	0.834517	0.988402	0.992028	-1.09013	-0.21266	-4.6424	-5.245	1.27721	-1.13962	0.19825	-0.637125
1369081_at	Neu1				8.12018	7.90127	mm	-0.10604	-0.0675033	0.19675	0.255327	0.984752	0.903711	-1.37116	-1.18374	-4.4866	-4.74246	0.759809	-0.174301	1.01513	-0.43111
1369082_at	Dffa				6.23497	5.63313	pp	0.252794	0.0584735	0.138192	0.43995	0.984752	0.952641	1.59451	0.793806	-4.34869	-5.0213	1.17696	-0.14327	0.749169	-0.966261
1369083_at	Cirbp				6.69295	5.80426	mm	-0.0550369	-0.122485	0.636171	0.0906459	0.992967	0.849816	-0.486025	-1.81101	-4.87953	-4.12962	0.324305	-0.648628	1.57491	-0.17235
1369084_a_at	Bok				9.09629	8.57353	mm	-0.162833	-0.102591	0.361914	0.39221	0.988598	0.941008	-0.949864	-0.881576	-4.71073	-4.96676	0.751911	-0.348159	1.00373	-0.94671
1369085_s_at	Snrpn /// Snurf		MR		13.6115	12.8477	mm	-0.0944384	-0.0627732	0.119396	0.224155	0.984752	0.898738	-1.68389	-1.2691	-4.29087	-4.66968	0.845272	0.424655	1.05663	-0.0676
1369086_a_at	Cacna1d				7.17871	6.28256	pp	0.033683	0.08113	0.702275	0.287853	0.992967	0.91678	0.392032	1.10282	-4.90147	-4.80778	0.235695	-0.428949	1.02797	-0.34466
1369087_at	Flt1	Gene candidate	MR	MR	7.08747	6.12657	pp	0.245082	0.222903	0.115486	0.00550093	0.984752	0.767146	1.70405	3.25099	-4.27766	-2.37097	1.19382	0.11254	2.56052	1.03369
1369088_at	Erbb3				7.03641	6.68289	pm	0.0619573	-0.149416	0.642985	0.0251558	0.992967	0.787302	0.476136	-2.49266	-4.88205	-3.32336	0.337411	-0.472615	1.97822	1.16383
1369089_at	Prkcg		MR		11.7509	10.8855	pp	0.21472	0.205339	0.121998	0.0816228	0.984752	0.849816	1.67081	1.86955	-4.29941	-4.06466	1.11418	-0.02902	1.98376	0.06483
1369090_at	Prkg2				6.50685	5.56173	mm	-0.0818612	-0.0744604	0.704393	0.496625	0.992967	0.960658	-0.389086	-0.69711	-4.90209	-5.07542	0.345117	-0.984403	0.767853	-0.825547
1369091_at	Chrnb1				4.66335	3.77626	pm	0.373069	-0.0395139	0.556569	0.533738	0.992967	0.966158	0.605746	-0.637307	-4.84527	-5.10566	0.906704	-1.4146	0.571804	-0.612166
1369092_at	Sec22a				7.79524	7.20704	mp	-0.0110721	0.0199762	0.923842	0.773763	0.999707	0.991238	-0.0977361	0.292813	-4.94035	-5.22915	0.0655998	-0.754794	0.272392	-0.897368
1369093_at	Reln				7.94286	7.04719	mm	-0.18145	-0.0339777	0.204352	0.704832	0.984752	0.988922	-1.34646	-0.386277	-4.50117	-5.20442	0.93553	-0.34752	0.394236	-1.37132
1369094_a_at	Ptprs				6.65085	5.889	pm	0.0837864	-0.0857978	0.72727	0.133266	0.995996	0.867147	0.357484	-1.58941	-4.9084	-4.36502	0.334168	-0.326112	1.31139	0.317783
1369095_at	Ppp1r9a				3.5745	6.04587	pm	0.207265	-0.0148705	0.300142	0.756402	0.988402	0.991238	1.08553	-0.316066	-4.64475	-5.22362	0.898988	-0.758632	0.27635	-0.91038
1369096_at	Epha7				6.7128	6.01227	pm	0.00859024	-0.161547	0.971848	0.109955	0.999832	0.857762	0.036074	-1.70133	-4.9426	-4.24832	0.034078	-0.703078	1.70755	-0.44073
1369097_s_at	Gucy1b3				11.4696	10.6649	mm	-0.0813318	-0.0816288	0.494706	0.472785	0.992967	0.957973	-0.705464	-0.736918	-4.81156	-5.05391	0.471267	-0.450104	0.824067	-0.255933
1369098_at	Vldlr				7.92548	7.19459	pm	0.0285877	-0.0862145	0.797332	0.313271	0.997839	0.920381	0.262891	-1.04422	-4.9242	-4.85276	0.173225	-0.762861	1.01997	-1.19322
1369099_at	Slc30a1				7.07257	6.01669	pp	0.132237	0.137115	0.252419	0.162822	0.984752	0.879511	1.20564	1.46941	-4.58115	-4.48459	0.771175	-0.248595	1.48154	-0.38126
1369100_at	Nlrp6				2.19601	3.99787	pm	0.231087	-0.0413481	0.751522	0.510967	0.996099	0.962468	0.324395	-0.673705	-4.91446	-5.08755	0.52502	-1.00374	0.602099	-0.995551
1369101_at	Rxra				5.40885	7.0775	pm	0.41208	-0.00298097	0.309753	0.958398	0.988598	0.996476	1.06314	-0.0530619	-4.65608	-5.26166	1.24472	-1.32193	0.0470197	-0.409577
1369102_at	Mapk10				9.87983	9.24913	mm	-0.0704113	-0.0385633	0.374908	0.49696	0.988598	0.960856	-0.923501	-0.696559	-4.72276	-5.07571	0.523841	-0.194431	0.607502	-0.928208
1369103_at	Fyn				10.08	9.42665	mm	-0.0288733	-0.0218972	0.646204	0.715812	0.992967	0.990332	-0.471482	-0.37117	-4.88322	-5.20887	0.261747	-0.626498	0.331055	-1.41976
1369104_at	Prkaa1				5.35002	4.25795	mm	-0.216586	-0.0938031	0.398	0.188933	0.988598	0.888106	-0.878186	-1.37771	-4.74283	-4.57171	0.829711	-0.931879	1.23241	-0.36814
1369105_a_at	NA				6.91612	5.44125	pp	0.0708986	0.145869	0.79308	0.508346	0.997839	0.962468	0.268552	0.677953	-4.92338	-5.08538	0.266288	-1.26833	1.0383	-2.20205
1369106_at	Tcea2				10.007	9.24518	pp	0.0340178	0.0559946	0.707981	0.316812	0.9933	0.921774	0.384102	1.03634	-4.90312	-4.85866	0.233409	-0.731474	0.885946	-0.498124
1369107_at	Sftpa1		MR		4.78995	3.81694	mm	-1.1339	-0.100085	0.0503236	0.0842683	0.984752	0.849816	-2.18833	-1.85181	-3.94813	-4.08445	2.77396	0.43681	1.49855	-0.01835
1369108_at	Tp63				3.19215	4.13928	mm	-0.661116	-0.163761	0.314808	0.049786	0.988598	0.826198	-1.05157	-2.13776	-4.66187	-3.75506	1.56608	-1.00935	1.90892	0.89748
1369109_at	Oprm1				4.26262	3.67344	pm	0.088877	-0.0161194	0.7726	0.765608	0.99767	0.991238	0.295947	-0.303713	-4.91921	-5.22661	0.312407	-0.851653	0.266132	-0.418708
1369110_x_at	RT1-EC2				7.81764	6.75015	mm	-0.0839494	-0.0102182	0.497139	0.885522	0.992967	0.995902	-0.701406	-0.146496	-4.81302	-5.25433	0.476194	-0.905396	0.137472	-0.532713
1369111_at	Fabp1				3.10874	4.11364	pm	0.757117	-0.055735	0.288099	0.409128	0.988107	0.945764	1.11436	-0.849713	-4.6299	-4.98714	1.7203	-1.47233	0.769492	-0.775918
1369112_at	Chrm3				7.07653	6.37591	mm	-0.133893	-0.120624	0.372871	0.223391	0.988598	0.898738	-0.92759	-1.27131	-4.72091	-4.66775	0.678667	-0.622573	1.30314	-0.51038
1369113_at	Grem1				7.72576	6.69326	pp	0.120397	0.0946553	0.350216	0.348382	0.988598	0.928288	0.974179	0.968702	-4.69939	-4.90773	0.663554	-0.617486	1.01785	-1.27418
1369114_at	Vcsa1				3.07162	3.32175	pp	0.886147	0.0655174	0.208773	0.183663	0.984752	0.885879	1.33245	1.39534	-4.50937	-4.55526	2.01415	-1.06871	1.14735	-0.15454
1369115_at	Adrb2				5.47336	5.26643	pp	0.457962	0.0487551	0.0373717	0.431712	0.984752	0.949986	2.35592	0.808495	-3.83167	-5.01253	1.82093	0.27628	0.715742	-0.551768
1369116_a_at	Calca				5.39704	6.52369	mp	-0.777328	0.0211202	0.184305	0.729204	0.984752	0.991016	-1.41337	0.352865	-4.46137	-5.21402	1.93551	0.64704	0.315914	-0.446819
1369117_at	Calca				2.30313	5.09483	mm	-0.567998	-0.0463811	0.20466	0.426736	0.984752	0.948205	-1.34548	-0.817454	-4.50175	-5.0071	1.62147	-0.80056	0.712991	-0.785629
1369118_a_at	Gnrhr				3.86216	4.01985	pm	0.545637	-0.00256131	0.398497	0.9708	0.988598	0.997693	0.877233	-0.0372334	-4.74324	-5.26222	1.30843	-1.29233	0.0347976	-0.682121
1369119_a_at	Htr7				6.54332	6.15057	mm	-0.186325	-0.0540301	0.381229	0.548836	0.988598	0.968796	-0.910908	-0.613652	-4.72842	-5.11692	0.78536	-0.23429	0.623727	-0.914533
1369120_a_at	Lhb				7.04072	7.01047	mp	-0.144981	0.00311605	0.362967	0.96981	0.988598	0.997693	-0.947701	0.0384968	-4.71172	-5.26218	0.711524	-0.680936	0.0381316	-0.433566
1369121_at	Gdf9				5.89236	4.99809	mm	-0.0601565	-0.123445	0.753419	0.0929314	0.996495	0.849816	-0.321823	-1.79701	-4.91491	-4.145	0.270119	-1.07889	1.57297	0.01549
1369122_at	Bax				9.16919	8.73304	mp	-0.021663	0.0251337	0.742237	0.594158	0.996099	0.974446	-0.337016	0.54467	-4.91222	-5.14748	0.18868	-0.391916	0.473882	-0.676328
1369123_a_at	Atp7b				3.72166	4.97133	mm	-0.282987	-0.0934686	0.638102	0.132249	0.992967	0.867147	-0.483218	-1.59392	-4.88025	-4.36041	0.707424	-2.14645	1.34243	-0.09395
1369124_at	Htr2a				6.31457	5.04801	mm	-0.342038	-0.0278285	0.166167	0.760718	0.984752	0.991238	-1.4794	-0.310269	-4.42107	-5.22504	1.31668	-0.24572	0.31953	-1.0405
1369125_at	Htr2a				6.22536	5.32415	mm	-0.173371	-0.0588367	0.615905	0.664074	0.992967	0.983188	-0.51574	-0.443212	-4.87168	-5.1861	0.57316	-1.2843	0.541598	-1.46349
1369126_at	Ptgfr				0.287352	3.27713	pp	0.988501	0.00713875	0.256232	0.905548	0.984752	0.995902	1.19542	0.120722	-4.58674	-5.25703	2.02783	-1.057	0.108078	-0.961262
1369127_a_at	Ptgfr				6.17856	5.05461	pp	0.42991	0.00618821	0.160052	0.943254	0.984752	0.996259	1.50305	0.0724091	-4.40641	-5.2607	1.48221	-0.92561	0.0732606	-0.745336
1369128_at	Grik5				9.25152	8.7728	pp	0.0129579	0.0471714	0.846932	0.396613	0.997839	0.942441	0.197483	0.873197	-4.93235	-4.97219	0.111167	-0.63532	0.752646	-0.649034
1369129_at	Rasgrp1		MR		10.6981	10.0982	mm	-0.220881	-0.201409	0.0573609	0.0653353	0.984752	0.849816	-2.11386	-1.99177	-3.99976	-3.92584	1.24679	0.22084	2.02175	-0.30306
1369130_at	Rasgrp1				10.5337	10.1523	mm	-0.173105	-0.0929514	0.188958	0.363359	0.984752	0.934907	-1.39732	-0.938123	-4.47101	-4.92899	0.932185	-0.206915	0.992715	-1.11469
1369131_at	Slc18a2				6.93503	5.16529	mm	-0.0625859	-0.0342177	0.679886	0.708264	0.992967	0.98959	-0.42341	-0.381545	-4.89464	-5.20583	0.318073	-1.13868	0.392531	-1.46841
1369132_at	Slc18a2		MR		5.81593	4.54212	pp	0.182076	0.0867019	0.126012	0.101419	0.984752	0.849993	1.6511	1.74754	-4.31223	-4.19881	1.03029	-0.17061	1.40208	-0.05706
1369133_a_at	Kcnc3				6.32547	4.92032	mm	-0.285014	-0.0629183	0.282734	0.174498	0.988107	0.882779	-1.12751	-1.42701	-4.62304	-4.52535	1.06701	-0.37458	1.17368	0.15968
1369134_x_at	Kcnc3				6.20412	5.98011	mm	-0.146594	-0.06093	0.458851	0.227688	0.992967	0.898738	-0.766726	-1.25898	-4.78864	-4.67851	0.643449	-0.987041	1.04737	-0.24228
1369135_at	Syt11	Gene candidate	MR	MR	8.53844	7.89787	mm	-0.339355	-0.202509	0.0230984	0.0369569	0.984752	0.791587	-2.62344	-2.29445	-3.64687	-3.56686	1.63819	0.714321	2.15246	0.55744
1369136_at	Cyp2a3				4.68992	4.23437	mm	-0.495239	-0.099049	0.200751	0.0892296	0.984752	0.849816	-1.35807	-1.81985	-4.49435	-4.11988	1.52128	-0.64948	1.47883	0.700977
1369137_at	Chrne				3.56991	5.30786	mp	-0.688288	0.0287947	0.265288	0.679335	0.986058	0.985126	-1.17162	0.421727	-4.59962	-5.1933	1.67801	-0.99071	0.391594	-1.11027
1369138_a_at	Park2				5.8838	5.09055	pm	0.103441	-0.0593752	0.535603	0.242272	0.992967	0.900104	0.638788	-1.21845	-4.83461	-4.71334	0.4978	-0.97798	1.01701	-0.36141
1369139_at	Pdc				4.36828	4.05003	pm	0.316668	-0.015659	0.580923	0.856816	0.992967	0.99311	0.568218	-0.183629	-4.85675	-5.24951	0.81004	-1.15028	0.185519	-1.10393
1369140_at	Rcvrn				5.17361	4.47204	mm	-0.0990568	-0.00217948	0.849119	0.97282	0.997839	0.99811	-0.194622	-0.0346574	-4.93265	-5.26229	0.266872	-1.14315	0.0315247	-0.554148
1369141_at	Prl3d1				3.99271	3.61706	pm	0.179234	-0.0888695	0.788089	0.165242	0.997839	0.879511	0.275207	-1.46042	-4.92241	-4.4933	0.426234	-1.78852	1.25386	0.10539
1369142_at	Bglap				0.916694	3.69116	pm	0.0913396	-0.0459359	0.802525	0.370103	0.997839	0.934945	0.255991	-0.924638	-4.92516	-4.93818	0.29426	-1.03901	0.787231	-0.206168
1369143_at	Chrnb3				1.0129	3.78507	pm	0.00671132	-0.0912415	0.985879	0.216245	0.999832	0.897225	0.0180919	-1.29224	-4.94286	-4.64931	0.02123	-1.1591	1.17613	-0.27057
1369144_a_at	Kcnd3	Gene candidate	MR	MR	9.54898	9.07365	pp	0.312212	0.274684	0.102724	0.0482728	0.984752	0.818559	1.77435	2.15414	-4.23116	-3.7356	1.36047	0.28293	2.40939	0.71407
1369145_a_at	Kcnd3				6.71686	5.72711	mm	-0.386522	-0.0758464	0.465372	0.266599	0.992967	0.905366	-0.755367	-1.15486	-4.79301	-4.76619	1.02669	-0.98245	1.03246	-0.29254
1369146_a_at	Ahr				5.44573	5.57533	mm	-0.666995	-0.0563723	0.112971	0.374518	0.984752	0.935771	-1.71733	-0.915902	-4.26893	-4.94408	1.94482	-0.06574	0.811754	-0.673336
1369147_at	Ahr				6.1283	4.91555	pm	0.325276	-0.126966	0.5633	0.187915	0.992967	0.888106	0.595286	-1.38108	-4.84854	-4.56857	0.839783	-0.731837	1.3896	-0.40558
1369148_at	NA				4.13818	5.71775	pm	0.344402	-0.151343	0.570872	0.0452599	0.992967	0.815531	0.5836	-2.18823	-4.85213	-3.69494	0.855669	-1.98075	1.87063	0.71544
1369149_at	Limk1				7.09465	6.82459	mm	-0.000963277	-0.0528638	0.995623	0.4599	0.999832	0.955878	-0.00560792	-0.75894	-4.94295	-5.04155	0.00453448	-0.828046	0.703159	-0.24026
1369150_at	Pdk4				6.8451	5.72182	mm	-0.208195	-0.0592036	0.345748	0.366276	0.988598	0.934945	-0.98362	-0.932269	-4.69493	-4.93299	0.859565	-0.674745	0.833188	-0.832042
1369151_at	Dlk1				5.37636	5.11834	pp	0.630134	0.0157497	0.287213	0.811074	0.988107	0.991238	1.11652	0.243386	-4.62878	-5.23951	1.57141	-0.75172	0.222891	-0.677475
1369152_at	Ppp3r1				10.7613	9.97874	mm	-0.0862853	-0.0488106	0.542174	0.706745	0.992967	0.989312	-0.628355	-0.383639	-4.83803	-5.20521	0.454261	-0.857939	0.460116	-1.56031
1369153_at	Nphs1				1.64215	3.46549	pp	1.12733	0.00247113	0.0585675	0.960871	0.984752	0.996987	2.10197	0.0499051	-4.00799	-5.26179	2.7264	1.27866	0.0436646	-0.776588
1369154_at	Nphs1				1.65983	4.46836	pp	0.237257	0.163403	0.55831	0.0421285	0.992967	0.809761	0.603034	2.22597	-4.84612	-3.64966	0.72272	-0.57895	1.94244	0.05336
1369155_at	Cntn4				8.60515	7.85701	pp	0.000468023	0.0209829	0.996887	0.857937	0.999832	0.993114	0.0039886	0.182175	-4.94295	-5.24972	0.00271721	-0.468167	0.209271	-1.1094
1369156_at	Frk				4.50621	3.89334	pm	0.482619	-0.0496817	0.340231	0.345082	0.988598	0.927518	0.995401	-0.975564	-4.68932	-4.90288	1.3058	0.04348	0.829837	-0.277893
1369157_at	Pde3b				7.51183	6.25317	pp	0.146305	0.597557	0.500076	0.0258601	0.992967	0.787302	0.696526	2.47856	-4.81477	-3.34084	0.612762	-0.675988	3.7002	0.99738
1369158_at	Casr				6.90597	6.32576	mm	-0.210135	-0.21975	0.454291	0.0532358	0.992967	0.831916	-0.774732	-2.10207	-4.78552	-3.79725	0.769449	-0.982711	2.15171	0.12234
1369159_at	Ar				7.31387	6.35979	mm	-0.0998786	-0.121165	0.531489	0.277293	0.992967	0.912351	-0.645357	-1.1283	-4.83243	-4.78761	0.492403	-1.17908	1.22835	-1.22034
1369160_a_at	Slc4a7				6.29031	5.03461	mm	-0.161281	-0.0457254	0.379946	0.64596	0.988598	0.980115	-0.913451	-0.468998	-4.72728	-5.17701	0.734276	-0.662134	0.49898	-0.87414
1369161_at	Abcb4				7.41753	7.09499	pm	0.0257481	-0.00760704	0.844096	0.878507	0.997839	0.995537	0.201195	-0.155549	-4.93195	-5.25325	0.142177	-0.631386	0.136019	-0.568253
1369162_at	Gucy2c				4.8575	4.3741	pp	0.152535	0.00513142	0.853753	0.952902	0.997839	0.996463	0.188566	0.0600804	-4.93328	-5.26135	0.325645	-0.593062	0.0607738	-0.961276
1369163_at	Grik4	Gene candidate	MR	MR	7.78544	7.56561	pp	0.346445	0.0870589	0.0149798	0.110726	0.984752	0.858072	2.86232	1.69732	-3.48516	-4.25259	1.70126	0.767592	1.37489	0.47757
1369164_a_at	Trpc4				9.42435	8.47578	pp	0.0399387	0.0761371	0.797025	0.550471	0.997839	0.968796	0.263299	0.611112	-4.92414	-5.11811	0.200663	-0.516236	0.722944	-0.962306
1369165_at	Trpc3				7.37979	6.89081	mm	-0.0427941	-0.000969943	0.692395	0.990903	0.992967	0.99922	-0.405826	-0.0115975	-4.89853	-5.26271	0.263426	-0.641364	0.0116334	-0.601672
1369166_at	Mmp9				5.2746	4.83528	pp	0.292208	0.047558	0.610756	0.700853	0.992967	0.988577	0.523367	0.391775	-4.86959	-5.20276	0.747569	-0.114528	0.459834	-1.18806
1369167_at	Gfra2				8.69046	8.03609	mp	-0.0674013	0.00100824	0.719788	0.994317	0.994961	0.999885	-0.367776	0.00724497	-4.9064	-5.26274	0.305599	-0.718551	0.00908273	-1.4904
1369168_a_at	Clock				5.16718	5.26332	mm	-0.761463	-0.00617062	0.181241	0.919421	0.984752	0.996259	-1.42413	-0.102917	-4.45487	-5.2586	1.92198	0.2129	0.0924487	-0.587702
1369169_at	Slc23a1				4.91645	4.4468	pp	0.325548	0.0656495	0.617812	0.29717	0.992967	0.918078	0.512924	1.08092	-4.87244	-4.82483	0.781084	-1.07045	0.947259	-0.996951
1369170_at	Khsrp				5.50949	4.81078	pp	0.55157	0.0506853	0.307168	0.448559	0.988598	0.954048	1.06911	0.778641	-4.65307	-5.03021	1.44199	-0.53688	0.705296	-0.990804
1369171_at	Mst1				5.24311	5.07972	mm	-0.490681	-0.00299261	0.226493	0.974443	0.984752	0.998285	-1.2786	-0.0325869	-4.5404	-5.26235	1.47481	-0.45681	0.0339511	-1.16827
1369172_at	Pde1a				8.3298	7.83086	pp	0.0471416	0.00066949	0.793747	0.995834	0.997839	0.999885	0.267663	0.00531032	-4.92351	-5.26275	0.218609	-1.00473	0.00635927	-0.74694
1369173_at	C3ar1				5.17299	5.84848	pm	0.030481	-0.00534456	0.935039	0.93443	0.999707	0.996259	0.083327	-0.0836941	-4.94106	-5.26001	0.0970927	-1.23645	0.0764487	-0.698576
1369174_at	Smad1				6.65651	6.46749	mm	-0.0129688	-0.0463868	0.934531	0.368412	0.999707	0.934945	-0.0839798	-0.928004	-4.94103	-4.9359	0.0646248	-0.42944	0.790247	-0.723463
1369175_a_at	Ambn				4.69498	4.57511	pm	0.0962387	-7.45731e-05	0.895291	0.999081	0.998471	0.999885	0.134584	-0.00117125	-4.93802	-5.26276	0.218651	-2.084	0.00106876	-0.836456
1369176_at	Slc36a1	Gene candidate	MR	MR	4.31988	7.46822	mm	-0.563857	-0.110991	0.00473908	0.056349	0.934939	0.841539	-3.49871	-2.07165	-3.08091	-3.833	2.26642	1.14742	1.64379	0.828308
1369177_at	Pi4k2a				8.16618	7.68578	mm	-0.175563	-0.0573775	0.03481	0.374469	0.984752	0.935771	-2.39562	-0.915999	-3.8041	-4.94401	1.19815	0.686592	0.815903	-0.571717
1369178_a_at	P2rx1				3.2288	4.23494	mm	-0.972895	-0.0476497	0.129895	0.466003	0.984752	0.955878	-1.63255	-0.748464	-4.32424	-5.04747	2.29848	0.35643	0.674154	-0.860626
1369179_a_at	Pparg				5.69199	5.23357	mm	-0.2734	-0.0435909	0.293949	0.42128	0.988107	0.947774	-1.10025	-0.827355	-4.6372	-5.00105	1.03384	-0.87638	0.711976	-0.425624
1369180_at	Bcl2l1				5.93331	5.49896	mm	-0.613879	-0.0311621	0.365466	0.652285	0.988598	0.980853	-0.94259	-0.459956	-4.71407	-5.18025	1.43496	-1.1879	0.4257	-0.67455
1369181_at	Cybb				4.56382	4.03935	mp	-0.682157	0.0855693	0.112959	0.183018	0.984752	0.885502	-1.7174	1.39752	-4.26888	-4.55321	1.96663	-0.16394	1.20661	-0.5973
1369182_at	F3				9.16303	8.30427	pp	0.0913226	0.0369776	0.505948	0.713048	0.992967	0.990007	0.68682	0.374965	-4.81821	-5.20776	0.488544	-0.688436	0.401502	-0.738508
1369183_at	Mapk13				3.41756	4.62764	mp	-0.0787466	0.0207441	0.817465	0.739144	0.997839	0.991238	-0.236211	0.33936	-4.9278	-5.21766	0.262649	-0.892471	0.305502	-0.989388
1369184_at	Cldn16				1.76289	4.75584	mm	-0.0239306	-0.158053	0.937463	0.0645429	0.999707	0.849816	-0.0802099	-1.9984	-4.9412	-3.9182	0.0845521	-1.2849	1.82419	0.52142
1369185_a_at	Syt7				4.90016	5.50571	pp	0.38025	0.0509875	0.537877	0.550596	0.992967	0.968796	0.635169	0.610918	-4.8358	-5.1182	0.936689	-1.89968	0.607757	-0.575603
1369186_at	Casp1				7.28066	6.45153	pp	0.0828794	0.170589	0.480513	0.0585455	0.992967	0.841539	0.729373	2.0511	-4.80281	-3.85703	0.483858	-0.832752	1.9054	-0.17983
1369187_a_at	Ptger3				5.87364	6.65785	mm	-0.238803	-0.0850497	0.692775	0.368548	0.992967	0.934945	-0.405294	-0.927732	-4.89865	-4.93608	0.596041	-1.08812	0.950036	-0.604464
1369188_at	Fbxo32				5.02729	4.53423	mm	-0.269332	-0.081907	0.589825	0.308197	0.992967	0.92	-0.554711	-1.05564	-4.86072	-4.84416	0.738691	-0.983649	1.00588	-0.88337
1369189_at	Ppyr1				6.46208	5.86346	pm	0.410811	-0.0504415	0.37669	0.633486	0.988598	0.979115	0.919936	-0.486947	-4.72437	-5.17039	1.16199	-0.77067	0.531646	-0.930394
1369190_at	Cd2				3.10582	6.11605	mm	-0.857138	-0.078536	0.146395	0.263744	0.984752	0.904517	-1.55881	-1.16209	-4.37141	-4.7603	2.11748	0.20555	1.04842	-0.27877
1369191_at	Il6				3.87417	3.84752	pp	1.43148	0.0636224	0.0984975	0.469704	0.984752	0.956591	1.79938	0.742149	-4.21445	-5.051	2.89657	0.12521	0.74365	-1.2623
1369192_at	Cdkn1b				5.0526	4.40981	pm	0.0639109	-0.0210446	0.868571	0.793348	0.997839	0.991238	0.169249	-0.266781	-4.93516	-5.23484	0.20023	-1.09941	0.261281	-1.04987
1369193_at	Cdkn2b				3.67175	6.2909	mm	-0.356587	-0.0859484	0.557325	0.280748	0.992967	0.914431	-0.604568	-1.11989	-4.84564	-4.79431	0.885705	-0.762215	1.05977	-0.45797
1369194_a_at	Cdkn2a				3.06687	3.71855	mm	-0.449003	-0.0184103	0.547372	0.771104	0.992967	0.991238	-0.620153	-0.296363	-4.84068	-5.22833	1.00576	-1.827	0.268114	-0.449919
1369195_at	Fabp2				1.6284	3.90066	mp	-0.0961546	0.0236915	0.826937	0.728998	0.997839	0.990963	-0.223724	0.353146	-4.92935	-5.21395	0.28203	-1.06694	0.326475	-0.796725
1369196_at	Ppy				6.07473	6.29617	pm	0.0842997	-0.0214748	0.799579	0.68578	0.997839	0.986708	0.259904	-0.412714	-4.92462	-5.19622	0.285047	-1.3032	0.360036	-0.748504
1369197_at	Apaf1		MR		9.11404	8.27142	pp	0.120192	0.145055	0.0933868	0.016073	0.984752	0.784471	1.83097	2.7192	-4.19326	-3.04024	0.931561	0.022524	2.04019	1.32307
1369198_at	Apaf1				6.48427	5.83448	mm	-0.276933	-0.0291861	0.294556	0.706155	0.988107	0.989116	-1.09879	-0.384452	-4.63795	-5.20496	1.03968	-1.05287	0.370589	-0.891341
1369199_at	Tacr1				4.66735	4.99953	pm	0.26971	-0.0486865	0.65489	0.531129	0.992967	0.966158	0.458979	-0.641432	-4.8863	-5.10365	0.673412	-1.39499	0.614826	-0.953884
1369200_at	Nt5e				8.75559	8.07757	mm	-0.0671709	-0.119333	0.599561	0.361365	0.992967	0.93425	-0.540062	-0.942143	-4.86493	-4.92623	0.374615	-0.397517	1.1129	-1.17229
1369201_at	Mgat3				7.11641	6.74979	mm	-0.103543	-0.121964	0.547839	0.0315061	0.992967	0.787302	-0.619418	-2.37717	-4.84092	-3.46587	0.49017	-1.06283	1.81813	1.20807
1369202_at	Mx2				4.67124	3.70521	mp	-0.26833	0.0259393	0.493619	0.651749	0.992967	0.980853	-0.707279	0.460721	-4.81091	-5.17998	0.830124	-0.680556	0.40607	-0.559206
1369203_at	Wif1				7.92152	6.87865	pp	0.0103261	0.022311	0.933267	0.850761	0.999707	0.993067	0.0856054	0.191495	-4.94096	-5.24836	0.0590117	-0.714903	0.221101	-1.81209
1369204_at	Hck				6.95783	6.66391	pp	0.234391	0.0909866	0.228077	0.227913	0.984752	0.898738	1.27395	1.25834	-4.54303	-4.67907	1.02718	0.04587	1.15714	-0.33289
1369205_at	Neurog1				5.80365	6.43504	mm	-1.06706	-0.120561	0.28165	0.0504444	0.988107	0.828722	-1.13019	-2.13078	-4.62164	-3.76334	2.05441	-1.78003	1.70805	0.51806
1369206_at	Cpb2				4.16415	5.01702	mm	-0.795845	-0.0315621	0.211187	0.678965	0.984752	0.985126	-1.3249	-0.422244	-4.51377	-5.19313	1.90447	-1.29042	0.404463	-0.519076
1369207_at	Il7				2.87531	3.84865	pp	0.75582	0.0219188	0.300999	0.737296	0.988402	0.991042	1.08351	0.341866	-4.64577	-5.217	1.69708	-1.27016	0.311803	-0.819977
1369208_at	Il7				5.58204	4.60519	mm	-0.297458	-0.00818198	0.402769	0.932559	0.988746	0.996259	-0.869057	-0.0860885	-4.74677	-5.25985	0.964304	-0.983426	0.0909836	-1.19659
1369209_at	Aagab		MR		9.02566	8.51132	mm	-0.168144	-0.0919587	0.0515033	0.177774	0.984752	0.883695	-2.17518	-1.41554	-3.95725	-4.53624	1.13072	0.315165	1.24372	-0.37986
1369210_at	Scn1a				9.98994	9.38421	mm	-0.0647391	-0.0243636	0.65009	0.848593	0.992967	0.993067	-0.465879	-0.194314	-4.88461	-5.24793	0.340027	-0.357179	0.231954	-0.362781
1369211_at	Cacna1i				7.00651	6.73165	pp	0.0803414	0.0257952	0.648318	0.69134	0.992967	0.987896	0.468433	0.404968	-4.88398	-5.19867	0.376572	-0.863538	0.368243	-0.985297
1369212_s_at	Epb4.1l1				9.61736	9.64372	pm	0.134991	-0.0522634	0.405386	0.3216	0.988805	0.922179	0.864076	-1.02578	-4.74891	-4.8665	0.657248	-0.682542	0.870088	-0.363182
1369213_at	L1cam				9.82597	9.13917	pp	0.175119	0.12862	0.198206	0.113875	0.984752	0.859373	1.36637	1.68116	-4.48944	-4.2697	0.927102	-0.465628	1.54384	-0.41562
1369214_a_at	Ciita				6.54141	5.81671	mm	-0.0393138	-0.0991431	0.832931	0.207638	0.997839	0.894978	-0.21584	-1.31819	-4.93029	-4.62613	0.179196	-0.723216	1.22646	-0.11946
1369215_a_at	Cpd				10.664	10.4137	pp	0.0257736	0.0267828	0.877676	0.843121	0.997839	0.992299	0.157414	0.201438	-4.93621	-5.24682	0.124398	-0.735609	0.24703	-1.47995
1369216_a_at	Flt4				4.75406	4.81385	mm	-0.501397	-0.0324494	0.311297	0.567802	0.988598	0.969082	-1.05959	-0.584432	-4.65786	-5.13029	1.36967	-0.66372	0.511968	-0.612262
1369217_at	Nr4a3				6.70607	6.26046	mm	-0.116134	-0.0458322	0.656157	0.496842	0.992967	0.960841	-0.457161	-0.696753	-4.88674	-5.07561	0.443547	-0.936003	0.634906	-0.915774
1369218_at	Met				5.50889	4.40428	pp	0.255955	0.0565487	0.311818	0.685492	0.988598	0.986708	1.0584	0.413116	-4.65846	-5.19609	0.983298	-1.10273	0.512295	-1.68614
1369219_at	Tgfbr3				6.27255	6.3333	pp	0.413436	0.0409211	0.229539	0.632757	0.984752	0.978987	1.26969	0.488	-4.54545	-5.16999	1.35106	-0.15972	0.487707	-0.858473
1369220_at	Dnm1l				10.4071	9.73627	mp	-0.0298326	0.00595739	0.708363	0.923869	0.993379	0.996259	-0.383572	0.0972165	-4.90322	-5.25905	0.22349	-0.393042	0.087808	-0.575896
1369221_at	Ppp2r2a				2.75093	4.66637	mm	-0.73156	-0.00791987	0.0985222	0.902902	0.984752	0.995902	-1.79923	-0.124122	-4.21455	-5.25671	2.07391	-0.07016	0.113328	-0.939632
1369222_at	Kcnt1				7.643	7.42933	pp	0.105447	0.0396133	0.619636	0.800014	0.992967	0.991238	0.510234	0.257966	-4.87317	-5.23665	0.447618	-0.992642	0.338258	-1.26053
1369223_at	Gucy2d				4.31941	6.80917	pm	0.0175423	-0.0300583	0.932106	0.666393	0.999707	0.983413	0.0870989	-0.439933	-4.94089	-5.18722	0.0759097	-0.582724	0.408446	-0.764474
1369224_at	Cdh17				5.45574	4.37946	pm	0.0151177	-0.0461337	0.926345	0.60347	0.999707	0.976678	0.0945134	-0.530836	-4.94052	-5.15319	0.0739149	-0.532948	0.537706	-1.07335
1369225_at	Kng2				2.10937	3.88476	mm	-0.192032	-0.148112	0.828227	0.0458367	0.997839	0.815531	-0.222026	-2.18154	-4.92956	-3.70293	0.396322	-2.37029	1.8528	0.76523
1369226_at	Kng1 /// Kng1l1				4.37401	4.22105	mm	-0.315047	-0.0369811	0.665828	0.593842	0.992967	0.974347	-0.443341	-0.545141	-4.89005	-5.14728	0.715233	-0.313797	0.50377	-0.78044
1369227_at	Chm				7.35534	6.2752	mm	-0.00709257	-0.0199633	0.955825	0.815725	0.999707	0.991238	-0.056626	-0.237271	-4.94208	-5.24066	0.0396782	-0.678852	0.238325	-1.51085
1369228_at	Lifr				6.03072	6.211	mp	-0.356414	0.00525899	0.500725	0.92569	0.992967	0.996259	-0.69545	0.0948841	-4.81515	-5.25922	0.947718	-1.53139	0.0838647	-1.22783
1369229_at	Pde5a				3.20282	5.23633	mm	-0.337021	-0.0612803	0.607263	0.381777	0.992967	0.938686	-0.528559	-0.901688	-4.86816	-4.95356	0.806459	-1.67074	0.824315	-0.564455
1369230_at	Gabrr2				5.6046	4.91466	mp	-0.0360639	0.0553397	0.899082	0.445985	0.998844	0.954048	-0.129681	0.783157	-4.93837	-5.02757	0.132053	-1.13628	0.728586	-0.908984
1369231_at	NA				5.69472	6.01002	pm	0.0473943	-0.0283571	0.909585	0.699378	0.999421	0.988577	0.116115	-0.393816	-4.93928	-5.20213	0.142801	-0.993399	0.372457	-1.04811
1369232_at	Kcnk10				4.79403	4.94833	mm	-0.566645	-0.131725	0.362577	0.123752	0.988598	0.864384	-0.948502	-1.63287	-4.71135	-4.32027	1.38291	-0.96462	1.5358	-0.02775
1369233_at	Kcnk10				4.21782	3.89291	pm	0.0791484	-0.011963	0.900782	0.823355	0.999186	0.991282	0.127484	-0.227261	-4.93853	-5.24248	0.193051	-1.7841	0.1992	-0.528012
1369234_at	Slc20a2				8.15063	7.21856	mm	-0.0859776	-0.057516	0.405754	0.432095	0.988805	0.950267	-0.863379	-0.807808	-4.74921	-5.01294	0.539728	-0.691962	0.752873	-1.27196
1369235_at	Unc5b				8.48776	7.78001	mm	-0.112791	-0.120991	0.37724	0.243882	0.988598	0.901195	-0.918837	-1.21409	-4.72487	-4.71703	0.625505	-0.370926	1.27441	-1.00972
1369236_at	Prdm4				6.73071	5.84321	pp	0.0477074	0.0377158	0.739809	0.617212	0.996099	0.977831	0.340327	0.510616	-4.91161	-5.16129	0.249971	-0.663331	0.486161	-1.36603
1369237_at	Slc6a7				8.44106	7.32954	pp	0.10525	0.0676925	0.508273	0.496492	0.992967	0.960642	0.682994	0.69733	-4.81955	-5.0753	0.519494	-0.882876	0.736789	-1.43904
1369238_at	Inhbe				5.63129	5.7096	pm	0.225444	-0.112718	0.629277	0.0559398	0.992967	0.840421	0.496082	-2.07556	-4.87693	-3.82842	0.640142	-0.483548	1.65213	0.848095
1369239_at	Clcn5				4.69111	3.94432	pp	0.0562884	0.0807095	0.845036	0.262556	0.997839	0.904517	0.199964	1.16511	-4.93208	-4.75782	0.204726	-0.939464	1.05991	-0.80938
1369240_a_at	Avpr1b				5.75109	5.97838	pm	0.356509	-0.0379362	0.460933	0.587651	0.992967	0.973255	0.763089	-0.554401	-4.79004	-5.14338	0.991134	-1.59444	0.513652	-1.17985
1369241_at	Avpr1b				6.03504	6.07593	mp	-0.274868	0.00159987	0.302102	0.976287	0.988402	0.998362	-1.08092	0.0302347	-4.64709	-5.26241	1.02804	0.239153	0.0265585	-1.03175
1369242_at	Pax6				8.49047	7.83413	pp	0.0269461	0.0271055	0.842054	0.834761	0.997839	0.992028	0.203871	0.21234	-4.93165	-5.24506	0.146125	-0.643722	0.255532	-1.45142
1369243_at	Nr2c2				5.86803	4.80965	mp	-0.0233454	0.0389738	0.939036	0.628925	0.999707	0.978601	-0.0781881	0.49355	-4.94129	-5.16789	0.0824526	-1.21676	0.481827	-0.285991
1369244_at	Arnt				4.16014	5.44686	pm	0.582053	-0.0589704	0.441188	0.529248	0.991198	0.966158	0.798023	-0.644413	-4.7763	-5.1022	1.2921	-1.99213	0.66501	-1.00831
1369245_at	Chrm2	Gene candidate	MR	MR	6.0511	5.64521	mm	-0.710069	-0.123731	0.0475815	0.090986	0.984752	0.849816	-2.22005	-1.80891	-3.92609	-4.13193	2.21048	0.5649	1.57972	0.52925
1369246_a_at	Npy5r				6.77167	6.0623	mm	-0.298682	-1.11936e-05	0.542823	0.999925	0.992967	0.99995	-0.627328	-9.5072e-05	-4.83836	-5.26277	0.825789	-0.761031	0.000108976	-1.55086
1369247_at	Sp1				5.72861	4.4983	pp	0.276844	0.0683917	0.255476	0.25632	0.984752	0.903715	1.19744	1.18116	-4.58563	-4.7446	1.08155	-0.60003	1.01683	0.24914
1369248_a_at	Xiap				6.70309	5.51779	mm	-0.145457	-0.149929	0.276362	0.157034	0.988107	0.876563	-1.14337	-1.49138	-4.61469	-4.46316	0.78253	0.183185	1.55161	-0.66592
1369249_at	Ankh				9.5253	9.06464	pm	0.00600806	-0.00288876	0.920729	0.949392	0.999707	0.996463	0.101745	-0.0645638	-4.94013	-5.26113	0.0569863	-0.299991	0.0572283	-0.995362
1369250_at	Slc28a1				4.03603	5.24892	mm	-0.565289	-0.015871	0.36103	0.84568	0.988598	0.992723	-0.95168	-0.198104	-4.70989	-5.24735	1.38341	-1.30167	0.195296	-0.749169
1369251_a_at	Syn1				10.5541	9.76644	pp	0.0996819	0.0620142	0.333666	0.443117	0.988598	0.953318	1.0096	0.788208	-4.68248	-5.02461	0.624775	-0.366664	0.762492	-1.04534
1369252_a_at	Chrna4				7.42434	6.95822	pp	0.05726	0.0350433	0.853557	0.85003	0.997839	0.993067	0.188822	0.192445	-4.93326	-5.24821	0.200508	-0.967792	0.273859	-1.93197
1369253_at	Kremen1				5.49942	4.40409	pm	0.0255258	-0.0349018	0.892399	0.541324	0.998146	0.968436	0.138327	-0.625376	-4.93774	-5.11139	0.115624	-0.84939	0.547623	-0.258099
1369254_a_at	Ptger1				1.07063	3.63313	mm	-1.47822	-0.0734679	0.0727883	0.192489	0.984752	0.890831	-1.97686	-1.36603	-4.09416	-4.58251	3.051	-0.19347	1.14378	0.08583
1369255_at	Il1r1				4.51784	3.98517	mm	-1.03402	-0.0255752	0.0557408	0.610557	0.984752	0.977074	-2.13021	-0.520381	-3.98844	-5.15742	2.6243	0.99095	0.451212	-0.394953
1369256_at	Bace1				7.0791	6.2619	mm	-0.215319	-0.105369	0.128329	0.226989	0.984752	0.898738	-1.63997	-1.26097	-4.31944	-4.67678	1.10646	-0.03678	1.22618	-0.33215
1369257_at	Grk1				3.9794	6.08658	mm	-0.150628	-0.0581962	0.742567	0.450568	0.996099	0.954048	-0.336566	-0.775129	-4.9123	-5.03225	0.43227	-1.01918	0.737091	-0.906829
1369258_at	Fut9				3.86344	3.46994	pp	0.450268	0.0335662	0.463842	0.553487	0.992967	0.968796	0.758024	0.606437	-4.79199	-5.12028	1.1095	-2.33066	0.530567	-0.879103
1369259_at	Dio1				4.68518	4.14029	pm	0.343183	-0.0630861	0.599583	0.392777	0.992967	0.94135	0.540029	-0.880495	-4.86494	-4.96746	0.822369	-0.281151	0.820303	-1.0783
1369260_a_at	Mpp4				6.13289	4.19977	mm	-0.00623709	-0.051354	0.970821	0.387974	0.999832	0.939671	-0.0373912	-0.889699	-4.94257	-4.96146	0.0298214	-0.66545	0.776548	-0.428242
1369261_at	Kcnj13				5.5889	5.84113	pm	0.654268	-0.082476	0.265808	0.204582	0.986058	0.894978	1.17028	-1.32761	-4.60034	-4.61763	1.63537	-0.55855	1.15589	0.401039
1369262_at	Casp8				4.83082	5.41634	pm	0.575935	-0.0013365	0.420155	0.985232	0.989428	0.998872	0.836375	-0.0188277	-4.76061	-5.26263	1.31423	-1.13235	0.0177797	-1.19086
1369263_at	Wnt5a				4.84716	3.65136	pm	0.172836	-0.019185	0.578823	0.733402	0.992967	0.991016	0.57142	-0.347153	-4.8558	-5.21558	0.602142	-1.07846	0.305725	-0.950395
1369264_at	Cyp21a1				2.92025	5.30487	pp	1.12536	0.025638	0.0873287	0.711834	0.984752	0.990007	1.87053	0.376633	-4.16657	-5.20728	2.60802	0.23798	0.349668	-1.34291
1369265_at	Senp2				9.35357	8.54297	mm	-0.0471049	-0.0555616	0.653213	0.411898	0.992967	0.946425	-0.461387	-0.844579	-4.88572	-4.99037	0.295264	-0.692534	0.765696	-0.899154
1369266_at	Il13ra2 /// LOC100361488				4.80081	4.33273	mm	-0.00725793	-0.121081	0.984415	0.0300461	0.999832	0.787302	-0.019968	-2.40162	-4.94285	-3.43583	0.0231972	-1.08895	1.82514	1.00421
1369267_at	Gabrg3				5.49962	4.42524	pm	0.377166	-0.0584845	0.144957	0.34807	0.984752	0.928256	1.56494	-0.96935	-4.36753	-4.90727	1.41431	0.17464	0.852448	-0.182842
1369268_at	Atf3				3.98465	3.7427	pp	0.115838	0.0408281	0.882203	0.520161	0.997839	0.964782	0.151539	0.6589	-4.9367	-5.09503	0.254491	-1.38035	0.59068	-0.98471
1369269_at	Galnt1				9.11538	8.70493	pm	0.026857	-0.0162336	0.785832	0.821723	0.997839	0.991282	0.278221	-0.2294	-4.92196	-5.2421	0.174836	-0.258108	0.216162	-0.805888
1369270_at	Nr1i2				6.30724	4.76331	mm	-0.352983	-0.00603894	0.083403	0.913032	0.984752	0.996121	-1.89753	-0.111112	-4.14828	-5.25791	1.48218	0.21374	0.0979004	-0.629278
1369271_at	Prkab2				6.04603	5.41896	mp	-0.0742743	0.0271583	0.701517	0.694204	0.992967	0.988192	-0.393088	0.400988	-4.90125	-5.19992	0.331236	-0.823314	0.371516	-0.761344
1369272_at	Adora3		MR		6.53832	5.1732	pp	0.246975	0.199434	0.164109	0.0352698	0.984752	0.787302	1.48728	2.31875	-4.4162	-3.5373	1.12914	-0.2428	2.14766	1.0092
1369273_a_at	Npr3				3.17646	5.6539	pp	0.260483	0.0073955	0.636432	0.899324	0.992967	0.995902	0.485646	0.128722	-4.87963	-5.25625	0.680551	-2.10251	0.114515	-0.455012
1369274_a_at	Cdkl3				6.64533	5.61306	pm	0.334036	-0.0703192	0.126493	0.316144	0.984752	0.921501	1.64878	-1.03782	-4.31374	-4.85756	1.3631	-0.28598	0.942486	-0.878124
1369275_s_at	Cyp2a1 /// Cyp2a2				4.48549	6.19303	pm	0.0605021	-0.0346964	0.948401	0.707653	0.999707	0.98959	0.066156	-0.382387	-4.94176	-5.20558	0.121543	-1.50599	0.395294	-0.647446
1369276_at	Smad5				5.91476	5.34116	mm	-0.0538777	-0.0280956	0.68792	0.624664	0.992967	0.978261	-0.412101	-0.49974	-4.89716	-5.16552	0.293043	-0.793457	0.439894	-0.343048
1369277_at	Mecp2				6.47176	6.09986	mm	-0.175105	-0.055043	0.430173	0.287372	0.990076	0.916771	-0.817954	-1.10397	-4.76822	-4.80688	0.723281	-1.37646	0.930071	0.025396
1369278_at	Gna12		MR		9.30113	8.72231	mm	-0.2535	-0.139719	0.0116524	0.0552118	0.984752	0.837168	-3.00066	-2.08258	-3.39362	-3.82018	1.50407	0.509036	1.77317	-0.07923
1369279_at	Dhrs9				5.97462	6.06961	mm	-0.253833	-0.0492064	0.606879	0.53055	0.992967	0.966158	-0.529131	-0.64235	-4.868	-5.10321	0.700843	-1.27003	0.617796	-0.786594
1369280_at	Kcnk9				5.58709	4.78596	mm	-0.0903148	-0.103447	0.738198	0.216653	0.996099	0.897225	-0.342524	-1.29103	-4.91121	-4.65038	0.339089	-1.09945	1.23272	-0.46349
1369281_at	Tnfsf11				3.91372	3.48482	pm	0.392635	-0.122138	0.666676	0.0776732	0.992967	0.849816	0.442133	-1.89702	-4.89033	-4.03382	0.797139	-2.0475	1.61215	-0.13578
1369282_at	Tnfsf11				1.19208	3.36335	pm	0.209303	-0.0572535	0.776276	0.243132	0.99767	0.900382	0.291012	-1.21612	-4.91999	-4.71531	0.47346	-1.59885	1.0143	-0.24339
1369283_at	Tub				4.72199	4.90701	pm	0.293755	-0.10772	0.464471	0.266023	0.992967	0.905366	0.756931	-1.15631	-4.79241	-4.76501	0.897026	-1.12301	1.18183	-0.64551
1369284_at	Barhl2				5.47861	5.69832	pm	0.235056	-0.057378	0.645676	0.377308	0.992967	0.9376	0.472245	-0.910416	-4.88303	-4.94775	0.637838	-0.160842	0.812567	-0.802023
1369285_at	Pggt1b				7.67211	7.07985	pp	0.0411894	0.0106346	0.721827	0.867982	0.994961	0.994042	0.364966	0.169157	-4.90695	-5.25152	0.243813	-0.767387	0.153757	-0.535964
1369286_at	Proc				1.83312	5.04755	mp	-0.0833865	0.0259987	0.776933	0.621992	0.99767	0.978261	-0.290132	0.503632	-4.92013	-5.16402	0.299778	-1.21558	0.437919	-0.32327
1369287_at	Syt9				6.45948	6.0046	pp	0.35883	0.0591158	0.0752333	0.329298	0.984752	0.92333	1.95768	1.00904	-4.10729	-4.8788	1.51231	-0.12605	0.878997	-0.573493
1369288_at	Pitx1				4.28108	5.58756	pm	0.392077	-0.0956852	0.549952	0.155978	0.992967	0.876492	0.616097	-1.49546	-4.84198	-4.45915	0.9371	-1.39268	1.30135	0.340973
1369289_at	Hnf4a		MR		3.751	5.27089	mm	-0.761862	-0.0991496	0.0651015	0.0455356	0.984752	0.815531	-2.04131	-2.18502	-4.04987	-3.69877	2.22039	-0.36617	1.66511	0.59157
1369290_at	Ccr5				6.72253	5.91548	pp	0.235101	0.13029	0.225176	0.207521	0.984752	0.894978	1.28248	1.31854	-4.53818	-4.6258	1.03181	0.361273	1.37264	-0.15157
1369291_at	Agtr1a				3.80722	4.27965	mm	-1.06259	-0.112499	0.190317	0.187715	0.984752	0.888106	-1.39269	-1.38174	-4.47378	-4.56795	2.24742	-0.50647	1.32192	-0.40074
1369292_at	Hsd17b1				4.07939	4.35489	mm	-0.251731	-0.106938	0.716423	0.131911	0.994622	0.867147	-0.372417	-1.59543	-4.90548	-4.35886	0.586761	-0.941249	1.4018	0.35483
1369293_at	Rtn4r				8.29688	7.99742	mm	-0.0129133	-0.03452	0.914128	0.528242	0.999542	0.966158	-0.110254	-0.64601	-4.93964	-5.10141	0.0750441	-0.491439	0.561233	-0.718377
1369294_at	Bst1				2.90279	4.77341	mm	-0.304269	-0.0568427	0.537296	0.448015	0.992967	0.954048	-0.636093	-0.779595	-4.8355	-5.02965	0.839066	-1.02676	0.733402	-0.798918
1369295_at	Pgc				2.11124	4.94319	pm	0.127501	-0.0213301	0.77164	0.723902	0.99767	0.990332	0.297237	-0.360098	-4.91901	-5.21202	0.374025	-1.51201	0.321547	-1.3298
1369296_at	Sult1c3				3.3639	3.45436	mm	-0.918706	-0.0368008	0.346985	0.45525	0.988598	0.955532	-0.980997	-0.766982	-4.69617	-5.03695	1.78724	-0.91039	0.65819	-0.42297
1369297_at	Ppp2r2c				7.7827	7.47334	mm	-0.125288	-0.0973346	0.439448	0.0975549	0.991022	0.849816	-0.80115	-1.76959	-4.77504	-4.17492	0.611097	-0.450783	1.44722	-0.30973
1369298_at	Aqp6				4.76164	4.01137	pp	0.759082	0.0781551	0.257265	0.106266	0.984752	0.856841	1.19268	1.72091	-4.58823	-4.22744	1.7759	-1.24598	1.37371	0.31572
1369299_at	Ptafr				5.49903	4.77865	pp	0.525251	0.0788523	0.0138463	0.297331	0.984752	0.918078	2.90565	1.08054	-3.4563	-4.82512	2.08179	0.89116	1.00521	-0.94284
1369300_at	NA	Gene candidate	MR	MR	3.95401	4.02447	mm	-1.6042	-0.237563	0.0273882	0.00221457	0.984752	0.72987	-2.52908	-3.69896	-3.71173	-1.81872	3.46239	0.98293	2.74064	1.54001
1369301_at	Aplnr				4.39293	4.6896	mm	-0.730569	-0.1529	0.220015	0.0723654	0.984752	0.849816	-1.29787	-1.93598	-4.52938	-3.98972	1.80872	-1.20451	1.77313	0.18149
1369302_at	Gper				6.06551	5.38765	mp	-0.0636641	0.0257202	0.702297	0.704036	0.992967	0.988792	-0.392001	0.387375	-4.90148	-5.20409	0.30769	-0.657811	0.35675	-0.69214
1369303_at	Crh				7.25576	6.5686	mm	-0.0317701	-0.0807758	0.881521	0.440254	0.997839	0.952641	-0.152424	-0.793269	-4.93663	-5.02162	0.134987	-0.62188	0.853367	-0.491883
1369304_at	Pts				8.71212	7.90341	mm	-0.0514681	-0.0080339	0.718683	0.923655	0.994642	0.996259	-0.369299	-0.0974912	-4.9061	-5.25903	0.270409	-0.686349	0.0972206	-0.855565
1369305_at	Rab3il1				6.87081	5.87924	mm	-0.144126	-0.118447	0.301208	0.0655034	0.988402	0.849816	-1.08302	-1.99037	-4.64602	-3.92745	0.758518	-0.505572	1.63742	0.34785
1369306_at	Klrd1				4.14138	3.43072	mm	-0.119155	-0.0353694	0.852855	0.538922	0.997839	0.968233	-0.189739	-0.629144	-4.93316	-5.10959	0.288839	-1.39315	0.551625	-0.466075
1369307_at	Ep300				5.45479	4.68028	mm	-0.414236	-0.0736259	0.390104	0.250877	0.988598	0.902603	-0.893472	-1.19541	-4.73615	-4.73273	1.15088	-1.01178	1.04565	-0.3701
1369308_at	Stx3				4.36387	5.32604	pm	0.604415	-0.0664137	0.477421	0.337224	0.992967	0.924258	0.734639	-0.99209	-4.80085	-4.89108	1.26567	-1.90445	0.899139	-0.780791
1369309_a_at	Tac1				6.85779	6.98523	mp	-0.109064	0.123482	0.737593	0.363796	0.996099	0.934945	-0.343349	0.937243	-4.91106	-4.92959	0.372308	-0.874102	1.12765	-1.3253
1369310_at	Basp1				12.4602	11.9936	mm	-0.0999099	-0.0481498	0.229566	0.378141	0.984752	0.9376	-1.26961	-0.908784	-4.5455	-4.94884	0.712425	-0.090181	0.779591	-0.519149
1369311_at	Scn2b				7.12762	6.23981	mm	-0.190511	-0.102614	0.282388	0.0841891	0.988107	0.849816	-1.12836	-1.85234	-4.62259	-4.08387	0.879881	-0.387419	1.50823	-0.03914
1369312_a_at	Csnk1a1				9.90806	8.94626	mm	-0.0284437	-0.018931	0.680056	0.747478	0.992967	0.991238	-0.42317	-0.328087	-4.8947	-5.2206	0.237894	-0.540666	0.291427	-0.491089
1369313_at	Fhl2				9.27466	8.715	mm	-0.15496	-0.0894743	0.36012	0.414403	0.988598	0.946789	-0.953555	-0.839956	-4.70902	-4.99325	0.736081	-0.905639	0.920383	-0.791747
1369314_at	Fgf5				4.85845	4.765	mm	-0.922559	-0.000863696	0.185061	0.990655	0.984752	0.99922	-1.41074	-0.0119134	-4.46295	-5.26271	2.10613	-0.49947	0.011334	-0.672279
1369315_at	Il12a		MR		6.70034	6.41929	pp	0.31902	0.127916	0.159748	0.0654483	0.984752	0.849816	1.50425	1.99083	-4.40567	-3.92692	1.28221	-0.51741	1.67978	0.35679
1369316_s_at	Snap29				6.59288	6.02326	mm	-0.0206753	-0.011556	0.888375	0.829608	0.998146	0.991721	-0.143538	-0.219075	-4.93734	-5.24392	0.106972	-0.565976	0.192089	-0.392499
1369317_at	Lcn5				3.29821	3.81135	mm	-0.657604	-0.0844592	0.404819	0.138453	0.988805	0.867413	-0.865154	-1.56682	-4.74845	-4.38799	1.4266	-1.97433	1.29445	-0.0634
1369318_at	Fhit				8.28878	7.46117	pp	0.053191	0.0593204	0.546004	0.393605	0.992967	0.941875	0.622307	0.878916	-4.83999	-4.96849	0.371019	-0.513475	0.802368	-0.983612
1369319_at	Arl6ip5				10.7119	9.84748	mm	-0.0463248	-0.0535338	0.602361	0.394049	0.992967	0.941903	-0.535872	-0.87807	-4.86611	-4.96904	0.321634	-0.552692	0.77743	-0.78247
1369320_at	Mia				5.46971	5.17349	pp	0.159142	0.0534887	0.607578	0.402613	0.992967	0.944514	0.52809	0.861877	-4.86829	-4.97944	0.556056	-1.35876	0.767363	-1.12113
1369321_s_at	Cyct /// Pde11a				0.701931	3.36477	mm	-0.351015	-0.105905	0.57368	0.0243555	0.992967	0.787302	-0.579288	-2.50914	-4.85344	-3.3029	0.860684	-1.15819	1.83739	1.34117
1369322_at	Kcne2				6.09823	5.84101	mm	-1.02619	-0.145064	0.0789946	0.109048	0.984752	0.857762	-1.92927	-1.70609	-4.12668	-4.24326	2.52049	-0.42716	1.63302	-0.31963
1369323_at	Leprot				8.57957	7.82863	mm	-0.0375899	-0.0289645	0.706341	0.65967	0.992967	0.982093	-0.386379	-0.449451	-4.90265	-5.18395	0.243057	-0.321591	0.409705	-0.516312
1369324_at	Sval2				2.48096	3.50834	pm	0.0444188	-0.0567347	0.958624	0.238201	0.999707	0.89984	0.0530348	-1.22957	-4.94219	-4.70387	0.0932574	-1.99931	1.02499	-0.32908
1369325_at	Lyst				7.1826	6.33485	pp	0.0887989	0.132552	0.691336	0.480224	0.992967	0.958485	0.407309	0.72437	-4.89821	-5.06081	0.36738	-1.05547	1.02455	-2.22269
1369326_at	Akap6				7.47664	7.21072	pp	0.0692002	0.0379956	0.679566	0.527802	0.992967	0.966158	0.423862	0.646709	-4.89454	-5.10107	0.333307	-0.413292	0.572131	-0.563529
1369327_at	Pdzd2				5.49672	4.86775	pp	0.0445034	0.00411148	0.909461	0.959529	0.999421	0.99671	0.116274	0.0516173	-4.93927	-5.26172	0.138523	-0.751426	0.0508147	-1.04943
1369328_at	Acacb				1.84202	4.04896	pm	0.121092	-0.0425878	0.845858	0.480585	0.997839	0.958494	0.198889	-0.723764	-4.9322	-5.06114	0.298114	-1.12247	0.638835	-0.771595
1369329_at	Notch3				7.11971	5.76341	mm	-0.218885	-0.0921843	0.312089	0.30653	0.988598	0.92	-1.05778	-1.05942	-4.65877	-4.8413	0.911494	-0.793146	1.05644	-0.85086
1369330_at	Unc13a				6.44161	6.15846	mm	-0.0108455	-0.036333	0.942065	0.482678	0.999707	0.958565	-0.0742958	-0.720256	-4.94145	-5.06305	0.055726	-0.627914	0.620127	-0.386253
1369331_a_at	Unc13b				6.67644	6.34589	mm	-0.0334477	-0.00676647	0.860943	0.924449	0.997839	0.996259	-0.179184	-0.0964738	-4.93422	-5.2591	0.150546	-0.595713	0.0907235	-0.802817
1369332_a_at	Rims1				9.09212	8.3993	mm	-0.286333	-0.220707	0.067254	0.177107	0.984752	0.883695	-2.02258	-1.41786	-4.06277	-4.53404	1.37684	0.318	1.81134	-0.98283
1369333_a_at	Rims2				8.46984	7.08257	mm	-0.103326	-0.0691281	0.32493	0.458751	0.988598	0.955878	-1.02882	-0.760922	-4.67312	-5.04042	0.640414	-0.320924	0.780409	-0.562351
1369334_at	Kcnma1				2.92464	4.86167	pp	0.0641132	0.0356576	0.919616	0.611335	0.999707	0.977124	0.103179	0.519236	-4.94005	-5.15788	0.156331	-0.997989	0.482045	-1.30859
1369335_at	Spef2				3.9107	3.49744	mp	-0.755431	0.100916	0.469723	0.154228	0.992967	0.876492	-0.747843	1.50227	-4.79588	-4.45245	1.42674	-2.39424	1.32826	-0.63003
1369336_at	Hr				8.13302	7.4567	mm	-0.0273898	-0.173216	0.84211	0.0275143	0.997839	0.787302	-0.203797	-2.44683	-4.93166	-3.3801	0.147159	-0.522174	2.0724	0.16769
1369337_at	Adcy10				5.57007	5.42831	mm	-0.316839	-0.0143538	0.530967	0.88142	0.992967	0.995902	-0.646192	-0.151789	-4.83215	-5.25371	0.862674	0.185671	0.160028	-1.1347
1369338_at	Robo1				7.01124	6.19509	pp	0.115333	0.00912188	0.186407	0.877972	0.984752	0.995537	1.40608	0.15624	-4.46576	-5.25317	0.792919	-0.338491	0.13944	-0.96503
1369339_at	Dcc				5.70767	6.10424	pp	0.101328	0.0175219	0.838174	0.777429	0.997839	0.991238	0.208957	0.287925	-4.93108	-5.23026	0.279692	-1.25092	0.259115	-1.3515
1369340_at	Snip				5.48691	4.65464	mm	-0.0760263	-0.0793968	0.711387	0.17937	0.993646	0.883712	-0.379382	-1.41001	-4.90408	-4.54146	0.328826	-0.872094	1.1892	0.317159
1369341_a_at	Magi2				8.98507	8.36246	mm	-0.0581406	-0.0620643	0.692481	0.465061	0.992967	0.955878	-0.405705	-0.750075	-4.89856	-5.04656	0.300622	-0.575811	0.740847	-1.27128
1369342_at	Atp7a				2.94172	5.69834	pm	0.705569	-0.0119014	0.200039	0.877943	0.984752	0.995537	1.36038	-0.156277	-4.49298	-5.25316	1.81444	-1.04524	0.151215	-0.495591
1369343_at	Grip1				6.73208	5.84511	mp	-0.0757684	0.0474549	0.534792	0.406248	0.992967	0.945289	-0.640081	0.855073	-4.83418	-4.98376	0.43336	-0.82193	0.741243	-0.535817
1369344_at	Wdr7				7.5742	6.80802	mp	-0.158267	0.00356592	0.261282	0.950263	0.984752	0.996463	-1.18207	0.063451	-4.59399	-5.26118	0.826123	-0.392617	0.0562258	-0.476364
1369345_at	Inpp4b				6.40279	5.59751	pp	0.173382	0.0299288	0.362945	0.802566	0.988598	0.991238	0.947747	0.254597	-4.7117	-5.23733	0.773665	-0.698455	0.29499	-0.260161
1369346_at	Slit2				3.60348	3.47071	mm	-0.32074	-0.045987	0.68498	0.438182	0.992967	0.952287	-0.416232	-0.796945	-4.89625	-5.01944	0.699515	-2.02548	0.698275	-0.903175
1369347_s_at	Prom2				5.17785	6.44773	pm	0.47884	-0.0427979	0.445249	0.626367	0.992041	0.978323	0.790758	-0.497264	-4.7792	-5.16647	1.16731	-0.89971	0.502069	-1.28956
1369348_at	Trpm8				1.80412	4.68812	pm	0.344505	-0.0473669	0.331026	0.542826	0.988598	0.968796	1.01537	-0.623024	-4.67969	-5.11251	1.11542	-0.77648	0.597836	-0.963444
1369349_a_at	Pde11a				5.33588	4.1367	pm	0.587755	-0.0928884	0.122541	0.274333	0.984752	0.910775	1.66811	-1.13558	-4.30117	-4.78178	1.80556	-0.53414	1.10093	-0.82938
1369350_at	Kcnq2				6.79717	6.65172	mm	-0.0752069	-0.100995	0.661097	0.0742817	0.992967	0.849816	-0.45009	-1.92163	-4.88845	-4.00602	0.357582	-1.00002	1.53641	0.27337
1369351_at	Cntn3				7.16819	6.84525	mm	-0.205258	-0.0719777	0.19616	0.601029	0.984752	0.975544	-1.37312	-0.534452	-4.48545	-5.15171	0.998963	0.163536	0.656415	-1.06256
1369352_at	Hipk3				6.03107	5.33063	pp	0.114717	0.00524687	0.542731	0.94352	0.992967	0.996259	0.627473	0.0720689	-4.83832	-5.26072	0.517754	-0.751536	0.068647	-0.951363
1369353_at	Erbb4				3.48036	4.90897	mp	-0.501817	0.0228427	0.276608	0.737579	0.988107	0.991227	-1.14275	0.341482	-4.61502	-5.2171	1.41821	-0.26474	0.315465	-0.737905
1369354_at	Csf1				6.4092	6.81701	pm	0.152101	-0.129164	0.526632	0.0351549	0.992967	0.787302	0.653151	-2.32045	-4.82982	-3.53523	0.604638	-1.38045	1.8233	0.850672
1369355_at	Grm5				6.32678	6.40669	mm	-0.138197	-0.0879238	0.61195	0.351348	0.992967	0.930203	-0.521596	-0.962575	-4.87008	-4.91203	0.515807	-1.04792	0.983008	-1.37775
1369356_at	Gucy2f				2.4467	4.28234	mm	-0.960682	-0.0946804	0.168353	0.187535	0.984752	0.888106	-1.47113	-1.38234	-4.42617	-4.5674	2.18762	-1.15472	1.23881	-0.12971
1369357_at	Phka1				7.43276	6.95493	pp	0.0634529	0.011596	0.523086	0.792457	0.992967	0.991238	0.658866	0.267962	-4.82788	-5.23459	0.409768	-0.457879	0.239667	-0.71263
1369358_a_at	Hap1				9.88655	9.28219	pp	0.1746	0.109023	0.237799	0.341738	0.984752	0.925322	1.246	0.982564	-4.55879	-4.8979	0.886036	-0.207144	1.09131	-0.74284
1369359_at	Il9r				5.73707	4.58792	pm	0.345596	-0.00623077	0.251663	0.942057	0.984752	0.996259	1.20768	-0.0739383	-4.58003	-5.26061	1.20972	-0.71885	0.0743908	-0.7176
1369360_at	Gucy2e				3.31128	6.33764	pm	0.00506444	-0.10351	0.986335	0.0789889	0.999832	0.849816	0.0175074	-1.88773	-4.94287	-4.04427	0.0181806	-0.978093	1.52886	0.15264
1369361_at	Kl				4.01143	4.23864	pm	0.256989	-0.0875552	0.665027	0.286967	0.992967	0.916745	0.444481	-1.10493	-4.88978	-4.80613	0.647086	-1.48945	1.05927	-0.85477
1369362_at	Tsc1		MR		6.4659	5.38249	mm	-0.493367	-0.0925151	0.0699767	0.138948	0.984752	0.867413	-1.99966	-1.5647	-4.07852	-4.39013	1.77893	0.12954	1.32345	-0.25549
1369363_at	Sp4				6.51802	5.09297	mm	-0.290042	-0.0901534	0.270292	0.32336	0.987586	0.922179	-1.15874	-1.02193	-4.60652	-4.86935	1.08975	-0.89424	1.02635	-1.09921
1369364_at	Atp1a4				1.48086	3.34046	mm	-0.174713	-0.0170908	0.775935	0.71665	0.99767	0.990332	-0.29147	-0.370021	-4.91992	-5.2092	0.433074	-1.38872	0.323886	-0.547168
1369365_at	Pde3a				4.67336	4.61995	pp	1.29285	0.0581539	0.0436689	0.439627	0.984752	0.952505	2.26848	0.79438	-3.89244	-5.02096	2.99867	-0.12118	0.748024	-0.970056
1369366_at	Cntn5				5.5677	6.26074	mm	-0.0331435	-0.0603414	0.934918	0.421012	0.999707	0.947467	-0.0834822	-0.827845	-4.94105	-5.00075	0.101286	-1.65461	0.77744	-1.27613
1369367_at	Trpc2				5.6185	5.59299	pm	0.7034	-0.0197526	0.318861	0.834898	0.988598	0.992028	1.0424	-0.212162	-4.66643	-5.24508	1.60872	-0.97966	0.222125	-1.02921
1369368_at	Trpc5				5.65714	5.58137	mm	-0.0491271	-0.107153	0.887112	0.137875	0.997839	0.867413	-0.145174	-1.5693	-4.93722	-4.38548	0.162742	-0.894048	1.39001	-0.19121
1369369_at	Kcnb2	Gene candidate	MR	MR	2.85299	5.71919	mm	-1.18476	-0.093776	0.0251933	0.137584	0.984752	0.867413	-2.57539	-1.57055	-3.67984	-4.38421	2.99464	0.57124	1.33164	0.2378
1369370_s_at	Trpv1 /// Trpv4				2.05854	4.96195	mp	-0.171415	0.0486206	0.437931	0.557817	0.990342	0.968796	-0.803883	0.59975	-4.77394	-5.12336	0.709842	-0.796848	0.590036	-1.27409
1369371_a_at	Gabbr1				10.6853	9.86078	mm	-0.0831673	-0.0501084	0.367802	0.494642	0.988598	0.960198	-0.937835	-0.700377	-4.71625	-5.0737	0.559015	-0.439114	0.656112	-0.871918
1369372_at	Gabbr1				2.80206	5.88853	pm	0.132237	-0.102467	0.727001	0.182112	0.995996	0.885335	0.357853	-1.40061	-4.90833	-4.55032	0.41794	-0.84813	1.28421	-0.08815
1369373_at	Fgfr3		MR		8.14748	7.5424	pp	0.205773	0.218169	0.141462	0.0121306	0.984752	0.774288	1.58006	2.85983	-4.35791	-2.86315	1.06614	-0.01815	2.42411	0.9481
1369374_at	Selp	Gene candidate	MR	MR	4.35053	3.6992	mm	-1.01421	-0.0765181	0.00478148	0.104817	0.934939	0.855447	-3.49374	-1.72875	-3.08388	-4.21903	3.0206	1.29177	1.37947	0.471802
1369375_a_at	Capn3				1.23233	3.8435	pp	0.0801641	0.0279153	0.877316	0.694267	0.997839	0.988192	0.157882	0.4009	-4.93617	-5.19995	0.216296	-1.7596	0.37481	-1.06089
1369376_a_at	Lnpep				3.07167	4.75857	pm	0.000936592	-0.0438731	0.99853	0.638361	0.999832	0.979324	0.00188364	-0.479913	-4.94295	-5.17301	0.00255519	-1.13709	0.49683	-0.50431
1369377_at	Hcrtr2				7.20233	5.77495	mm	-0.0312921	-0.0918819	0.866303	0.588966	0.997839	0.973462	-0.172201	-0.552429	-4.93489	-5.14421	0.142865	-0.59283	0.749211	-0.347449
1369378_at	Slc23a2				6.95535	6.20394	pm	0.0726277	-0.177997	0.760351	0.0122168	0.996495	0.774288	0.312446	-2.8563	-4.91651	-2.86759	0.291102	-0.228512	2.23381	1.00692
1369379_at	Epha3				4.30984	4.67285	pm	0.535176	-0.097539	0.319914	0.18531	0.988598	0.887528	1.04003	-1.38978	-4.6676	-4.56046	1.40269	-0.72117	1.25577	-0.79763
1369380_at	Kif2c				4.52528	3.94931	mm	-1.10681	-0.0233581	0.0944147	0.698612	0.984752	0.988577	-1.82449	-0.394875	-4.19761	-5.20181	2.56175	-0.50261	0.352249	-0.820901
1369381_a_at	Slc15a1				4.45302	3.78277	pm	0.473942	-0.0141458	0.391182	0.820818	0.988598	0.991238	0.891372	-0.230587	-4.73707	-5.24189	1.22909	-1.34008	0.208098	-0.525367
1369382_at	Mertk	Gene candidate	MR	MR	7.21843	6.70732	pp	0.365328	0.155517	0.0283041	0.0305386	0.984752	0.787302	2.51082	2.39325	-3.72433	-3.44613	1.67075	0.53807	1.96947	0.10246
1369383_a_at	Gabre		MR		4.77138	4.44019	mm	-1.14985	-0.178297	0.128091	0.0344868	0.984752	0.787302	-1.64111	-2.3304	-4.31871	-3.52309	2.50336	-0.60661	2.05312	0.5771
1369384_at	Gria4				5.58634	4.63864	pm	0.177551	-0.029312	0.638738	0.669328	0.992967	0.983944	0.482294	-0.435791	-4.88049	-5.18863	0.560943	-1.16077	0.402602	-1.03747
1369385_at	Afap1				5.59837	5.82202	mm	-0.249414	-0.016812	0.651222	0.817139	0.992967	0.991238	-0.46425	-0.235414	-4.88501	-5.24101	0.651383	-0.371817	0.222506	-0.746583
1369386_at	Slc26a2			MR	4.21187	5.06471	mm	-1.14313	-0.114405	0.109968	0.104327	0.984752	0.85426	-1.73355	-1.73143	-4.25823	-4.21616	2.55154	0.41555	1.50099	0.37025
1369387_at	Vav1				5.81339	6.21763	pm	0.240163	-0.00744504	0.289341	0.881062	0.988107	0.995902	1.11135	-0.152251	-4.63146	-5.25365	0.975495	-0.815815	0.133141	-0.887889
1369388_at	Musk				5.04531	3.85044	mm	-0.159447	-0.0655075	0.635526	0.414837	0.992967	0.946789	-0.486963	-0.839156	-4.87929	-4.99375	0.534559	-0.488721	0.808007	-0.562263
1369389_at	Znf483				4.67275	4.83269	mm	-0.552034	-0.0930008	0.294322	0.21544	0.988107	0.897225	-1.09935	-1.29463	-4.63766	-4.64718	1.46106	-1.1495	1.18553	-0.1693
1369390_a_at	Dpp6				9.68915	8.90944	mm	-0.055932	-0.0190652	0.553569	0.811815	0.992967	0.991238	-0.610431	-0.242412	-4.84379	-5.2397	0.373201	-0.458157	0.23721	-1.04734
1369391_at	Grm8				7.48623	6.88339	mm	-0.105119	-0.0981071	0.634716	0.610475	0.992967	0.977074	-0.488143	-0.520501	-4.87899	-5.15737	0.436982	-0.304531	0.750035	-0.455085
1369392_at	Akap4				1.66364	5.4601	mm	-0.115233	-0.0713314	0.74672	0.322004	0.996099	0.922179	-0.330915	-1.0249	-4.91331	-4.86716	0.375484	-1.4535	0.939792	-0.665738
1369393_at	Map3k8				5.50084	4.19706	mp	-0.113717	0.0134789	0.61951	0.892685	0.992967	0.995902	-0.51042	0.137267	-4.87312	-5.25536	0.464224	-0.701936	0.147061	-1.60578
1369394_at	Unc5a				8.05994	7.58849	mp	-0.182588	0.0131129	0.156661	0.880509	0.984752	0.995902	-1.5165	0.152965	-4.39802	-5.25357	0.991866	-0.023814	0.154894	-1.02772
1369395_at	Tpc1808				2.44552	3.51252	pm	0.311421	-0.0402807	0.597639	0.473696	0.992967	0.957973	0.542944	-0.735375	-4.86411	-5.05477	0.785644	-0.528186	0.639175	-0.962505
1369396_at	Mgat5				4.28878	5.18896	mp	-0.0085939	0.0132263	0.991565	0.837634	0.999832	0.992036	-0.0108063	0.208591	-4.94292	-5.24567	0.0185187	-1.65451	0.189983	-0.831317
1369397_at	Tas1r3				5.31024	5.01853	mm	-0.238513	-0.0367723	0.413155	0.494963	0.989428	0.960198	-0.849423	-0.699848	-4.75514	-5.07398	0.855819	-0.552111	0.605396	-0.829624
1369398_at	Naaladl1				3.14572	5.72312	pm	0.17512	-0.0942278	0.666144	0.0820037	0.992967	0.849816	0.44289	-1.86697	-4.89016	-4.06755	0.534036	-1.53963	1.48714	0.649422
1369399_at	NA				4.6619	3.55968	pp	0.0253856	0.00915735	0.967833	0.891471	0.999832	0.995902	0.0412224	0.13883	-4.94249	-5.25519	0.0621915	-2.22061	0.127991	-0.828247
1369400_a_at	Pfkfb2				6.61647	6.25389	mm	-0.352256	-0.0366495	0.0294832	0.621825	0.984752	0.978261	-2.48815	-0.503875	-3.74	-5.16392	1.63729	0.60347	0.477199	-0.810481
1369401_at	Slco1a6				3.8783	3.27901	mm	-1.22893	-0.0143303	0.102984	0.729957	0.984752	0.991016	-1.77285	-0.35184	-4.23216	-5.2143	2.66879	0.15488	0.326082	-0.685658
1369402_at	Adnp				7.29693	6.27174	mm	-0.178377	-0.0248931	0.126414	0.580309	0.984752	0.972536	-1.64916	-0.565447	-4.31349	-5.13864	1.02068	0.283321	0.496784	-0.39858
1369403_at	Adrbk2				4.1074	5.12728	mm	-0.231933	-0.0307902	0.781948	0.598558	0.997764	0.974748	-0.283414	-0.53812	-4.92117	-5.1502	0.491798	-0.548202	0.474844	-0.598596
1369404_a_at	Nrxn1				10.9748	10.2472	mm	-0.0488902	-0.0266002	0.612644	0.71	0.992967	0.98959	-0.520567	-0.379155	-4.87036	-5.20654	0.322071	-0.684209	0.355508	-0.889122
1369405_a_at	Chrnb4				5.16685	4.89393	pp	0.23749	0.0596812	0.663065	0.533311	0.992967	0.966158	0.447279	0.637981	-4.88912	-5.10533	0.624129	-1.53881	0.664576	-1.47604
1369406_at	Asah2				5.1173	4.83774	mm	-0.0494361	-0.009362	0.855519	0.906432	0.997839	0.995902	-0.186259	-0.119587	-4.93352	-5.25714	0.185325	-0.710733	0.116927	-1.41576
1369407_at	Tnfrsf11b	Gene candidate	MR	MR	8.19011	7.66435	pp	0.59283	0.384656	0.0434841	0.0212545	0.984752	0.787302	2.27087	2.57834	-3.89078	-3.21673	2.03874	0.26136	3.02772	0.5344
1369408_at	Dbc1				10.4493	9.55453	mm	-0.167942	-0.125572	0.199322	0.140712	0.984752	0.869288	-1.36272	-1.55721	-4.4916	-4.3977	0.908823	-0.281177	1.47052	-0.38659
1369409_at	Nab1				8.61837	7.61999	mm	-0.047811	-0.0616496	0.601532	0.398146	0.992967	0.942441	-0.537112	-0.870294	-4.86576	-4.97405	0.325695	-0.590023	0.807873	-1.185
1369410_at	NA		MR		9.98288	8.98402	mm	-0.420854	-0.340292	0.115428	0.0218893	0.984752	0.787302	-1.70435	-2.56342	-4.27747	-3.23534	1.54573	-0.33686	2.84963	0.18033
1369411_at	Gfi1				4.12371	3.98406	mm	-0.920653	-0.0425774	0.177112	0.418705	0.984752	0.946789	-1.43887	-0.832059	-4.44592	-4.99815	2.12173	-0.35473	0.713465	-0.428155
1369412_a_at	Slc19a1				6.46785	7.08071	mp	-0.351436	0.027999	0.286005	0.671076	0.988107	0.984114	-1.11947	0.433327	-4.62724	-5.18946	1.17833	-0.5291	0.395449	-0.826201
1369413_at	Uncx				3.94016	4.35388	pp	0.0737237	0.017251	0.87876	0.748854	0.997839	0.991238	0.156007	0.326231	-4.93633	-5.22107	0.206249	-1.08827	0.285621	-0.712685
1369414_at	Stxbp3				10.3988	9.39891	mp	-0.011288	0.0232078	0.899009	0.759451	0.998844	0.991238	-0.129775	0.311969	-4.93837	-5.22462	0.0786582	-0.479547	0.29884	-1.17922
1369415_at	Bhlhe40		MR		7.82768	7.38006	mm	-0.39528	-0.163883	0.0113847	0.2023	0.984752	0.894978	-3.01346	-1.33472	-3.38524	-4.61119	1.83745	0.64841	1.53099	-1.13949
1369416_at	Hcn3				6.90136	6.92746	mm	-0.249921	-0.0962515	0.319555	0.131709	0.988598	0.867147	-1.04083	-1.59633	-4.6672	-4.35794	0.964376	-0.379764	1.35513	-0.17126
1369417_a_at	Opcml				10.8329	10.2314	mm	-0.0186422	-0.049291	0.828562	0.540283	0.997839	0.968297	-0.221586	-0.627007	-4.92961	-5.11061	0.132686	-0.683009	0.609189	-1.02933
1369418_at	Kcnj9				7.36845	6.4354	mm	-0.18953	-0.0437388	0.261414	0.652621	0.984752	0.98086	-1.18173	-0.459478	-4.59417	-5.18043	0.89728	0.434418	0.483992	-0.607448
1369419_at	Efha1		MR		4.53964	6.23296	mm	-0.930146	-0.19867	0.134351	0.00948573	0.984752	0.774288	-1.61187	-2.98198	-4.33757	-2.7091	2.23598	-0.1406	2.36966	1.00834
1369420_at	Neu3				6.57585	5.32795	pp	0.078101	0.0748376	0.768983	0.196624	0.997518	0.894429	0.300809	1.35268	-4.91843	-4.5948	0.295742	-0.834748	1.14036	-0.16127
1369421_at	Top1				7.54615	6.944	mp	-0.13733	0.0295621	0.0768977	0.70747	0.984752	0.98959	-1.94495	0.382639	-4.11599	-5.2055	1.00022	0.177649	0.371247	-1.14275
1369422_at	Fap				6.18927	5.52801	mp	-0.0717399	0.0265908	0.891039	0.94186	0.998146	0.996259	-0.140088	0.0741912	-4.93761	-5.2606	0.192757	-1.42626	0.147165	-3.10722
1369423_at	Syn3				4.54848	5.51158	pm	0.35549	-0.0544527	0.535797	0.492856	0.992967	0.960198	0.638478	-0.703327	-4.83471	-5.07213	0.908127	-1.84855	0.677987	-1.36765
1369424_at	Cyp2a2				1.57904	3.70299	pp	0.125609	0.0142422	0.737621	0.743188	0.996099	0.991238	0.343311	0.333884	-4.91107	-5.2191	0.399085	-1.54366	0.300083	-0.351151
1369425_at	Cdh13				9.77068	9.00042	pp	0.187173	0.211104	0.233982	0.0625695	0.984752	0.849816	1.25686	2.01523	-4.55269	-3.89874	0.918536	-0.347594	2.07544	0.17039
1369426_at	Chd8				4.03257	4.90292	pm	0.136666	-0.0371425	0.781137	0.555797	0.997764	0.968796	0.284499	-0.602866	-4.921	-5.12193	0.378719	-1.78132	0.540526	-1.08305
1369427_at	Mpeg1				5.30975	5.28702	pp	0.100112	0.0490877	0.885441	0.711627	0.997839	0.990007	0.147339	0.376917	-4.93704	-5.20719	0.23334	-1.63869	0.456981	-1.02132
1369428_a_at	Htr3a				6.85329	5.64936	pp	0.0743715	0.0236265	0.581041	0.781955	0.992967	0.991238	0.568038	0.2819	-4.85681	-5.2316	0.402706	-0.086487	0.282586	-0.652137
1369429_at	Pdha2				-0.153749	3.44651	mm	-0.130882	-0.0368062	0.697314	0.438018	0.992967	0.952232	-0.398948	-0.797236	-4.90001	-5.01926	0.43911	-1.20653	0.684846	-0.567844
1369430_at	Bcmo1				5.52953	4.92087	mm	-0.146377	-0.0917629	0.757998	0.208083	0.996495	0.894978	-0.315626	-1.31682	-4.91597	-4.62735	0.412717	-0.744203	1.19141	-0.08096
1369431_at	Galnt7		MR		6.15509	5.87033	pp	0.501857	0.0414438	0.00719999	0.368763	0.982072	0.934945	3.26637	0.927303	-3.22325	-4.93637	2.10511	0.54721	0.79386	-0.110139
1369432_at	Chrnb2				4.13792	5.66771	pm	0.0113794	-0.1397	0.98776	0.0985294	0.999832	0.849816	0.0156815	-1.76396	-4.94289	-4.18104	0.025674	-1.08104	1.63438	0.55268
1369433_at	Cep78				7.57436	6.8524	pm	0.111463	-0.0274569	0.688753	0.626201	0.992967	0.978298	0.410932	-0.497505	-4.89742	-5.16638	0.411985	-0.749925	0.436484	-0.712436
1369434_at	Dnttip1				5.76185	5.19125	pm	0.506289	-0.076821	0.291831	0.228898	0.988107	0.899317	1.10533	-1.25554	-4.63458	-4.6815	1.40311	-1.08883	1.0926	-0.23207
1369435_at	Ttpa				8.10759	7.80766	pp	0.0179365	0.0647876	0.914158	0.454364	0.999542	0.95533	0.110215	0.768519	-4.93964	-5.03607	0.0868806	-0.517777	0.764299	-0.755671
1369436_at	Chrna10				2.93249	4.16983	mm	-0.417881	-0.0437786	0.570367	0.562978	0.992967	0.968796	-0.584377	-0.591814	-4.85189	-5.12697	0.942767	-1.80342	0.562696	-0.738314
1369437_at	Slco4a1				4.27012	5.11821	mp	-0.724491	0.007501	0.0581973	0.919778	0.984752	0.996259	-2.10559	0.10246	-4.00548	-5.25864	2.19057	0.17658	0.0977775	-1.08766
1369438_at	N5				6.87204	5.22952	pm	0.198317	-0.0234486	0.500812	0.709365	0.992967	0.98959	0.695306	-0.380029	-4.8152	-5.20628	0.709514	-0.624466	0.342708	-1.08889
1369439_at	Agtr1b				4.97334	3.80324	mm	-0.13817	-0.0723291	0.71979	0.275191	0.994961	0.910981	-0.367772	-1.13346	-4.9064	-4.78348	0.432977	-1.98935	1.0052	-0.94413
1369440_at	Abcg8				4.97007	4.03636	mm	-0.120467	-0.021747	0.664429	0.753777	0.992967	0.991238	-0.445334	-0.319596	-4.88958	-5.22274	0.445596	-1.06484	0.296947	-1.39989
1369441_at	Capn5				6.58599	5.55668	mm	-0.351837	-0.0496262	0.241157	0.591341	0.984752	0.974121	-1.23656	-0.548876	-4.56406	-5.14572	1.23345	-0.43049	0.564842	-1.07884
1369442_at	NA				4.16817	3.48305	mm	-1.02145	-0.0497182	0.199608	0.327414	0.984752	0.923123	-1.36179	-1.01311	-4.49215	-4.87582	2.18244	-1.30205	0.857539	-0.730171
1369443_at	Angptl2				5.93741	5.56823	mm	-0.435077	-0.102285	0.200802	0.0865167	0.984752	0.849816	-1.3579	-1.83712	-4.49444	-4.10077	1.42706	-0.49252	1.49953	-0.13457
1369444_at	Cyp19a1 /// LOC100359906				3.60766	5.00009	pp	0.240079	0.0483437	0.74303	0.61536	0.996099	0.977587	0.335936	0.513327	-4.91241	-5.16022	0.544481	-1.92042	0.537727	-1.1091
1369445_at	Mre11a				3.77897	6.67677	pm	0.304455	-0.200483	0.563998	0.0115978	0.992967	0.774288	0.594205	-2.88218	-4.84887	-2.83496	0.811911	-1.25875	2.34782	1.21686
1369446_at	Cry2				7.70645	7.98682	mm	-0.0737067	-0.00756841	0.651429	0.887747	0.992967	0.995902	-0.463951	-0.143628	-4.88509	-5.25465	0.359954	-0.753346	0.126025	-0.689914
1369447_at	Slc28a3			MR	4.90631	5.0811	mm	-0.870617	-0.0925293	0.087044	0.136765	0.984752	0.867413	-1.87245	-1.57409	-4.16528	-4.38062	2.29631	0.39498	1.32838	0.12996
1369448_at	B3gat1				8.4799	8.11982	mm	-0.110729	-0.0832719	0.35038	0.303216	0.988598	0.919565	-0.973832	-1.06697	-4.69955	-4.83554	0.639847	-0.251291	1.01849	-0.25641
1369449_at	Plin				4.78008	4.37612	mp	-0.106312	0.0116552	0.791522	0.869059	0.997839	0.994078	-0.270627	0.167763	-4.92308	-5.2517	0.326153	-1.02602	0.1572	-0.694295
1369450_at	Ust5r				4.8188	3.94555	pm	0.284974	-0.0521433	0.414215	0.353978	0.989428	0.931343	0.847438	-0.957172	-4.75598	-4.91581	0.932884	-1.30061	0.822864	-0.850936
[truncated: 29,043 more rows]
