# Supplementary material for: The Regulation of Cytokine Networks in Hippocampal CA1 Differentiates Extinction from Those Required for the Maintenance of Contextual Fear Memory after Recall
Source: PLoS One. 2016 May 25;11(5):e0153102. doi: 10.1371/journal.pone.0153102 (PMC4880201; doi:10.1371/journal.pone.0153102)
Supplement: S4 Table — (XLSX) [file pone.0153102.s006.xlsx]

## Sheet: E200extnor
AFFY	SET	GENE	E969	E_OPLSDAarea	E_OPLSDAvip	E_MASmedian	E_RMAmedian	E_MASRMAlog2fc	E_MASlog2fc	E_RMAlog2fc	E_MASlimmap	E_RMAlimmap	E_MASfdr	E_RMAfdr	E_MASt	E_RMAt	E_MASb	E_RMAb	E_MASvip	E_MASviplow	E_RMAvip	E_RMAviplow
1367568_a_at	E200ext	Mgp	MR	MR	MR	9.49	9.225	pp	0.352	0.308	0.016	0.017	0.985	0.786	2.827	2.695	-3.509	-3.07	1.708	0.545	2.77	0.957
1367577_at	E200ext	Hspb1	MR	MR	MR	8.316	7.622	pp	0.584	0.479	0.01	0.001	0.985	0.73	3.061	4.014	-3.354	-1.444	2.226	0.833	3.85	1.796
1367592_at	E200ext	Tnnt2	MR	MR	MR	6.129	4.994	pp	1.24	0.637	0.001	0	0.907	0.727	4.454	5.025	-2.569	-0.344	3.514	2.366	4.639	2.967
1367628_at	E200ext	Lgals1	MR	MR	MR	8.317	7.851	pp	0.323	0.19	0.001	0.025	0.907	0.787	4.257	2.501	-2.664	-3.313	1.832	1.245	2.169	0.767
1367701_at	E200ext	Ramp2	MR	MR	MR	9.822	8.836	pp	0.322	0.321	0.005	0.001	0.935	0.73	3.524	4.124	-3.066	-1.316	1.747	0.682	3.216	1.328
1367731_at	E200ext	Gnb1	MR	MR	MR	11.194	10.636	pp	0.269	0.206	0.048	0.014	0.985	0.78	2.215	2.799	-3.929	-2.94	1.385	0.429	2.35	0.71
1367771_at	E200ext	Tsc22d3	MR	MR	MR	11.5	10.509	pp	0.219	0.182	0.029	0.01	0.985	0.774	2.501	2.937	-3.731	-2.766	1.327	0.305	2.275	0.412
1367800_at	E200ext	Plat	MR	MR	MR	10.179	9.515	pp	0.37	0.351	0.02	0.001	0.985	0.73	2.711	4.212	-3.587	-1.215	1.723	0.355	3.366	1.808
1367838_at	E200ext	Cth	MR	MR	MR	7.253	6.173	pp	0.676	0.381	0.012	0.016	0.985	0.784	2.984	2.729	-3.405	-3.028	2.372	1.385	3.075	1.826
1367859_at	E200ext	Tgfb3	MR	MR	MR	7.164	6.412	pp	0.456	0.178	0.021	0.053	0.985	0.832	2.671	2.104	-3.614	-3.794	1.895	0.81	1.963	0.11
1367902_at	E200ext	Gng11	MR	MR	MR	8.135	7.749	pp	0.289	0.22	0.059	0.022	0.985	0.787	2.094	2.561	-4.014	-3.238	1.402	0.195	2.333	0.953
1367959_a_at	E200nor	Scn1b	MR	MR	MR	11.256	10.688	mm	-0.258	-0.202	0.014	0.013	0.985	0.774	-2.89	-2.817	-3.466	-2.917	1.497	0.887	2.333	0.98
1367974_at	E200ext	Anxa3	MR	MR	MR	10.775	9.822	pp	0.2	0.218	0.031	0.021	0.985	0.787	2.463	2.574	-3.757	-3.222	1.273	0.652	2.328	1.274
1368008_at	E200ext	Prom1	MR	MR	MR	9.527	8.843	pp	0.505	0.455	0.013	0.019	0.985	0.787	2.936	2.647	-3.436	-3.131	2.05	0.577	3.314	0.591
1368025_at	E200ext	Ddit4	MR	MR	MR	10.717	9.848	pp	0.275	0.254	0.027	0.01	0.985	0.774	2.544	2.965	-3.701	-2.731	1.474	0.323	2.621	0.712
1368027_at	E200nor	Tbxas1	MR	MR	MR	7.216	6.858	mm	-0.358	-0.114	0.082	0.058	0.985	0.842	-1.905	-2.059	-4.143	-3.848	1.495	0.044	1.649	0.966
1368036_at	E200ext	Ptprf	MR	MR	MR	9.399	9.004	pp	0.225	0.223	0.036	0.003	0.985	0.73	2.382	3.593	-3.814	-1.947	1.318	0.4	2.645	1.097
1368059_at	E200ext	Crym	MR	MR	MR	12.484	11.501	pp	0.25	0.277	0.047	0.016	0.985	0.784	2.231	2.736	-3.918	-3.019	1.346	0.219	2.652	0.373
1368104_at	E200nor	Tspan2	MR	MR	MR	12.035	11.4	mm	-0.272	-0.225	0.011	0.017	0.985	0.787	-3.038	-2.691	-3.369	-3.075	1.556	0.645	2.401	0.268
1368123_at	E200ext	Igf1r	MR	MR	MR	8.352	7.895	pp	0.25	0.228	0.012	0.005	0.985	0.744	2.969	3.278	-3.414	-2.337	1.491	0.763	2.594	1.442
1368170_at	E200ext	Slc6a1	MR	MR	MR	12.125	11.467	pp	0.167	0.136	0.036	0.012	0.985	0.774	2.371	2.871	-3.821	-2.849	1.173	0.361	2.06	1.139
1368334_at	E200nor	Grb7	MR	MR	MR	5.814	5.223	mm	-0.579	-0.205	0.077	0.009	0.985	0.774	-1.941	-3.002	-4.118	-2.684	1.903	0.964	2.404	1.177
1368355_at	E200ext	Myo5b	MR	MR	MR	9.238	8.335	pp	0.248	0.192	0.026	0.032	0.985	0.787	2.558	2.375	-3.692	-3.468	1.41	0.585	2.136	0.424
1368368_a_at	E200ext	Lsr	MR	MR	MR	7.155	6.843	pp	0.367	0.334	0.022	0.008	0.985	0.774	2.663	3.097	-3.62	-2.564	1.707	0.378	3.014	0.834
1368391_at	E200ext	Slc7a1	MR	MR	MR	10.115	9.339	pp	0.245	0.305	0.01	0.003	0.985	0.738	3.113	3.484	-3.321	-2.082	1.5	0.642	2.999	1.288
1368426_at	E200ext	Crot	MR	MR	MR	9.935	8.978	pp	0.218	0.181	0.013	0.012	0.985	0.774	2.95	2.874	-3.427	-2.845	1.407	0.682	2.253	0.939
1368449_at	E200nor	Adap1	MR	MR	MR	8.258	7.693	mm	-0.286	-0.185	0.002	0.006	0.907	0.774	-3.996	-3.171	-2.799	-2.471	1.715	0.986	2.36	0.538
1368475_at	E200nor	Colq	MR	MR	MR	6.102	4.966	mm	-0.527	-0.105	0.028	0.125	0.985	0.864	-2.518	-1.627	-3.719	-4.326	1.993	0.564	1.41	0.056
1368533_at	E200ext	Heph	MR	MR	MR	7.589	6.352	pp	0.25	0.375	0.055	0.001	0.985	0.727	2.14	4.368	-3.982	-1.04	1.323	0.239	3.502	2.266
1368577_at	E200ext	Gjb6	MR	MR	MR	11.197	10.581	pp	0.232	0.22	0.034	0.015	0.985	0.782	2.402	2.763	-3.8	-2.985	1.339	0.5	2.401	1.007
1368680_a_at	E200nor	Slc34a1	MR	MR	MR	5.818	6.155	mm	-0.318	-0.108	0.032	0.094	0.985	0.85	-2.438	-1.789	-3.775	-4.154	1.549	0.326	1.502	0.194
1368728_at	E200ext	P2ry12	MR	MR	MR	8.786	8.041	pp	0.221	0.182	0.017	0.02	0.985	0.787	2.791	2.599	-3.533	-3.19	1.387	0.792	2.166	0.399
1368732_at	E200nor	Tap2	MR	MR	MR	6.015	5.792	mm	-0.407	-0.094	0.058	0.107	0.985	0.857	-2.107	-1.718	-4.004	-4.231	1.653	0.251	1.41	0.016
1368736_at	E200nor	Tsx	MR	MR	MR	5.378	3.951	mm	-0.767	-0.188	0.002	0.018	0.907	0.787	-3.898	-2.651	-2.852	-3.126	2.7	1.82	2.212	1.12
1368748_at	E200nor	Tesk2	MR	MR	MR	7.431	6.429	mm	-0.263	-0.135	0.015	0.018	0.985	0.787	-2.865	-2.653	-3.483	-3.123	1.505	0.383	1.978	0.303
1368851_at	E200ext	Ets1	MR	MR	MR	7.923	6.901	pp	0.252	0.31	0.06	0.014	0.985	0.78	2.085	2.783	-4.02	-2.961	1.313	0.097	2.809	1.049
1368980_at	E200ext	Plce1	MR	MR	MR	6.08	4.705	pp	0.782	0.214	0.06	0.023	0.985	0.787	2.089	2.545	-4.017	-3.258	2.268	0.489	2.298	0.773
1368986_at	E200nor	Slc17a7	MR	MR	MR	9.872	8.907	mm	-0.305	-0.272	0.013	0.004	0.985	0.738	-2.96	-3.365	-3.42	-2.229	1.621	0.779	2.819	1.196
1369135_at	E200nor	Syt11	MR	MR	MR	8.538	7.898	mm	-0.339	-0.203	0.023	0.037	0.985	0.792	-2.623	-2.294	-3.647	-3.567	1.638	0.714	2.152	0.557
1369382_at	E200ext	Mertk	MR	MR	MR	7.218	6.707	pp	0.365	0.156	0.028	0.031	0.985	0.787	2.511	2.393	-3.724	-3.446	1.671	0.538	1.969	0.102
1369407_at	E200ext	Tnfrsf11b	MR	MR	MR	8.19	7.664	pp	0.593	0.385	0.043	0.021	0.985	0.787	2.271	2.578	-3.891	-3.217	2.039	0.261	3.028	0.534
1369460_at	E200nor	Slc7a2	MR	MR	MR	5.37	4.641	mm	-0.872	-0.184	0.097	0.03	0.985	0.787	-1.811	-2.403	-4.207	-3.435	2.268	0.493	2.107	0.475
1369520_a_at	E200nor	Bcat1	MR	MR	MR	10.95	10.237	mm	-0.297	-0.247	0.037	0.029	0.985	0.787	-2.356	-2.414	-3.832	-3.421	1.485	0.86	2.398	1.236
1369523_at	E200nor	Ccbp2	MR	MR	MR	7.135	6.607	mm	-0.465	-0.119	0.019	0.1	0.985	0.85	-2.736	-1.756	-3.57	-4.189	1.928	0.886	1.535	0
1369538_at	E200nor	Cdk5r1	MR	MR	MR	8.015	7.713	mm	-0.199	-0.103	0.045	0.083	0.985	0.85	-2.249	-1.857	-3.906	-4.078	1.225	0.498	1.511	0.317
1369545_at	E200nor	Egr3	MR	MR	MR	6.746	6.313	mm	-0.298	-0.203	0.076	0.014	0.985	0.78	-1.949	-2.789	-4.113	-2.953	1.382	0.199	2.331	0.947
1369614_at	E200nor	Rap2b	MR	MR	MR	5.796	4.576	mm	-0.32	-0.154	0.011	0.043	0.985	0.812	-3.043	-2.212	-3.366	-3.666	1.672	0.505	1.892	0.314
1369617_at	E200nor	Ube2n	MR	MR	MR	7.725	7.583	mm	-0.213	-0.227	0.06	0.007	0.985	0.774	-2.089	-3.131	-4.017	-2.521	1.222	0.12	2.547	0.844
1369686_at	E200nor	Dclk1	MR	MR	MR	12.692	11.861	mm	-0.124	-0.08	0.039	0.092	0.985	0.85	-2.331	-1.805	-3.849	-4.137	1.079	0.445	1.429	0.102
1369716_s_at	E200ext	Lgals5	MR	MR	MR	8.339	8.05	pp	0.345	0.272	0.022	0.005	0.985	0.738	2.64	3.331	-3.636	-2.271	1.653	0.263	2.809	0.846
1369752_a_at	E200nor	Camk4	MR	MR	MR	7.931	7.615	mm	-0.352	-0.138	0.01	0.083	0.985	0.85	-3.07	-1.861	-3.349	-4.074	1.75	0.593	1.67	0.003
1369811_at	E200nor	Cplx1	MR	MR	MR	9.92	9.229	mm	-0.244	-0.188	0.024	0.021	0.985	0.787	-2.596	-2.592	-3.665	-3.199	1.408	0.565	2.194	0.649
1369836_at	E200nor	Ifit1	MR	MR	MR	6.366	5.782	mm	-0.557	-0.23	0.107	0.045	0.985	0.816	-1.751	-2.187	-4.247	-3.696	1.793	0.051	2.233	0.522
1369895_s_at	E200ext	Podxl	MR	MR	MR	8.288	7.86	pp	0.337	0.27	0.02	0.008	0.985	0.774	2.696	3.06	-3.597	-2.61	1.647	0.51	2.725	0.538
1369904_at	E200ext	Gabrb1	MR	MR	MR	11.986	11.552	pp	0.158	0.24	0.075	0.003	0.985	0.73	1.961	3.622	-4.105	-1.912	1.053	0.074	2.735	1.42
1369916_at	E200nor	Sec1	MR	MR	MR	2.813	5.704	mm	-0.653	-0.167	0.014	0.031	0.985	0.787	-2.918	-2.383	-3.448	-3.458	2.317	1.011	2.021	0.732
1369920_at	E200nor	Hist1h1t	MR	MR	MR	5.135	4.479	mm	-0.988	-0.253	0.003	0.015	0.935	0.782	-3.75	-2.762	-2.935	-2.987	3.031	1.584	2.551	1.702
1369973_at	E200ext	Xdh	MR	MR	MR	8.074	7.164	pp	0.338	0.291	0.023	0.032	0.985	0.787	2.615	2.367	-3.652	-3.479	1.634	0.48	2.568	0.584
1370019_at	E200ext	Sult1a1	MR	MR	MR	9.789	8.91	pp	0.565	0.529	0.001	0	0.907	0.727	4.409	4.823	-2.59	-0.55	2.388	1.312	4.206	1.929
1370048_at	E200nor	Lpar1	MR	MR	MR	12.274	11.565	mm	-0.228	-0.217	0.034	0.016	0.985	0.784	-2.404	-2.732	-3.798	-3.024	1.331	0.273	2.378	0.282
1370071_at	E200ext	Ada	MR	MR	MR	5.64	5.108	pp	0.442	0.148	0.047	0.015	0.985	0.782	2.233	2.759	-3.917	-2.99	1.756	0.191	2.065	0.792
1370078_at	E200nor	Lin7b	MR	MR	MR	11.032	10.048	mm	-0.172	-0.095	0.038	0.101	0.985	0.85	-2.349	-1.751	-3.837	-4.195	1.18	0.508	1.43	0.056
1370099_at	E200nor	Fbxl20	MR	MR	MR	8.044	7.518	mm	-0.215	-0.146	0.095	0.037	0.985	0.792	-1.819	-2.294	-4.202	-3.568	1.158	0.142	1.886	0.654
1370121_at	E200nor	Add1	MR	MR	MR	9.903	9.273	mm	-0.164	-0.092	0.085	0.067	0.985	0.85	-1.888	-1.978	-4.154	-3.942	1.05	0.509	1.543	0.679
1370131_at	E200ext	Cav1	MR	MR	MR	8.353	7.955	pp	0.316	0.158	0.018	0.054	0.985	0.835	2.762	2.097	-3.553	-3.803	1.612	1.304	1.865	0.708
1370155_at	E200ext	Col1a2	MR	MR	MR	7.81	6.785	pp	0.346	0.269	0.013	0.024	0.985	0.787	2.923	2.523	-3.445	-3.286	1.711	0.84	2.538	1.112
1370205_at	E200ext	Slco1c1	MR	MR	MR	10.667	9.831	pp	0.29	0.332	0.007	0.005	0.95	0.738	3.312	3.345	-3.195	-2.253	1.642	0.618	3.08	1.264
1370234_at	E200ext	Fn1	MR	MR	MR	8.884	7.992	pp	0.381	0.465	0.03	0.001	0.985	0.73	2.482	4.198	-3.744	-1.232	1.698	0.2	3.836	1.579
1370282_at	E200ext	Csrp2	MR	MR	MR	9.018	8.296	pp	0.55	0.55	0.008	0.002	0.985	0.73	3.192	3.765	-3.27	-1.739	2.187	0.647	4.046	1.687
1370317_at	E200ext	Alg10	MR	MR	MR	8.571	7.776	pp	0.258	0.111	0.013	0.053	0.985	0.831	2.93	2.108	-3.44	-3.791	1.504	0.465	1.659	0.552
1370332_at	E200nor	Unc13d	MR	MR	MR	2.188	5.895	mm	-0.744	-0.162	0.021	0.067	0.985	0.85	-2.67	-1.981	-3.615	-3.938	2.405	0.952	1.834	0.42
1370345_at	E200nor	Ccnb1	MR	MR	MR	6.242	5.414	mm	-0.278	-0.24	0.059	0.002	0.985	0.73	-2.093	-3.817	-4.014	-1.676	1.377	0.903	2.777	1.155
1370347_at	E200nor	Pdlim7	MR	MR	MR	6.305	5.548	mm	-0.313	-0.111	0.047	0.081	0.985	0.85	-2.221	-1.877	-3.925	-4.057	1.487	0.172	1.552	0.316
1370373_at	E200nor	Rasd2	MR	MR	MR	9.3	8.977	mm	-0.271	-0.123	0.076	0.037	0.985	0.792	-1.95	-2.294	-4.112	-3.567	1.322	0.272	1.789	0.997
1370392_at	E200nor	Trpm4	MR	MR	MR	6.392	5.483	mm	-0.236	-0.1	0.067	0.081	0.985	0.85	-2.027	-1.872	-4.06	-4.062	1.262	0.064	1.51	0.105
1370428_x_at	E200ext	RT1-A2	MR	MR	MR	9.155	8.127	pp	0.25	0.23	0.044	0.033	0.985	0.787	2.261	2.351	-3.898	-3.498	1.352	0.722	2.298	1.159
1370434_a_at	E200nor	Mobp	MR	MR	MR	13.946	13.186	mm	-0.163	-0.113	0.053	0.064	0.985	0.85	-2.156	-2.006	-3.971	-3.909	1.114	0.186	1.623	0.129
1370464_at	E200ext	Abcb1a	MR	MR	MR	8.361	7.577	pp	0.813	0.732	0.004	0.001	0.935	0.727	3.556	4.286	-3.047	-1.132	2.72	1.167	4.801	2.392
1370500_a_at	E200nor	Mobp	MR	MR	MR	13.113	12.411	mm	-0.251	-0.183	0.01	0.025	0.985	0.787	-3.093	-2.491	-3.333	-3.325	1.512	0.703	2.136	0.518
1370504_a_at	E200nor	Pmp22	MR	MR	MR	9.913	9.214	mm	-0.151	-0.129	0.048	0.075	0.985	0.85	-2.213	-1.915	-3.931	-4.013	1.098	0.383	1.65	0.038
1370509_at	E200nor	Pdp2	MR	MR	MR	7.103	6.348	mm	-0.314	-0.098	0.043	0.094	0.985	0.85	-2.274	-1.79	-3.889	-4.153	1.503	0.519	1.459	0.569
1370551_a_at	E200nor	Sema6c	MR	MR	MR	8.067	7.812	mm	-0.241	-0.143	0.042	0.096	0.985	0.85	-2.291	-1.778	-3.877	-4.166	1.338	0.443	1.655	0.124
1370556_at	E200nor	Vamp1	MR	MR	MR	10.562	10.148	mm	-0.196	-0.14	0.047	0.077	0.985	0.85	-2.221	-1.904	-3.925	-4.026	1.211	0.472	1.696	0.501
1370562_at	E200nor	Calcb	MR	MR	MR	6.051	5.941	mm	-0.551	-0.16	0.021	0.045	0.985	0.816	-2.665	-2.195	-3.618	-3.686	2.076	1.101	1.915	0.304
1370583_s_at	E200ext	Abcb1a	MR	MR	MR	7.817	6.972	pp	0.696	0.566	0.012	0.002	0.985	0.73	2.973	3.809	-3.412	-1.686	2.404	0.657	4.116	1.35
1370695_s_at	E200nor	Trib3	MR	MR	MR	2.906	5.596	mm	-0.644	-0.162	0.124	0.037	0.985	0.792	-1.66	-2.297	-4.307	-3.564	1.885	0.412	1.962	0.825
1370704_at	E200nor	Kcnj6	MR	MR	MR	6.692	6.207	mm	-0.47	-0.098	0.036	0.073	0.985	0.85	-2.383	-1.931	-3.813	-3.996	1.852	0.35	1.531	0.645
1370758_at	E200nor	Rab15	MR	MR	MR	9.092	8.644	mm	-0.189	-0.158	0.044	0.003	0.985	0.73	-2.267	-3.611	-3.893	-1.926	1.204	0.377	2.364	1.353
1370828_at	E200nor	Zdhhc2	MR	MR	MR	10.124	9.541	mm	-0.225	-0.181	0.017	0.02	0.985	0.787	-2.808	-2.603	-3.521	-3.186	1.402	0.907	2.165	0.627
1370848_at	E200ext	Slc2a1	MR	MR	MR	10.959	10.266	pp	0.242	0.253	0.065	0.007	0.985	0.774	2.041	3.119	-4.05	-2.537	1.279	0.045	2.665	0.668
1370853_at	E200nor	Camk2n1	MR	MR	MR	10.108	10.214	mm	-0.305	-0.268	0.099	0.032	0.985	0.787	-1.795	-2.376	-4.218	-3.467	1.353	0.166	2.474	1.243
1370954_at	E200ext	P4ha1	MR	MR	MR	9.775	9.575	pp	0.224	0.212	0.029	0.038	0.985	0.801	2.498	2.275	-3.733	-3.591	1.339	0.373	2.187	0.73
1371018_at	E200ext	Celsr2	MR	MR	MR	10.441	10.072	pp	0.236	0.184	0.019	0.004	0.985	0.738	2.719	3.365	-3.582	-2.229	1.411	0.548	2.408	1.45
1371028_at	E200nor	Tgoln1	MR	MR	MR	8.899	7.82	mm	-0.244	-0.192	0.004	0.012	0.935	0.774	-3.562	-2.88	-3.043	-2.837	1.562	0.963	2.306	0.473
1371038_at	E200nor	Cebpg	MR	MR	MR	8.102	7.129	mm	-0.281	-0.11	0.005	0.041	0.941	0.804	-3.456	-2.24	-3.107	-3.632	1.639	1.071	1.719	0.408
1371117_at	E200nor	Adam32	MR	MR	MR	5.456	4.743	mm	-1.035	-0.243	0.095	0.026	0.985	0.787	-1.818	-2.479	-4.202	-3.341	2.474	0.257	2.407	0.716
1371123_x_at	E200ext	RT1-S3	MR	MR	MR	9.709	8.845	pp	0.229	0.208	0.047	0.032	0.985	0.787	2.232	2.369	-3.918	-3.476	1.294	0.194	2.206	0.653
1371174_s_at	E200nor	Sstr2	MR	MR	MR	8.519	8.091	mm	-0.301	-0.158	0.007	0.041	0.98	0.804	-3.276	-2.241	-3.217	-3.631	1.664	0.862	1.922	0.014
1371258_at	E200nor	Fga	MR	MR	MR	5.188	4.599	mm	-0.351	-0.167	0.088	0.069	0.985	0.85	-1.867	-1.966	-4.169	-3.955	1.468	0.152	1.853	0.48
1371261_at	E200ext	Ptpn2	MR	MR	MR	6.965	5.488	pp	0.245	0.159	0.017	0.019	0.985	0.787	2.798	2.643	-3.528	-3.135	1.448	0.402	2.074	1.124
1371382_at	E200ext	Flna	MR	MR	MR	7.864	6.884	pp	0.241	0.228	0.062	0.011	0.985	0.774	2.071	2.925	-4.03	-2.782	1.284	0.049	2.489	1.01
1371491_at	E200ext	Notch1	MR	MR	MR	8.872	7.99	pp	0.209	0.266	0.073	0.011	0.985	0.774	1.974	2.904	-4.096	-2.807	1.183	0.482	2.657	1.717
1371588_at	E200ext	NA	MR	MR	MR	8.275	7.076	pp	0.239	0.189	0.028	0.002	0.985	0.73	2.513	3.648	-3.723	-1.881	1.379	0.692	2.502	1.816
1371703_at	E200ext	Ahnak	MR	MR	MR	8.163	7.661	pp	0.638	0.514	0	0	0.498	0.368	5.915	5.846	-2.001	0.419	2.652	1.669	4.293	2.862
1371750_at	E200nor	NA	MR	MR	MR	5.993	4.843	mm	-0.345	-0.099	0.023	0.094	0.985	0.85	-2.617	-1.792	-3.651	-4.15	1.649	0.437	1.465	0.26
1371924_at	E200ext	Olfml3	MR	MR	MR	7.358	6.996	pp	0.393	0.302	0.01	0.021	0.985	0.787	3.081	2.583	-3.341	-3.211	1.845	1.015	2.703	1.472
1371926_at	E200ext	Il6st	MR	MR	MR	10.129	9.5	pp	0.262	0.216	0.004	0.007	0.935	0.774	3.66	3.162	-2.986	-2.482	1.618	1.028	2.506	1.369
1371954_at	E200ext	Tns1	MR	MR	MR	8.121	7.978	pp	0.325	0.225	0.055	0.006	0.985	0.772	2.14	3.212	-3.981	-2.42	1.493	0.377	2.561	1.427
1371998_at	E200ext	Mobkl1b	MR	MR	MR	9.265	8.741	pp	0.335	0.131	0.025	0.034	0.985	0.787	2.59	2.336	-3.67	-3.516	1.621	0.554	1.836	0.918
1372088_at	E200ext	Ppfibp1	MR	MR	MR	9.082	8.521	pp	0.292	0.23	0.009	0.001	0.985	0.727	3.127	4.317	-3.312	-1.097	1.618	0.637	2.827	1.585
1372201_at	E200ext	Ggnbp2	MR	MR	MR	10.52	9.789	pp	0.143	0.143	0.059	0.024	0.985	0.787	2.098	2.526	-4.011	-3.282	1.054	0.197	1.962	1.177
1372219_at	E200ext	Tpm2	MR	MR	MR	2.971	6.086	pp	1.58	0.369	0.061	0.007	0.985	0.774	2.077	3.125	-4.025	-2.529	3.212	0.691	3.166	1.587
1372458_at	E200nor	Setd8	MR	MR	MR	8.439	7.699	mm	-0.383	-0.3	0.012	0.002	0.985	0.73	-2.971	-3.693	-3.413	-1.826	1.803	0.882	3.027	1.547
1372466_at	E200ext	NA	MR	MR	MR	9.245	8.282	pp	0.203	0.231	0.025	0.011	0.985	0.774	2.577	2.897	-3.678	-2.816	1.303	0.557	2.497	1.14
1372501_at	E200ext	NA	MR	MR	MR	9.351	8.907	pp	0.173	0.08	0.017	0.062	0.985	0.85	2.791	2.02	-3.533	-3.893	1.271	0.658	1.585	0.913
1372579_at	E200ext	Eng	MR	MR	MR	7.554	7.345	pp	0.513	0.248	0.002	0.005	0.907	0.738	3.882	3.337	-2.861	-2.263	2.22	1.118	2.7	0.667
1372725_at	E200ext	Plscr2	MR	MR	MR	5.899	3.991	pp	0.655	0.413	0.002	0	0.907	0.727	3.959	4.831	-2.819	-0.542	2.507	1.505	3.745	3.091
1372736_at	E200ext	Agl	MR	MR	MR	9.292	8.008	pp	0.169	0.204	0.045	0.002	0.985	0.73	2.255	3.673	-3.902	-1.85	1.151	0.564	2.579	1.663
1372856_at	E200ext	LOC363331	MR	MR	MR	7.704	7	pp	0.293	0.23	0.026	0.003	0.985	0.73	2.565	3.595	-3.687	-1.945	1.521	0.532	2.679	1.387
1373018_at	E200nor	Spryd3	MR	MR	MR	10.54	10.248	mm	-0.186	-0.11	0.05	0.073	0.985	0.85	-2.193	-1.935	-3.945	-3.991	1.179	0.741	1.577	0.941
1373032_at	E200ext	Mustn1	MR	MR	MR	7.577	6.556	pp	0.302	0.237	0.027	0.009	0.985	0.774	2.527	2.985	-3.713	-2.706	1.533	0.204	2.55	1.003
1373245_at	E200ext	Col4a1	MR	MR	MR	7.871	6.794	pp	0.298	0.161	0.025	0.035	0.985	0.787	2.589	2.318	-3.67	-3.539	1.538	0.836	1.964	0.736
1373281_at	E200nor	Lmf1	MR	MR	MR	7.3	7.095	mm	-0.268	-0.1	0.051	0.092	0.985	0.85	-2.18	-1.803	-3.954	-4.138	1.375	0.105	1.475	0.021
1373308_at	E200nor	Sgsm3	MR	MR	MR	7.612	6.984	mm	-0.269	-0.099	0.036	0.069	0.985	0.85	-2.381	-1.963	-3.814	-3.958	1.424	0.578	1.551	0.479
1373349_at	E200nor	NA	MR	MR	MR	5.134	4.448	mm	-1.542	-0.32	0.002	0.012	0.907	0.774	-4.095	-2.854	-2.747	-2.87	3.853	2.071	2.875	0.854
1373418_at	E200ext	Eprs	MR	MR	MR	9.611	9.081	pp	0.198	0.091	0.011	0.075	0.985	0.85	3.017	1.914	-3.383	-4.014	1.371	0.702	1.505	0.507
1373487_at	E200ext	NA	MR	MR	MR	9.528	9.006	pp	0.319	0.39	0.045	0.006	0.985	0.774	2.254	3.176	-3.903	-2.465	1.508	0.08	3.269	0.968
1373535_at	E200ext	Enah	MR	MR	MR	8.466	8.045	pp	0.213	0.182	0.039	0.024	0.985	0.787	2.33	2.507	-3.85	-3.305	1.277	0.903	2.137	1.015
1373599_at	E200ext	LOC100363275	MR	MR	MR	8.107	7.536	pp	0.251	0.219	0.003	0.001	0.935	0.73	3.755	3.931	-2.932	-1.541	1.602	0.803	2.702	1.342
1373843_at	E200ext	NA	MR	MR	MR	10.907	9.933	pp	0.171	0.163	0.023	0.016	0.985	0.784	2.627	2.73	-3.645	-3.027	1.234	0.634	2.121	1.174
1373935_at	E200ext	Pold2	MR	MR	MR	8.771	7.989	pp	0.153	0.118	0.047	0.032	0.985	0.787	2.229	2.376	-3.92	-3.468	1.107	0.243	1.805	0.369
1373939_at	E200nor	Nagk	MR	MR	MR	8.548	7.793	mm	-0.153	-0.078	0.052	0.085	0.985	0.85	-2.167	-1.847	-3.963	-4.089	1.093	0.173	1.461	0.298
1373995_at	E200ext	Abcg1	MR	MR	MR	8.237	7.057	pp	0.284	0.143	0.015	0.012	0.985	0.774	2.874	2.854	-3.477	-2.87	1.557	0.798	2.079	1.083
1374104_at	E200ext	Cldn5	MR	MR	MR	11.111	10.532	pp	0.523	0.492	0.025	0.01	0.985	0.774	2.571	2.969	-3.683	-2.725	2	0.556	3.577	1.128
1374192_at	E200ext	Bsn	MR	MR	MR	12.355	11.678	pp	0.202	0.148	0.065	0.018	0.985	0.787	2.045	2.667	-4.047	-3.105	1.184	0.016	2.036	0.743
1374489_at	E200nor	Gtpbp2	MR	MR	MR	8.775	8.161	mm	-0.207	-0.091	0.061	0.039	0.985	0.801	-2.083	-2.268	-4.021	-3.599	1.205	0.241	1.714	1.104
1374679_at	E200ext	Higd1b	MR	MR	MR	7.79	7.344	pp	0.301	0.154	0.046	0.009	0.985	0.774	2.24	2.992	-3.912	-2.696	1.465	0.576	2.168	0.726
1374829_at	E200nor	Srf	MR	MR	MR	7.013	6.963	mm	-0.25	-0.203	0.116	0.006	0.985	0.772	-1.7	-3.21	-4.281	-2.423	1.204	0.178	2.454	1.558
1374832_at	E200nor	NA	MR	MR	MR	5.69	4.303	mm	-0.673	-0.209	0.078	0.027	0.985	0.787	-1.936	-2.463	-4.122	-3.36	2.047	0.528	2.248	0.624
1375127_at	E200nor	Cox5a	MR	MR	MR	9.67	8.847	mm	-0.194	-0.213	0.041	0.015	0.985	0.782	-2.307	-2.752	-3.866	-2.999	1.223	0.387	2.363	0.75
1375138_at	E200ext	Timp3	MR	MR	MR	9.855	9.009	pp	0.245	0.204	0.021	0.01	0.985	0.774	2.674	2.953	-3.612	-2.746	1.424	0.576	2.387	1.464
1375170_at	E200ext	S100a11	MR	MR	MR	7.245	6.903	pp	0.399	0.151	0.006	0.028	0.941	0.787	3.399	2.432	-3.141	-3.398	1.909	1.201	1.962	0.791
1375179_at	E200nor	NA	MR	MR	MR	6.543	4.906	mm	-0.354	-0.142	0.021	0.075	0.985	0.85	-2.675	-1.917	-3.612	-4.011	1.681	0.679	1.711	0.532
1375185_at	E200ext	Ipo7	MR	MR	MR	10.329	9.598	pp	0.193	0.138	0.026	0.033	0.985	0.787	2.552	2.357	-3.696	-3.491	1.274	0.533	1.875	0.408
1375262_at	E200nor	Egln1	MR	MR	MR	3.369	6.623	mm	-0.621	-0.204	0.104	0.009	0.985	0.774	-1.77	-2.985	-4.234	-2.706	1.899	0.578	2.394	1.074
1375266_at	E200ext	NA	MR	MR	MR	11.111	10.479	pp	0.225	0.17	0.009	0.011	0.985	0.774	3.153	2.902	-3.295	-2.81	1.457	0.863	2.212	1.598
1375304_at	E200nor	Abhd8	MR	MR	MR	5.604	5.475	mm	-0.637	-0.176	0.081	0.018	0.985	0.787	-1.914	-2.668	-4.137	-3.105	1.984	0.391	2.162	1.007
1375354_at	E200nor	RGD1308048	MR	MR	MR	8.297	7.526	mm	-0.306	-0.267	0.014	0.007	0.985	0.774	-2.888	-3.119	-3.468	-2.537	1.613	0.788	2.729	1.254
1375382_at	E200ext	Mdc1	MR	MR	MR	7.268	6.906	pp	0.291	0.174	0.055	0.01	0.985	0.774	2.137	2.946	-3.984	-2.755	1.417	0.358	2.244	1.506
1375433_at	E200ext	Disp2	MR	MR	MR	10.463	9.893	pp	0.143	0.124	0.034	0.038	0.985	0.801	2.403	2.278	-3.799	-3.587	1.127	0.473	1.783	0.367
1375504_at	E200nor	Polg2	MR	MR	MR	7.419	6.457	mm	-0.204	-0.133	0.106	0.015	0.985	0.782	-1.755	-2.751	-4.244	-3	1.113	0.71	2.006	0.787
1375528_at	E200nor	Pnpla8	MR	MR	MR	7.356	5.943	mm	-0.386	-0.177	0.022	0.033	0.985	0.787	-2.654	-2.355	-3.626	-3.493	1.746	0.256	2.056	0.196
1375552_at	E200nor	Srp72	MR	MR	MR	9.853	9.19	mm	-0.244	-0.162	0.013	0.009	0.985	0.774	-2.943	-3.025	-3.431	-2.655	1.471	0.601	2.211	0.737
1375591_at	E200nor	NA	MR	MR	MR	8.104	7.35	mm	-0.227	-0.12	0.006	0.053	0.941	0.831	-3.408	-2.105	-3.136	-3.793	1.5	0.711	1.693	0.219
1375638_at	E200ext	Sdpr	MR	MR	MR	8.662	7.644	pp	0.381	0.357	0.038	0.011	0.985	0.774	2.347	2.916	-3.838	-2.793	1.664	0.392	3.05	0.616
1375705_at	E200nor	NA	MR	MR	MR	13.49	12.851	mm	-0.165	-0.11	0.046	0.061	0.985	0.846	-2.244	-2.032	-3.909	-3.879	1.138	0.4	1.622	0.386
1375710_at	E200nor	siat7D	MR	MR	MR	5.938	5.541	mm	-0.435	-0.228	0.13	0.032	0.985	0.787	-1.634	-2.362	-4.323	-3.485	1.544	0.227	2.294	0.7
1375722_at	E200nor	NA	MR	MR	MR	6.438	6.815	mm	-0.496	-0.162	0.038	0.04	0.985	0.801	-2.341	-2.255	-3.842	-3.615	1.888	0.104	1.948	0.029
1375865_at	E200nor	Tjap1	MR	MR	MR	8.026	7.355	mm	-0.251	-0.154	0.042	0.082	0.985	0.85	-2.29	-1.87	-3.877	-4.064	1.362	0.385	1.749	0.184
1375983_at	E200nor	Mamdc2	MR	MR	MR	7.04	6.321	mm	-0.351	-0.316	0.084	0.03	0.985	0.787	-1.893	-2.398	-4.151	-3.44	1.476	0.314	2.684	0.416
1376082_at	E200ext	Mecom	MR	MR	MR	7.592	7.081	pp	0.403	0.372	0.015	0.02	0.985	0.787	2.873	2.6	-3.478	-3.189	1.827	0.472	2.987	0.253
1376137_at	E200nor	Plekhb2	MR	MR	MR	9.665	9.462	mm	-0.178	-0.122	0.107	0.063	0.985	0.85	-1.751	-2.014	-4.247	-3.9	1.048	0.212	1.665	0.558
1376148_at	E200nor	NA	MR	MR	MR	8.593	8.606	mm	-0.193	-0.107	0.014	0.034	0.985	0.787	-2.886	-2.331	-3.469	-3.523	1.335	0.487	1.753	0.561
1376216_at	E200nor	Sphk2	MR	MR	MR	6.472	5.914	mm	-0.449	-0.094	0.008	0.143	0.985	0.871	-3.181	-1.549	-3.277	-4.406	1.982	1.16	1.324	0.008
1376224_at	E200ext	Elfn2	MR	MR	MR	10.699	9.969	pp	0.247	0.146	0.011	0.035	0.985	0.787	3.035	2.329	-3.371	-3.524	1.494	0.772	1.9	1.052
1376245_x_at	E200nor	Agap3	MR	MR	MR	9.328	8.881	mm	-0.217	-0.147	0.055	0.015	0.985	0.782	-2.137	-2.76	-3.984	-2.989	1.244	0.22	2.061	1.213
1376303_a_at	E200nor	Mbrl	MR	MR	MR	8.549	8.001	mm	-0.201	-0.098	0.072	0.067	0.985	0.85	-1.98	-1.98	-4.092	-3.94	1.166	0.288	1.556	0.165
1376362_at	E200ext	Nptxr	MR	MR	MR	12.005	11.305	pp	0.183	0.232	0.046	0.01	0.985	0.774	2.24	2.963	-3.912	-2.733	1.183	0.487	2.522	0.651
1376425_at	E200ext	Tgfb2	MR	MR	MR	8.583	7.644	pp	0.288	0.256	0.013	0.008	0.985	0.774	2.952	3.091	-3.426	-2.572	1.582	0.733	2.669	0.952
1376491_a_at	E200nor	Cdk9	MR	MR	MR	7.153	6.141	mm	-0.252	-0.253	0.002	0.003	0.907	0.73	-4.04	-3.57	-2.776	-1.976	1.637	1.102	2.783	0.877
1376569_at	E200ext	Klf2	MR	MR	MR	8.615	8.172	pp	0.623	0.523	0.004	0.001	0.935	0.73	3.62	3.973	-3.009	-1.492	2.398	0.971	4.005	1.673
1376632_at	E200ext	Lmcd1	MR	MR	MR	8.218	7.152	pp	0.301	0.175	0.004	0.014	0.935	0.78	3.576	2.783	-3.035	-2.96	1.704	0.705	2.194	1.244
1376767_at	E200ext	Gpr116	MR	MR	MR	6.704	5.789	pp	0.57	0.449	0.005	0.009	0.941	0.774	3.424	3.004	-3.126	-2.681	2.266	0.735	3.435	0.57
1376845_at	E200ext	Ifi27l2b	MR	MR	MR	6.693	7.128	pp	0.613	0.176	0.033	0.03	0.985	0.787	2.42	2.408	-3.787	-3.428	2.119	0.53	2.072	1.309
1376868_at	E200ext	Cobll1	MR	MR	MR	8.534	7.445	pp	0.278	0.341	0.012	0.009	0.985	0.774	2.969	3.026	-3.414	-2.653	1.559	0.822	3.022	1.399
1376908_at	E200ext	Ifit3	MR	MR	MR	6.315	4.407	pp	0.761	0.421	0.025	0.016	0.985	0.784	2.571	2.715	-3.683	-3.046	2.403	0.714	3.219	0.858
1376947_at	E200ext	Rbbp6	MR	MR	MR	7.619	5.952	pp	0.168	0.263	0.054	0.005	0.985	0.744	2.146	3.286	-3.978	-2.327	1.122	0.066	2.755	1.448
1376980_at	E200ext	Htr2c	MR	MR	MR	10.745	9.881	pp	0.606	0.551	0.004	0.001	0.935	0.73	3.64	3.893	-2.998	-1.586	2.37	1.238	4.087	2.062
1377055_at	E200nor	LOC100362814	MR	MR	MR	3.942	6.404	mm	-0.67	-0.136	0.067	0.053	0.985	0.832	-2.023	-2.104	-4.062	-3.796	2.077	0.355	1.763	0.14
1377079_a_at	E200nor	Ppox	MR	MR	MR	7.425	6.907	mm	-0.205	-0.095	0.042	0.059	0.985	0.842	-2.284	-2.048	-3.882	-3.861	1.248	0.295	1.585	0.183
1377153_a_at	E200ext	Klhl6	MR	MR	MR	6.995	6.573	pp	0.455	0.206	0.02	0.008	0.985	0.774	2.705	3.086	-3.591	-2.578	1.902	0.785	2.433	0.885
1377157_at	E200ext	RGD1309747	MR	MR	MR	9.123	8.274	pp	0.234	0.131	0.014	0.03	0.985	0.787	2.906	2.407	-3.456	-3.43	1.44	0.591	1.865	0.678
1377199_at	E200ext	NA	MR	MR	MR	7.937	6.836	pp	0.197	0.169	0.046	0.009	0.985	0.774	2.236	3.001	-3.915	-2.685	1.217	0.32	2.238	0.622
1377316_at	E200ext	NA	MR	MR	MR	7.459	6.632	pp	0.465	0.577	0.017	0.008	0.985	0.774	2.794	3.072	-3.531	-2.596	1.94	0.615	3.91	1.006
1377369_at	E200nor	Cybrd1	MR	MR	MR	7.011	6.099	mm	-0.174	-0.186	0.101	0.028	0.985	0.787	-1.782	-2.447	-4.226	-3.38	1.047	0.336	2.134	1.202
1377424_at	E200nor	Dut	MR	MR	MR	8.159	7.209	mm	-0.314	-0.156	0.008	0.009	0.985	0.774	-3.241	-3.033	-3.239	-2.645	1.69	0.73	2.19	0.909
1377535_at	E200nor	NA	MR	MR	MR	5.467	5.149	mm	-0.57	-0.245	0.063	0.015	0.985	0.782	-2.064	-2.764	-4.034	-2.984	1.933	0.483	2.515	0.297
1377587_at	E200nor	Ankrd60	MR	MR	MR	4.376	3.936	mm	-0.878	-0.2	0.115	0.011	0.985	0.774	-1.708	-2.912	-4.275	-2.797	2.224	0.076	2.354	1.691
1377669_at	E200ext	Rab27a	MR	MR	MR	7.179	6.383	pp	0.33	0.16	0.048	0.025	0.985	0.787	2.211	2.501	-3.932	-3.313	1.522	0.106	2.03	0.641
1377702_at	E200ext	Lpar6	MR	MR	MR	6.952	6.578	pp	0.454	0.248	0.004	0.008	0.935	0.774	3.558	3.081	-3.046	-2.585	2.051	1.487	2.632	1.284
1377704_at	E200ext	Msl2l1	MR	MR	MR	8.357	7.407	pp	0.15	0.156	0.07	0.005	0.985	0.744	2.002	3.313	-4.077	-2.294	1.044	0.375	2.273	1.68
1377765_at	E200nor	Clic4	MR	MR	MR	6.889	6.378	mm	-0.4	-0.255	0.022	0.017	0.985	0.786	-2.644	-2.705	-3.633	-3.058	1.773	0.958	2.543	0.551
1377840_at	E200ext	NA	MR	MR	MR	6.035	5.768	pp	0.406	0.221	0.028	0.049	0.985	0.82	2.516	2.152	-3.721	-3.739	1.757	0.652	2.179	0.494
1377897_at	E200nor	Whsc1l1	MR	MR	MR	8.306	7.985	mm	-0.252	-0.128	0.015	0.05	0.985	0.826	-2.857	-2.137	-3.489	-3.756	1.475	0.498	1.741	0.005
1377961_at	E200ext	Zfhx3	MR	MR	MR	7.191	6.288	pp	0.493	0.286	0.004	0.019	0.935	0.787	3.656	2.628	-2.988	-3.154	2.149	1.241	2.652	1.17
1377999_at	E200ext	NA	MR	MR	MR	8.424	7.582	pp	0.266	0.157	0.001	0.051	0.76	0.83	4.716	2.121	-2.449	-3.775	1.732	1.365	1.87	0.341
1378186_at	E200nor	Kif21a	MR	MR	MR	5.941	4.118	mm	-0.409	-0.152	0.059	0.065	0.985	0.85	-2.101	-1.996	-4.008	-3.921	1.654	0.481	1.793	0.555
1378279_at	E200nor	Gabarap	MR	MR	MR	7.257	6.606	mm	-0.248	-0.073	0.028	0.129	0.985	0.867	-2.516	-1.611	-3.721	-4.343	1.401	0.477	1.299	0.452
1378389_at	E200ext	NA	MR	MR	MR	7.537	6.874	pp	0.263	0.231	0.036	0.034	0.985	0.787	2.375	2.333	-3.819	-3.52	1.407	0.394	2.298	1.044
1378392_at	E200nor	Dnaja3	MR	MR	MR	9.019	8.547	mm	-0.201	-0.088	0.061	0.071	0.985	0.85	-2.078	-1.943	-4.024	-3.981	1.188	0.146	1.517	0.358
1378694_at	E200ext	NA	MR	MR	MR	7.974	7.349	pp	0.269	0.203	0.047	0.012	0.985	0.774	2.225	2.88	-3.923	-2.837	1.389	0.323	2.357	1.218
1378753_at	E200ext	Ocln	MR	MR	MR	8.665	7.6	pp	0.406	0.428	0.017	0.006	0.985	0.772	2.795	3.23	-3.53	-2.397	1.819	0.314	3.434	0.978
1378784_at	E200nor	NA	MR	MR	MR	6.905	6.61	mm	-0.345	-0.105	0.013	0.038	0.985	0.801	-2.954	-2.277	-3.424	-3.588	1.716	0.764	1.722	0.687
1378802_at	E200ext	Pyroxd2	MR	MR	MR	7.968	7.312	pp	0.325	0.152	0.002	0.015	0.907	0.782	4.09	2.76	-2.75	-2.989	1.822	1.205	2.083	0.665
1378978_a_at	E200ext	Prr12	MR	MR	MR	8.627	7.625	pp	0.199	0.175	0.011	0.01	0.985	0.774	3.045	2.949	-3.365	-2.751	1.377	0.678	2.247	1.133
1378979_x_at	E200ext	Prr12	MR	MR	MR	8.096	7.704	pp	0.247	0.131	0.027	0.024	0.985	0.787	2.537	2.512	-3.706	-3.3	1.404	0.46	1.905	0.636
1379252_at	E200ext	NA	MR	MR	MR	12.473	12.057	pp	0.227	0.153	0.026	0.023	0.985	0.787	2.566	2.546	-3.686	-3.257	1.362	0.734	2.014	0.681
1379274_at	E200ext	NA	MR	MR	MR	8.077	7.697	pp	0.573	0.656	0.066	0.012	0.985	0.774	2.036	2.868	-4.054	-2.852	1.928	1.047	4.073	2.064
1379298_at	E200ext	Ifnar1	MR	MR	MR	7.765	7.192	pp	0.324	0.206	0.048	0.006	0.985	0.772	2.218	3.209	-3.927	-2.423	1.512	0.218	2.468	1.745
1379433_at	E200ext	Pik3c2a	MR	MR	MR	10.218	9.68	pp	0.639	0.761	0.023	0.002	0.985	0.73	2.632	3.799	-3.641	-1.698	2.222	0.544	4.756	1.943
1379458_at	E200ext	Klhl14	MR	MR	MR	5.816	5.108	pp	0.553	0.593	0.03	0	0.985	0.727	2.476	4.468	-3.748	-0.929	2.03	0.381	4.373	2.293
1379462_at	E200ext	Ksr1	MR	MR	MR	8.282	7.656	pp	0.399	0.311	0.031	0.018	0.985	0.787	2.455	2.671	-3.763	-3.101	1.729	0.71	2.772	1.132
1379642_at	E200nor	NA	MR	MR	MR	4.922	4.172	mm	-0.437	-0.176	0.088	0.016	0.985	0.784	-1.863	-2.727	-4.172	-3.03	1.631	0.479	2.182	0.811
1379646_at	E200nor	LOC500974	MR	MR	MR	5.923	4.773	mm	-0.388	-0.202	0.084	0.014	0.985	0.78	-1.892	-2.785	-4.152	-2.957	1.549	0.212	2.327	0.509
1379663_at	E200ext	NA	MR	MR	MR	9.039	8.359	pp	0.196	0.18	0.027	0.027	0.985	0.787	2.54	2.457	-3.704	-3.368	1.277	0.364	2.109	0.616
1379741_at	E200nor	Atp6v0a4	MR	MR	MR	5.607	5.161	mm	-0.683	-0.173	0.013	0.054	0.985	0.836	-2.957	-2.095	-3.422	-3.806	2.378	1.131	1.934	0.614
1379880_at	E200nor	NA	MR	MR	MR	5.367	4.894	mm	-0.44	-0.174	0.024	0.044	0.985	0.814	-2.592	-2.206	-3.668	-3.674	1.845	0.268	1.985	0.671
1379950_at	E200nor	NA	MR	MR	MR	5.802	5.164	mm	-0.475	-0.169	0.065	0.045	0.985	0.816	-2.041	-2.191	-4.05	-3.691	1.759	0.614	1.953	0.24
1380073_at	E200ext	Fry	MR	MR	MR	6.502	5.222	pp	0.28	0.108	0.019	0.046	0.985	0.816	2.745	2.178	-3.564	-3.707	1.524	0.512	1.683	0.315
1380270_at	E200nor	Mfi2	MR	MR	MR	6.494	6.081	mm	-0.598	-0.16	0.002	0.002	0.907	0.73	-3.962	-3.789	-2.818	-1.71	2.401	1.235	2.417	1.55
1380356_at	E200nor	Slc39a2	MR	MR	MR	4.427	5.139	mm	-0.823	-0.182	0.151	0.019	0.985	0.787	-1.538	-2.636	-4.385	-3.144	2.064	0.002	2.179	0.791
1380577_at	E200ext	Abcg2	MR	MR	MR	8.869	8.553	pp	0.641	0.494	0.009	0.015	0.985	0.782	3.13	2.766	-3.31	-2.982	2.342	0.803	3.501	0.475
1380625_at	E200ext	NA	MR	MR	MR	6.727	5.723	pp	0.195	0.161	0.058	0.018	0.985	0.787	2.111	2.665	-4.001	-3.108	1.181	0.208	2.09	1.15
1380726_at	E200ext	Aspn	MR	MR	MR	4.827	3.54	pp	0.83	0.296	0.023	0.003	0.985	0.73	2.618	3.576	-3.65	-1.968	2.523	1.108	2.983	1.733
1380754_at	E200nor	Zfyve20	MR	MR	MR	7.225	6.381	mm	-0.309	-0.184	0.006	0.005	0.941	0.738	-3.347	-3.341	-3.173	-2.259	1.692	1.033	2.4	0.994
1380883_at	E200ext	NA	MR	MR	MR	9.201	8.422	pp	0.168	0.18	0.018	0.002	0.985	0.73	2.759	3.653	-3.555	-1.875	1.254	0.454	2.463	1.457
1381012_at	E200nor	Serpinf1	MR	MR	MR	6.694	6.696	mm	-0.367	-0.099	0.05	0.127	0.985	0.865	-2.188	-1.618	-3.949	-4.336	1.595	0.221	1.378	0.189
1381410_a_at	E200ext	Fgd5	MR	MR	MR	7.569	6.527	pp	0.421	0.194	0.013	0.046	0.985	0.816	2.937	2.179	-3.436	-3.707	1.878	0.659	2.068	0.03
1381429_at	E200nor	Mto1	MR	MR	MR	3.652	4.356	mm	-1.053	-0.212	0.01	0.026	0.985	0.787	-3.106	-2.472	-3.325	-3.348	2.985	1.712	2.263	0.454
1381518_at	E200nor	NA	MR	MR	MR	5.97	4.852	mm	-0.647	-0.147	0.014	0.082	0.985	0.85	-2.919	-1.868	-3.448	-4.066	2.307	0.963	1.718	0.254
1381911_at	E200nor	Lmod3	MR	MR	MR	6.153	4.917	mm	-0.911	-0.261	0.025	0.005	0.985	0.744	-2.572	-3.303	-3.682	-2.306	2.627	1.041	2.753	1.478
1381933_at	E200ext	Rfc5	MR	MR	MR	8.384	8.526	pp	0.281	0.098	0.027	0.044	0.985	0.814	2.528	2.204	-3.713	-3.676	1.484	0.641	1.673	0.722
1381971_at	E200ext	Sox18	MR	MR	MR	8.329	8.083	pp	0.549	0.383	0.013	0.013	0.985	0.774	2.927	2.819	-3.442	-2.914	2.131	0.637	3.117	0.556
1382018_at	E200nor	Fam113a	MR	MR	MR	7.376	7.02	mm	-0.334	-0.151	0	0.016	0.639	0.784	-5.092	-2.709	-2.292	-3.053	1.926	1.362	2.061	0.447
1382053_at	E200ext	Pear1	MR	MR	MR	7.336	7.393	pp	0.54	0.16	0.019	0.041	0.985	0.804	2.735	2.242	-3.571	-3.63	2.071	0.451	1.934	0.03
1382297_x_at	E200ext	Prr12	MR	MR	MR	7.952	7.632	pp	0.192	0.15	0.056	0.026	0.985	0.787	2.123	2.472	-3.993	-3.349	1.178	0.351	1.974	0.743
1382346_at	E200ext	NA	MR	MR	MR	6.257	5.438	pp	0.38	0.329	0.015	0.004	0.985	0.738	2.871	3.358	-3.48	-2.237	1.777	0.769	3.068	1.524
1382574_at	E200nor	NA	MR	MR	MR	7.003	6.04	mm	-0.242	-0.144	0.113	0.014	0.985	0.78	-1.716	-2.798	-4.27	-2.941	1.191	0.064	2.065	1.249
1382628_at	E200ext	NA	MR	MR	MR	8.406	8.347	pp	0.225	0.233	0.053	0.005	0.985	0.738	2.16	3.339	-3.967	-2.261	1.267	0.392	2.631	1.137
1382721_at	E200nor	Ggnbp2	MR	MR	MR	10.883	10.74	mm	-0.204	-0.128	0.053	0.038	0.985	0.801	-2.162	-2.279	-3.966	-3.586	1.217	0.179	1.801	0.435
1382820_at	E200ext	NA	MR	MR	MR	9.702	8.639	pp	0.214	0.226	0.009	0	0.985	0.727	3.119	4.684	-3.317	-0.696	1.425	0.801	2.87	1.91
1382852_at	E200nor	Rnf190	MR	MR	MR	4.561	4.297	mm	-0.879	-0.185	0.16	0.008	0.985	0.774	-1.505	-3.063	-4.405	-2.607	2.113	0.357	2.33	1.049
1382919_at	E200nor	Slc39a14	MR	MR	MR	5.967	5.852	mm	-0.695	-0.146	0.073	0.099	0.985	0.85	-1.975	-1.764	-4.096	-4.181	2.095	0.007	1.664	0.139
1382921_at	E200ext	Sdad1	MR	MR	MR	6.205	6.576	pp	0.461	0.149	0.01	0.031	0.985	0.787	3.084	2.393	-3.34	-3.447	1.989	0.826	1.937	0.521
1383019_at	E200ext	NA	MR	MR	MR	8.749	7.804	pp	0.458	0.458	0.042	0.033	0.985	0.787	2.286	2.354	-3.88	-3.495	1.801	0.163	3.187	0.172
1383030_at	E200nor	NA	MR	MR	MR	8.78	8.1	mm	-0.289	-0.249	0.081	0.027	0.985	0.787	-1.916	-2.45	-4.136	-3.376	1.354	0.019	2.423	0.041
1383186_at	E200nor	RGD1307749	MR	MR	MR	7.184	6.465	mm	-0.708	-0.152	0.001	0.031	0.907	0.787	-4.166	-2.388	-2.71	-3.453	2.632	2.002	1.953	0.842
1383240_at	E200ext	NA	MR	MR	MR	9.788	8.679	pp	0.163	0.186	0.052	0.021	0.985	0.787	2.166	2.576	-3.964	-3.219	1.117	0.347	2.179	0.855
1383340_at	E200nor	Atcay	MR	MR	MR	10.609	9.728	mm	-0.142	-0.093	0.041	0.086	0.985	0.85	-2.303	-1.843	-3.869	-4.094	1.102	0.461	1.47	0.002
1383416_at	E200ext	Acat1	MR	MR	MR	7.786	7.044	pp	0.306	0.273	0.006	0.007	0.941	0.774	3.372	3.164	-3.158	-2.481	1.689	0.997	2.769	1.333
1383438_at	E200nor	Sucla2	MR	MR	MR	5.912	4.78	mm	-0.288	-0.131	0.092	0.02	0.985	0.787	-1.84	-2.604	-4.187	-3.185	1.328	0.146	1.942	1.118
1383442_at	E200nor	Morn1	MR	MR	MR	7.636	7.13	mm	-0.609	-0.495	0.032	0.007	0.985	0.774	-2.447	-3.119	-3.768	-2.537	2.119	0.327	3.645	1.015
1383586_at	E200nor	NA	MR	MR	MR	10.618	9.788	mm	-0.169	-0.161	0.086	0.034	0.985	0.787	-1.88	-2.335	-4.16	-3.518	1.06	0.084	1.971	0.428
1383616_at	E200ext	Il10rb	MR	MR	MR	7.522	7.531	pp	0.46	0.103	0.009	0.044	0.985	0.813	3.129	2.209	-3.31	-3.67	1.997	1.042	1.684	0.811
1383769_at	E200ext	NA	MR	MR	MR	9.07	8.161	pp	0.197	0.228	0.048	0.007	0.985	0.774	2.214	3.116	-3.93	-2.54	1.211	0.473	2.547	1.548
1383774_at	E200ext	Ncrna00117	MR	MR	MR	6.988	5.878	pp	0.215	0.143	0.014	0.033	0.985	0.787	2.904	2.346	-3.458	-3.504	1.392	0.818	1.896	0.553
1383780_at	E200nor	Hectd1	MR	MR	MR	5.477	4.811	mm	-0.462	-0.145	0.044	0.067	0.985	0.85	-2.259	-1.976	-3.899	-3.944	1.801	0.476	1.755	0.07
1383936_at	E200nor	Emilin2	MR	MR	MR	6.869	6.696	mm	-0.391	-0.166	0.055	0.008	0.985	0.774	-2.134	-3.039	-3.986	-2.638	1.629	0.438	2.236	1.362
1383957_at	E200nor	Nudt3	MR	MR	MR	9.584	8.773	mm	-0.169	-0.09	0.023	0.105	0.985	0.855	-2.619	-1.728	-3.65	-4.22	1.229	0.485	1.399	0.296
1384180_at	E200ext	Ifit2	MR	MR	MR	7.536	6.435	pp	0.391	0.363	0.028	0.009	0.985	0.774	2.525	2.986	-3.714	-2.705	1.729	0.356	3.096	0.712
1384421_at	E200nor	Ubap2	MR	MR	MR	5.723	4.819	mm	-0.516	-0.164	0.04	0.07	0.985	0.85	-2.318	-1.955	-3.858	-3.968	1.919	0.849	1.835	0.283
1384425_at	E200ext	LOC304131	MR	MR	MR	6.235	5.268	pp	0.42	0.18	0.032	0.039	0.985	0.801	2.446	2.27	-3.77	-3.596	1.769	0.304	2.04	0.095
1384655_at	E200ext	Kirrel3	MR	MR	MR	9.23	8.626	pp	0.161	0.158	0.057	0.025	0.985	0.787	2.116	2.503	-3.998	-3.311	1.098	0.332	2.021	0.598
1384824_at	E200ext	Pcdh18	MR	MR	MR	7.323	6.492	pp	0.282	0.221	0.062	0.002	0.985	0.73	2.067	3.764	-4.032	-1.74	1.379	0.158	2.678	1.217
1384863_at	E200ext	Cpne7	MR	MR	MR	10.423	9.902	pp	0.581	0.404	0.009	0.003	0.985	0.73	3.114	3.57	-3.32	-1.975	2.231	0.648	3.44	0.879
1385206_at	E200nor	Rab1b	MR	MR	MR	5.086	4.271	mm	-0.42	-0.196	0.05	0.003	0.985	0.73	-2.197	-3.639	-3.942	-1.892	1.703	0.711	2.533	1.712
1385395_at	E200nor	Stx17	MR	MR	MR	7.096	7.191	mm	-0.299	-0.147	0.038	0.027	0.985	0.787	-2.34	-2.45	-3.842	-3.376	1.486	0.755	1.949	1.037
1385409_at	E200nor	Myo10	MR	MR	MR	5.207	4.404	mm	-0.586	-0.184	0.03	0.013	0.985	0.776	-2.473	-2.815	-3.751	-2.92	2.087	0.708	2.249	0.677
1385520_at	E200nor	NA	MR	MR	MR	4.913	3.719	mm	-0.653	-0.134	0.081	0.033	0.985	0.787	-1.912	-2.36	-4.138	-3.487	2.007	0.42	1.858	0.857
1385595_at	E200ext	Kin	MR	MR	MR	8.581	7.588	pp	0.172	0.157	0.053	0.032	0.985	0.787	2.16	2.365	-3.968	-3.48	1.137	0.193	1.966	0.227
1385615_at	E200nor	Ube4a	MR	MR	MR	7.415	7.056	mm	-0.303	-0.148	0.061	0.035	0.985	0.787	-2.076	-2.326	-4.026	-3.528	1.428	0.203	1.908	0.3
1385621_at	E200nor	Fam48a	MR	MR	MR	6.973	6.037	mm	-0.36	-0.098	0.043	0.13	0.985	0.867	-2.275	-1.604	-3.888	-4.35	1.602	0.448	1.365	0.593
1385767_at	E200nor	LOC304000	MR	MR	MR	4.854	4.737	mm	-0.62	-0.153	0.043	0.029	0.985	0.787	-2.274	-2.418	-3.889	-3.415	2.085	0.771	1.966	0.665
1386041_a_at	E200ext	Klf2	MR	MR	MR	6.761	6.121	pp	0.326	0.482	0.084	0	0.985	0.727	1.891	4.462	-4.153	-0.935	1.425	0.17	3.956	2.501
1386140_at	E200nor	NA	MR	MR	MR	6.413	5.775	mm	-0.367	-0.245	0.056	0.013	0.985	0.774	-2.131	-2.82	-3.988	-2.913	1.579	0.179	2.537	1.655
1386540_at	E200ext	NA	MR	MR	MR	8.938	8.113	pp	0.186	0.201	0.037	0.032	0.985	0.787	2.355	2.376	-3.832	-3.468	1.216	0.347	2.175	0.631
1386598_at	E200nor	Art1	MR	MR	MR	7.234	6.983	mm	-0.346	-0.106	0.019	0.134	0.985	0.867	-2.736	-1.586	-3.57	-4.368	1.675	1.107	1.392	0.197
1386662_at	E200ext	NA	MR	MR	MR	6.563	5.296	pp	0.411	0.117	0.005	0.03	0.935	0.787	3.493	2.408	-3.085	-3.428	1.95	1.113	1.814	0.545
1386721_at	E200ext	Znf503	MR	MR	MR	7.931	7.05	pp	0.296	0.234	0.027	0.002	0.985	0.73	2.537	3.745	-3.706	-1.763	1.521	0.254	2.733	1.857
1386884_at	E200ext	Htra1	MR	MR	MR	11.775	11.066	pp	0.181	0.163	0.037	0.031	0.985	0.787	2.355	2.384	-3.833	-3.457	1.201	0.897	1.999	1.176
1387010_s_at	E200nor	Scn1b	MR	MR	MR	12.476	11.565	mm	-0.156	-0.124	0.069	0.072	0.985	0.85	-2.004	-1.94	-4.075	-3.985	1.06	0.211	1.641	0.068
1387027_a_at	E200ext	Lgals9	MR	MR	MR	8.343	7.898	pp	0.52	0.414	0.025	0.008	0.985	0.774	2.584	3.047	-3.674	-2.628	1.998	0.288	3.317	1.126
1387028_a_at	E200ext	Id1	MR	MR	MR	9.546	9.308	pp	0.328	0.238	0.02	0.011	0.985	0.774	2.702	2.908	-3.593	-2.802	1.628	0.711	2.532	1.378
1387113_at	E200ext	Ctbp2	MR	MR	MR	10.101	9.316	pp	0.219	0.15	0.012	0.008	0.985	0.774	2.993	3.037	-3.399	-2.639	1.418	0.553	2.168	0.828
1387208_at	E200nor	Ngb	MR	MR	MR	7.235	7.121	mm	-0.319	-0.146	0.01	0.038	0.985	0.801	-3.108	-2.275	-3.324	-3.591	1.679	0.713	1.878	0.48
1387270_at	E200ext	Hhex	MR	MR	MR	7.087	5.737	pp	0.429	0.32	0.041	0.002	0.985	0.73	2.303	3.694	-3.868	-1.825	1.75	0.297	3.117	1.507
1387271_at	E200ext	Phyh	MR	MR	MR	10.591	9.795	pp	0.209	0.127	0.008	0.019	0.985	0.787	3.205	2.622	-3.262	-3.162	1.425	0.791	1.934	0.783
1387279_at	E200ext	F11r	MR	MR	MR	8.327	7.672	pp	0.345	0.225	0.002	0.008	0.907	0.774	4.025	3.086	-2.784	-2.578	1.863	1.232	2.525	1.087
1387366_at	E200nor	Ilf3	MR	MR	MR	6.778	5.679	mm	-0.356	-0.119	0.009	0.076	0.985	0.85	-3.169	-1.91	-3.285	-4.019	1.777	0.511	1.604	0.003
1387485_a_at	E200nor	Ppp2r2a	MR	MR	MR	10.705	10.078	mm	-0.191	-0.084	0.011	0.068	0.985	0.85	-3.046	-1.97	-3.364	-3.951	1.358	0.779	1.535	0.431
1387585_at	E200nor	Slc29a2	MR	MR	MR	7.444	6.944	mm	-0.204	-0.119	0.062	0.09	0.985	0.85	-2.066	-1.812	-4.033	-4.129	1.194	0.439	1.56	0.4
1387605_at	E200nor	Casp12	MR	MR	MR	5.513	3.997	mm	-0.58	-0.215	0.063	0.02	0.985	0.787	-2.057	-2.618	-4.039	-3.168	1.946	0.3	2.328	1.07
1387642_at	E200nor	Il23a	MR	MR	MR	6.363	5.591	mm	-0.665	-0.145	0.124	0.05	0.985	0.825	-1.659	-2.139	-4.307	-3.754	1.915	0.409	1.819	0.958
1387653_at	E200nor	Tsnax	MR	MR	MR	11.87	11.12	mm	-0.131	-0.121	0.06	0.041	0.985	0.804	-2.092	-2.241	-4.015	-3.632	1.025	0.169	1.759	0.139
1387726_at	E200nor	Cdx2	MR	MR	MR	7.009	5.36	mm	-0.409	-0.18	0.025	0.051	0.985	0.83	-2.586	-2.122	-3.672	-3.774	1.781	0.911	1.979	0.791
1387918_at	E200nor	Tpm3	MR	MR	MR	8.736	8.014	mm	-0.338	-0.101	0.001	0.059	0.907	0.842	-4.209	-2.046	-2.689	-3.863	1.864	1.201	1.599	0.366
1387983_at	E200nor	Thrb	MR	MR	MR	5.849	4.597	mm	-0.265	-0.131	0.115	0.043	0.985	0.813	-1.704	-2.21	-4.278	-3.669	1.239	0.153	1.785	0.483
1387995_a_at	E200ext	Ifitm3	MR	MR	MR	8.604	7.667	pp	0.43	0.446	0.008	0.003	0.985	0.738	3.177	3.483	-3.28	-2.083	1.94	0.53	3.58	1.254
1387996_a_at	E200nor	Hps1	MR	MR	MR	5.615	5.542	mm	-0.555	-0.173	0.039	0.013	0.985	0.774	-2.327	-2.837	-3.852	-2.892	1.991	0.069	2.203	1.522
1388044_at	E200nor	Pfkfb2	MR	MR	MR	7.252	6.58	mm	-0.195	-0.13	0.053	0.079	0.985	0.85	-2.155	-1.889	-3.972	-4.043	1.193	0.198	1.643	0.282
1388109_at	E200ext	Gpr116	MR	MR	MR	7.796	7.061	pp	0.659	0.481	0.023	0.004	0.985	0.738	2.636	3.377	-3.638	-2.214	2.256	0.201	3.682	0.971
1388125_a_at	E200nor	Klc1	MR	MR	MR	11.046	10.363	mm	-0.184	-0.14	0.04	0.027	0.985	0.787	-2.316	-2.466	-3.86	-3.357	1.202	0.493	1.927	0.787
1388209_at	E200ext	Tsga10	MR	MR	MR	6.803	5.611	pp	0.347	0.134	0.016	0.046	0.985	0.816	2.823	2.181	-3.512	-3.704	1.696	0.588	1.787	0.02
1388212_a_at	E200ext	RT1-S3	MR	MR	MR	9.814	9.093	pp	0.401	0.236	0.005	0.016	0.935	0.784	3.51	2.722	-3.074	-3.036	1.931	1.048	2.46	1.303
1388213_a_at	E200ext	RT1-S3	MR	MR	MR	9.259	8.306	pp	0.231	0.245	0.066	0.017	0.985	0.786	2.035	2.701	-4.054	-3.063	1.251	0.191	2.496	1.153
1388259_at	E200nor	Snrpn	MR	MR	MR	8.154	7.425	mm	-0.247	-0.121	0.055	0.091	0.985	0.85	-2.139	-1.81	-3.982	-4.13	1.316	0.135	1.567	0.077
1388298_at	E200ext	Myl9	MR	MR	MR	8.393	7.51	pp	0.456	0.34	0.008	0.004	0.985	0.738	3.175	3.394	-3.281	-2.193	1.996	0.721	3.129	1.127
1388335_at	E200ext	Tagln2	MR	MR	MR	8.738	8.497	pp	0.44	0.254	0.004	0.004	0.935	0.738	3.588	3.463	-3.028	-2.107	2.026	0.772	2.764	1.38
1388583_at	E200ext	Cxcl12	MR	MR	MR	10.391	9.684	pp	0.566	0.586	0.027	0.008	0.985	0.774	2.528	3.054	-3.712	-2.619	2.066	0.217	3.93	0.731
1388729_at	E200ext	Rras	MR	MR	MR	8.926	8.698	pp	0.146	0.098	0.038	0.047	0.985	0.816	2.349	2.173	-3.837	-3.713	1.121	0.307	1.658	0.175
1388730_at	E200ext	Cdc42ep4	MR	MR	MR	11.007	10.163	pp	0.175	0.13	0.016	0.065	0.985	0.85	2.824	1.991	-3.511	-3.927	1.283	0.944	1.687	0.945
1388784_at	E200ext	Csf1r	MR	MR	MR	9.687	8.701	pp	0.223	0.218	0.026	0.018	0.985	0.787	2.552	2.67	-3.696	-3.102	1.348	0.861	2.363	1.203
1388963_at	E200ext	Astn1	MR	MR	MR	11.577	10.489	pp	0.14	0.178	0.039	0.003	0.985	0.738	2.333	3.532	-3.848	-2.023	1.103	0.481	2.424	1.444
1389107_at	E200ext	Cgnl1	MR	MR	MR	8.513	7.491	pp	0.24	0.233	0.009	0.005	0.985	0.76	3.143	3.262	-3.302	-2.357	1.493	0.725	2.611	1.668
1389235_at	E200ext	Icam2	MR	MR	MR	7.91	7.267	pp	0.485	0.393	0.003	0.018	0.935	0.787	3.676	2.649	-2.977	-3.128	2.134	0.872	3.09	0.769
1389398_at	E200nor	Ank1	MR	MR	MR	6.381	5.914	mm	-0.739	-0.222	0.094	0.019	0.985	0.787	-1.829	-2.637	-4.194	-3.143	2.099	0.244	2.368	0.219
1389470_at	E200ext	Cfb	MR	MR	MR	6.943	6.784	pp	0.511	0.402	0.042	0.004	0.985	0.738	2.284	3.374	-3.881	-2.218	1.9	0.104	3.376	0.908
1389479_at	E200ext	Klf3	MR	MR	MR	9.503	8.05	pp	0.182	0.131	0.014	0.028	0.985	0.787	2.911	2.435	-3.453	-3.395	1.313	0.513	1.876	0.913
1389783_s_at	E200ext	NA	MR	MR	MR	5.913	5.167	pp	0.476	0.225	0.039	0.012	0.985	0.774	2.332	2.85	-3.849	-2.876	1.848	0.528	2.451	1.124
1389793_at	E200ext	Gatad2a	MR	MR	MR	8.763	7.964	pp	0.39	0.265	0.009	0.007	0.985	0.774	3.122	3.102	-3.315	-2.558	1.846	0.695	2.713	0.954
1389876_at	E200nor	Camk2n1	MR	MR	MR	10.19	9.445	mm	-0.318	-0.353	0.023	0.004	0.985	0.738	-2.624	-3.409	-3.647	-2.175	1.591	0.74	3.188	1.509
1389923_at	E200ext	LOC100361081	MR	MR	MR	9.646	9.107	pp	0.257	0.149	0.024	0.013	0.985	0.774	2.598	2.825	-3.664	-2.908	1.44	0.649	2.093	1.031
1390116_at	E200ext	NA	MR	MR	MR	9.128	8.886	pp	0.484	0.303	0.049	0.023	0.985	0.787	2.204	2.535	-3.937	-3.271	1.827	0.384	2.685	0.611
1390141_at	E200ext	Mthfd1l	MR	MR	MR	7.734	6.684	pp	0.275	0.205	0.071	0.015	0.985	0.782	1.992	2.754	-4.084	-2.997	1.344	0.032	2.326	0.818
1390238_at	E200nor	Clca3	MR	MR	MR	6.442	5.154	mm	-0.465	-0.191	0.022	0.021	0.985	0.787	-2.657	-2.584	-3.624	-3.21	1.91	0.392	2.206	0.23
1390412_at	E200ext	Slc40a1	MR	MR	MR	7.365	6.754	pp	0.229	0.313	0.063	0.01	0.985	0.774	2.061	2.979	-4.036	-2.713	1.253	0.226	2.889	1.238
1390451_at	E200nor	Wdr41	MR	MR	MR	8.581	7.982	mm	-0.229	-0.127	0.028	0.016	0.985	0.784	-2.525	-2.726	-3.715	-3.031	1.357	0.456	1.975	0.611
1390634_at	E200nor	RGD1566314	MR	MR	MR	6.845	6.268	mm	-0.332	-0.132	0.022	0.043	0.985	0.811	-2.643	-2.221	-3.634	-3.656	1.626	0.294	1.795	0.752
1390998_at	E200nor	NA	MR	MR	MR	5.098	6.315	mm	-0.834	-0.175	0.038	0.02	0.985	0.787	-2.347	-2.6	-3.838	-3.189	2.44	0.394	2.137	1.14
1391093_at	E200nor	Zfp410	MR	MR	MR	7.887	7.292	mm	-0.203	-0.109	0.054	0.057	0.985	0.842	-2.148	-2.069	-3.976	-3.836	1.21	0.437	1.637	0.309
1391104_at	E200ext	Atp13a5	MR	MR	MR	6.692	5.728	pp	0.228	0.337	0.072	0	0.985	0.368	1.981	5.84	-4.091	0.413	1.231	0.003	3.536	2.438
1391130_at	E200nor	RGD1308782	MR	MR	MR	6.472	5	mm	-0.426	-0.163	0.001	0.009	0.707	0.774	-4.803	-3.007	-2.411	-2.677	2.125	1.427	2.211	0.756
1391152_at	E200nor	LOC690700	MR	MR	MR	7.006	6.492	mm	-0.254	-0.113	0.102	0.064	0.985	0.85	-1.778	-2.004	-4.229	-3.912	1.237	0.007	1.621	0.951
1391231_at	E200nor	Catsper2	MR	MR	MR	6.13	5.387	mm	-0.494	-0.151	0.031	0.012	0.985	0.774	-2.461	-2.853	-3.758	-2.872	1.918	0.289	2.113	0.797
1391293_at	E200nor	NA	MR	MR	MR	5.368	4.15	mm	-0.552	-0.162	0.056	0.105	0.985	0.855	-2.129	-1.727	-3.989	-4.221	1.923	0.191	1.724	0.03
1391307_at	E200nor	Zfp259	MR	MR	MR	7.087	6.388	mm	-0.234	-0.087	0.018	0.081	0.985	0.85	-2.768	-1.874	-3.548	-4.059	1.417	0.887	1.475	0.266
1391323_at	E200nor	Tf	MR	MR	MR	5.92	4.85	mm	-0.856	-0.265	0.017	0.006	0.985	0.772	-2.783	-3.23	-3.539	-2.398	2.61	0.974	2.75	1.018
1391435_at	E200ext	Pltp	MR	MR	MR	10.652	10.105	pp	0.553	0.305	0	0.002	0.498	0.73	5.733	3.677	-2.06	-1.845	2.467	1.614	3.047	1.081
1391448_at	E200ext	Crim1	MR	MR	MR	8.56	8.054	pp	0.836	0.805	0.045	0.019	0.985	0.787	2.254	2.646	-3.903	-3.132	2.409	0.196	4.387	0.08
1391556_at	E200ext	Sema5a	MR	MR	MR	6.953	6.35	pp	0.312	0.208	0.032	0.033	0.985	0.787	2.435	2.347	-3.777	-3.503	1.535	0.424	2.197	0.771
1391856_at	E200ext	Sema3g	MR	MR	MR	8.072	7.141	pp	0.416	0.602	0.013	0.001	0.985	0.73	2.924	4.057	-3.444	-1.393	1.865	0.482	4.311	1.739
1391891_at	E200nor	Agtpbp1	MR	MR	MR	7.93	6.48	mm	-0.196	-0.182	0.024	0.007	0.985	0.774	-2.592	-3.131	-3.669	-2.522	1.289	0.767	2.334	1.033
1392104_at	E200nor	NA	MR	MR	MR	5.966	5.287	mm	-0.35	-0.168	0.067	0.025	0.985	0.787	-2.028	-2.488	-4.059	-3.329	1.515	0.599	2.065	0.231
1392157_at	E200ext	Plxna2	MR	MR	MR	8.327	8.077	pp	0.223	0.13	0.012	0.043	0.985	0.813	2.965	2.211	-3.417	-3.668	1.423	0.851	1.784	0.412
1392210_at	E200nor	RGD1307443	MR	MR	MR	7.101	6.324	mm	-0.206	-0.297	0.081	0.013	0.985	0.774	-1.914	-2.838	-4.137	-2.891	1.16	0.03	2.772	0.468
1392224_at	E200nor	Rasa3	MR	MR	MR	6.657	5.829	mm	-0.379	-0.099	0.022	0.108	0.985	0.858	-2.652	-1.71	-3.628	-4.24	1.732	0.727	1.425	0.235
1392271_at	E200nor	Rxrg	MR	MR	MR	6.059	5.377	mm	-0.659	-0.162	0.039	0.071	0.985	0.85	-2.339	-1.948	-3.844	-3.976	2.17	0.805	1.823	0.834
1392292_at	E200nor	Kctd5	MR	MR	MR	7.628	7.004	mm	-0.362	-0.1	0.015	0.077	0.985	0.85	-2.867	-1.905	-3.482	-4.025	1.736	0.679	1.526	0.146
1392312_at	E200nor	NA	MR	MR	MR	7.792	7.103	mm	-0.41	-0.153	0.042	0.045	0.985	0.816	-2.295	-2.194	-3.874	-3.688	1.711	0.97	1.881	0.75
1392553_at	E200nor	Adamtsl5	MR	MR	MR	6.516	6.346	mm	-0.5	-0.21	0.006	0.002	0.941	0.73	-3.377	-3.688	-3.155	-1.832	2.12	0.747	2.607	1.465
1392632_at	E200nor	Ttc9	MR	MR	MR	9.086	8.426	mm	-0.152	-0.133	0.06	0.047	0.985	0.816	-2.091	-2.168	-4.015	-3.719	1.073	0.297	1.779	0.621
1392672_at	E200nor	Clec11a	MR	MR	MR	8.235	7.886	mm	-0.334	-0.157	0.01	0.017	0.985	0.787	-3.111	-2.677	-3.322	-3.093	1.716	0.855	2.078	0.558
1392763_at	E200nor	Agpat1	MR	MR	MR	9.581	9.351	mm	-0.189	-0.083	0.022	0.075	0.985	0.85	-2.641	-1.918	-3.635	-4.011	1.282	0.248	1.501	0.487
1392990_at	E200ext	Sox17	MR	MR	MR	8.703	7.483	pp	0.509	0.543	0.024	0.007	0.985	0.774	2.602	3.104	-3.661	-2.555	1.982	0.334	3.805	1.22
1393014_at	E200nor	Lsm12	MR	MR	MR	7.544	6.669	mm	-0.169	-0.121	0.072	0.061	0.985	0.846	-1.987	-2.033	-4.087	-3.878	1.088	0.125	1.667	0.099
1393235_at	E200ext	NA	MR	MR	MR	8.748	8.029	pp	0.587	0.571	0.011	0.002	0.985	0.73	3.02	3.655	-3.381	-1.872	2.222	0.572	4.088	1.776
1393288_at	E200nor	Rab5b	MR	MR	MR	8.62	7.693	mm	-0.158	-0.136	0.077	0.021	0.985	0.787	-1.944	-2.595	-4.117	-3.196	1.049	0.219	1.957	0.986
1393313_at	E200nor	NA	MR	MR	MR	5.118	6.134	mm	-0.536	-0.122	0.133	0.045	0.985	0.816	-1.618	-2.189	-4.334	-3.694	1.704	0.419	1.738	0.659
1393449_at	E200ext	Jam2	MR	MR	MR	7.833	6.86	pp	0.2	0.17	0.037	0.017	0.985	0.786	2.355	2.703	-3.832	-3.06	1.251	0.397	2.146	1.411
1393491_at	E200nor	Tbl1x	MR	MR	MR	7.315	6.215	mm	-0.179	-0.151	0.047	0.031	0.985	0.787	-2.226	-2.379	-3.922	-3.463	1.169	0.414	1.945	0.291
1393738_s_at	E200ext	Mfhas1	MR	MR	MR	7.902	7.638	pp	0.327	0.163	0.005	0.015	0.935	0.784	3.511	2.747	-3.074	-3.005	1.759	0.91	2.131	0.787
1394097_at	E200ext	NA	MR	MR	MR	10.159	9.361	pp	0.152	0.115	0.029	0.034	0.985	0.787	2.506	2.338	-3.728	-3.514	1.168	0.393	1.779	0.359
1394130_at	E200nor	Trim44	MR	MR	MR	7.754	7.315	mm	-0.212	-0.217	0.059	0.003	0.985	0.738	-2.096	-3.523	-4.012	-2.033	1.221	0.048	2.603	0.893
1394418_at	E200nor	NA	MR	MR	MR	5.486	5.311	mm	-0.761	-0.224	0.022	0.025	0.985	0.787	-2.641	-2.486	-3.635	-3.331	2.424	0.314	2.326	0.122
1394463_at	E200ext	NA	MR	MR	MR	10.717	9.616	pp	0.17	0.139	0.032	0.01	0.985	0.774	2.446	2.955	-3.77	-2.743	1.196	0.399	2.096	1.308
1394686_at	E200nor	Ercc4	MR	MR	MR	6.419	6.445	mm	-0.423	-0.105	0.005	0.04	0.941	0.803	-3.462	-2.25	-3.103	-3.621	1.97	1.161	1.71	0.699
1394894_at	E200nor	NA	MR	MR	MR	6.975	6.158	mm	-0.326	-0.134	0.018	0.063	0.985	0.85	-2.769	-2.012	-3.548	-3.902	1.637	0.873	1.718	0.93
1394940_at	E200ext	Fam46a	MR	MR	MR	7.777	6.754	pp	0.33	0.263	0.034	0.005	0.985	0.744	2.402	3.3	-3.799	-2.31	1.568	0.366	2.759	1.534
1394998_at	E200ext	NA	MR	MR	MR	5.962	5.13	pp	0.507	0.163	0.045	0.037	0.985	0.795	2.254	2.288	-3.903	-3.575	1.884	0.174	1.965	0.169
1395104_at	E200ext	NA	MR	MR	MR	10.226	9.671	pp	0.224	0.273	0.068	0.017	0.985	0.787	2.018	2.683	-4.066	-3.086	1.232	0.419	2.616	1.174
1395126_at	E200nor	Fcrls	MR	MR	MR	8.629	7.389	mm	-0.396	-0.423	0.074	0.013	0.985	0.774	-1.971	-2.837	-4.098	-2.892	1.59	0.656	3.276	1.617
1395197_at	E200ext	NA	MR	MR	MR	9.121	8.074	pp	0.611	0.439	0.016	0.009	0.985	0.774	2.822	3.006	-3.512	-2.678	2.22	0.541	3.401	0.834
1395396_at	E200nor	Rcc2	MR	MR	MR	6.919	6.54	mm	-0.345	-0.22	0.006	0.003	0.941	0.73	-3.346	-3.581	-3.174	-1.962	1.779	0.854	2.63	1.191
1395409_at	E200nor	Ppp2r4	MR	MR	MR	9.989	9.291	mm	-0.231	-0.19	0.008	0.006	0.985	0.772	-3.215	-3.206	-3.256	-2.427	1.481	0.71	2.395	0.391
1395441_at	E200nor	Pcbp4	MR	MR	MR	9.166	8.708	mm	-0.211	-0.2	0.048	0.001	0.985	0.73	-2.221	-3.937	-3.926	-1.534	1.248	0.438	2.616	1.375
1395464_at	E200nor	Kctd17	MR	MR	MR	8.382	7.54	mm	-0.212	-0.206	0.01	0.005	0.985	0.744	-3.07	-3.315	-3.348	-2.291	1.412	0.9	2.496	0.509
1395596_at	E200ext	NA	MR	MR	MR	7.411	7.137	pp	0.426	0.182	0.007	0.026	0.956	0.787	3.294	2.481	-3.206	-3.337	1.951	1.219	2.127	0.447
1395617_at	E200nor	Cadm4	MR	MR	MR	6.835	6.646	mm	-0.591	-0.239	0.019	0.004	0.985	0.738	-2.726	-3.462	-3.577	-2.108	2.162	0.816	2.691	1.862
1395735_at	E200nor	RGD1310271	MR	MR	MR	6.325	5.265	mm	-0.458	-0.204	0.041	0.006	0.985	0.772	-2.306	-3.237	-3.866	-2.388	1.808	0.554	2.469	0.847
1395804_at	E200nor	LOC361016	MR	MR	MR	8.735	8.132	mm	-0.35	-0.31	0.004	0.005	0.935	0.744	-3.612	-3.293	-3.014	-2.319	1.826	0.934	2.97	0.681
1395816_at	E200ext	Fam13c1	MR	MR	MR	8.933	7.981	pp	0.29	0.182	0.004	0.022	0.935	0.787	3.569	2.567	-3.039	-3.231	1.677	0.867	2.154	0.56
1396681_at	E200nor	NA	MR	MR	MR	6.604	5.75	mm	-0.295	-0.155	0.017	0.054	0.985	0.836	-2.798	-2.095	-3.528	-3.805	1.57	0.738	1.848	0.396
1397077_at	E200nor	NA	MR	MR	MR	6.337	6.237	mm	-0.356	-0.131	0.065	0.039	0.985	0.801	-2.04	-2.263	-4.051	-3.605	1.531	0.519	1.807	0.364
1397111_at	E200nor	NA	MR	MR	MR	5.528	4.721	mm	-0.682	-0.203	0.01	0.045	0.985	0.816	-3.101	-2.197	-3.329	-3.685	2.408	0.775	2.117	0.345
1397118_at	E200nor	NA	MR	MR	MR	2.549	5.003	mm	-0.539	-0.133	0.001	0.041	0.907	0.808	-4.232	-2.235	-2.677	-3.639	2.316	1.011	1.807	0.307
1397156_at	E200nor	NA	MR	MR	MR	2.606	4.186	mm	-0.409	-0.112	0.081	0.06	0.985	0.844	-1.917	-2.036	-4.135	-3.875	1.597	0.454	1.63	0.698
1397246_at	E200ext	Ntrk2	MR	MR	MR	11.558	10.804	pp	0.192	0.212	0.054	0.013	0.985	0.774	2.151	2.826	-3.974	-2.905	1.184	0.606	2.384	1.503
1397309_at	E200nor	RGD1308907	MR	MR	MR	4.067	5.663	mm	-0.496	-0.239	0.003	0.003	0.935	0.737	-3.673	-3.56	-2.978	-1.988	2.156	1.178	2.715	1.562
1397433_at	E200nor	NA	MR	MR	MR	6.458	6.218	mm	-0.632	-0.127	0.075	0.046	0.985	0.816	-1.963	-2.181	-4.104	-3.703	1.994	0.04	1.757	0.673
1397529_at	E200nor	Ddx17	MR	MR	MR	8.734	8.34	mm	-0.218	-0.151	0.034	0.017	0.985	0.786	-2.408	-2.705	-3.795	-3.058	1.305	0.264	2.06	0.655
1397546_at	E200nor	Spats2	MR	MR	MR	7.391	7.042	mm	-0.291	-0.177	0.061	0.004	0.985	0.738	-2.077	-3.444	-4.025	-2.131	1.402	0.126	2.396	1.368
1397600_at	E200nor	Vezt	MR	MR	MR	7.208	6.35	mm	-0.266	-0.099	0.102	0.072	0.985	0.85	-1.778	-1.94	-4.229	-3.985	1.262	0.223	1.54	0.266
1397766_at	E200ext	NA	MR	MR	MR	8.846	7.932	pp	0.451	0.52	0.023	0.001	0.985	0.73	2.629	4.001	-3.643	-1.459	1.876	0.628	4.001	2.322
1397839_at	E200nor	Rab15	MR	MR	MR	9.918	9.438	mm	-0.174	-0.139	0.105	0.007	0.985	0.774	-1.761	-3.14	-4.24	-2.51	1.04	0.196	2.161	1.475
1397942_at	E200nor	NA	MR	MR	MR	8.117	7.353	mm	-0.387	-0.141	0.027	0.038	0.985	0.801	-2.531	-2.28	-3.71	-3.585	1.721	0.757	1.858	0.57
1398062_at	E200nor	Smap2	MR	MR	MR	8.248	7.082	mm	-0.213	-0.119	0.011	0.045	0.985	0.816	-3.048	-2.191	-3.363	-3.692	1.411	0.552	1.729	0.293
1398214_at	E200nor	Mapk8ip3	MR	MR	MR	6.693	6.201	mm	-0.352	-0.21	0.015	0.002	0.985	0.73	-2.876	-3.677	-3.476	-1.845	1.716	0.998	2.606	1.006
1398303_s_at	E200nor	Tpm3	MR	MR	MR	9.739	8.901	mm	-0.161	-0.153	0.042	0.015	0.985	0.782	-2.293	-2.768	-3.876	-2.979	1.14	0.333	2.093	0.589
1398500_at	E200ext	NA	MR	MR	MR	8.642	7.369	pp	0.509	0.582	0.01	0.003	0.985	0.73	3.059	3.621	-3.355	-1.913	2.082	0.602	4.116	1.554
1398538_at	E200nor	Abhd8	MR	MR	MR	11.012	10.223	mm	-0.216	-0.17	0.024	0.03	0.985	0.787	-2.593	-2.394	-3.668	-3.445	1.338	0.444	2.036	0.125
