# Supplementary material for: The Regulation of Cytokine Networks in Hippocampal CA1 Differentiates Extinction from Those Required for the Maintenance of Contextual Fear Memory after Recall
Source: PLoS One. 2016 May 25;11(5):e0153102. doi: 10.1371/journal.pone.0153102 (PMC4880201; doi:10.1371/journal.pone.0153102)
Supplement: S5 Table — (XLSX) [file pone.0153102.s007.xlsx]

## Sheet: E200clusterG
AFFY	GENE	E969	E_OPLSDAarea	E_OPLSDAvip	E_MASmedian	E_RMAmedian	E_MASRMAlog2fc	E_MASlog2fc	E_RMAlog2fc	E_MASlimmap	E_RMAlimmap	E_MASfdr	E_RMAfdr	E_MASt	E_RMAt	E_MASb	E_RMAb	E_MASvip	E_MASviplow	E_RMAvip	E_RMAviplow
1367592_at	Tnnt2	MR	MR	MR	6.129	4.994	pp	1.24	0.637	0.001	0	0.907	0.727	4.454	5.025	-2.569	-0.344	3.514	2.366	4.639	2.967
1370019_at	Sult1a1	MR	MR	MR	9.789	8.91	pp	0.565	0.529	0.001	0	0.907	0.727	4.409	4.823	-2.59	-0.55	2.388	1.312	4.206	1.929
1376980_at	Htr2c	MR	MR	MR	10.745	9.881	pp	0.606	0.551	0.004	0.001	0.935	0.73	3.64	3.893	-2.998	-1.586	2.37	1.238	4.087	2.062
1367701_at	Ramp2	MR	MR	MR	9.822	8.836	pp	0.322	0.321	0.005	0.001	0.935	0.73	3.524	4.124	-3.066	-1.316	1.747	0.682	3.216	1.328
1372579_at	Eng	MR	MR	MR	7.554	7.345	pp	0.513	0.248	0.002	0.005	0.907	0.738	3.882	3.337	-2.861	-2.263	2.22	1.118	2.7	0.667
1388335_at	Tagln2	MR	MR	MR	8.738	8.497	pp	0.44	0.254	0.004	0.004	0.935	0.738	3.588	3.463	-3.028	-2.107	2.026	0.772	2.764	1.38
1387279_at	F11r	MR	MR	MR	8.327	7.672	pp	0.345	0.225	0.002	0.008	0.907	0.774	4.025	3.086	-2.784	-2.578	1.863	1.232	2.525	1.087
1370282_at	Csrp2	MR	MR	MR	9.018	8.296	pp	0.55	0.55	0.008	0.002	0.985	0.73	3.192	3.765	-3.27	-1.739	2.187	0.647	4.046	1.687
1371926_at	Il6st	MR	MR	MR	10.129	9.5	pp	0.262	0.216	0.004	0.007	0.935	0.774	3.66	3.162	-2.986	-2.482	1.618	1.028	2.506	1.369
1387995_a_at	Ifitm3	MR	MR	MR	8.604	7.667	pp	0.43	0.446	0.008	0.003	0.985	0.738	3.177	3.483	-3.28	-2.083	1.94	0.53	3.58	1.254
1367577_at	Hspb1	MR	MR	MR	8.316	7.622	pp	0.584	0.479	0.01	0.001	0.985	0.73	3.061	4.014	-3.354	-1.444	2.226	0.833	3.85	1.796
1377702_at	Lpar6	MR	MR	MR	6.952	6.578	pp	0.454	0.248	0.004	0.008	0.935	0.774	3.558	3.081	-3.046	-2.585	2.051	1.487	2.632	1.284
1370205_at	Slco1c1	MR	MR	MR	10.667	9.831	pp	0.29	0.332	0.007	0.005	0.95	0.738	3.312	3.345	-3.195	-2.253	1.642	0.618	3.08	1.264
1383416_at	Acat1	MR	MR	MR	7.786	7.044	pp	0.306	0.273	0.006	0.007	0.941	0.774	3.372	3.164	-3.158	-2.481	1.689	0.997	2.769	1.333
1368391_at	Slc7a1	MR	MR	MR	10.115	9.339	pp	0.245	0.305	0.01	0.003	0.985	0.738	3.113	3.484	-3.321	-2.082	1.5	0.642	2.999	1.288
1376767_at	Gpr116	MR	MR	MR	6.704	5.789	pp	0.57	0.449	0.005	0.009	0.941	0.774	3.424	3.004	-3.126	-2.681	2.266	0.735	3.435	0.57
1389107_at	Cgnl1	MR	MR	MR	8.513	7.491	pp	0.24	0.233	0.009	0.005	0.985	0.76	3.143	3.262	-3.302	-2.357	1.493	0.725	2.611	1.668
1391856_at	Sema3g	MR	MR	MR	8.072	7.141	pp	0.416	0.602	0.013	0.001	0.985	0.73	2.924	4.057	-3.444	-1.393	1.865	0.482	4.311	1.739
1370583_s_at	Abcb1a	MR	MR	MR	7.817	6.972	pp	0.696	0.566	0.012	0.002	0.985	0.73	2.973	3.809	-3.412	-1.686	2.404	0.657	4.116	1.35
1389793_at	Gatad2a	MR	MR	MR	8.763	7.964	pp	0.39	0.265	0.009	0.007	0.985	0.774	3.122	3.102	-3.315	-2.558	1.846	0.695	2.713	0.954
1368123_at	Igf1r	MR	MR	MR	8.352	7.895	pp	0.25	0.228	0.012	0.005	0.985	0.744	2.969	3.278	-3.414	-2.337	1.491	0.763	2.594	1.442
1382346_at	NA	MR	MR	MR	6.257	5.438	pp	0.38	0.329	0.015	0.004	0.985	0.738	2.871	3.358	-3.48	-2.237	1.777	0.769	3.068	1.524
1375266_at	NA	MR	MR	MR	11.111	10.479	pp	0.225	0.17	0.009	0.011	0.985	0.774	3.153	2.902	-3.295	-2.81	1.457	0.863	2.212	1.598
1387113_at	Ctbp2	MR	MR	MR	10.101	9.316	pp	0.219	0.15	0.012	0.008	0.985	0.774	2.993	3.037	-3.399	-2.639	1.418	0.553	2.168	0.828
1389235_at	Icam2	MR	MR	MR	7.91	7.267	pp	0.485	0.393	0.003	0.018	0.935	0.787	3.676	2.649	-2.977	-3.128	2.134	0.872	3.09	0.769
1376425_at	Tgfb2	MR	MR	MR	8.583	7.644	pp	0.288	0.256	0.013	0.008	0.985	0.774	2.952	3.091	-3.426	-2.572	1.582	0.733	2.669	0.952
1388212_a_at	RT1-S3	MR	MR	MR	9.814	9.093	pp	0.401	0.236	0.005	0.016	0.935	0.784	3.51	2.722	-3.074	-3.036	1.931	1.048	2.46	1.303
1367800_at	Plat	MR	MR	MR	10.179	9.515	pp	0.37	0.351	0.02	0.001	0.985	0.73	2.711	4.212	-3.587	-1.215	1.723	0.355	3.366	1.808
1377961_at	Zfhx3	MR	MR	MR	7.191	6.288	pp	0.493	0.286	0.004	0.019	0.935	0.787	3.656	2.628	-2.988	-3.154	2.149	1.241	2.652	1.17
1378753_at	Ocln	MR	MR	MR	8.665	7.6	pp	0.406	0.428	0.017	0.006	0.985	0.772	2.795	3.23	-3.53	-2.397	1.819	0.314	3.434	0.978
1371018_at	Celsr2	MR	MR	MR	10.441	10.072	pp	0.236	0.184	0.019	0.004	0.985	0.738	2.719	3.365	-3.582	-2.229	1.411	0.548	2.408	1.45
1380577_at	Abcg2	MR	MR	MR	8.869	8.553	pp	0.641	0.494	0.009	0.015	0.985	0.782	3.13	2.766	-3.31	-2.982	2.342	0.803	3.501	0.475
1397766_at	NA	MR	MR	MR	8.846	7.932	pp	0.451	0.52	0.023	0.001	0.985	0.73	2.629	4.001	-3.643	-1.459	1.876	0.628	4.001	2.322
1368426_at	Crot	MR	MR	MR	9.935	8.978	pp	0.218	0.181	0.013	0.012	0.985	0.774	2.95	2.874	-3.427	-2.845	1.407	0.682	2.253	0.939
1381971_at	Sox18	MR	MR	MR	8.329	8.083	pp	0.549	0.383	0.013	0.013	0.985	0.774	2.927	2.819	-3.442	-2.914	2.131	0.637	3.117	0.556
1380726_at	Aspn	MR	MR	MR	4.827	3.54	pp	0.83	0.296	0.023	0.003	0.985	0.73	2.618	3.576	-3.65	-1.968	2.523	1.108	2.983	1.733
1367628_at	Lgals1	MR	MR	MR	8.317	7.851	pp	0.323	0.19	0.001	0.025	0.907	0.787	4.257	2.501	-2.664	-3.313	1.832	1.245	2.169	0.767
1373995_at	Abcg1	MR	MR	MR	8.237	7.057	pp	0.284	0.143	0.015	0.012	0.985	0.774	2.874	2.854	-3.477	-2.87	1.557	0.798	2.079	1.083
1369895_s_at	Podxl	MR	MR	MR	8.288	7.86	pp	0.337	0.27	0.02	0.008	0.985	0.774	2.696	3.06	-3.597	-2.61	1.647	0.51	2.725	0.538
1368368_a_at	Lsr	MR	MR	MR	7.155	6.843	pp	0.367	0.334	0.022	0.008	0.985	0.774	2.663	3.097	-3.62	-2.564	1.707	0.378	3.014	0.834
1371588_at	NA	MR	MR	MR	8.275	7.076	pp	0.239	0.189	0.028	0.002	0.985	0.73	2.513	3.648	-3.723	-1.881	1.379	0.692	2.502	1.816
1371924_at	Olfml3	MR	MR	MR	7.358	6.996	pp	0.393	0.302	0.01	0.021	0.985	0.787	3.081	2.583	-3.341	-3.211	1.845	1.015	2.703	1.472
1387028_a_at	Id1	MR	MR	MR	9.546	9.308	pp	0.328	0.238	0.02	0.011	0.985	0.774	2.702	2.908	-3.593	-2.802	1.628	0.711	2.532	1.378
1375138_at	Timp3	MR	MR	MR	9.855	9.009	pp	0.245	0.204	0.021	0.01	0.985	0.774	2.674	2.953	-3.612	-2.746	1.424	0.576	2.387	1.464
1392990_at	Sox17	MR	MR	MR	8.703	7.483	pp	0.509	0.543	0.024	0.007	0.985	0.774	2.602	3.104	-3.661	-2.555	1.982	0.334	3.805	1.22
1370234_at	Fn1	MR	MR	MR	8.884	7.992	pp	0.381	0.465	0.03	0.001	0.985	0.73	2.482	4.198	-3.744	-1.232	1.698	0.2	3.836	1.579
1368008_at	Prom1	MR	MR	MR	9.527	8.843	pp	0.505	0.455	0.013	0.019	0.985	0.787	2.936	2.647	-3.436	-3.131	2.05	0.577	3.314	0.591
1395596_at	NA	MR	MR	MR	7.411	7.137	pp	0.426	0.182	0.007	0.026	0.956	0.787	3.294	2.481	-3.206	-3.337	1.951	1.219	2.127	0.447
1367568_a_at	Mgp	MR	MR	MR	9.49	9.225	pp	0.352	0.308	0.016	0.017	0.985	0.786	2.827	2.695	-3.509	-3.07	1.708	0.545	2.77	0.957
1387027_a_at	Lgals9	MR	MR	MR	8.343	7.898	pp	0.52	0.414	0.025	0.008	0.985	0.774	2.584	3.047	-3.674	-2.628	1.998	0.288	3.317	1.126
1386662_at	NA	MR	MR	MR	6.563	5.296	pp	0.411	0.117	0.005	0.03	0.935	0.787	3.493	2.408	-3.085	-3.428	1.95	1.113	1.814	0.545
1376082_at	Mecom	MR	MR	MR	7.592	7.081	pp	0.403	0.372	0.015	0.02	0.985	0.787	2.873	2.6	-3.478	-3.189	1.827	0.472	2.987	0.253
1374104_at	Cldn5	MR	MR	MR	11.111	10.532	pp	0.523	0.492	0.025	0.01	0.985	0.774	2.571	2.969	-3.683	-2.725	2	0.556	3.577	1.128
1388583_at	Cxcl12	MR	MR	MR	10.391	9.684	pp	0.566	0.586	0.027	0.008	0.985	0.774	2.528	3.054	-3.712	-2.619	2.066	0.217	3.93	0.731
1373032_at	Mustn1	MR	MR	MR	7.577	6.556	pp	0.302	0.237	0.027	0.009	0.985	0.774	2.527	2.985	-3.713	-2.706	1.533	0.204	2.55	1.003
1371261_at	Ptpn2	MR	MR	MR	6.965	5.488	pp	0.245	0.159	0.017	0.019	0.985	0.787	2.798	2.643	-3.528	-3.135	1.448	0.402	2.074	1.124
1372466_at	NA	MR	MR	MR	9.245	8.282	pp	0.203	0.231	0.025	0.011	0.985	0.774	2.577	2.897	-3.678	-2.816	1.303	0.557	2.497	1.14
1370155_at	Col1a2	MR	MR	MR	7.81	6.785	pp	0.346	0.269	0.013	0.024	0.985	0.787	2.923	2.523	-3.445	-3.286	1.711	0.84	2.538	1.112
1389923_at	LOC100361081	MR	MR	MR	9.646	9.107	pp	0.257	0.149	0.024	0.013	0.985	0.774	2.598	2.825	-3.664	-2.908	1.44	0.649	2.093	1.031
1368025_at	Ddit4	MR	MR	MR	10.717	9.848	pp	0.275	0.254	0.027	0.01	0.985	0.774	2.544	2.965	-3.701	-2.731	1.474	0.323	2.621	0.712
1368728_at	P2ry12	MR	MR	MR	8.786	8.041	pp	0.221	0.182	0.017	0.02	0.985	0.787	2.791	2.599	-3.533	-3.19	1.387	0.792	2.166	0.399
1367771_at	Tsc22d3	MR	MR	MR	11.5	10.509	pp	0.219	0.182	0.029	0.01	0.985	0.774	2.501	2.937	-3.731	-2.766	1.327	0.305	2.275	0.412
1368036_at	Ptprf	MR	MR	MR	9.399	9.004	pp	0.225	0.223	0.036	0.003	0.985	0.73	2.382	3.593	-3.814	-1.947	1.318	0.4	2.645	1.097
1388963_at	Astn1	MR	MR	MR	11.577	10.489	pp	0.14	0.178	0.039	0.003	0.985	0.738	2.333	3.532	-3.848	-2.023	1.103	0.481	2.424	1.444
1387270_at	Hhex	MR	MR	MR	7.087	5.737	pp	0.429	0.32	0.041	0.002	0.985	0.73	2.303	3.694	-3.868	-1.825	1.75	0.297	3.117	1.507
1388784_at	Csf1r	MR	MR	MR	9.687	8.701	pp	0.223	0.218	0.026	0.018	0.985	0.787	2.552	2.67	-3.696	-3.102	1.348	0.861	2.363	1.203
1376224_at	Elfn2	MR	MR	MR	10.699	9.969	pp	0.247	0.146	0.011	0.035	0.985	0.787	3.035	2.329	-3.371	-3.524	1.494	0.772	1.9	1.052
1389470_at	Cfb	MR	MR	MR	6.943	6.784	pp	0.511	0.402	0.042	0.004	0.985	0.738	2.284	3.374	-3.881	-2.218	1.9	0.104	3.376	0.908
1372736_at	Agl	MR	MR	MR	9.292	8.008	pp	0.169	0.204	0.045	0.002	0.985	0.73	2.255	3.673	-3.902	-1.85	1.151	0.564	2.579	1.663
1368170_at	Slc6a1	MR	MR	MR	12.125	11.467	pp	0.167	0.136	0.036	0.012	0.985	0.774	2.371	2.871	-3.821	-2.849	1.173	0.361	2.06	1.139
1379252_at	NA	MR	MR	MR	12.473	12.057	pp	0.227	0.153	0.026	0.023	0.985	0.787	2.566	2.546	-3.686	-3.257	1.362	0.734	2.014	0.681
1379462_at	Ksr1	MR	MR	MR	8.282	7.656	pp	0.399	0.311	0.031	0.018	0.985	0.787	2.455	2.671	-3.763	-3.101	1.729	0.71	2.772	1.132
1368577_at	Gjb6	MR	MR	MR	11.197	10.581	pp	0.232	0.22	0.034	0.015	0.985	0.782	2.402	2.763	-3.8	-2.985	1.339	0.5	2.401	1.007
1375638_at	Sdpr	MR	MR	MR	8.662	7.644	pp	0.381	0.357	0.038	0.011	0.985	0.774	2.347	2.916	-3.838	-2.793	1.664	0.392	3.05	0.616
1373487_at	NA	MR	MR	MR	9.528	9.006	pp	0.319	0.39	0.045	0.006	0.985	0.774	2.254	3.176	-3.903	-2.465	1.508	0.08	3.269	0.968
1383616_at	Il10rb	MR	MR	MR	7.522	7.531	pp	0.46	0.103	0.009	0.044	0.985	0.813	3.129	2.209	-3.31	-3.67	1.997	1.042	1.684	0.811
1393449_at	Jam2	MR	MR	MR	7.833	6.86	pp	0.2	0.17	0.037	0.017	0.985	0.786	2.355	2.703	-3.832	-3.06	1.251	0.397	2.146	1.411
1379298_at	Ifnar1	MR	MR	MR	7.765	7.192	pp	0.324	0.206	0.048	0.006	0.985	0.772	2.218	3.209	-3.927	-2.423	1.512	0.218	2.468	1.745
1392157_at	Plxna2	MR	MR	MR	8.327	8.077	pp	0.223	0.13	0.012	0.043	0.985	0.813	2.965	2.211	-3.417	-3.668	1.423	0.851	1.784	0.412
1369973_at	Xdh	MR	MR	MR	8.074	7.164	pp	0.338	0.291	0.023	0.032	0.985	0.787	2.615	2.367	-3.652	-3.479	1.634	0.48	2.568	0.584
1383769_at	NA	MR	MR	MR	9.07	8.161	pp	0.197	0.228	0.048	0.007	0.985	0.774	2.214	3.116	-3.93	-2.54	1.211	0.473	2.547	1.548
1376362_at	Nptxr	MR	MR	MR	12.005	11.305	pp	0.183	0.232	0.046	0.01	0.985	0.774	2.24	2.963	-3.912	-2.733	1.183	0.487	2.522	0.651
1368533_at	Heph	MR	MR	MR	7.589	6.352	pp	0.25	0.375	0.055	0.001	0.985	0.727	2.14	4.368	-3.982	-1.04	1.323	0.239	3.502	2.266
1382628_at	NA	MR	MR	MR	8.406	8.347	pp	0.225	0.233	0.053	0.005	0.985	0.738	2.16	3.339	-3.967	-2.261	1.267	0.392	2.631	1.137
1369382_at	Mertk	MR	MR	MR	7.218	6.707	pp	0.365	0.156	0.028	0.031	0.985	0.787	2.511	2.393	-3.724	-3.446	1.671	0.538	1.969	0.102
1378694_at	NA	MR	MR	MR	7.974	7.349	pp	0.269	0.203	0.047	0.012	0.985	0.774	2.225	2.88	-3.923	-2.837	1.389	0.323	2.357	1.218
1373245_at	Col4a1	MR	MR	MR	7.871	6.794	pp	0.298	0.161	0.025	0.035	0.985	0.787	2.589	2.318	-3.67	-3.539	1.538	0.836	1.964	0.736
1388209_at	Tsga10	MR	MR	MR	6.803	5.611	pp	0.347	0.134	0.016	0.046	0.985	0.816	2.823	2.181	-3.512	-3.704	1.696	0.588	1.787	0.02
1370071_at	Ada	MR	MR	MR	5.64	5.108	pp	0.442	0.148	0.047	0.015	0.985	0.782	2.233	2.759	-3.917	-2.99	1.756	0.191	2.065	0.792
1367731_at	Gnb1	MR	MR	MR	11.194	10.636	pp	0.269	0.206	0.048	0.014	0.985	0.78	2.215	2.799	-3.929	-2.94	1.385	0.429	2.35	0.71
1394097_at	NA	MR	MR	MR	10.159	9.361	pp	0.152	0.115	0.029	0.034	0.985	0.787	2.506	2.338	-3.728	-3.514	1.168	0.393	1.779	0.359
1373535_at	Enah	MR	MR	MR	8.466	8.045	pp	0.213	0.182	0.039	0.024	0.985	0.787	2.33	2.507	-3.85	-3.305	1.277	0.903	2.137	1.015
1368059_at	Crym	MR	MR	MR	12.484	11.501	pp	0.25	0.277	0.047	0.016	0.985	0.784	2.231	2.736	-3.918	-3.019	1.346	0.219	2.652	0.373
1369407_at	Tnfrsf11b	MR	MR	MR	8.19	7.664	pp	0.593	0.385	0.043	0.021	0.985	0.787	2.271	2.578	-3.891	-3.217	2.039	0.261	3.028	0.534
1384824_at	Pcdh18	MR	MR	MR	7.323	6.492	pp	0.282	0.221	0.062	0.002	0.985	0.73	2.067	3.764	-4.032	-1.74	1.379	0.158	2.678	1.217
1391556_at	Sema5a	MR	MR	MR	6.953	6.35	pp	0.312	0.208	0.032	0.033	0.985	0.787	2.435	2.347	-3.777	-3.503	1.535	0.424	2.197	0.771
1375382_at	Mdc1	MR	MR	MR	7.268	6.906	pp	0.291	0.174	0.055	0.01	0.985	0.774	2.137	2.946	-3.984	-2.755	1.417	0.358	2.244	1.506
1370317_at	Alg10	MR	MR	MR	8.571	7.776	pp	0.258	0.111	0.013	0.053	0.985	0.831	2.93	2.108	-3.44	-3.791	1.504	0.465	1.659	0.552
1397246_at	Ntrk2	MR	MR	MR	11.558	10.804	pp	0.192	0.212	0.054	0.013	0.985	0.774	2.151	2.826	-3.974	-2.905	1.184	0.606	2.384	1.503
1386540_at	NA	MR	MR	MR	8.938	8.113	pp	0.186	0.201	0.037	0.032	0.985	0.787	2.355	2.376	-3.832	-3.468	1.216	0.347	2.175	0.631
1370131_at	Cav1	MR	MR	MR	8.353	7.955	pp	0.316	0.158	0.018	0.054	0.985	0.835	2.762	2.097	-3.553	-3.803	1.612	1.304	1.865	0.708
1391104_at	Atp13a5	MR	MR	MR	6.692	5.728	pp	0.228	0.337	0.072	0	0.985	0.368	1.981	5.84	-4.091	0.413	1.231	0.003	3.536	2.438
1370848_at	Slc2a1	MR	MR	MR	10.959	10.266	pp	0.242	0.253	0.065	0.007	0.985	0.774	2.041	3.119	-4.05	-2.537	1.279	0.045	2.665	0.668
1383240_at	NA	MR	MR	MR	9.788	8.679	pp	0.163	0.186	0.052	0.021	0.985	0.787	2.166	2.576	-3.964	-3.219	1.117	0.347	2.179	0.855
1390412_at	Slc40a1	MR	MR	MR	7.365	6.754	pp	0.229	0.313	0.063	0.01	0.985	0.774	2.061	2.979	-4.036	-2.713	1.253	0.226	2.889	1.238
1377669_at	Rab27a	MR	MR	MR	7.179	6.383	pp	0.33	0.16	0.048	0.025	0.985	0.787	2.211	2.501	-3.932	-3.313	1.522	0.106	2.03	0.641
1367859_at	Tgfb3	MR	MR	MR	7.164	6.412	pp	0.456	0.178	0.021	0.053	0.985	0.832	2.671	2.104	-3.614	-3.794	1.895	0.81	1.963	0.11
1368851_at	Ets1	MR	MR	MR	7.923	6.901	pp	0.252	0.31	0.06	0.014	0.985	0.78	2.085	2.783	-4.02	-2.961	1.313	0.097	2.809	1.049
1383019_at	NA	MR	MR	MR	8.749	7.804	pp	0.458	0.458	0.042	0.033	0.985	0.787	2.286	2.354	-3.88	-3.495	1.801	0.163	3.187	0.172
1370428_x_at	RT1-A2	MR	MR	MR	9.155	8.127	pp	0.25	0.23	0.044	0.033	0.985	0.787	2.261	2.351	-3.898	-3.498	1.352	0.722	2.298	1.159
1379274_at	NA	MR	MR	MR	8.077	7.697	pp	0.573	0.656	0.066	0.012	0.985	0.774	2.036	2.868	-4.054	-2.852	1.928	1.047	4.073	2.064
1369904_at	Gabrb1	MR	MR	MR	11.986	11.552	pp	0.158	0.24	0.075	0.003	0.985	0.73	1.961	3.622	-4.105	-1.912	1.053	0.074	2.735	1.42
1367902_at	Gng11	MR	MR	MR	8.135	7.749	pp	0.289	0.22	0.059	0.022	0.985	0.787	2.094	2.561	-4.014	-3.238	1.402	0.195	2.333	0.953
1388730_at	Cdc42ep4	MR	MR	MR	11.007	10.163	pp	0.175	0.13	0.016	0.065	0.985	0.85	2.824	1.991	-3.511	-3.927	1.283	0.944	1.687	0.945
1384655_at	Kirrel3	MR	MR	MR	9.23	8.626	pp	0.161	0.158	0.057	0.025	0.985	0.787	2.116	2.503	-3.998	-3.311	1.098	0.332	2.021	0.598
1372201_at	Ggnbp2	MR	MR	MR	10.52	9.789	pp	0.143	0.143	0.059	0.024	0.985	0.787	2.098	2.526	-4.011	-3.282	1.054	0.197	1.962	1.177
1368980_at	Plce1	MR	MR	MR	6.08	4.705	pp	0.782	0.214	0.06	0.023	0.985	0.787	2.089	2.545	-4.017	-3.258	2.268	0.489	2.298	0.773
1374192_at	Bsn	MR	MR	MR	12.355	11.678	pp	0.202	0.148	0.065	0.018	0.985	0.787	2.045	2.667	-4.047	-3.105	1.184	0.016	2.036	0.743
1371491_at	Notch1	MR	MR	MR	8.872	7.99	pp	0.209	0.266	0.073	0.011	0.985	0.774	1.974	2.904	-4.096	-2.807	1.183	0.482	2.657	1.717
1388729_at	Rras	MR	MR	MR	8.926	8.698	pp	0.146	0.098	0.038	0.047	0.985	0.816	2.349	2.173	-3.837	-3.713	1.121	0.307	1.658	0.175
