# Supplementary material for: The Regulation of Cytokine Networks in Hippocampal CA1 Differentiates Extinction from Those Required for the Maintenance of Contextual Fear Memory after Recall
Source: PLoS One. 2016 May 25;11(5):e0153102. doi: 10.1371/journal.pone.0153102 (PMC4880201; doi:10.1371/journal.pone.0153102)
Supplement: S6 Table — (XLSX) [file pone.0153102.s008.xlsx]

## Sheet: C200asomso
AFFY	SET	GENE	C1150	C_OPLSDAarea	C_OPLSDAvip	C_MASmedian	C_RMAmedian	C_MASRMAlog2fc	C_MASlog2fc	C_RMAlog2fc	C_MASlimmap	C_RMAlimmap	C_MASfdr	C_RMAfdr	C_MASt	C_RMASt	C_MASb	C_RMAb	C_MASvip	C_MASviplow	C_RMAvip	C_RMAviplow
1367555_at	C200mso	Alb	MR	MR	MR	8.66	7.209	mm	-0.288	-0.443	0.049	0.003	0.729	0.434	-2.137	-3.45	-3.741	-1.666	1.30557	0.392388	3.18303	1.95554
1367654_at	C200mso	Fat1	MR	MR	MR	9.626	7.797	mm	-0.233	-0.243	0.018	0.002	0.725	0.434	-2.642	-3.612	-3.069	-1.401	1.29985	0.422054	2.44755	1.11417
1367688_at	C200mso	Scamp4	MR	MR	MR	8.976	7.462	mm	-0.227	-0.18	0.008	0.002	0.705	0.434	-3.029	-3.543	-2.533	-1.513	1.3589	0.456416	2.15498	1.16814
1367735_at	C200mso	Acadl	MR	MR	MR	9.936	8.419	mm	-0.262	-0.258	0.026	0.008	0.725	0.438	-2.464	-2.958	-3.31	-2.47	1.32784	0.675791	2.34186	1.25972
1367777_at	C200mso	Decr1	MR	MR	MR	10.685	8.993	mm	-0.256	-0.24	0.013	0.018	0.721	0.464	-2.816	-2.591	-2.829	-3.052	1.38467	0.78483	2.15489	1.14983
1367789_at	C200mso	Slc27a1	MR	MR	MR	11.075	9.621	mm	-0.242	-0.207	0.011	0.005	0.71	0.434	-2.899	-3.164	-2.714	-2.135	1.37043	0.866816	2.1821	1.21185
1367810_at	C200mso	Slc6a8	MR	MR	MR	9.393	8.184	mm	-0.19	-0.197	0.033	0.008	0.725	0.438	-2.337	-2.958	-3.48	-2.47	1.13873	0.392168	2.08197	0.84293
1367853_at	C200mso	Slc12a2	MR	MR	MR	11.277	9.482	mm	-0.276	-0.256	0.017	0.01	0.725	0.438	-2.684	-2.893	-3.011	-2.573	1.4041	0.797417	2.31501	1.22021
1367880_at	C200mso	Lamb2	MR	MR	MR	8.093	6.244	mm	-0.421	-0.252	0.006	0.008	0.69	0.438	-3.169	-2.964	-2.338	-2.459	1.80175	0.7822	2.32001	1.14606
1367887_at	C200mso	Lcat	MR	MR	MR	9.383	7.885	mm	-0.581	-0.574	0.018	0.009	0.725	0.438	-2.649	-2.927	-3.059	-2.52	1.97895	1.0683	3.42392	2.25258
1368081_at	C200mso	Abca2	MR	MR	MR	9.905	8.694	mm	-0.3	-0.219	0.025	0.025	0.725	0.48	-2.485	-2.435	-3.281	-3.293	1.4147	0.599747	2.01843	0.71764
1368092_at	C200mso	Fah	MR	MR	MR	9.237	7.421	mm	-0.369	-0.382	0.014	0.001	0.723	0.434	-2.783	-3.815	-2.874	-1.069	1.62135	0.836911	3.05938	1.89153
1368104_at	C200mso	Tspan2	MR	MR	MR	11.161	9.79	mm	-0.414	-0.336	0.005	0.006	0.678	0.434	-3.261	-3.138	-2.212	-2.177	1.80547	0.859788	2.70583	1.24564
1368183_at	C200mso	Plcg1	MR	MR	MR	9.42	8.084	mm	-0.287	-0.13	0.018	0.032	0.725	0.504	-2.651	-2.329	-3.056	-3.454	1.42064	0.492261	1.59557	0.55632
1368247_at	C200aso	Hspa1a	MR	MR	MR	8.899	7.161	pp	0.528	0.493	0.014	0.01	0.723	0.438	2.758	2.867	-2.909	-2.616	1.91691	0.947802	3.1549	1.38269
1368295_at	C200mso	Slco2b1	MR	MR	MR	8.503	6.868	mm	-0.396	-0.358	0.026	0.007	0.725	0.438	-2.454	-3.033	-3.323	-2.347	1.60151	0.35711	2.75443	1.17782
1368378_at	C200mso	Aldh1l1	MR	MR	MR	9.291	7.553	mm	-0.344	-0.243	0.007	0.017	0.69	0.462	-3.134	-2.617	-2.387	-3.012	1.63642	1.01674	2.17643	1.11215
1368409_at	C200mso	Gstt2	MR	MR	MR	6.672	4.842	mm	-0.691	-0.203	0.047	0.001	0.729	0.434	-2.159	-3.762	-3.712	-1.155	1.99801	0.00799	2.30239	1.44004
1368439_at	C200mso	Sox10	MR	MR	MR	8.77	7.825	mm	-0.527	-0.265	0.004	0.022	0.662	0.472	-3.392	-2.507	-2.031	-3.183	2.04703	1.02556	2.2258	0.59988
1368467_at	C200mso	Cyp4f1	MR	MR	MR	8.107	6.222	mm	-0.434	-0.369	0.001	0	0.624	0.434	-3.865	-4.467	-1.386	-0.024	1.93996	1.22031	3.14085	2.32306
1368536_at	C200mso	Enpp2	MR	MR	MR	10.876	9.079	mm	-0.377	-0.294	0.005	0.01	0.685	0.438	-3.228	-2.874	-2.257	-2.604	1.72307	0.794783	2.46473	0.91402
1368554_at	C200mso	Pnlip	MR	MR	MR	8.635	6.823	mm	-0.355	-0.443	0.017	0.007	0.725	0.438	-2.663	-3.03	-3.04	-2.353	1.5675	0.660249	3.05192	1.09936
1368596_at	C200aso	Sik1	MR	MR	MR	7.544	5.457	pp	0.591	0.253	0.012	0.011	0.71	0.439	2.838	2.836	-2.799	-2.665	2.04325	1.15541	2.28545	0.84418
1368599_at	C200aso	Slc9a2	MR	MR	MR	8.226	6.748	pp	0.217	0.306	0.086	0.014	0.755	0.454	1.833	2.725	-4.116	-2.842	1.07515	0.159816	2.45907	1.71287
1368629_at	C200aso	Reg1a	MR	MR	MR	6.127	4.417	pp	0.52	0.137	0.063	0.042	0.73	0.52	2.004	2.193	-3.908	-3.654	1.68599	0.28419	1.57619	0.30722
1368675_at	C200mso	Chn2	MR	MR	MR	8.403	6.902	mm	-0.391	-0.37	0.002	0.002	0.624	0.434	-3.693	-3.552	-1.618	-1.499	1.82636	0.905344	2.94742	1.31573
1368814_at	C200mso	Aldh6a1	MR	MR	MR	9.148	7.785	mm	-0.258	-0.259	0.01	0.003	0.71	0.434	-2.949	-3.405	-2.645	-1.741	1.41405	1.00553	2.46849	1.67235
1368861_a_at	C200mso	Mag	MR	MR	MR	11.16	9.57	mm	-0.373	-0.386	0.022	0.01	0.725	0.438	-2.552	-2.875	-3.191	-2.603	1.58038	0.43238	2.80313	0.95467
1368931_at	C200mso	Sh3gl3	MR	MR	MR	9.503	7.801	mm	-0.2	-0.147	0.022	0.017	0.725	0.461	-2.544	-2.622	-3.202	-3.005	1.2059	0.948139	1.76272	1.07737
1368978_at	C200mso	Scrg1	MR	MR	MR	10.947	9.474	mm	-0.312	-0.215	0.012	0.009	0.712	0.438	-2.832	-2.906	-2.807	-2.554	1.51223	0.778191	2.1469	1.25516
1369006_at	C200aso	Hk2	MR	MR	MR	6.284	4.004	pp	0.484	0.138	0.032	0.012	0.725	0.443	2.356	2.789	-3.454	-2.74	1.7354	0.50075	1.77738	0.824481
1369061_at	C200aso	Gsr	MR	MR	MR	5.746	4.454	pp	0.867	0.208	0.094	0.006	0.756	0.434	1.787	3.151	-4.171	-2.156	2.07038	0.32507	2.18165	1.09702
1369068_at	C200mso	Cul5	MR	MR	MR	6.42	3.911	mm	-0.685	-0.188	0.003	0.011	0.63	0.439	-3.531	-2.813	-1.839	-2.702	2.35046	1.21744	2.00338	1.72469
1369121_at	C200aso	Gdf9	MR	MR	MR	5.962	3.905	pp	0.633	0.184	0.053	0.036	0.73	0.511	2.093	2.272	-3.796	-3.538	1.89031	0.35473	1.81184	0.4648
1369124_at	C200aso	Htr2a	MR	MR	MR	6.275	3.878	pp	0.358	0.246	0.08	0.001	0.747	0.434	1.876	3.81	-4.066	-1.077	1.36914	0.16209	2.50349	1.24126
1369127_a_at	C200aso	Ptgfr	MR	MR	MR	5.702	3.993	pp	0.679	0.2	0.086	0.006	0.755	0.434	1.834	3.1	-4.116	-2.24	1.85418	0.06034	2.13178	1.19449
1369158_at	C200mso	Casr	MR	MR	MR	6.323	4.172	mm	-0.532	-0.191	0.031	0.008	0.725	0.438	-2.37	-2.986	-3.436	-2.424	1.82152	0.37254	2.06192	0.69425
1369223_at	C200aso	Gucy2d	MR	MR	MR	4.877	6.018	pp	0.734	0.167	0.005	0.005	0.673	0.434	3.276	3.192	-2.19	-2.088	2.37854	0.90586	2.01135	1.25778
1369414_at	C200mso	Stxbp3	MR	MR	MR	10.245	8.304	mm	-0.324	-0.277	0.006	0.011	0.69	0.439	-3.19	-2.823	-2.309	-2.687	1.60402	0.911715	2.38141	1.1311
1369543_s_at	C200aso	Dnajc21	MR	MR	MR	6.735	4.576	pp	0.61	0.274	0.085	0.007	0.754	0.438	1.838	3.019	-4.111	-2.37	1.76027	0.26044	2.42823	0.6631
1369609_at	C200mso	Cldn11	MR	MR	MR	10.135	8.348	mm	-0.311	-0.314	0.025	0.007	0.725	0.438	-2.484	-3.039	-3.283	-2.338	1.43717	0.23301	2.59123	0.86573
1369636_at	C200mso	Sord	MR	MR	MR	9.029	7.345	mm	-0.343	-0.18	0.004	0.01	0.655	0.438	-3.429	-2.883	-1.979	-2.59	1.68385	1.07748	1.98635	0.72748
1369728_at	C200mso	LOC680097	MR	MR	MR	6.372	3.623	mm	-0.616	-0.258	0.029	0.004	0.725	0.434	-2.415	-3.277	-3.376	-1.951	1.96949	0.56356	2.42917	1.01537
1369737_at	C200aso	Crem	MR	MR	MR	8.161	6.155	pp	0.668	0.407	0.012	0.029	0.71	0.495	2.855	2.368	-2.775	-3.394	2.17373	1.32636	2.67519	0.78816
1369772_at	C200mso	Slc6a9	MR	MR	MR	8.291	6.609	mm	-0.472	-0.276	0.003	0.017	0.63	0.459	-3.583	-2.635	-1.768	-2.985	1.97519	1.33859	2.31594	0.6381
1369857_a_at	C200aso	Slc14a1	MR	MR	MR	6.58	5.596	pp	0.487	0.161	0.053	0.038	0.73	0.516	2.095	2.237	-3.795	-3.59	1.66267	0.70892	1.70161	0.53947
1369938_at	C200mso	Pank4	MR	MR	MR	8.626	7.52	mm	-0.236	-0.142	0.026	0.024	0.725	0.476	-2.458	-2.463	-3.318	-3.25	1.26846	0.683423	1.6911	0.935808
1369947_at	C200aso	Ctsk	MR	MR	MR	8.121	6.708	pp	0.366	0.34	0.059	0.039	0.73	0.518	2.038	2.231	-3.866	-3.599	1.43253	0.15588	2.3921	0.0051
1369960_at	C200mso	Fxyd1	MR	MR	MR	10.512	9.143	mm	-0.489	-0.378	0.02	0.004	0.725	0.434	-2.582	-3.292	-3.15	-1.926	1.80405	0.934014	2.90803	1.92907
1370019_at	C200mso	Sult1a1	MR	MR	MR	10.344	8.512	mm	-0.367	-0.409	0.041	0.006	0.728	0.434	-2.226	-3.128	-3.625	-2.193	1.48648	0.44587	2.96947	1.17106
1370020_at	C200mso	NA	MR	MR	MR	8.45	7.241	mm	-0.269	-0.209	0.014	0.003	0.723	0.434	-2.761	-3.467	-2.905	-1.639	1.40374	0.73884	2.26645	1.67031
1370228_at	C200mso	Tf	MR	MR	MR	13.018	11.489	mm	-0.319	-0.306	0.027	0.017	0.725	0.459	-2.446	-2.638	-3.334	-2.979	1.4455	0.469961	2.43223	0.91923
1370236_at	C200mso	Ppt1	MR	MR	MR	11.586	9.996	mm	-0.202	-0.136	0.006	0.029	0.69	0.495	-3.149	-2.367	-2.367	-3.395	1.32581	0.911551	1.6336	0.46226
1370279_at	C200aso	Cryaa	MR	MR	MR	6.343	5.117	pp	0.559	0.162	0.028	0.045	0.725	0.529	2.422	2.152	-3.366	-3.712	1.88019	0.75086	1.6751	0.58089
1370331_at	C200mso	Il11ra1	MR	MR	MR	8.876	7.475	mm	-0.44	-0.235	0.002	0.01	0.624	0.438	-3.716	-2.873	-1.588	-2.607	1.93166	1.45686	2.22352	1.64326
1370413_at	C200mso	Nr2c1	MR	MR	MR	7.606	6.017	mm	-0.457	-0.233	0.001	0.004	0.624	0.434	-4.063	-3.277	-1.124	-1.95	2.0128	1.43184	2.32345	1.19708
1370513_at	C200aso	Tpm1	MR	MR	MR	10.004	7.747	pp	0.301	0.264	0.018	0.02	0.725	0.467	2.642	2.556	-3.068	-3.107	1.45125	0.753351	2.23934	0.70706
1370542_a_at	C200aso	Elf1	MR	MR	MR	7.004	5.176	pp	0.485	0.182	0.015	0.077	0.723	0.574	2.723	1.876	-2.957	-4.096	1.83081	0.77199	1.65652	0.10266
1370663_at	C200aso	Wee1	MR	MR	MR	8.02	6.8	pp	0.666	0.144	0.003	0.026	0.63	0.485	3.486	2.419	-1.902	-3.317	2.30987	1.50333	1.68735	0.59874
1370787_at	C200aso	Bcl2l11	MR	MR	MR	6.438	5.051	pp	0.375	0.188	0.048	0.002	0.729	0.434	2.142	3.66	-3.734	-1.322	1.47876	0.38484	2.21572	1.27769
1370802_at	C200mso	Itgb5	MR	MR	MR	6.937	4.81	mm	-0.441	-0.29	0.016	0.008	0.723	0.438	-2.708	-2.961	-2.978	-2.464	1.74746	0.66364	2.47293	1.23558
1370932_at	C200mso	Lrp4	MR	MR	MR	9.79	8.137	mm	-0.253	-0.221	0.027	0.008	0.725	0.438	-2.452	-3.008	-3.327	-2.388	1.30438	0.556615	2.20187	1.14601
1370941_at	C200mso	Pdgfra	MR	MR	MR	10.372	9.205	mm	-0.284	-0.185	0.007	0.02	0.699	0.47	-3.082	-2.546	-2.46	-3.123	1.4974	0.870827	1.90665	0.987394
1370958_at	C200aso	Kcnc3	MR	MR	MR	4.483	5.188	pp	0.772	0.165	0.047	0.011	0.729	0.439	2.153	2.822	-3.719	-2.688	2.1076	0.53165	1.90393	0.71709
1371021_at	C200mso	Arsb	MR	MR	MR	9.804	8.485	mm	-0.234	-0.21	0.019	0.003	0.725	0.434	-2.627	-3.428	-3.088	-1.703	1.29854	0.606882	2.25936	1.24314
1371024_at	C200mso	Cux1	MR	MR	MR	8.451	6.611	mm	-0.417	-0.32	0.029	0.02	0.725	0.467	-2.415	-2.558	-3.376	-3.104	1.6308	0.647648	2.45383	0.83551
1371073_at	C200aso	B4galt1	MR	MR	MR	6.237	4.871	pp	0.557	0.233	0.018	0.053	0.725	0.542	2.644	2.07	-3.065	-3.829	1.93782	0.38628	1.93599	0.26581
1371106_at	C200aso	Itgb7	MR	MR	MR	6.532	5.008	pp	0.883	0.315	0.026	0.005	0.725	0.434	2.46	3.188	-3.315	-2.095	2.36827	1.01694	2.64038	1.337
1371131_a_at	C200mso	Txnip	MR	MR	MR	9.53	8.002	mm	-0.287	-0.356	0.025	0.005	0.725	0.434	-2.475	-3.199	-3.295	-2.078	1.38432	0.31632	2.79681	1.20703
1371213_at	C200aso	RT1-A3	MR	MR	MR	6.245	3.866	pp	0.642	0.225	0.037	0.012	0.728	0.448	2.285	2.777	-3.548	-2.76	1.96852	0.90501	2.14957	0.97101
1371336_at	C200aso	Hn1	MR	MR	MR	11.758	9.791	pp	0.258	0.156	0.033	0.045	0.725	0.529	2.336	2.153	-3.481	-3.711	1.28915	0.575684	1.64674	0.63689
1371374_at	C200mso	Maf1	MR	MR	MR	10.006	8.598	mm	-0.244	-0.139	0.002	0.019	0.628	0.464	-3.668	-2.586	-1.652	-3.061	1.49796	1.06918	1.71965	1.00241
1371444_at	C200mso	Lass2	MR	MR	MR	9.628	8.153	mm	-0.251	-0.198	0.029	0.023	0.725	0.476	-2.409	-2.477	-3.385	-3.23	1.28988	0.542274	1.94344	0.57905
1371633_at	C200mso	Ctnnbl1	MR	MR	MR	10.179	8.415	mm	-0.163	-0.159	0.03	0.006	0.725	0.434	-2.397	-3.113	-3.401	-2.218	1.0921	0.653355	1.95756	1.08805
1371639_at	C200aso	Vps29	MR	MR	MR	12.212	10.664	pp	0.18	0.232	0.081	0.023	0.747	0.472	1.868	2.489	-4.075	-3.21	1.00101	0.4007	2.08805	0.81164
1371704_at	C200mso	Ddx23	MR	MR	MR	10.413	9.175	mm	-0.214	-0.122	0.004	0.03	0.672	0.495	-3.333	-2.361	-2.112	-3.404	1.38206	1.17354	1.57396	0.831976
1371732_at	C200mso	Dpt	MR	MR	MR	7.597	4.89	mm	-0.65	-0.662	0.044	0.007	0.728	0.437	-2.195	-3.075	-3.666	-2.28	1.95089	0.43307	3.73439	1.77068
1371813_at	C200mso	Hirip3	MR	MR	MR	8.717	6.844	mm	-0.219	-0.153	0.034	0.002	0.726	0.434	-2.327	-3.62	-3.493	-1.387	1.20178	0.384903	2.05963	1.0337
1371931_at	C200mso	Gtf2i	MR	MR	MR	10.843	8.999	mm	-0.14	-0.121	0.024	0.008	0.725	0.438	-2.512	-2.959	-3.245	-2.469	1.08242	0.736936	1.76737	1.13869
1371942_at	C200mso	Gstt3	MR	MR	MR	11.07	9.172	mm	-0.284	-0.259	0.022	0.006	0.725	0.437	-2.545	-3.079	-3.201	-2.273	1.39281	0.406529	2.38369	1.17809
1371996_at	C200aso	NA	MR	MR	MR	9.843	7.917	pp	0.218	0.115	0.015	0.064	0.723	0.558	2.753	1.975	-2.916	-3.963	1.28755	0.510662	1.40098	0.468205
1372001_at	C200mso	Fam96b	MR	MR	MR	10.619	8.845	mm	-0.229	-0.132	0.016	0.014	0.723	0.454	-2.706	-2.704	-2.98	-2.875	1.30409	0.627475	1.72583	0.964157
1372082_at	C200mso	Necap2	MR	MR	MR	9.986	8.622	mm	-0.248	-0.212	0.01	0.024	0.71	0.476	-2.955	-2.471	-2.636	-3.237	1.39391	0.841199	1.99936	0.97335
1372117_at	C200mso	Mtmr10	MR	MR	MR	9.279	7.623	mm	-0.274	-0.302	0.02	0.005	0.725	0.434	-2.582	-3.209	-3.151	-2.061	1.37804	0.636691	2.59375	1.46679
1372162_at	C200mso	Acss1	MR	MR	MR	9.688	7.981	mm	-0.379	-0.389	0.037	0.005	0.728	0.434	-2.288	-3.192	-3.544	-2.089	1.52605	0.45496	2.91883	2.01774
1372201_at	C200aso	Ggnbp2	MR	MR	MR	10.132	8.222	pp	0.22	0.163	0.043	0.055	0.728	0.544	2.206	2.054	-3.651	-3.852	1.17575	0.417055	1.64357	0.34639
1372301_at	C200mso	Aebp1	MR	MR	MR	7.851	6.438	mm	-0.545	-0.417	0.016	0.012	0.723	0.441	-2.707	-2.802	-2.979	-2.72	1.93335	0.57504	2.88202	1.31588
1372328_at	C200mso	Klc4	MR	MR	MR	8.815	6.93	mm	-0.404	-0.215	0.019	0.021	0.725	0.472	-2.622	-2.521	-3.096	-3.162	1.65707	0.867289	2.02888	1.16455
1372356_at	C200mso	Usp54	MR	MR	MR	10.135	8.84	mm	-0.342	-0.308	0.018	0.017	0.725	0.46	-2.645	-2.628	-3.064	-2.994	1.5377	0.779876	2.43591	1.20166
1372397_at	C200aso	Tiprl	MR	MR	MR	9.398	7.277	pp	0.329	0.153	0.031	0.041	0.725	0.52	2.38	2.203	-3.422	-3.639	1.45049	0.738734	1.65285	0.44715
1372520_at	C200aso	Mcl1	MR	MR	MR	10.775	8.808	pp	0.524	0.352	0.016	0.033	0.725	0.508	2.696	2.31	-2.995	-3.481	1.89383	0.932081	2.46781	1.19662
1372567_at	C200mso	R3hcc1	MR	MR	MR	9.271	7.609	mm	-0.288	-0.215	0.019	0.001	0.725	0.434	-2.629	-3.761	-3.087	-1.157	1.41967	0.640257	2.35778	1.83
1372593_at	C200mso	Zfp110	MR	MR	MR	9.408	7.593	mm	-0.215	-0.222	0.05	0.001	0.729	0.434	-2.128	-3.849	-3.752	-1.014	1.14642	0.163038	2.40309	1.67788
1372614_at	C200mso	RGD1311849	MR	MR	MR	10.164	8.424	mm	-0.205	-0.104	0.015	0.013	0.723	0.448	-2.726	-2.749	-2.954	-2.803	1.25356	0.459343	1.65725	0.981403
1372643_at	C200mso	Epb4.1l2	MR	MR	MR	10.468	8.793	mm	-0.269	-0.243	0.007	0.009	0.699	0.438	-3.084	-2.905	-2.457	-2.556	1.46273	0.955221	2.2651	1.00972
1372651_at	C200mso	NA	MR	MR	MR	8.741	7.486	mm	-0.298	-0.169	0.004	0.021	0.655	0.472	-3.437	-2.531	-1.969	-3.146	1.58461	0.982929	1.8337	0.54197
1372658_at	C200mso	Synm	MR	MR	MR	9.738	8.22	mm	-0.227	-0.236	0.035	0.008	0.728	0.438	-2.304	-2.967	-3.523	-2.455	1.21334	0.582201	2.25317	1.37025
1372735_at	C200mso	Eif3k	MR	MR	MR	10.661	9.048	mm	-0.171	-0.139	0.041	0.011	0.728	0.439	-2.227	-2.828	-3.624	-2.679	1.07024	0.394919	1.7905	1.07539
1372789_at	C200mso	Zfp637	MR	MR	MR	11.045	9.423	mm	-0.222	-0.118	0.021	0.031	0.725	0.499	-2.561	-2.347	-3.178	-3.426	1.25716	0.328991	1.54915	0.20719
1373017_at	C200mso	Suclg2	MR	MR	MR	10.539	8.77	mm	-0.21	-0.199	0.026	0.023	0.725	0.472	-2.455	-2.489	-3.323	-3.211	1.20965	0.694919	1.94918	0.979555
1373292_at	C200aso	RGD1311624	MR	MR	MR	8.606	7.374	pp	0.235	0.135	0.013	0.01	0.723	0.438	2.807	2.869	-2.842	-2.613	1.33716	0.490661	1.79008	1.14077
1373350_at	C200aso	Psip1	MR	MR	MR	8.75	5.943	pp	0.524	0.345	0.021	0.035	0.725	0.511	2.566	2.284	-3.172	-3.519	1.862	0.65629	2.43509	0.09013
1373702_at	C200mso	L3mbtl2	MR	MR	MR	8.925	7.623	mm	-0.178	-0.183	0.042	0.006	0.728	0.434	-2.214	-3.103	-3.642	-2.233	1.08244	0.487263	2.06108	1.54604
1373708_at	C200mso	Tut1	MR	MR	MR	7.792	6.594	mm	-0.324	-0.257	0.02	0.013	0.725	0.448	-2.592	-2.751	-3.136	-2.801	1.48861	0.714364	2.27658	0.95457
1373797_at	C200mso	Hyal3	MR	MR	MR	8.824	7.383	mm	-0.297	-0.262	0.028	0.01	0.725	0.438	-2.433	-2.878	-3.352	-2.598	1.395	0.17725	2.33591	1.19266
1373860_at	C200mso	Sox4	MR	MR	MR	8.744	7.042	mm	-0.278	-0.192	0.008	0.021	0.705	0.472	-3.03	-2.52	-2.532	-3.163	1.47289	0.77035	1.92888	0.79047
1373861_at	C200aso	Ndfip2	MR	MR	MR	12.398	10.661	pp	0.167	0.193	0.03	0.013	0.725	0.448	2.385	2.767	-3.416	-2.776	1.09919	0.472893	2.01075	0.70068
1373915_at	C200mso	NA	MR	MR	MR	9.131	7.668	mm	-0.254	-0.211	0.015	0.006	0.723	0.437	-2.738	-3.076	-2.937	-2.277	1.3653	0.595392	2.17807	1.32382
1374000_at	C200mso	Helz	MR	MR	MR	8.287	6.943	mm	-0.366	-0.202	0.005	0.003	0.672	0.434	-3.319	-3.364	-2.131	-1.808	1.71461	0.918085	2.20888	1.02018
1374069_at	C200aso	Rab11a	MR	MR	MR	10.072	8.209	pp	0.358	0.174	0.002	0.067	0.63	0.559	3.639	1.953	-1.692	-3.993	1.74794	1.18694	1.65236	0.44723
1374092_at	C200aso	Wwtr1	MR	MR	MR	7.122	5.566	pp	0.511	0.135	0.001	0.005	0.624	0.434	3.899	3.208	-1.34	-2.063	2.09766	1.09789	1.88697	0.50206
1374164_at	C200mso	Nfasc	MR	MR	MR	10.389	8.886	mm	-0.284	-0.236	0.002	0.001	0.63	0.434	-3.636	-4.123	-1.695	-0.571	1.58158	0.950844	2.52124	1.26391
1374200_at	C200mso	Slc29a3	MR	MR	MR	7.581	6.515	mm	-0.511	-0.373	0.001	0.001	0.624	0.434	-4.017	-3.751	-1.184	-1.173	2.11449	1.4205	3.00884	1.40654
1374417_at	C200mso	NA	MR	MR	MR	11.723	10.128	mm	-0.238	-0.205	0.011	0.025	0.71	0.48	-2.879	-2.435	-2.741	-3.293	1.35677	0.733889	1.95761	0.71112
1374454_at	C200aso	Pcmtd2	MR	MR	MR	10.356	8.723	pp	0.347	0.279	0.018	0.035	0.725	0.511	2.635	2.276	-3.077	-3.532	1.54635	0.591841	2.19589	0.10629
1374501_at	C200aso	NA	MR	MR	MR	10.049	8.454	pp	0.209	0.15	0.011	0.032	0.71	0.505	2.889	2.323	-2.728	-3.462	1.29454	0.688399	1.68244	0.749502
1374545_at	C200aso	Mex3c	MR	MR	MR	10.666	8.745	pp	0.234	0.196	0.026	0.081	0.725	0.575	2.457	1.851	-3.32	-4.129	1.2641	0.544479	1.70189	0.17503
1374591_at	C200mso	Ptprd	MR	MR	MR	11.219	9.711	mm	-0.305	-0.207	0.008	0.015	0.705	0.454	-3.029	-2.703	-2.534	-2.877	1.53416	0.794771	2.05151	0.86247
1374602_at	C200aso	Tspyl1	MR	MR	MR	12.022	10.179	pp	0.159	0.152	0.046	0.017	0.729	0.459	2.169	2.634	-3.7	-2.985	1.03115	0.469144	1.78791	0.65972
1374704_at	C200mso	Kdelc2	MR	MR	MR	7.489	5.776	mm	-0.26	-0.304	0.026	0.01	0.725	0.438	-2.455	-2.86	-3.322	-2.627	1.32075	0.649659	2.49555	0.99611
1374711_at	C200mso	Cpsf3	MR	MR	MR	9.732	8.363	mm	-0.176	-0.134	0.011	0.014	0.71	0.454	-2.877	-2.715	-2.745	-2.858	1.22175	0.702464	1.73629	0.71497
1374739_at	C200aso	Cdca4	MR	MR	MR	7.869	6.429	pp	0.346	0.16	0.006	0.005	0.69	0.434	3.193	3.212	-2.306	-2.056	1.65085	1.05825	1.9884	1.17218
1374829_at	C200aso	Srf	MR	MR	MR	6.88	5.833	pp	0.501	0.138	0.047	0.036	0.729	0.511	2.161	2.268	-3.71	-3.543	1.70638	0.08783	1.60772	0.42701
1375269_at	C200mso	NA	MR	MR	MR	9.101	7.434	mm	-0.39	-0.212	0.009	0.024	0.708	0.476	-3.009	-2.473	-2.561	-3.236	1.70978	0.54128	1.99947	0.48755
1375273_at	C200aso	Trim47	MR	MR	MR	7.001	5.944	pp	0.383	0.165	0.036	0.01	0.728	0.438	2.299	2.862	-3.531	-2.624	1.53619	0.06916	1.91284	0.86993
1375349_at	C200mso	NA	MR	MR	MR	11.314	9.453	mm	-0.259	-0.144	0.018	0.015	0.725	0.456	-2.657	-2.681	-3.048	-2.912	1.36035	0.700032	1.76712	1.25393
1375362_at	C200aso	Sppl2a	MR	MR	MR	9.953	8.049	pp	0.231	0.18	0.043	0.062	0.728	0.555	2.207	1.993	-3.651	-3.937	1.20098	0.386986	1.69354	0.46193
1375413_at	C200mso	Sirt2	MR	MR	MR	11.943	10.316	mm	-0.287	-0.246	0.006	0.003	0.69	0.434	-3.154	-3.445	-2.36	-1.675	1.51587	0.792096	2.42225	1.1958
1375494_a_at	C200aso	Nlgn3	MR	MR	MR	6.622	5.754	pp	0.471	0.248	0.046	0.01	0.729	0.438	2.17	2.9	-3.699	-2.563	1.65938	0.21555	2.28324	1.156
1375606_at	C200aso	NA	MR	MR	MR	5.428	3.687	pp	0.544	0.233	0.022	0.007	0.725	0.438	2.551	3.031	-3.192	-2.351	1.89129	0.899164	2.25882	1.2023
1375664_at	C200mso	Tnrc6a	MR	MR	MR	7.866	5.701	mm	-0.205	-0.313	0.049	0	0.729	0.434	-2.141	-4.271	-3.735	-0.334	1.12709	0.10054	2.87718	2.08441
1375785_at	C200mso	Fktn	MR	MR	MR	10.654	9.062	mm	-0.201	-0.162	0.014	0.004	0.723	0.434	-2.76	-3.288	-2.906	-1.931	1.25068	0.906736	2.01417	1.24259
1375901_at	C200aso	Ddx21	MR	MR	MR	9.645	7.754	pp	0.381	0.262	0.009	0.069	0.709	0.563	3.002	1.934	-2.57	-4.018	1.68962	0.805356	1.98826	0.37948
1375909_at	C200mso	Gstm4	MR	MR	MR	9.748	8.156	mm	-0.233	-0.136	0.021	0.027	0.725	0.49	-2.566	-2.401	-3.172	-3.344	1.28496	0.322633	1.64585	0.50724
1375947_at	C200mso	NA	MR	MR	MR	9.622	8.026	mm	-0.217	-0.197	0.023	0	0.725	0.434	-2.53	-4.857	-3.221	0.576	1.23991	0.704871	2.47027	1.60741
1375984_at	C200mso	Zfhx4	MR	MR	MR	6.805	5.177	mm	-0.338	-0.281	0.015	0.003	0.723	0.434	-2.729	-3.399	-2.949	-1.75	1.54725	0.38717	2.55961	1.43186
1376135_at	C200mso	Dars2	MR	MR	MR	8.141	6.749	mm	-0.295	-0.25	0.036	0.003	0.728	0.434	-2.301	-3.46	-3.528	-1.65	1.36001	0.895689	2.44084	1.01016
1376218_a_at	C200aso	LOC100364800	MR	MR	MR	8.295	6.018	pp	0.6	0.35	0.003	0.018	0.63	0.462	3.597	2.599	-1.748	-3.04	2.2159	1.1362	2.57769	0.56817
1376393_at	C200aso	NA	MR	MR	MR	6.186	3.819	pp	0.475	0.127	0.052	0.045	0.73	0.528	2.108	2.156	-3.778	-3.707	1.64655	0.41719	1.52324	0.694408
1376445_at	C200aso	Il17b	MR	MR	MR	6.397	4.678	pp	0.357	0.156	0.054	0.009	0.73	0.438	2.087	2.91	-3.805	-2.547	1.42935	0.553728	1.88753	0.82867
1376451_at	C200aso	Krit1	MR	MR	MR	9.314	7.091	pp	0.273	0.169	0.02	0.049	0.725	0.536	2.6	2.115	-3.126	-3.765	1.37924	0.56626	1.68991	0.2987
1376619_at	C200mso	Ptprd	MR	MR	MR	10.427	8.671	mm	-0.298	-0.3	0.006	0.005	0.69	0.434	-3.181	-3.169	-2.322	-2.127	1.54527	0.601971	2.57489	1.21064
1376676_a_at	C200aso	Mphosph8	MR	MR	MR	10.89	9.281	pp	0.284	0.127	0.003	0.012	0.63	0.439	3.496	2.811	-1.887	-2.706	1.5615	1.01617	1.7422	1.03704
1376770_at	C200mso	Efhd1	MR	MR	MR	8.654	6.967	mm	-0.312	-0.254	0.025	0.013	0.725	0.448	-2.477	-2.756	-3.293	-2.793	1.43833	0.2797	2.26678	1.01567
1376800_at	C200mso	NA	MR	MR	MR	10.18	8.499	mm	-0.251	-0.249	0.024	0.017	0.725	0.459	-2.505	-2.637	-3.255	-2.981	1.31126	0.455711	2.20738	0.64955
1376860_at	C200mso	Slc22a23	MR	MR	MR	9.516	7.897	mm	-0.331	-0.223	0.013	0.006	0.717	0.437	-2.82	-3.081	-2.823	-2.27	1.55151	0.84399	2.22781	1.19761
1377076_at	C200mso	Siae	MR	MR	MR	8.767	7.268	mm	-0.369	-0.173	0.022	0.022	0.725	0.472	-2.557	-2.505	-3.185	-3.186	1.57177	0.50199	1.84249	0.41088
1377134_at	C200aso	Kdm5b	MR	MR	MR	3.819	4.757	pp	0.571	0.166	0.064	0.03	0.73	0.499	1.998	2.351	-3.917	-3.42	1.76273	0.33418	1.76074	0.29495
1377156_at	C200mso	Tcf7l2	MR	MR	MR	9.151	7.556	mm	-0.245	-0.27	0.023	0.024	0.725	0.476	-2.514	-2.458	-3.243	-3.259	1.29953	0.610454	2.22949	1.03632
1377190_at	C200aso	NA	MR	MR	MR	10.808	8.846	pp	0.309	0.268	0.005	0.01	0.685	0.438	3.239	2.873	-2.242	-2.607	1.57888	0.71639	2.35945	1.06554
1377265_at	C200aso	Hccs	MR	MR	MR	6.913	5.265	pp	0.52	0.195	0.022	0.039	0.725	0.518	2.546	2.227	-3.2	-3.604	1.84878	0.895081	1.84147	0.48187
1377385_at	C200mso	Arhgap27	MR	MR	MR	7.076	4.905	mm	-0.314	-0.19	0.029	0.011	0.725	0.438	-2.399	-2.845	-3.398	-2.651	1.42377	0.978115	2.01748	1.4158
1377403_at	C200mso	NA	MR	MR	MR	7.911	6.689	mm	-0.694	-0.318	0.029	0.006	0.725	0.434	-2.408	-3.113	-3.386	-2.218	2.08662	0.71475	2.63026	1.40527
1377490_at	C200aso	Tbx1	MR	MR	MR	4.165	5.417	pp	0.255	0.2	0.057	0.001	0.73	0.434	2.055	3.811	-3.845	-1.075	1.21407	0.03502	2.29948	1.3462
1377590_at	C200aso	Rffl	MR	MR	MR	6.229	3.837	pp	0.543	0.13	0.023	0.039	0.725	0.518	2.52	2.226	-3.235	-3.606	1.88149	0.87118	1.55837	0.52692
1377618_at	C200mso	Klf7	MR	MR	MR	8.273	7.097	mm	-0.391	-0.152	0.005	0.039	0.685	0.518	-3.231	-2.229	-2.253	-3.601	1.75237	0.825226	1.65898	0.11512
1377631_at	C200mso	Col9a3	MR	MR	MR	8.664	6.971	mm	-0.302	-0.325	0.038	0.007	0.728	0.438	-2.274	-3.059	-3.563	-2.306	1.36981	0.21915	2.6398	0.84157
1377657_at	C200mso	Ibtk	MR	MR	MR	8.272	7.043	mm	-0.179	-0.223	0.028	0.001	0.725	0.434	-2.431	-4.073	-3.355	-0.651	1.1344	0.186454	2.45496	1.59104
1377820_a_at	C200aso	Ate1	MR	MR	MR	10.163	8.038	pp	0.223	0.169	0.015	0.071	0.723	0.565	2.726	1.918	-2.953	-4.039	1.29323	0.648004	1.61845	0.38028
1377821_at	C200mso	NA	MR	MR	MR	8.735	6.755	mm	-0.274	-0.358	0.011	0.001	0.71	0.434	-2.872	-3.822	-2.751	-1.057	1.43555	0.56481	2.96795	1.69408
1377829_at	C200aso	Cep57	MR	MR	MR	9.047	7.159	pp	0.202	0.206	0.012	0.009	0.71	0.438	2.849	2.942	-2.783	-2.495	1.27051	0.84247	2.11722	0.46657
1377869_at	C200aso	Ccrn4l	MR	MR	MR	10.503	9.142	pp	0.253	0.315	0.071	0.024	0.737	0.476	1.938	2.467	-3.99	-3.244	1.1814	0.392618	2.40055	1.70361
1377900_at	C200mso	Abhd14b	MR	MR	MR	8.954	7.118	mm	-0.407	-0.26	0.01	0.003	0.71	0.434	-2.918	-3.395	-2.688	-1.757	1.72587	0.4156	2.46825	1.78253
1378032_at	C200aso	Nfkbiz	MR	MR	MR	8.421	6.908	pp	0.812	0.587	0.021	0.065	0.725	0.559	2.563	1.966	-3.176	-3.975	2.30545	0.97341	2.97304	0.65447
1378131_at	C200mso	NA	MR	MR	MR	8.033	6.222	mm	-0.259	-0.233	0.018	0.001	0.725	0.434	-2.656	-4.057	-3.05	-0.676	1.36101	0.910814	2.49499	1.73821
1378159_at	C200mso	NA	MR	MR	MR	7.132	5.251	mm	-0.582	-0.485	0.002	0	0.624	0.434	-3.825	-4.641	-1.44	0.247	2.22114	1.03577	3.60795	1.87168
1378334_a_at	C200mso	NA	MR	MR	MR	7.431	5.214	mm	-0.318	-0.295	0.003	0.009	0.63	0.438	-3.558	-2.927	-1.802	-2.519	1.64891	0.947749	2.48148	1.82233
1378359_at	C200aso	Nkrf	MR	MR	MR	8.868	7.56	pp	0.197	0.103	0.028	0.058	0.725	0.549	2.43	2.026	-3.356	-3.891	1.17278	0.313865	1.37132	0.563706
1378452_at	C200aso	Prss36	MR	MR	MR	5.779	4.119	pp	0.479	0.118	0.039	0.051	0.728	0.54	2.26	2.094	-3.582	-3.796	1.69953	0.28543	1.45815	0.20635
1378711_x_at	C200aso	NA	MR	MR	MR	6.073	5.147	pp	0.822	0.202	0.009	0.002	0.71	0.434	2.985	3.517	-2.594	-1.557	2.44255	1.19839	2.24541	0.59891
1378829_at	C200aso	LOC691729	MR	MR	MR	2.042	4.126	pp	0.5	0.164	0.032	0.008	0.725	0.438	2.363	2.983	-3.445	-2.429	1.76438	0.29041	1.94532	1.09905
1378864_at	C200mso	Lrrc23	MR	MR	MR	8.978	7.421	mm	-0.466	-0.294	0.002	0.012	0.624	0.439	-3.715	-2.805	-1.588	-2.716	1.98279	1.0296	2.43937	1.39165
1378925_at	C200aso	Crem	MR	MR	MR	10.44	8.812	pp	0.273	0.326	0.04	0.013	0.728	0.448	2.247	2.754	-3.599	-2.796	1.30122	0.746998	2.54653	1.37662
1379264_at	C200mso	Znrf2	MR	MR	MR	10.354	9.039	mm	-0.302	-0.163	0.008	0.038	0.699	0.516	-3.06	-2.238	-2.491	-3.587	1.53359	0.906547	1.70744	0.49036
1379272_at	C200aso	NA	MR	MR	MR	10.204	8.026	pp	0.216	0.175	0.049	0.018	0.729	0.462	2.135	2.614	-3.743	-3.017	1.15033	0.633027	1.8855	0.6713
1379300_at	C200mso	NA	MR	MR	MR	10.5	8.977	mm	-0.282	-0.185	0.006	0.043	0.69	0.524	-3.151	-2.178	-2.365	-3.676	1.50365	1.03892	1.78415	0.916626
1379317_a_at	C200mso	Pdcd11	MR	MR	MR	8.78	7.221	mm	-0.256	-0.13	0.028	0.018	0.725	0.462	-2.427	-2.602	-3.359	-3.036	1.30548	0.16025	1.6845	0.57529
1379389_at	C200mso	NA	MR	MR	MR	10.373	8.866	mm	-0.354	-0.19	0	0.007	0.597	0.438	-4.386	-3.045	-0.708	-2.329	1.83197	1.10036	2.07357	1.46423
1379399_at	C200mso	Cc2d1a	MR	MR	MR	8.132	6.487	mm	-0.445	-0.201	0.002	0.016	0.624	0.457	-3.689	-2.671	-1.623	-2.927	1.93712	1.3907	2.01462	0.89491
1379483_at	C200aso	Bhlhe40	MR	MR	MR	11.226	9.915	pp	0.3	0.214	0.014	0.05	0.723	0.539	2.755	2.1	-2.913	-3.788	1.47101	0.875568	1.87338	1.30324
1379541_at	C200aso	NA	MR	MR	MR	10.066	8.569	pp	0.256	0.175	0.011	0.023	0.71	0.474	2.87	2.48	-2.754	-3.224	1.39466	0.653574	1.84388	0.63822
1379614_at	C200mso	NA	MR	MR	MR	8.587	6.988	mm	-0.387	-0.294	0.002	0.004	0.63	0.434	-3.651	-3.259	-1.675	-1.98	1.81221	0.882677	2.57521	1.2008
1379677_at	C200mso	Tnfsf13	MR	MR	MR	10.244	8.531	mm	-0.272	-0.283	0.021	0.005	0.725	0.434	-2.567	-3.175	-3.17	-2.117	1.37108	0.448913	2.50804	1.46125
1379703_at	C200aso	Dennd3	MR	MR	MR	8.592	6.987	pp	0.28	0.252	0.027	0.023	0.725	0.472	2.451	2.494	-3.327	-3.202	1.3647	0.762739	2.17109	0.91214
1379850_at	C200aso	Psmc6	MR	MR	MR	10.623	8.951	pp	0.336	0.253	0.003	0.008	0.63	0.438	3.601	2.968	-1.744	-2.453	1.6948	0.974372	2.3265	0.56435
1380037_at	C200aso	NA	MR	MR	MR	6.478	4.819	pp	0.617	0.158	0.011	0.024	0.71	0.476	2.898	2.468	-2.715	-3.243	2.10276	0.46083	1.76556	0.860063
1380191_s_at	C200aso	Txnl1	MR	MR	MR	12.362	10.437	pp	0.168	0.131	0.027	0.033	0.725	0.51	2.44	2.302	-3.343	-3.493	1.11374	0.636601	1.59141	0.709305
1380203_at	C200mso	Znf512b	MR	MR	MR	8.658	7.322	mm	-0.225	-0.202	0.022	0.004	0.725	0.434	-2.541	-3.325	-3.206	-1.871	1.2606	0.544025	2.20066	1.13106
1380402_at	C200aso	NA	MR	MR	MR	9.612	7.147	pp	0.52	0.214	0.024	0.066	0.725	0.559	2.498	1.956	-3.264	-3.988	1.83644	0.69266	1.81698	0.11999
1380499_at	C200aso	NA	MR	MR	MR	9.148	7.217	pp	0.348	0.117	0.004	0.043	0.655	0.522	3.417	2.18	-1.996	-3.672	1.69149	1.13251	1.48635	0.523656
1380561_at	C200mso	NA	MR	MR	MR	7.958	6.548	mm	-0.221	-0.225	0.033	0.008	0.725	0.438	-2.346	-2.966	-3.468	-2.457	1.20868	0.214099	2.20637	0.98391
1380648_at	C200aso	NA	MR	MR	MR	6.909	4.644	pp	0.554	0.158	0	0.031	0.136	0.499	5.825	2.343	0.936	-3.433	2.3763	1.56662	1.7237	0.27405
1380731_at	C200mso	Mgat5b	MR	MR	MR	8.025	6.644	mm	-0.398	-0.182	0.011	0.033	0.71	0.507	-2.886	-2.315	-2.733	-3.474	1.7015	0.983385	1.81737	0.823461
1380857_at	C200aso	Pde12	MR	MR	MR	6.746	4.435	pp	0.453	0.148	0.023	0.045	0.725	0.529	2.533	2.154	-3.217	-3.71	1.72657	0.5641	1.61158	0.623523
1380890_at	C200mso	Cspp1	MR	MR	MR	8.009	6.05	mm	-0.278	-0.265	0.005	0.034	0.673	0.51	-3.28	-2.301	-2.185	-3.495	1.51598	0.716261	2.15084	0.45392
1380901_at	C200aso	Syt16	MR	MR	MR	9.614	7.875	pp	0.235	0.262	0.032	0.007	0.725	0.437	2.363	3.066	-3.445	-2.295	1.24485	0.19323	2.38999	0.47102
1381030_at	C200mso	Slu7	MR	MR	MR	7.787	5.893	mm	-0.426	-0.294	0.028	0	0.725	0.434	-2.423	-5.155	-3.365	1.021	1.64949	0.668212	2.93332	1.89877
1381449_s_at	C200mso	Tgfa	MR	MR	MR	8.154	6.347	mm	-0.332	-0.194	0.014	0.038	0.723	0.516	-2.774	-2.24	-2.887	-3.585	1.54291	0.44297	1.84516	0.75535
1381513_at	C200aso	NA	MR	MR	MR	6.46	4.398	pp	0.57	0.154	0.03	0.015	0.725	0.456	2.395	2.674	-3.403	-2.922	1.89057	0.53202	1.80899	0.65293
1381788_at	C200aso	NA	MR	MR	MR	3.893	5.346	pp	0.864	0.202	0.093	0.006	0.756	0.434	1.792	3.112	-4.165	-2.219	2.06924	0.16142	2.14496	0.82759
1381897_at	C200aso	Chst8	MR	MR	MR	9.603	8.094	pp	0.357	0.201	0.021	0.062	0.725	0.555	2.573	1.994	-3.163	-3.936	1.55202	0.39652	1.78197	0.16285
1381925_x_at	C200aso	Arid1b	MR	MR	MR	11.625	9.524	pp	0.311	0.264	0.035	0.032	0.727	0.506	2.311	2.319	-3.514	-3.468	1.39603	0.35211	2.15461	0.17243
1382114_at	C200aso	Tlk1	MR	MR	MR	10.614	8.515	pp	0.214	0.225	0.004	0.003	0.672	0.434	3.36	3.425	-2.074	-1.708	1.3858	0.858639	2.32394	0.92092
1382189_at	C200mso	Sdc2	MR	MR	MR	10.299	8.808	mm	-0.148	-0.176	0.042	0.007	0.728	0.438	-2.217	-3.05	-3.637	-2.321	1.02087	0.420082	2.01596	1.22948
1382190_at	C200aso	Mrgprf	MR	MR	MR	3.161	4.41	pp	0.63	0.169	0.003	0.015	0.63	0.456	3.482	2.685	-1.907	-2.905	2.24805	0.94983	1.88198	0.52544
1382194_at	C200mso	F8	MR	MR	MR	7.787	6.395	mm	-0.41	-0.245	0.019	0.015	0.725	0.454	-2.621	-2.701	-3.097	-2.88	1.66794	0.2594	2.21143	0.28289
1382255_at	C200aso	NA	MR	MR	MR	10.498	8.946	pp	0.311	0.14	0.053	0.032	0.73	0.505	2.095	2.322	-3.795	-3.464	1.34162	0.00623	1.63736	0.744733
1382268_at	C200aso	Akap13	MR	MR	MR	8.525	7.222	pp	0.315	0.251	0.046	0.037	0.729	0.514	2.173	2.253	-3.694	-3.566	1.37056	0.22491	2.0788	0.71741
1382294_at	C200aso	NA	MR	MR	MR	9.433	7.438	pp	0.358	0.184	0.022	0.083	0.725	0.578	2.536	1.838	-3.213	-4.147	1.54509	0.53134	1.64678	0.05725
1382370_at	C200aso	Ccnf	MR	MR	MR	7.223	5.845	pp	0.605	0.189	0.001	0.041	0.61	0.52	4.336	2.195	-0.771	-3.651	2.33529	1.27731	1.80492	0.01837
1382722_at	C200aso	Scarf1	MR	MR	MR	7.245	6.253	pp	0.267	0.239	0.06	0	0.73	0.434	2.03	4.587	-3.876	0.162	1.23394	0.420136	2.61393	1.67795
1382741_at	C200aso	Ube3a	MR	MR	MR	11.167	9.14	pp	0.168	0.188	0.053	0.05	0.73	0.537	2.094	2.104	-3.795	-3.781	1.03058	0.403284	1.76752	0.18013
1382745_at	C200aso	NA	MR	MR	MR	7.66	6.747	pp	0.257	0.228	0.054	0.002	0.73	0.434	2.089	3.511	-3.801	-1.567	1.2281	0.21923	2.3589	1.45587
1382779_at	C200aso	Hace1	MR	MR	MR	10.639	8.634	pp	0.258	0.249	0.025	0.012	0.725	0.442	2.486	2.794	-3.281	-2.732	1.32308	0.800267	2.25893	0.88296
1382858_at	C200mso	Gpr180	MR	MR	MR	7.931	5.769	mm	-0.391	-0.207	0	0.006	0.594	0.436	-4.427	-3.092	-0.655	-2.252	1.9171	1.69268	2.16386	1.08887
1382891_at	C200aso	Usp27x	MR	MR	MR	9.302	6.913	pp	0.172	0.181	0.037	0.035	0.728	0.511	2.277	2.284	-3.559	-3.52	1.08478	0.308845	1.80396	0.53707
1382913_at	C200aso	Cttnbp2	MR	MR	MR	10.741	8.589	pp	0.396	0.279	0.039	0.029	0.728	0.495	2.25	2.373	-3.594	-3.387	1.54739	0.38771	2.2335	0.59655
1383269_at	C200aso	Rnf2	MR	MR	MR	10.019	8.413	pp	0.223	0.24	0.06	0.042	0.73	0.52	2.034	2.193	-3.872	-3.654	1.14013	0.369648	2.01372	0.61057
1383296_a_at	C200aso	Xpo4	MR	MR	MR	7.82	6.236	pp	0.31	0.169	0.059	0.011	0.73	0.439	2.038	2.814	-3.866	-2.7	1.32478	0.30514	1.91648	0.61329
1383300_at	C200mso	Klhl24	MR	MR	MR	9.18	7.298	mm	-0.273	-0.285	0.019	0.001	0.725	0.434	-2.626	-4.147	-3.09	-0.531	1.38619	0.909137	2.73679	1.52395
1383410_at	C200aso	Srp54a	MR	MR	MR	9.559	7.964	pp	0.265	0.157	0.015	0.029	0.723	0.495	2.735	2.372	-2.94	-3.388	1.3896	0.569166	1.72784	0.70467
1383551_at	C200mso	Bpgm	MR	MR	MR	9.259	8.517	mm	-0.265	-0.117	0.012	0.02	0.71	0.467	-2.864	-2.556	-2.763	-3.108	1.41399	0.568326	1.61969	0.877418
1383585_s_at	C200aso	NA	MR	MR	MR	11.343	9.316	pp	0.318	0.332	0.008	0.004	0.708	0.434	3.015	3.27	-2.553	-1.962	1.56042	1.11817	2.72941	1.55322
1383666_at	C200aso	NA	MR	MR	MR	5.751	4.662	pp	0.399	0.155	0.045	0.009	0.728	0.438	2.185	2.94	-3.679	-2.499	1.53656	0.12214	1.89143	1.11514
1383855_at	C200mso	Degs2	MR	MR	MR	6.998	5.352	mm	-0.504	-0.264	0.006	0.009	0.69	0.438	-3.175	-2.947	-2.331	-2.487	1.96414	0.78992	2.36643	1.26777
1383862_at	C200aso	NA	MR	MR	MR	6.679	4.608	pp	0.463	0.217	0.012	0.015	0.71	0.456	2.851	2.68	-2.781	-2.913	1.81937	0.57813	2.08695	0.52292
1383906_at	C200aso	Neurl3	MR	MR	MR	6.934	5.528	pp	0.819	0.4	0.013	0.006	0.723	0.434	2.792	3.136	-2.862	-2.181	2.38582	1.35222	2.93843	1.391
1383948_at	C200mso	LOC304558	MR	MR	MR	7.005	4.895	mm	-0.384	-0.143	0.033	0.011	0.725	0.438	-2.337	-2.854	-3.48	-2.637	1.54763	0.16192	1.8169	0.6349
1384147_at	C200aso	Eif1a	MR	MR	MR	7.904	5.759	pp	0.259	0.233	0.04	0.037	0.728	0.514	2.238	2.257	-3.61	-3.56	1.26828	0.5753	2.01094	0.50396
1384188_at	C200mso	NA	MR	MR	MR	8.902	7.383	mm	-0.249	-0.221	0.024	0.024	0.725	0.476	-2.512	-2.47	-3.245	-3.24	1.30833	0.587549	2.03592	1.03492
1384197_at	C200aso	Dlgap1	MR	MR	MR	10.893	8.949	pp	0.278	0.226	0.03	0.039	0.725	0.518	2.382	2.225	-3.421	-3.606	1.34387	0.564224	1.96999	0.14516
1384238_at	C200mso	NA	MR	MR	MR	10.522	9.083	mm	-0.288	-0.323	0.015	0.006	0.723	0.434	-2.741	-3.13	-2.932	-2.191	1.44301	0.44032	2.65317	1.19907
1384295_at	C200aso	Hspa14	MR	MR	MR	9.376	7.358	pp	0.255	0.206	0.034	0.011	0.726	0.438	2.323	2.846	-3.498	-2.649	1.27942	0.45521	2.08936	0.7735
1384323_at	C200aso	Psmc6	MR	MR	MR	10.978	9.049	pp	0.173	0.167	0.021	0.023	0.725	0.473	2.562	2.483	-3.178	-3.219	1.15037	0.662611	1.8103	0.74829
1384498_at	C200mso	NA	MR	MR	MR	7.766	6.804	mm	-0.38	-0.202	0.012	0.002	0.712	0.434	-2.83	-3.523	-2.809	-1.546	1.65453	0.32087	2.24521	1.61605
1384756_at	C200mso	Slc43a2	MR	MR	MR	8.081	6.521	mm	-0.274	-0.235	0.002	0.001	0.624	0.434	-3.678	-4.012	-1.639	-0.749	1.56652	1.04497	2.49667	1.56595
1384867_at	C200aso	Yipf7	MR	MR	MR	6.419	4.572	pp	0.693	0.206	0.004	0.017	0.672	0.461	3.352	2.625	-2.085	-2.999	2.32874	1.0801	2.02162	0.97392
1385140_at	C200aso	Trim9	MR	MR	MR	6.721	5.123	pp	0.383	0.225	0.021	0.028	0.725	0.494	2.578	2.387	-3.156	-3.365	1.60441	0.47574	2.02441	0.30378
1385168_at	C200aso	RGD1306520	MR	MR	MR	8.202	5.67	pp	0.42	0.233	0.02	0.031	0.725	0.499	2.59	2.345	-3.14	-3.429	1.67847	0.54405	2.04363	0.28606
1385344_at	C200aso	NA	MR	MR	MR	7.796	5.671	pp	0.329	0.151	0.03	0.036	0.725	0.511	2.385	2.272	-3.416	-3.538	1.45062	0.40505	1.66551	0.18078
1385432_at	C200mso	LOC683713	MR	MR	MR	7.584	5.733	mm	-0.38	-0.315	0.014	0.019	0.723	0.464	-2.76	-2.578	-2.906	-3.073	1.64015	0.836248	2.44308	1.332
1385475_a_at	C200aso	Stra6	MR	MR	MR	7.517	6.028	pp	0.509	0.561	0.05	0.055	0.729	0.544	2.123	2.051	-3.759	-3.857	1.7078	0.96386	2.95781	1.68681
1385517_at	C200mso	Gtf2i	MR	MR	MR	8.817	7.595	mm	-0.345	-0.108	0.001	0.017	0.624	0.459	-4.068	-2.637	-1.117	-2.981	1.77464	1.12863	1.62121	0.925978
1385534_at	C200aso	Ngfrap1	MR	MR	MR	9.678	7.684	pp	0.452	0.4	0.001	0	0.61	0.404	4.282	5.537	-0.84	1.568	2.02989	1.54203	3.42257	2.36972
1385615_at	C200aso	Ube4a	MR	MR	MR	7.118	5.329	pp	0.266	0.156	0.044	0.013	0.728	0.448	2.193	2.759	-3.668	-2.789	1.27409	0.08451	1.84354	0.624
1385717_at	C200aso	Gdap1	MR	MR	MR	10.883	8.935	pp	0.397	0.184	0.01	0.03	0.71	0.495	2.941	2.36	-2.656	-3.406	1.71053	0.918483	1.8417	0.56186
1386439_at	C200aso	Tomm34	MR	MR	MR	8.32	5.688	pp	0.634	0.129	0.001	0.042	0.624	0.52	4.08	2.193	-1.101	-3.654	2.35411	1.40688	1.54213	0.29936
1386732_at	C200mso	Bbs1	MR	MR	MR	6.705	5.443	mm	-0.455	-0.224	0.025	0.013	0.725	0.448	-2.482	-2.746	-3.286	-2.809	1.71779	0.60697	2.1386	0.40191
1386773_at	C200mso	Btd	MR	MR	MR	7.636	5.484	mm	-0.572	-0.262	0.005	0.01	0.684	0.438	-3.242	-2.865	-2.237	-2.619	2.10088	0.83877	2.3306	1.27249
1386805_at	C200mso	LOC304558	MR	MR	MR	6.006	3.656	mm	-0.644	-0.233	0.035	0.006	0.726	0.434	-2.315	-3.115	-3.509	-2.215	1.98204	0.70909	2.28254	1.09099
1386927_at	C200mso	Cpt2	MR	MR	MR	7.546	6.6	mm	-0.545	-0.24	0.003	0.002	0.63	0.434	-3.583	-3.559	-1.768	-1.487	2.11405	1.56654	2.42408	1.73022
1386941_at	C200mso	Plec	MR	MR	MR	10.102	8.226	mm	-0.224	-0.21	0.016	0.001	0.725	0.434	-2.695	-3.838	-2.995	-1.031	1.29071	0.453338	2.3508	1.57
1386944_a_at	C200aso	G6pc	MR	MR	MR	7.412	4.778	pp	0.288	0.16	0.057	0.003	0.73	0.434	2.058	3.397	-3.841	-1.754	1.2856	0.320783	2.03478	0.88358
1386979_at	C200mso	Serinc5	MR	MR	MR	9.944	8.175	mm	-0.273	-0.297	0.027	0.005	0.725	0.434	-2.449	-3.23	-3.331	-2.027	1.34843	0.21726	2.57753	0.96423
1386982_at	C200aso	Mgat2	MR	MR	MR	9.781	7.758	pp	0.258	0.169	0.008	0.018	0.708	0.462	3.018	2.598	-2.548	-3.042	1.42712	1.00815	1.85345	1.04013
1387028_a_at	C200mso	Id1	MR	MR	MR	9.676	8.137	mm	-0.331	-0.216	0.002	0.005	0.624	0.434	-3.705	-3.158	-1.602	-2.145	1.69801	0.949936	2.21887	1.11037
1387046_at	C200mso	Ift172	MR	MR	MR	8.962	7.315	mm	-0.249	-0.154	0.003	0.017	0.63	0.459	-3.501	-2.634	-1.88	-2.985	1.48507	1.22675	1.79952	0.79811
1387101_at	C200aso	Acsl4	MR	MR	MR	11.098	9.326	pp	0.201	0.201	0.032	0.021	0.725	0.472	2.353	2.535	-3.459	-3.14	1.16644	0.550272	1.97432	0.65564
1387171_at	C200aso	Gria2	MR	MR	MR	12.214	10.281	pp	0.18	0.174	0.059	0.029	0.73	0.495	2.041	2.378	-3.863	-3.38	1.04456	0.51048	1.80649	1.31089
1387178_a_at	C200mso	Cbs	MR	MR	MR	9.744	8.361	mm	-0.42	-0.198	0.023	0.025	0.725	0.476	-2.527	-2.453	-3.225	-3.266	1.66472	0.62666	1.93318	1.21665
1387197_at	C200mso	Omd	MR	MR	MR	7.696	5.467	mm	-0.395	-0.528	0.04	0.002	0.728	0.434	-2.24	-3.594	-3.607	-1.431	1.54317	0.701631	3.51161	2.144
1387210_at	C200aso	Dlg4	MR	MR	MR	9.109	7.666	pp	0.229	0.147	0.06	0.031	0.73	0.501	2.032	2.336	-3.873	-3.443	1.15323	0.03768	1.66974	0.31313
1387232_at	C200mso	Bmp4	MR	MR	MR	7.913	6.266	mm	-0.453	-0.328	0.009	0.012	0.71	0.439	-2.983	-2.809	-2.598	-2.708	1.8283	0.55475	2.57299	0.43998
1387261_at	C200aso	Ppp3cb	MR	MR	MR	11.453	9.821	pp	0.194	0.197	0.048	0.009	0.729	0.438	2.149	2.939	-3.725	-2.5	1.10424	0.520112	2.07711	1.31128
1387271_at	C200mso	Phyh	MR	MR	MR	10.148	8.726	mm	-0.24	-0.193	0.014	0.003	0.723	0.434	-2.772	-3.418	-2.89	-1.719	1.34054	0.693743	2.1834	1.76551
1387294_at	C200aso	Sh3bp5	MR	MR	MR	10.346	8.627	pp	0.235	0.177	0.046	0.052	0.729	0.541	2.166	2.079	-3.703	-3.817	1.19967	0.514632	1.71081	0.3247
1387306_a_at	C200aso	Egr2	MR	MR	MR	8.879	7.318	pp	0.44	0.486	0.044	0.023	0.728	0.472	2.189	2.485	-3.673	-3.217	1.61171	0.21832	2.97267	0.61795
1387363_at	C200mso	Folh1	MR	MR	MR	8.375	6.592	mm	-0.386	-0.204	0.011	0.04	0.71	0.52	-2.887	-2.213	-2.731	-3.625	1.67714	0.46211	1.87448	0.80089
1387376_at	C200mso	Aox1	MR	MR	MR	7.296	5.736	mm	-0.273	-0.36	0.004	0	0.672	0.434	-3.338	-4.463	-2.105	-0.03	1.51401	0.933497	3.10401	1.80165
1387427_at	C200mso	Rad50	MR	MR	MR	6.846	5.805	mm	-0.709	-0.211	0.02	0.003	0.725	0.434	-2.599	-3.396	-3.127	-1.755	2.16661	0.2829	2.25455	0.9925
1387442_at	C200aso	Egr4	MR	MR	MR	9.808	8.363	pp	0.604	0.31	0.007	0.059	0.698	0.551	3.103	2.015	-2.431	-3.906	2.12725	1.01988	2.19599	0.38285
1387530_a_at	C200aso	Fosb /// Fosl2	MR	MR	MR	7.076	5.671	pp	0.547	0.308	0.039	0.028	0.728	0.494	2.253	2.386	-3.591	-3.367	1.80968	0.72666	2.34376	0.78475
1387604_at	C200aso	Dffb	MR	MR	MR	5.775	4.052	pp	0.564	0.179	0.033	0.022	0.725	0.472	2.334	2.509	-3.483	-3.179	1.86328	0.12973	1.87057	0.47667
1387605_at	C200aso	Casp12	MR	MR	MR	6.366	4.263	pp	0.58	0.216	0.01	0.023	0.71	0.472	2.94	2.486	-2.657	-3.215	2.0495	1.00312	2.02285	0.30941
1387733_at	C200aso	Drd3	MR	MR	MR	5.217	3.384	pp	0.654	0.171	0.023	0.011	0.725	0.439	2.527	2.814	-3.225	-2.701	2.06257	0.52492	1.92805	0.61723
1387735_at	C200aso	Mmp8	MR	MR	MR	6.245	4.23	pp	0.941	0.37	0.046	0.014	0.729	0.454	2.169	2.719	-3.7	-2.852	2.33141	0.82162	2.69298	1.11951
1387755_s_at	C200mso	Tgoln1	MR	MR	MR	7.26	5.777	mm	-0.441	-0.188	0.007	0.02	0.69	0.467	-3.136	-2.557	-2.386	-3.105	1.83648	0.64462	1.9226	1.0525
1387771_a_at	C200mso	Mapk3	MR	MR	MR	10.433	9.052	mm	-0.212	-0.115	0.023	0.009	0.725	0.438	-2.528	-2.926	-3.224	-2.522	1.22765	0.439806	1.74056	0.69326
1387789_at	C200aso	Erg	MR	MR	MR	7.796	6.004	pp	0.445	0.231	0.012	0.034	0.71	0.51	2.858	2.298	-2.771	-3.5	1.78839	0.49565	2.01591	0.06716
1387810_at	C200mso	Keap1	MR	MR	MR	7.909	6.465	mm	-0.336	-0.276	0.019	0.03	0.725	0.495	-2.624	-2.364	-3.093	-3.401	1.51977	0.625524	2.21756	0.63074
1387811_at	C200mso	Agt	MR	MR	MR	11.03	9.481	mm	-0.278	-0.203	0.018	0.027	0.725	0.489	-2.634	-2.409	-3.079	-3.333	1.39811	0.938203	1.93936	1.23483
1387867_at	C200mso	Aldh9a1	MR	MR	MR	9.529	8.44	mm	-0.268	-0.232	0.027	0.008	0.725	0.438	-2.45	-3.005	-3.329	-2.394	1.33832	0.565835	2.24798	1.27898
1387871_at	C200aso	NA	MR	MR	MR	9.03	7.135	pp	0.291	0.171	0.001	0.015	0.61	0.454	4.244	2.695	-0.889	-2.889	1.67469	1.14136	1.89207	0.73825
1387885_at	C200mso	Fcgrt	MR	MR	MR	8.81	7.455	mm	-0.264	-0.195	0.011	0.016	0.71	0.459	-2.873	-2.649	-2.75	-2.962	1.41334	0.784896	1.98173	1.36003
1388174_at	C200aso	Wnt2b	MR	MR	MR	7.188	4.736	pp	0.343	0.259	0.056	0.002	0.73	0.434	2.069	3.683	-3.827	-1.285	1.39865	0.04011	2.53097	1.60895
1388221_at	C200aso	Slc24a3	MR	MR	MR	6.817	5.134	pp	0.509	0.269	0.002	0.067	0.624	0.559	3.706	1.952	-1.6	-3.993	2.06523	1.32185	2.02422	0.03493
1388236_x_at	C200aso	RT1-CE12	MR	MR	MR	8.31	7.768	pp	0.275	0.221	0.049	0.003	0.729	0.434	2.133	3.459	-3.745	-1.651	1.27843	0.18052	2.31685	1.74022
1388243_at	C200aso	Gpr176	MR	MR	MR	9.222	7.278	pp	0.242	0.254	0.01	0.001	0.71	0.434	2.916	4.012	-2.69	-0.749	1.37221	0.735208	2.57619	1.91609
1388355_at	C200aso	Rbm17	MR	MR	MR	10.768	8.958	pp	0.301	0.176	0.013	0.034	0.716	0.511	2.826	2.288	-2.816	-3.514	1.48723	0.723442	1.78435	0.31355
1388379_at	C200mso	Ptpn11	MR	MR	MR	12.346	10.568	mm	-0.23	-0.175	0.017	0.006	0.725	0.434	-2.678	-3.103	-3.019	-2.234	1.30006	0.784115	2.02307	1.29374
1388418_at	C200aso	Bcl9	MR	MR	MR	8.658	7.258	pp	0.276	0.198	0.039	0.009	0.728	0.438	2.256	2.921	-3.587	-2.53	1.3109	0.27059	2.07703	0.71535
1388422_at	C200mso	Lims2	MR	MR	MR	6.795	5.952	mm	-0.542	-0.287	0.003	0.017	0.63	0.459	-3.48	-2.643	-1.909	-2.972	2.09099	0.84827	2.36043	0.43352
1388425_at	C200mso	Oaf	MR	MR	MR	10.63	9.123	mm	-0.292	-0.184	0.005	0.028	0.672	0.493	-3.302	-2.395	-2.155	-3.354	1.55158	1.07131	1.85559	0.43668
1388550_at	C200aso	Rad23b	MR	MR	MR	12.17	10.486	pp	0.126	0.12	0.034	0.018	0.726	0.462	2.33	2.601	-3.489	-3.038	1.01829	0.645406	1.64531	1.0564
1388578_at	C200mso	LOC289378	MR	MR	MR	9.108	7.709	mm	-0.172	-0.118	0.024	0.022	0.725	0.472	-2.495	-2.501	-3.269	-3.192	1.13404	0.389045	1.60602	0.46363
1388660_at	C200aso	Mcts1	MR	MR	MR	11.555	9.628	pp	0.147	0.164	0.027	0.004	0.725	0.434	2.451	3.324	-3.327	-1.872	1.07675	0.735922	2.03444	1.65593
1388665_at	C200mso	RGD1308134	MR	MR	MR	8.918	7.878	mm	-0.329	-0.136	0.018	0.012	0.725	0.442	-2.641	-2.793	-3.07	-2.735	1.50909	0.684048	1.76999	0.52654
1388689_at	C200aso	Acyp2	MR	MR	MR	10.716	8.828	pp	0.424	0.396	0.06	0.02	0.73	0.47	2.026	2.543	-3.881	-3.127	1.53394	0.02542	2.71262	0.42927
1388722_at	C200aso	Dnajb1	MR	MR	MR	11.206	9.794	pp	0.161	0.178	0.028	0.009	0.725	0.438	2.434	2.915	-3.351	-2.539	1.09703	0.560058	1.98562	1.35284
1388766_at	C200aso	Mtx2	MR	MR	MR	10.6	8.599	pp	0.179	0.139	0.033	0.029	0.725	0.495	2.344	2.368	-3.47	-3.395	1.11376	0.637629	1.64713	0.712349
1388854_at	C200aso	LOC679934	MR	MR	MR	11.526	9.971	pp	0.151	0.08	0.023	0.07	0.725	0.563	2.517	1.925	-3.238	-4.03	1.09872	0.646535	1.26015	0.766733
1388866_at	C200mso	Sspn	MR	MR	MR	9.269	7.544	mm	-0.262	-0.376	0.021	0.001	0.725	0.434	-2.563	-3.948	-3.177	-0.853	1.34883	0.580318	3.06354	2.23724
1388870_at	C200mso	Msi2	MR	MR	MR	11.601	10.107	mm	-0.234	-0.21	0.041	0.007	0.728	0.438	-2.226	-3.017	-3.626	-2.375	1.21131	0.651195	2.15734	1.67572
1388906_at	C200mso	RGD1564174	MR	MR	MR	11.524	10.358	mm	-0.232	-0.223	0.033	0.009	0.725	0.438	-2.334	-2.933	-3.484	-2.509	1.2305	0.478391	2.18835	1.13285
1388929_at	C200aso	NA	MR	MR	MR	11.939	10.37	pp	0.176	0.099	0.041	0.049	0.728	0.536	2.231	2.113	-3.619	-3.768	1.08199	0.191226	1.39243	0.26839
1388992_at	C200mso	Ep400	MR	MR	MR	8.955	7.631	mm	-0.28	-0.101	0.006	0.045	0.69	0.529	-3.168	-2.153	-2.341	-3.711	1.50269	0.830224	1.41663	0.2303
1389002_at	C200mso	Tln1	MR	MR	MR	8.632	7.674	mm	-0.203	-0.182	0.031	0.022	0.725	0.472	-2.378	-2.513	-3.425	-3.174	1.1766	0.237674	1.8843	0.71077
1389044_at	C200mso	Gbf1	MR	MR	MR	9.258	7.302	mm	-0.22	-0.152	0.028	0.008	0.725	0.438	-2.431	-2.965	-3.354	-2.458	1.22626	0.24928	1.88641	0.5248
1389112_at	C200mso	Nkd1	MR	MR	MR	7.324	6.677	mm	-0.517	-0.173	0.017	0.033	0.725	0.509	-2.674	-2.309	-3.025	-3.483	1.87729	0.3578	1.77632	0.42831
1389164_at	C200aso	Herc3	MR	MR	MR	10.85	9.085	pp	0.397	0.101	0.008	0.067	0.699	0.56	3.066	1.95	-2.482	-3.996	1.73471	0.86779	1.33507	0.391594
1389202_at	C200aso	Rpe	MR	MR	MR	10.006	8.058	pp	0.41	0.278	0.006	0.035	0.69	0.511	3.205	2.279	-2.289	-3.527	1.78684	0.82062	2.19284	0.63053
1389229_at	C200aso	Acpl2	MR	MR	MR	9.003	6.872	pp	0.297	0.251	0.012	0.008	0.71	0.438	2.837	2.996	-2.8	-2.408	1.48117	0.819971	2.32511	1.26932
1389285_at	C200aso	NA	MR	MR	MR	9.99	8.589	pp	0.281	0.213	0.034	0.005	0.726	0.434	2.326	3.202	-3.495	-2.073	1.33709	0.41269	2.21586	1.0548
1389431_at	C200mso	NA	MR	MR	MR	7.979	5.94	mm	-0.276	-0.281	0.017	0.003	0.725	0.434	-2.662	-3.447	-3.041	-1.671	1.39964	0.830909	2.56963	1.67827
1389496_at	C200mso	Akap7	MR	MR	MR	9.721	7.946	mm	-0.317	-0.204	0.002	0.008	0.624	0.438	-3.679	-2.96	-1.637	-2.466	1.66359	0.886195	2.11452	0.75201
1389620_at	C200mso	Suv420h2	MR	MR	MR	7.477	6.516	mm	-0.419	-0.231	0.029	0.013	0.725	0.448	-2.406	-2.744	-3.388	-2.812	1.63244	0.51231	2.16555	0.88784
1390021_at	C200mso	Hist1h2bh	MR	MR	MR	9.613	8.176	mm	-0.325	-0.251	0.013	0.029	0.721	0.495	-2.814	-2.364	-2.831	-3.4	1.53684	0.878213	2.12201	0.98918
1390056_at	C200aso	Nck2	MR	MR	MR	6.409	4.747	pp	0.639	0.204	0.059	0.015	0.73	0.456	2.039	2.678	-3.865	-2.917	1.87897	0.08076	2.03227	0.4064
1390110_at	C200mso	Uckl1 /// Znf512b	MR	MR	MR	9.025	7.212	mm	-0.195	-0.155	0.011	0.01	0.71	0.438	-2.867	-2.867	-2.758	-2.617	1.25911	0.472298	1.87017	1.0771
1390161_at	C200mso	Cyyr1	MR	MR	MR	8.767	7.224	mm	-0.453	-0.304	0.021	0.026	0.725	0.482	-2.577	-2.43	-3.158	-3.301	1.73862	0.28504	2.34757	0.35564
1390282_at	C200aso	Cyp2s1	MR	MR	MR	6.254	4.325	pp	0.47	0.239	0.018	0.005	0.725	0.434	2.643	3.243	-3.067	-2.006	1.78459	0.57677	2.33989	0.94729
1390419_a_at	C200aso	Tusc3	MR	MR	MR	12.833	11.089	pp	0.188	0.187	0.058	0.012	0.73	0.448	2.049	2.781	-3.853	-2.753	1.06473	0.318299	1.98661	0.74429
1390525_a_at	C200aso	Stra6	MR	MR	MR	7.299	4.717	pp	0.893	0.665	0.007	0.029	0.691	0.495	3.131	2.368	-2.392	-3.394	2.58238	1.63969	3.40621	1.9824
1390594_at	C200aso	A2bp1	MR	MR	MR	5.931	4.014	pp	0.569	0.141	0.007	0.041	0.699	0.52	3.097	2.206	-2.439	-3.634	2.06444	0.67513	1.60097	0.30342
1390689_at	C200aso	Rps6kc1	MR	MR	MR	6.955	5.028	pp	0.451	0.116	0.011	0.07	0.71	0.563	2.874	1.928	-2.748	-4.026	1.80243	0.93053	1.39048	0.35364
1390763_at	C200aso	NA	MR	MR	MR	10.431	9.054	pp	0.226	0.217	0.036	0.046	0.728	0.531	2.298	2.141	-3.532	-3.728	1.20979	0.283333	1.90111	0.41996
1390783_at	C200mso	Abca8a	MR	MR	MR	10.348	8.638	mm	-0.28	-0.255	0.008	0.005	0.701	0.434	-3.049	-3.152	-2.506	-2.154	1.48279	0.639894	2.38503	0.97344
1390979_at	C200mso	LOC499124	MR	MR	MR	7.746	6.132	mm	-0.33	-0.192	0.007	0.009	0.699	0.438	-3.08	-2.947	-2.463	-2.487	1.59839	1.03625	2.05866	0.8643
1391017_at	C200mso	Farp1	MR	MR	MR	7.831	5.759	mm	-0.482	-0.34	0	0.004	0.594	0.434	-4.427	-3.301	-0.655	-1.911	2.10739	1.64418	2.76549	1.80319
1391347_at	C200aso	Rab8b	MR	MR	MR	10.981	9.654	pp	0.394	0.215	0.029	0.067	0.725	0.56	2.4	1.949	-3.397	-3.998	1.58294	0.585702	1.81931	0.37392
1391448_at	C200aso	Crim1	MR	MR	MR	9.727	7.717	pp	0.876	0.942	0.021	0.015	0.725	0.455	2.575	2.691	-3.16	-2.895	2.39783	1.197	4.24638	1.74412
1391456_at	C200mso	Jam3	MR	MR	MR	9.181	7.592	mm	-0.401	-0.277	0.024	0.016	0.725	0.458	-2.501	-2.663	-3.26	-2.94	1.62253	0.42269	2.32777	1.019
1391475_at	C200aso	Hnrpll	MR	MR	MR	10.433	8.575	pp	0.25	0.213	0.009	0.012	0.708	0.448	3.014	2.777	-2.555	-2.76	1.40875	0.962771	2.10108	1.15904
1391656_at	C200mso	Cpm	MR	MR	MR	8.059	6.228	mm	-0.366	-0.333	0.031	0.008	0.725	0.438	-2.37	-2.978	-3.436	-2.438	1.52174	0.49702	2.64611	0.5726
1392112_at	C200aso	NA	MR	MR	MR	5.421	4.32	pp	0.614	0.218	0.015	0.005	0.723	0.434	2.741	3.164	-2.932	-2.135	2.05791	0.59312	2.22793	0.89161
1392279_at	C200mso	Dnai1	MR	MR	MR	7.395	6.18	mm	-0.407	-0.201	0.032	0.019	0.725	0.464	-2.364	-2.583	-3.444	-3.064	1.59876	0.33067	1.99001	0.7186
1392333_at	C200aso	Pex16	MR	MR	MR	7.234	5.595	pp	0.383	0.159	0.012	0.005	0.71	0.434	2.851	3.196	-2.78	-2.083	1.66436	0.661	1.97897	0.69872
1392446_at	C200aso	Klhl2	MR	MR	MR	10.99	9.112	pp	0.527	0.418	0.02	0.036	0.725	0.512	2.592	2.266	-3.136	-3.547	1.873	0.78638	2.66273	0.57948
1392795_at	C200mso	Sema6a	MR	MR	MR	6.146	3.779	mm	-0.58	-0.196	0.034	0.004	0.726	0.434	-2.325	-3.273	-3.496	-1.957	1.88577	0.1406	2.15967	0.95712
1392912_at	C200aso	Cacybp	MR	MR	MR	11.69	9.309	pp	0.328	0.254	0.003	0.005	0.63	0.434	3.507	3.236	-1.872	-2.017	1.66321	0.967297	2.40236	0.89427
1393033_at	C200aso	Yars2	MR	MR	MR	8.806	6.528	pp	0.418	0.183	0.001	0.018	0.624	0.462	3.95	2.607	-1.274	-3.028	1.91721	0.90229	1.918	0.28649
1393112_at	C200aso	Tcp11	MR	MR	MR	3.971	5.847	pp	0.95	0.205	0.002	0.023	0.63	0.472	3.626	2.485	-1.709	-3.217	2.77955	1.74827	1.9764	0.981115
1393173_at	C200aso	NA	MR	MR	MR	9.156	6.724	pp	0.372	0.159	0.024	0.056	0.725	0.546	2.505	2.04	-3.254	-3.871	1.56718	1.05231	1.61866	0.40432
1393230_s_at	C200mso	RGD1308772	MR	MR	MR	8.329	6.311	mm	-0.243	-0.317	0.036	0.006	0.728	0.434	-2.29	-3.124	-3.542	-2.2	1.24671	0.09158	2.62962	1.14473
1393245_at	C200mso	Phyh	MR	MR	MR	11.008	9.418	mm	-0.211	-0.136	0.004	0.023	0.657	0.473	-3.4	-2.483	-2.019	-3.219	1.38619	0.992939	1.67297	0.64209
1393252_at	C200mso	NA	MR	MR	MR	10.33	8.578	mm	-0.313	-0.294	0.002	0.001	0.624	0.434	-3.703	-3.948	-1.604	-0.853	1.65819	1.01667	2.73804	1.91788
1393262_at	C200mso	NA	MR	MR	MR	7.885	5.963	mm	-0.375	-0.346	0.01	0.005	0.71	0.434	-2.924	-3.183	-2.679	-2.103	1.6639	0.693591	2.75462	1.62693
1393329_at	C200aso	NA	MR	MR	MR	6.304	4.479	pp	0.502	0.173	0.008	0.04	0.708	0.52	3.023	2.218	-2.543	-3.618	1.92832	0.67149	1.74526	0.34223
1393340_at	C200aso	Mlxip	MR	MR	MR	6.567	5.225	pp	0.457	0.253	0.098	0	0.76	0.434	1.76	4.548	-4.203	0.102	1.49919	0.16759	2.6666	2.38905
1393351_at	C200aso	Rdh10	MR	MR	MR	8.751	6.455	pp	0.391	0.287	0.027	0.048	0.725	0.535	2.442	2.122	-3.339	-3.756	1.58872	0.83441	2.16245	0.59437
1393369_at	C200aso	NA	MR	MR	MR	7.835	5.526	pp	0.336	0.209	0.045	0.048	0.729	0.535	2.179	2.12	-3.686	-3.759	1.4137	0.03568	1.86232	0.32414
1393490_at	C200mso	Cog7	MR	MR	MR	7.382	5.478	mm	-0.351	-0.194	0.025	0.003	0.725	0.434	-2.472	-3.439	-3.299	-1.684	1.51717	0.581495	2.19254	1.04014
1393499_at	C200aso	Pik3ca	MR	MR	MR	10.146	8.092	pp	0.476	0.36	0.02	0.064	0.725	0.558	2.589	1.977	-3.141	-3.959	1.78235	0.75361	2.33998	0.10122
1393550_at	C200aso	Crem	MR	MR	MR	7.501	5.182	pp	0.387	0.388	0.045	0.017	0.729	0.46	2.178	2.627	-3.688	-2.996	1.51048	0.637906	2.71911	1.3321
1393978_at	C200aso	Stfa2l3	MR	MR	MR	5.392	3.318	pp	1.705	0.49	0.016	0.022	0.723	0.472	2.704	2.511	-2.984	-3.177	3.39546	1.25751	2.99473	0.70675
1394029_at	C200aso	NA	MR	MR	MR	9.132	7.099	pp	0.194	0.234	0.032	0.039	0.725	0.518	2.363	2.23	-3.445	-3.6	1.15148	0.617859	2.0052	0.14352
1394077_at	C200aso	Rnd3	MR	MR	MR	7.549	5.013	pp	0.192	0.237	0.048	0.025	0.729	0.48	2.143	2.439	-3.732	-3.287	1.09643	0.533437	2.09247	0.91733
1394101_at	C200mso	NA	MR	MR	MR	8.705	6.498	mm	-0.284	-0.292	0.005	0.003	0.685	0.434	-3.23	-3.49	-2.255	-1.602	1.52156	0.567973	2.62444	1.26802
1394113_at	C200aso	Cdc20	MR	MR	MR	5.33	3.719	pp	1.132	0.241	0.012	0	0.71	0.404	2.852	5.4	-2.78	1.375	2.81889	0.56612	2.73361	1.78548
1394205_at	C200aso	NA	MR	MR	MR	8.662	7.218	pp	0.228	0.146	0.007	0.01	0.695	0.438	3.119	2.857	-2.408	-2.632	1.37567	0.787131	1.83044	1.11226
1394371_at	C200aso	Nufip1	MR	MR	MR	8.279	5.85	pp	0.27	0.17	0.023	0.052	0.725	0.541	2.531	2.077	-3.219	-3.819	1.35988	0.457817	1.68338	0.1987
1394397_at	C200aso	Rsl1d1	MR	MR	MR	9.816	7.909	pp	0.194	0.137	0.042	0.037	0.728	0.514	2.218	2.255	-3.636	-3.563	1.11883	0.504914	1.59895	0.49942
1394537_at	C200aso	Prickle3	MR	MR	MR	6.293	5.366	pp	0.561	0.125	0.017	0.069	0.725	0.563	2.669	1.936	-3.032	-4.016	1.95122	0.66084	1.42978	0.479424
1394672_at	C200aso	NA	MR	MR	MR	6.354	3.568	pp	0.759	0.179	0.005	0.012	0.673	0.439	3.285	2.811	-2.178	-2.705	2.42	1.3221	1.96157	0.93397
1394744_at	C200aso	Eef1g	MR	MR	MR	7.333	5.462	pp	0.318	0.138	0.027	0.027	0.725	0.487	2.442	2.415	-3.339	-3.323	1.44258	0.621471	1.659	0.40784
1394749_at	C200aso	Atg7	MR	MR	MR	5.914	4.182	pp	0.801	0.204	0.06	0.002	0.73	0.434	2.034	3.57	-3.871	-1.47	2.09938	0.0252	2.26395	0.74591
1394833_at	C200mso	NA	MR	MR	MR	9.059	7.517	mm	-0.441	-0.394	0.005	0.003	0.685	0.434	-3.229	-3.367	-2.257	-1.803	1.85391	0.933867	2.9879	1.61253
1394904_at	C200aso	Necap1	MR	MR	MR	7.741	6.028	pp	0.514	0.334	0.022	0.019	0.725	0.464	2.545	2.588	-3.2	-3.058	1.83852	0.2896	2.51707	0.45862
1395059_at	C200aso	Shroom3	MR	MR	MR	6.514	4.846	pp	0.472	0.154	0.014	0.042	0.723	0.521	2.784	2.185	-2.874	-3.665	1.82107	0.920425	1.65175	0.50195
1395099_at	C200aso	NA	MR	MR	MR	6.715	4.948	pp	0.438	0.215	0.029	0.007	0.725	0.437	2.415	3.066	-3.376	-2.294	1.66946	0.25636	2.19097	1.12806
1395155_at	C200aso	Exoc5	MR	MR	MR	9.306	7.068	pp	0.324	0.273	0.01	0.017	0.71	0.461	2.944	2.622	-2.652	-3.005	1.5593	1.05864	2.29865	0.88025
1395250_at	C200aso	Fbxo42	MR	MR	MR	5.673	4.126	pp	0.714	0.156	0.064	0.024	0.73	0.476	1.998	2.474	-3.917	-3.234	1.96782	0.41011	1.75841	0.768583
1395316_at	C200aso	Mageh1	MR	MR	MR	10.099	7.938	pp	0.282	0.195	0.019	0.026	0.725	0.483	2.607	2.428	-3.116	-3.303	1.40103	0.434536	1.91402	0.16432
1395550_at	C200aso	RGD1565629	MR	MR	MR	5.769	3.983	pp	0.724	0.165	0.003	0.012	0.63	0.448	3.478	2.782	-1.912	-2.752	2.40498	1.61432	1.89031	0.63388
1395610_at	C200aso	Tspan33	MR	MR	MR	7.56	6.166	pp	0.458	0.17	0	0.019	0.182	0.465	5.524	2.569	0.622	-3.087	2.15708	1.4496	1.84848	0.10808
1395894_at	C200aso	Api5	MR	MR	MR	8.947	6.833	pp	0.31	0.176	0.001	0.027	0.618	0.488	4.199	2.412	-0.946	-3.328	1.713	1.27658	1.82334	0.971393
1395976_at	C200mso	Plekha8	MR	MR	MR	5.611	3.501	mm	-0.549	-0.139	0.021	0.013	0.725	0.448	-2.573	-2.749	-3.163	-2.804	1.90486	0.232	1.76933	1.07688
1396171_at	C200aso	Ppil4	MR	MR	MR	8.063	5.422	pp	0.491	0.34	0.013	0.032	0.723	0.505	2.791	2.322	-2.864	-3.464	1.85855	0.81703	2.43315	0.80749
1396268_at	C200aso	Sp110	MR	MR	MR	7.412	5.43	pp	0.551	0.445	0.01	0.02	0.71	0.47	2.92	2.543	-2.685	-3.127	1.99536	1.41693	2.87024	1.5906
1396278_at	C200aso	Snx11	MR	MR	MR	8.703	7.39	pp	0.233	0.091	0.021	0.057	0.725	0.548	2.564	2.032	-3.174	-3.884	1.28352	0.346101	1.33305	0.05713
1396348_at	C200mso	NA	MR	MR	MR	6.864	4.522	mm	-0.354	-0.392	0.044	0.001	0.728	0.434	-2.192	-3.829	-3.67	-1.046	1.45304	0.12899	3.10073	1.30645
1396597_at	C200aso	NA	MR	MR	MR	6.021	4.922	pp	0.618	0.223	0.035	0	0.726	0.434	2.314	4.34	-3.51	-0.224	1.94204	0.69579	2.5029	1.75265
1396727_at	C200aso	NA	MR	MR	MR	5.294	4.148	pp	0.996	0.224	0.013	0.003	0.721	0.434	2.813	3.467	-2.833	-1.638	2.63408	0.72736	2.33207	1.43609
1396741_at	C200aso	NA	MR	MR	MR	6.008	4.59	pp	0.677	0.178	0.026	0.011	0.725	0.439	2.464	2.836	-3.31	-2.666	2.07873	1.01972	1.96293	1.01056
1397097_x_at	C200aso	NA	MR	MR	MR	7.878	7.142	pp	0.334	0.184	0.075	0.009	0.743	0.438	1.906	2.904	-4.029	-2.556	1.33342	0.21512	2.00892	0.79262
1397632_at	C200aso	Slitrk1	MR	MR	MR	7.531	5.368	pp	0.444	0.205	0.008	0.003	0.705	0.434	3.038	3.494	-2.521	-1.594	1.82297	0.75657	2.25474	0.97783
1397662_at	C200mso	NA	MR	MR	MR	5.349	3.303	mm	-0.453	-0.212	0.021	0.001	0.725	0.434	-2.559	-4.176	-3.181	-0.486	1.73409	0.57052	2.42321	1.20879
1398255_at	C200mso	Slc15a2	MR	MR	MR	11.108	9.533	mm	-0.292	-0.206	0.001	0.021	0.624	0.472	-4.028	-2.532	-1.17	-3.144	1.65061	1.09027	1.994	0.72599
1398275_at	C200aso	Mmp9	MR	MR	MR	7.309	6.167	pp	0.422	0.316	0.022	0.057	0.725	0.546	2.537	2.037	-3.212	-3.876	1.67125	0.25918	2.22717	0.02206
1398281_at	C200mso	Ocln	MR	MR	MR	6.423	4.79	mm	-0.458	-0.278	0.027	0.005	0.725	0.434	-2.452	-3.172	-3.327	-2.122	1.71573	0.67149	2.48631	0.59018
1398286_at	C200mso	Csad	MR	MR	MR	9.268	7.625	mm	-0.211	-0.215	0.017	0.007	0.725	0.438	-2.681	-3.054	-3.014	-2.315	1.25823	0.656522	2.18586	1.38918
1398512_at	C200aso	Nfx1	MR	MR	MR	6.886	4.973	pp	0.606	0.189	0.046	0.019	0.729	0.464	2.173	2.586	-3.694	-3.061	1.87684	0.23592	1.93649	0.78514
1398609_at	C200aso	Ubox5	MR	MR	MR	7.577	5.475	pp	0.373	0.134	0.003	0.038	0.63	0.516	3.488	2.242	-1.898	-3.581	1.75626	0.73588	1.58139	0.04881
1398809_at	C200mso	Nde1	MR	MR	MR	7.407	5.641	mm	-0.269	-0.266	0.018	0.005	0.725	0.434	-2.642	-3.177	-3.068	-2.113	1.37924	0.829324	2.43681	1.67703
1398862_at	C200mso	Atp2a2	MR	MR	MR	9.771	8.108	mm	-0.298	-0.205	0.018	0.008	0.725	0.438	-2.653	-2.996	-3.053	-2.409	1.44645	0.836007	2.1262	1.41667
1398883_at	C200aso	Hnrnpa2b1	MR	MR	MR	11.846	9.995	pp	0.192	0.175	0.031	0.021	0.725	0.472	2.373	2.531	-3.431	-3.146	1.14926	0.517335	1.85783	0.975432
1398967_at	C200mso	Med24	MR	MR	MR	9.831	8.841	mm	-0.199	-0.131	0.015	0.01	0.723	0.438	-2.733	-2.88	-2.943	-2.595	1.24072	0.598762	1.77813	0.816437
1399019_at	C200mso	Abhd4	MR	MR	MR	11.065	9.693	mm	-0.209	-0.224	0.038	0.011	0.728	0.439	-2.265	-2.837	-3.575	-2.664	1.16341	0.57593	2.16475	1.34565
1399045_at	C200mso	Galnt1	MR	MR	MR	9.972	8.578	mm	-0.304	-0.17	0.025	0.023	0.725	0.474	-2.478	-2.481	-3.291	-3.223	1.4217	0.744282	1.82187	0.56273
1399167_a_at	C200mso	Gab1	MR	MR	MR	10.418	8.79	mm	-0.331	-0.224	0.003	0.009	0.63	0.438	-3.5	-2.93	-1.882	-2.514	1.6676	1.23238	2.19189	0.83254
