# Supplementary material for: The Regulation of Cytokine Networks in Hippocampal CA1 Differentiates Extinction from Those Required for the Maintenance of Contextual Fear Memory after Recall
Source: PLoS One. 2016 May 25;11(5):e0153102. doi: 10.1371/journal.pone.0153102 (PMC4880201; doi:10.1371/journal.pone.0153102)
Supplement: S7 Table — (XLSX) [file pone.0153102.s009.xlsx]

## Sheet: R200asomso
AFFY	SET	GENE	R964	R_OPLSDAarea	R_OPLSDAvip	R_MASmedian	R_RMAmedian	R_MASRMAlog2fc	R_MASlog2fc	R_RMAlog2fc	R_MASlimmap	R_RMAlimmap	R_MASfdr	R_RMAfdr	R_MASt	R_RMAt	R_MASb	R_RMAb	R_MASvip	R_MASviplow	R_RMAvip	R_RMAviplow
1367601_at	R200mso	Cited2	MR	MR	MR	9.3075	7.1903	mm	-0.3353	-0.2459	0.0041	0.026	0.9297	0.6818	-3.362	-2.4297	-3.4819	-3.361	1.7105	1.2076	2.2022	1.2868
1367614_at	R200mso	ANXA1	MR	MR	MR	8.6375	7.0834	mm	-1.1	-0.9908	0.0342	0.0367	0.9411	0.6818	-2.3238	-2.2593	-4.0229	-3.5792	2.6739	1.572	4.2399	2.4741
1367679_at	R200mso	CD74	MR	MR	MR	8.4145	6.9013	mm	-1.1401	-1.2928	0.0327	0.0152	0.9411	0.6818	-2.3456	-2.6869	-4.0114	-3.0222	2.7314	0.7181	5.1654	1.6703
1367699_at	R200mso	SH3GL1	MR	MR	MR	7.7889	5.9329	mm	-0.3875	-0.2238	0.0591	0.0051	0.9411	0.6818	-2.0379	-3.193	-4.1726	-2.3374	1.5217	0.1172	2.3371	1.1295
1367721_at	R200mso	Sdc4	MR	MR	MR	11.5474	10.0178	mm	-0.3495	-0.3522	0.0391	0.0276	0.9411	0.6818	-2.2547	-2.3996	-4.0594	-3.4	1.5091	0.635	2.6027	1.0811
1367780_at	R200mso	PTTG1	MR	MR	MR	7.2145	5.4785	mm	-0.588	-0.1306	0.0243	0.0271	0.9411	0.6818	-2.4968	-2.4086	-3.9311	-3.3883	2.0151	0.3035	1.6658	0.8899
1367794_at	R200mso	A2M	MR	MR	MR	10.319	8.7321	mm	-0.4512	-0.4557	0.0411	0.0267	0.9411	0.6818	-2.2282	-2.4158	-4.0734	-3.379	1.697	0.3966	2.9599	0.8681
1367833_at	R200aso	PSMC5	MR	MR	MR	12.1812	10.6677	pp	0.1483	0.0896	0.0151	0.0907	0.9411	0.6961	2.7322	1.7891	-3.8062	-4.1418	1.1774	0.78	1.2501	0.6865
1367850_at	R200mso	Fcgr2b	MR	MR	MR	10.394	8.6625	mm	-0.7375	-0.7796	0.0236	0.0129	0.9411	0.6818	-2.5115	-2.7641	-3.9233	-2.9189	2.2569	1.3623	4.0559	2.5062
1367867_at	R200aso	Gfer	MR	MR	MR	7.9026	6.3775	pp	0.3061	0.1497	0.0031	0.0091	0.9297	0.6818	3.5063	2.9256	-3.4111	-2.7011	1.666	1.1461	1.9125	0.6594
1367893_a_at	R200aso	CLCC1	MR	MR	MR	8.9651	7.1651	pp	0.1745	0.1701	0.0401	0.0162	0.9411	0.6818	2.2412	2.6572	-4.0665	-3.0618	1.1147	0.1928	1.9338	0.8028
1367953_at	R200aso	tyro3	MR	MR	MR	10.9157	9.2173	pp	0.1932	0.143	0.0251	0.0188	0.9411	0.6818	2.4806	2.5839	-3.9397	-3.159	1.213	0.4254	1.7812	0.8779
1367998_at	R200mso	RGD1563818	MR	MR	MR	7.982	7.2768	mm	-2.0487	-1.5428	0.0119	0.0179	0.9411	0.6818	-2.8518	-2.6078	-3.7432	-3.1274	3.9163	2.7391	5.5815	3.8778
1368027_at	R200mso	TBXAS1	MR	MR	MR	7.8717	6.3347	mm	-0.5752	-0.4001	0.003	0.0002	0.9297	0.6818	-3.517	-4.7108	-3.4059	-0.3504	2.2302	0.9997	3.423	2.1987
1368177_at	R200aso	ACSL3	MR	MR	MR	11.7939	9.9462	pp	0.1989	0.111	0.0393	0.0529	0.9411	0.6818	2.2514	2.0736	-4.0611	-3.8092	1.1744	0.6326	1.4575	0.6531
1368224_at	R200mso	Serpina3n	MR	MR	MR	7.2217	5.1761	mm	-1.5172	-1.217	0.0248	0.027	0.9411	0.6818	-2.4867	-2.4097	-3.9365	-3.3869	3.2167	1.8872	4.8156	2.8473
1368232_at	R200aso	mvk	MR	MR	MR	8.7589	7.0528	pp	0.3535	0.127	0.0004	0.0308	0.8529	0.6818	4.5241	2.3463	-2.9622	-3.4685	1.904	1.4101	1.6283	0.5055
1368389_at	R200aso	Apba3	MR	MR	MR	7.3121	6.0302	pp	0.4066	0.1208	0.0295	0.0618	0.9411	0.6824	2.3986	1.9934	-3.9833	-3.9057	1.6608	0.0731	1.4752	0.5979
1368391_at	R200aso	SLC7A1	MR	MR	MR	9.8324	7.9726	pp	0.1525	0.1127	0.0585	0.034	0.9411	0.6818	2.0435	2.2968	-4.1697	-3.5317	1.0152	0.5103	1.544	0.6653
1368415_at	R200aso	Myh3	MR	MR	MR	6.6356	4.8395	pp	0.7298	0.2649	0.0644	0.0125	0.9411	0.6818	1.9915	2.7802	-4.1964	-2.8972	2.0549	0.0331	2.4016	0.7134
1368482_at	R200mso	Bcl2a1d	MR	MR	MR	8.7516	7.1155	mm	-1.4634	-1.3439	0.0341	0.0208	0.9411	0.6818	-2.325	-2.5363	-4.0223	-3.2217	3.0828	1.812	5.1573	2.7286
1368494_at	R200mso	S100A8	MR	MR	MR	7.7841	6.7978	mm	-2.0453	-1.6496	0.0296	0.0276	0.9411	0.6818	-2.3963	-2.3998	-3.9845	-3.3997	3.6838	2.361	5.5962	3.4885
1368592_at	R200mso	Il1a	MR	MR	MR	8.6374	7.1175	mm	-1.2154	-1.1216	0.0234	0.0354	0.9411	0.6818	-2.5151	-2.2767	-3.9214	-3.5571	2.8921	1.1599	4.524	1.8739
1368604_at	R200mso	MEFV	MR	MR	MR	5.2877	5.0066	mm	-1.6546	-0.3331	0.0107	0.0394	0.9411	0.6818	-2.9038	-2.2237	-3.716	-3.6239	3.5414	2.1978	2.4581	1.2851
1368610_at	R200mso	Mca32	MR	MR	MR	6.292	4.0633	mm	-1.0992	-0.3451	0.0467	0.003	0.9411	0.6818	-2.1626	-3.4284	-4.1078	-2.0172	2.601	0.1621	2.9238	2.1206
1368655_at	R200mso	srgn	MR	MR	MR	11.2532	9.7257	mm	-0.5932	-0.5779	0.0338	0.0139	0.9411	0.6818	-2.3301	-2.7282	-4.0196	-2.967	1.9725	0.8652	3.4809	1.8863
1368668_at	R200mso	plaa	MR	MR	MR	8.5801	6.9903	mm	-0.3596	-0.1677	0.0042	0.0214	0.9297	0.6818	-3.3605	-2.5235	-3.4827	-3.2386	1.7647	0.8164	1.8813	0.18
1368679_a_at	R200mso	LYN	MR	MR	MR	8.3999	6.9298	mm	-0.5993	-0.6433	0.0226	0.0158	0.9411	0.6818	-2.5332	-2.6682	-3.9118	-3.0471	2.0446	1.0413	3.6412	2.5937
1368693_at	R200mso	Fgr	MR	MR	MR	7.0535	5.1664	mm	-0.7408	-0.4921	0.0249	0.0268	0.9411	0.6818	-2.4844	-2.4146	-3.9377	-3.3806	2.2529	1.1182	3.0735	2.0195
1368870_at	R200mso	ID2	MR	MR	MR	9.6839	8.408	mm	-0.4197	-0.3853	0.0092	0.0007	0.9411	0.6818	-2.9765	-4.1246	-3.6781	-1.0888	1.8219	0.9906	3.2524	1.7824
1368932_at	R200mso	ROCK1	MR	MR	MR	6.6569	4.1837	mm	-0.3635	-0.1784	0.0243	0.041	0.9411	0.6818	-2.4977	-2.2037	-3.9307	-3.6489	1.5994	0.3752	1.824	0.2472
1368939_a_at	R200mso	NTRK3	MR	MR	MR	7.0573	5.1657	mm	-0.4045	-0.195	0.0217	0.0184	0.9411	0.6818	-2.5539	-2.595	-3.9008	-3.1444	1.6963	0.4201	2.0326	0.4914
1369002_at	R200mso	soat1	MR	MR	MR	6.0862	4.3161	mm	-0.9357	-0.3246	0.0279	0.0018	0.9411	0.6818	-2.427	-3.6543	-3.9682	-1.7117	2.5074	0.8593	2.8972	1.5583
1369044_a_at	R200mso	Pde4b	MR	MR	MR	10.0437	8.342	mm	-0.4006	-0.3163	0.0255	0.0306	0.9411	0.6818	-2.4723	-2.3482	-3.9442	-3.466	1.668	0.5752	2.4498	0.8724
1369057_at	R200mso	STXBP2	MR	MR	MR	7.413	5.4325	mm	-0.4503	-0.1138	0.0139	0.0471	0.9411	0.6818	-2.7739	-2.1328	-3.7842	-3.7368	1.8388	0.5931	1.4918	0.4354
1369110_x_at	R200mso	RT1-EC2	MR	MR	MR	8.4901	6.0649	mm	-0.86	-0.4479	0.0154	0.0015	0.9411	0.6818	-2.7241	-3.7473	-3.8105	-1.5869	2.5049	0.8736	3.4042	2.3481
1369160_a_at	R200mso	Slc4a7	MR	MR	MR	6.4486	4.2017	mm	-0.4682	-0.1855	0.0159	0.0012	0.9411	0.6818	-2.7084	-3.8625	-3.8188	-1.4333	1.8578	1.4284	2.3056	0.9832
1369173_at	R200mso	C3AR1	MR	MR	MR	6.0169	4.7588	mm	-0.6329	-0.1797	0.0159	0.035	0.9411	0.6818	-2.7073	-2.2821	-3.8194	-3.5504	2.1498	1.0162	1.8578	0.43
1369191_at	R200mso	IL6	MR	MR	MR	8.9212	6.0627	mm	-1.8629	-1.5968	0.0303	0.0252	0.9411	0.6818	-2.3858	-2.4449	-3.9901	-3.3413	3.5103	1.4365	5.5447	2.1584
1369204_at	R200mso	HCK	MR	MR	MR	8.5779	7.277	mm	-0.7145	-0.6546	0.0384	0.0311	0.9411	0.6818	-2.2641	-2.3412	-4.0545	-3.475	2.1381	1.3148	3.498	2.1793
1369236_at	R200mso	PRDM4	MR	MR	MR	7.201	5.0428	mm	-0.4377	-0.2887	0.0259	0.0008	0.9411	0.6818	-2.4647	-4.0241	-3.9482	-1.2201	1.7382	0.2793	2.8222	0.9507
1369237_at	R200mso	SLC6A7	MR	MR	MR	8.7178	6.7423	mm	-0.3385	-0.1832	0.0067	0.0179	0.9297	0.6818	-3.1289	-2.6089	-3.5995	-3.1259	1.6778	1.0648	1.9818	0.3033
1369248_a_at	R200aso	XIAP	MR	MR	MR	6.6461	4.3139	pp	0.2279	0.2094	0.1021	0.0184	0.9411	0.6818	1.738	2.5962	-4.3232	-3.1428	1.1075	0.1558	2.0991	1.0896
1369294_at	R200mso	Bst1	MR	MR	MR	4.2571	4.7447	mm	-2.3957	-0.7006	0.0081	0.0118	0.9411	0.6818	-3.0359	-2.8057	-3.6473	-2.8629	4.3202	3.1198	3.8669	2.8518
1369414_at	R200aso	STXBP3	MR	MR	MR	10.4257	8.3837	pp	0.2416	0.1941	0.0415	0.0266	0.9411	0.6818	2.224	2.4168	-4.0756	-3.3777	1.2676	0.6162	1.9703	0.91
1369452_a_at	R200mso	PICALM	MR	MR	MR	9.7938	8.0239	mm	-0.2289	-0.2592	0.0159	0.0023	0.9411	0.6818	-2.7068	-3.547	-3.8197	-1.8564	1.3446	0.8742	2.5866	1.9534
1369697_at	R200mso	Il8rb	MR	MR	MR	4.9379	4.7282	mm	-2.704	-0.7354	0.0013	0.0068	0.9297	0.6818	-3.934	-3.0622	-3.2111	-2.5155	4.9373	3.0347	4.0803	2.5789
1369801_at	R200mso	SELL	MR	MR	MR	5.958	4.6017	mm	-1.8664	-0.6799	0.0274	0.0086	0.9411	0.6818	-2.4366	-2.955	-3.9631	-2.6612	3.5406	0.9516	3.8782	2.8076
1369815_at	R200mso	CCL3	MR	MR	MR	9.7066	7.886	mm	-1.5544	-1.6237	0.0304	0.0175	0.9411	0.6818	-2.384	-2.6207	-3.9911	-3.1103	3.2064	1.1485	5.7359	1.7797
1369852_at	R200mso	F10	MR	MR	MR	5.8437	4.5297	mm	-1.6883	-0.4848	0.0173	0.0111	0.9411	0.6818	-2.6671	-2.8328	-3.8407	-2.8264	3.477	1.2288	3.2351	1.6061
1369943_at	R200mso	tgm2	MR	MR	MR	9.1766	7.1362	mm	-0.5758	-0.556	0.0101	0.013	0.9411	0.6818	-2.9321	-2.7598	-3.7012	-2.9246	2.1092	1.0461	3.4291	1.4224
1369973_at	R200mso	XDH	MR	MR	MR	8.7383	6.9678	mm	-0.3755	-0.3503	0.0385	0.0278	0.9411	0.6818	-2.2621	-2.3959	-4.0555	-3.4047	1.5633	0.2462	2.5944	0.7622
1370090_at	R200mso	lcp2	MR	MR	MR	7.5849	5.7869	mm	-0.6732	-0.6089	0.0399	0.0194	0.9411	0.6818	-2.2438	-2.5692	-4.0651	-3.1784	2.0692	1.3878	3.4949	2.5457
1370154_at	R200mso	LYZ2	MR	MR	MR	12.1733	10.9862	mm	-0.8177	-0.9086	0.0212	0.016	0.9411	0.6818	-2.5645	-2.6624	-3.8952	-3.0548	2.3925	1.5351	4.3187	3.0162
1370172_at	R200mso	Sod2	MR	MR	MR	10.6846	9.202	mm	-0.6186	-0.5467	0.02	0.0361	0.9411	0.6818	-2.5941	-2.2666	-3.8794	-3.5699	2.0943	1.0613	3.1593	1.5557
1370177_at	R200mso	PVR	MR	MR	MR	7.2067	4.9839	mm	-0.7131	-0.4666	0.027	0.0468	0.9411	0.6818	-2.4444	-2.1367	-3.959	-3.732	2.198	0.8424	2.8535	0.7127
1370185_at	R200aso	CNTNAP1	MR	MR	MR	9.7655	7.929	pp	0.2594	0.152	0.044	0.016	0.9411	0.6818	2.193	2.6606	-4.0918	-3.0572	1.3005	0.0763	1.8477	1.0062
1370190_at	R200mso	RGD1564953	MR	MR	MR	12.8662	11.2732	mm	-0.1952	-0.1667	0.024	0.0281	0.9411	0.6818	-2.5034	-2.3907	-3.9276	-3.4114	1.2227	0.504	1.8339	0.8862
1370224_at	R200mso	Stat3	MR	MR	MR	9.2594	7.4006	mm	-0.4099	-0.3413	0.0321	0.0135	0.9411	0.6818	-2.3556	-2.7436	-4.0061	-2.9464	1.6557	0.6344	2.696	1.4382
1370249_at	R200mso	tspO	MR	MR	MR	9.0456	7.2314	mm	-0.748	-0.6934	0.0267	0.0244	0.9411	0.6818	-2.4489	-2.4606	-3.9566	-3.3208	2.2519	0.9537	3.668	1.7227
1370286_at	R200aso	slc38a2	MR	MR	MR	11.5129	9.6188	pp	0.2648	0.2474	0.0212	0.012	0.9411	0.6818	2.5658	2.7965	-3.8945	-2.8754	1.3994	0.7517	2.3315	1.2875
1370342_at	R200aso	KCNK2	MR	MR	MR	8.9126	7.5085	pp	0.2321	0.2363	0.0352	0.0151	0.9411	0.6818	2.3091	2.6902	-4.0307	-3.0178	1.266	0.2664	2.2492	0.8577
1370371_a_at	R200mso	Ceacam10	MR	MR	MR	6.9224	5.0645	mm	-1.3727	-0.7709	0.0074	0.0396	0.9411	0.6818	-3.0806	-2.2214	-3.6243	-3.6268	3.2881	1.6124	3.7173	1.3668
1370375_at	R200aso	GLS2	MR	MR	MR	10.1294	8.7749	pp	0.1351	0.1614	0.0417	0.0192	0.9411	0.6818	2.2208	2.5755	-4.0773	-3.1701	1.0261	0.6018	1.8674	1.2281
1370393_at	R200aso	Haus1	MR	MR	MR	7.9607	5.5124	pp	0.1773	0.1589	0.0535	0.0597	0.9411	0.6824	2.0909	2.0113	-4.1451	-3.8843	1.0847	0.3366	1.6636	1.1077
1370428_x_at	R200mso	RT1-EC2	MR	MR	MR	9.688	7.7911	mm	-0.5892	-0.5885	0.0349	0.0184	0.9411	0.6818	-2.313	-2.5952	-4.0286	-3.1441	1.9605	0.8736	3.4491	2.0662
1370633_at	R200mso	Cxcl3	MR	MR	MR	4.8351	4.9764	mm	-2.2061	-0.4557	0.0106	0.0462	0.9411	0.6818	-2.9047	-2.1428	-3.7155	-3.7245	4.0881	1.6727	2.8238	0.7176
1370673_at	R200mso	Zfp382	MR	MR	MR	6.1837	4.5334	mm	-0.6102	-0.1982	0.0586	0.0102	0.9411	0.6818	-2.0421	-2.8739	-4.1704	-2.7709	1.9002	0.209	2.1311	0.5441
1370682_at	R200mso	LOC688112	MR	MR	MR	7.2065	5.5394	mm	-0.6475	-0.619	0.0313	0.0091	0.9411	0.6818	-2.3687	-2.9252	-3.9992	-2.7016	2.0718	1.4851	3.6895	2.3993
1370686_at	R200aso	EXOC3	MR	MR	MR	9.4478	7.5092	pp	0.1796	0.1348	0.0447	0.0408	0.9411	0.6818	2.1846	2.2063	-4.0963	-3.6457	1.1131	0.2527	1.6186	0.9195
1370809_at	R200aso	TUBG1	MR	MR	MR	10.1626	8.5785	pp	0.1511	0.1461	0.043	0.0047	0.9411	0.6818	2.2056	3.2278	-4.0853	-2.2901	1.0535	0.1327	1.9754	1.1962
1370816_at	R200aso	Nr1d1	MR	MR	MR	7.7666	5.7771	pp	0.351	0.2426	0.0085	0.0197	0.9411	0.6818	3.0149	2.5638	-3.6581	-3.1856	1.6841	0.8581	2.2348	1.4124
1370832_at	R200mso	CCL4	MR	MR	MR	9.3746	7.8306	mm	-1.6409	-1.5872	0.0309	0.018	0.9411	0.6818	-2.3758	-2.6049	-3.9954	-3.1312	3.29	1.2921	5.6589	2.164
1370883_at	R200mso	RT1-Da	MR	MR	MR	7.9487	6.284	mm	-1.3369	-1.2457	0.0141	0.0141	0.9411	0.6818	-2.7684	-2.7222	-3.7871	-2.975	3.1349	1.1638	5.0942	1.8138
1370939_at	R200aso	ACSL1	MR	MR	MR	9.995	8.1277	pp	0.1838	0.1442	0.0535	0.0689	0.9411	0.6835	2.0912	1.9363	-4.145	-3.9731	1.1001	0.2886	1.5668	0.0872
1370962_at	R200mso	PARM1	MR	MR	MR	7.6517	5.4739	mm	-0.3688	-0.2118	0.0115	0.0039	0.9411	0.6818	-2.8686	-3.3158	-3.7344	-2.1702	1.6936	0.2869	2.3117	0.9571
1370973_at	R200mso	SCN7A	MR	MR	MR	5.7102	3.8455	mm	-0.7654	-0.2488	0.0129	0.0192	0.9411	0.6818	-2.8095	-2.5752	-3.7655	-3.1706	2.39	0.7767	2.2655	0.7407
1370981_at	R200mso	RXRG	MR	MR	MR	8.3531	6.3582	mm	-0.3119	-0.2179	0.0416	0.0179	0.9411	0.6818	-2.2225	-2.6099	-4.0763	-3.1246	1.4226	0.3048	2.1418	0.9363
1371070_at	R200mso	Zbp1	MR	MR	MR	6.4421	4.803	mm	-0.7506	-0.3877	0.0117	0.0273	0.9411	0.6818	-2.8578	-2.4058	-3.7401	-3.392	2.3806	1.0731	2.7303	0.9064
1371153_a_at	R200mso	Glra2	MR	MR	MR	6.6197	4.3065	mm	-0.5444	-0.2268	0.0343	0.0019	0.9411	0.6818	-2.3219	-3.6498	-4.0239	-1.7177	1.8889	1.0144	2.4599	1.0447
1371162_at	R200mso	Mrga10	MR	MR	MR	6.7584	4.6076	mm	-0.3761	-0.2071	0.0078	0.0082	0.9411	0.6818	-3.0586	-2.9746	-3.6356	-2.6346	1.7469	0.5699	2.2009	0.8553
1371170_a_at	R200mso	Il1a	MR	MR	MR	8.4145	6.143	mm	-1.0987	-1.1686	0.0252	0.0278	0.9411	0.6818	-2.4788	-2.3969	-3.9407	-3.4034	2.7362	1.4165	4.7096	1.9971
1371192_at	R200aso	Nf2	MR	MR	MR	5.8499	4.1364	pp	0.5424	0.1155	0.0431	0.0625	0.9411	0.6824	2.2045	1.9877	-4.0858	-3.9124	1.8483	0.8655	1.4476	0.7531
1371210_s_at	R200mso	RT1-EC2	MR	MR	MR	6.1044	4.0438	mm	-0.4961	-0.1651	0.0196	0.0188	0.9411	0.6818	-2.6048	-2.5851	-3.8737	-3.1575	1.884	0.6203	1.8881	0.5247
1371237_a_at	R200mso	MT1A	MR	MR	MR	12.0071	10.6307	mm	-0.6016	-0.5539	0.0181	0.0138	0.9411	0.6818	-2.6436	-2.7324	-3.8531	-2.9614	2.0798	1.1194	3.4106	2.2897
1371239_s_at	R200mso	TPM3	MR	MR	MR	8.1574	5.9344	mm	-0.4136	-0.3743	0.0319	0.0365	0.9411	0.6818	-2.3585	-2.262	-4.0045	-3.5757	1.6637	0.7225	2.6197	1.326
1371256_at	R200mso	Ptpn18	MR	MR	MR	7.5005	6.0586	mm	-0.4216	-0.2849	0.0383	0.0088	0.9411	0.6818	-2.2654	-2.9439	-4.0538	-2.6762	1.653	0.7028	2.5371	0.8212
1371331_at	R200aso	FSTL1	MR	MR	MR	9.7566	7.9764	pp	0.2088	0.1554	0.0157	0.0619	0.9411	0.6824	2.7141	1.9925	-3.8158	-3.9067	1.2987	0.5934	1.6405	0.2232
1371447_at	R200mso	PLAC8	MR	MR	MR	10.4212	8.6216	mm	-1.1462	-1.0913	0.0364	0.0217	0.9411	0.6818	-2.2916	-2.5155	-4.04	-3.2491	2.715	0.7694	4.6346	1.7645
1371479_at	R200aso	mettl7a	MR	MR	MR	10.1482	8.312	pp	0.2677	0.3153	0.0952	0.01	0.9411	0.6818	1.7776	2.8829	-4.3038	-2.7588	1.2049	0.1974	2.6422	1.5453
1371556_at	R200aso	PIAS4	MR	MR	MR	7.4878	5.746	pp	0.2034	0.1258	0.0658	0.0285	0.9411	0.6818	1.9805	2.3841	-4.202	-3.4199	1.1181	0.3877	1.6349	0.1588
1371563_at	R200mso	RCC2	MR	MR	MR	9.1888	7.6744	mm	-0.2388	-0.1079	0.0066	0.0553	0.9297	0.6818	-3.1344	-2.0512	-3.5967	-3.8363	1.4476	0.4868	1.4344	0.3352
1371576_at	R200aso	mrps36	MR	MR	MR	11.4378	9.7147	pp	0.1425	0.1298	0.028	0.0139	0.9411	0.6818	2.4248	2.7288	-3.9694	-2.9661	1.0923	0.4761	1.7623	0.9942
1371717_at	R200aso	mfn1	MR	MR	MR	9.8728	8.1371	pp	0.1646	0.1244	0.0456	0.0232	0.9411	0.6818	2.1745	2.4837	-4.1016	-3.2906	1.0756	0.308	1.6606	0.6186
1371725_at	R200mso	MYH9	MR	MR	MR	8.4365	7.2633	mm	-0.3111	-0.1602	0.021	0.0236	0.9411	0.6818	-2.5696	-2.4752	-3.8925	-3.3018	1.5044	0.5216	1.8303	0.6146
1371781_at	R200mso	Stat3	MR	MR	MR	8.7297	7.3681	mm	-0.4586	-0.3223	0.0214	0.0361	0.9411	0.6818	-2.5604	-2.2676	-3.8973	-3.5687	1.8027	0.9264	2.438	1.1043
1371785_at	R200mso	TNFRSF12A	MR	MR	MR	7.5086	5.526	mm	-0.5623	-0.4235	0.0269	0.0316	0.9411	0.6818	-2.4455	-2.3335	-3.9584	-3.4849	1.9566	1.1492	2.8172	1.4788
1371804_at	R200aso	CDADC1	MR	MR	MR	9.8973	8.1477	pp	0.1551	0.167	0.0518	0.0213	0.9411	0.6818	2.1079	2.5249	-4.1363	-3.2368	1.0374	0.3978	1.8782	1.0519
1372034_at	R200mso	PARP14	MR	MR	MR	8.0092	6.0622	mm	-0.6401	-0.5866	0.0143	0.0165	0.9411	0.6818	-2.7595	-2.6462	-3.7918	-3.0764	2.1761	1.1887	3.4682	2.4495
1372109_at	R200aso	PNKD	MR	MR	MR	9.9429	8.426	pp	0.1512	0.1064	0.0557	0.0563	0.9411	0.6818	2.0694	2.042	-4.1563	-3.8474	1.0188	0.3569	1.4242	0.7629
1372195_at	R200aso	TNNC2	MR	MR	MR	8.3549	6.2515	pp	0.6679	0.7967	0.0456	0.0112	0.9411	0.6818	2.1746	2.8314	-4.1015	-2.8283	2.0364	0.7655	4.1344	2.928
1372208_at	R200aso	PPP1R1B	MR	MR	MR	9.4837	7.9311	pp	0.2891	0.2374	0.0165	0.0152	0.9411	0.6818	2.6896	2.6874	-3.8288	-3.0215	1.4812	0.8487	2.2533	0.9749
1372213_at	R200mso	LOC500300	MR	MR	MR	8.7209	7.3468	mm	-0.9129	-0.9202	0.0002	0.0004	0.8529	0.6818	-4.8725	-4.32	-2.8303	-0.8374	3.0223	1.8284	5.0364	2.6854
1372364_a_at	R200aso	NTAN1	MR	MR	MR	11.726	9.6686	pp	0.1167	0.0779	0.0329	0.0427	0.9411	0.6818	2.3426	2.1836	-4.013	-3.674	1.0445	0.6196	1.38	1.0714
1372369_at	R200aso	TMEM109	MR	MR	MR	9.0407	7.4268	pp	0.2	0.0906	0.0778	0.0492	0.9411	0.6818	1.8892	2.1112	-4.2483	-3.7634	1.0863	0.0312	1.3816	0.836
1372404_at	R200mso	rac2	MR	MR	MR	9.012	7.7264	mm	-0.7121	-0.7444	0.0363	0.0114	0.9411	0.6818	-2.2935	-2.8222	-4.039	-2.8408	2.145	1.2649	3.993	2.6493
1372462_at	R200aso	Acat2	MR	MR	MR	9.1385	7.2099	pp	0.2105	0.2054	0.0543	0.0225	0.9411	0.6818	2.083	2.4983	-4.1492	-3.2715	1.1607	0.2462	2.0488	0.8487
1372616_at	R200aso	CSNK1G1	MR	MR	MR	7.45	5.5958	pp	0.5069	0.4063	0.0166	0.0074	0.9411	0.6818	2.6864	3.02	-3.8305	-2.5729	1.9246	0.414	3.0341	0.9359
1372675_at	R200aso	RGD1306954	MR	MR	MR	9.7187	7.9581	pp	0.1638	0.1351	0.0304	0.0148	0.9411	0.6818	2.3834	2.6996	-3.9913	-3.0052	1.1241	0.4107	1.7781	0.6044
1372692_at	R200aso	LOC682784	MR	MR	MR	10.6439	9.8982	pp	0.2175	0.1938	0.0477	0.012	0.9411	0.6818	2.1515	2.7974	-4.1136	-2.8741	1.1941	0.5054	2.0883	1.441
1372694_at	R200aso	Cdk105	MR	MR	MR	7.4852	5.3944	pp	0.2937	0.1743	0.0885	0.0272	0.9411	0.6818	1.8182	2.4074	-4.2838	-3.3899	1.271	0.2919	1.8753	0.9138
1372835_at	R200mso	RHOJ	MR	MR	MR	7.9487	6.4773	mm	-0.4222	-0.2893	0.0214	0.0102	0.9411	0.6818	-2.5597	-2.8721	-3.8977	-2.7734	1.7326	1.0364	2.5331	1.8826
1372839_at	R200aso	MRPS35	MR	MR	MR	9.0905	7.4873	pp	0.1775	0.1515	0.0444	0.0195	0.9411	0.6818	2.1884	2.5671	-4.0942	-3.1812	1.1089	0.6288	1.8168	0.5304
1372844_at	R200aso	EFNA1	MR	MR	MR	7.181	5.707	pp	0.5291	0.2073	0.0013	0.1053	0.9297	0.7032	3.9183	1.7066	-3.2182	-4.2329	2.2075	1.5885	1.7473	0.4821
1372851_at	R200aso	KLHL18	MR	MR	MR	8.3569	6.6571	pp	0.1943	0.172	0.0357	0.0092	0.9411	0.6818	2.3021	2.9238	-4.0344	-2.7034	1.1753	0.0924	2.0199	0.7616
1372871_at	R200aso	RGD735175	MR	MR	MR	8.2989	6.4475	pp	0.2999	0.2304	0.0118	0.0034	0.9411	0.6818	2.8565	3.3834	-3.7407	-2.0783	1.5394	0.485	2.4155	1.1741
1372922_at	R200mso	LOC686714	MR	MR	MR	6.5452	4.1166	mm	-0.8548	-0.5121	0.0108	0.0076	0.9411	0.6818	-2.8977	-3.0127	-3.7191	-2.5828	2.5497	1.0207	3.3945	1.9408
1372930_at	R200mso	SP110	MR	MR	MR	8.3787	6.9094	mm	-0.9083	-0.9003	0.0145	0.0271	0.9411	0.6818	-2.7531	-2.4079	-3.7952	-3.3892	2.5829	1.5321	4.1427	2.5295
1373084_at	R200aso	Wdr20a	MR	MR	MR	8.4335	6.5266	pp	0.1641	0.2443	0.0638	0.0012	0.9411	0.6818	1.9966	3.8468	-4.1938	-1.4541	1.0299	0.6076	2.5834	1.8026
1373086_at	R200aso	PCIF1	MR	MR	MR	8.0789	6.6061	pp	0.3432	0.123	0.0129	0.0711	0.9411	0.6836	2.8097	1.9197	-3.7653	-3.9925	1.6264	0.6568	1.4587	0.2291
1373117_at	R200aso	UHRF2	MR	MR	MR	9.78	7.7963	pp	0.1643	0.1095	0.0707	0.0598	0.9411	0.6824	1.9416	2.0101	-4.2218	-3.8857	1.0161	0.0966	1.4272	0.0279
1373120_at	R200aso	SPATA2	MR	MR	MR	9.3267	7.7365	pp	0.2047	0.1084	0.0387	0.0587	0.9411	0.6818	2.2593	2.0203	-4.057	-3.8736	1.1899	0.3501	1.4255	0.0919
1373163_at	R200mso	usp28	MR	MR	MR	7.6209	5.3342	mm	-0.314	-0.1543	0.0067	0.0605	0.9297	0.6824	-3.1279	-2.0042	-3.6	-3.8927	1.6223	0.9731	1.6394	0.3121
1373233_at	R200mso	LHFPL2	MR	MR	MR	9.3268	7.4296	mm	-0.2375	-0.2485	0.0368	0.0373	0.9411	0.6818	-2.2859	-2.2513	-4.0429	-3.5892	1.273	0.4945	2.1457	0.3017
1373249_at	R200aso	Ubl4	MR	MR	MR	10.1354	8.2212	pp	0.2607	0.2178	0.0055	0.0087	0.9297	0.6818	3.226	2.9466	-3.5501	-2.6725	1.5149	1.0707	2.2429	1.4065
1373282_at	R200aso	LOC691431	MR	MR	MR	10.3152	8.7567	pp	0.1862	0.1141	0.0281	0.0833	0.9411	0.6939	2.424	1.8351	-3.9698	-4.0899	1.1842	0.5744	1.3839	0.6537
1373504_at	R200mso	GLIPR1	MR	MR	MR	7.8734	5.7754	mm	-0.8316	-1.021	0.0131	0.0098	0.9411	0.6818	-2.8046	-2.8942	-3.768	-2.7435	2.4882	1.3298	4.7128	3.5467
1373513_at	R200mso	GCH1	MR	MR	MR	6.8766	4.387	mm	-0.7222	-0.403	0.0129	0.062	0.9411	0.6824	-2.8118	-1.9917	-3.7642	-3.9077	2.3233	1.5104	2.5796	0.9934
1373514_at	R200mso	LOC688296	MR	MR	MR	7.3591	6.0811	mm	-0.9053	-0.948	0.0302	0.0058	0.9411	0.6818	-2.3864	-3.1336	-3.9897	-2.4183	2.4515	1.4229	4.6638	3.1102
1373523_at	R200mso	Fcgr3a	MR	MR	MR	8.4534	6.3603	mm	-1.0189	-1.3304	0.0203	0.0055	0.9411	0.6818	-2.5875	-3.1575	-3.8829	-2.3858	2.6763	1.3621	5.5345	3.9163
1373581_at	R200aso	RGD1305664	MR	MR	MR	10.951	9.2077	pp	0.218	0.1067	0.0236	0.0572	0.9411	0.6818	2.5117	2.0335	-3.9232	-3.8576	1.2782	0.5671	1.4223	0.6181
1373790_at	R200aso	Car14	MR	MR	MR	7.9768	6.7558	pp	0.3989	0.2819	0.0164	0.0209	0.9411	0.6818	2.6934	2.5335	-3.8268	-3.2255	1.7181	0.4699	2.3879	1.8188
1373889_at	R200mso	RGD1559482	MR	MR	MR	6.7827	5.6962	mm	-1.0653	-0.4771	0.0358	0.0122	0.9411	0.6818	-2.2994	-2.7893	-4.0358	-2.885	2.6213	0.8374	3.1925	1.3265
1373932_at	R200mso	CYBB	MR	MR	MR	5.8973	4.3075	mm	-1.8431	-0.825	0.0235	0.0179	0.9411	0.6818	-2.5126	-2.608	-3.9227	-3.1271	3.5576	1.1242	4.0856	2.0378
1373959_at	R200aso	ppp2r1b	MR	MR	MR	9.3815	7.8951	pp	0.2276	0.1483	0.0494	0.0194	0.9411	0.6818	2.1329	2.5703	-4.1233	-3.177	1.2131	0.1051	1.8022	0.6592
1374013_at	R200aso	C1QTNF5	MR	MR	MR	9.3203	7.2784	pp	0.165	0.135	0.0747	0.0495	0.9411	0.6818	1.9119	2.1081	-4.2369	-3.7672	1.0099	0.4396	1.5852	1.0257
1374053_at	R200aso	MCM3AP	MR	MR	MR	9.1819	7.3237	pp	0.2158	0.1227	0.0081	0.0197	0.9411	0.6818	3.0404	2.5632	-3.645	-3.1864	1.3773	0.7323	1.6784	0.1407
1374170_at	R200aso	Ttrap	MR	MR	MR	8.9042	7.1612	pp	0.2051	0.2501	0.0357	0.01	0.9411	0.6818	2.3014	2.8808	-4.0348	-2.7617	1.2007	0.6323	2.3688	1.5474
1374239_at	R200aso	FARP2	MR	MR	MR	8.3194	6.6516	pp	0.2778	0.1761	0.0167	0.0022	0.9411	0.6818	2.6839	3.566	-3.8318	-1.8308	1.4542	0.4785	2.1979	1.5479
1374337_at	R200mso	RNF213	MR	MR	MR	7.8502	6.3896	mm	-0.6939	-0.7543	0.0532	0.0209	0.9411	0.6818	-2.0939	-2.5339	-4.1436	-3.2249	2.0446	0.8025	3.8666	2.2484
1374340_at	R200aso	GLRX2	MR	MR	MR	9.9724	8.8147	pp	0.2965	0.134	0.02	0.016	0.9411	0.6818	2.5934	2.6608	-3.8798	-3.057	1.4774	0.7375	1.7611	0.9051
1374359_at	R200aso	Ccne2	MR	MR	MR	7.698	4.7449	pp	0.3953	0.1885	0.0947	0.0275	0.9411	0.6818	1.7807	2.4021	-4.3023	-3.3967	1.4521	0.036	1.9397	0.5507
1374443_at	R200aso	ICT1	MR	MR	MR	9.7006	8.0074	pp	0.2054	0.1394	0.017	0.0102	0.9411	0.6818	2.6743	2.8714	-3.8369	-2.7743	1.2826	0.9047	1.8485	1.2678
1374457_at	R200mso	POMT2	MR	MR	MR	8.4005	6.9973	mm	-0.2076	-0.1538	0.0407	0.0179	0.9411	0.6818	-2.2335	-2.6089	-4.0706	-3.1259	1.1907	0.16	1.8411	0.65
1374551_at	R200mso	IFI35	MR	MR	MR	6.9628	5.5413	mm	-0.447	-0.4454	0.0605	0.0041	0.9411	0.6818	-2.0255	-3.2926	-4.1789	-2.2019	1.6264	0.0716	3.2643	2.131
1374563_at	R200aso	RGD1561004	MR	MR	MR	6.6389	3.9447	pp	0.5188	0.167	0.0127	0.0104	0.9411	0.6818	2.8191	2.8646	-3.7604	-2.7835	1.9792	0.5305	1.9793	0.6518
1374626_at	R200mso	LRG1	MR	MR	MR	7.6593	6.2906	mm	-0.8949	-0.9783	0.0169	0.0158	0.9411	0.6818	-2.679	-2.6677	-3.8344	-3.0478	2.5402	1.6913	4.4837	3.387
1374725_at	R200mso	MOV10	MR	MR	MR	6.0881	5.1964	mm	-0.8184	-0.3213	0.0103	0.0126	0.9411	0.6818	-2.9215	-2.7761	-3.7067	-2.9027	2.5022	0.7394	2.6301	1.6682
1374731_at	R200mso	TRIM25	MR	MR	MR	9.0608	7.2392	mm	-0.6147	-0.601	0.0205	0.034	0.9411	0.6818	-2.5814	-2.2962	-3.8862	-3.5324	2.0842	0.9668	3.3278	1.3682
1374778_at	R200mso	CTSC	MR	MR	MR	7.6825	5.7844	mm	-0.6891	-0.5788	0.0139	0.0334	0.9411	0.6818	-2.7732	-2.3059	-3.7846	-3.5201	2.2598	1.2414	3.2715	1.1593
1374838_at	R200mso	SP140	MR	MR	MR	7.1795	5.1793	mm	-0.9031	-0.587	0.0164	0.0223	0.9411	0.6818	-2.6914	-2.5023	-3.8278	-3.2664	2.5557	1.5034	3.3988	1.4345
1374856_at	R200aso	BCDIN3D	MR	MR	MR	7.9335	6.4356	pp	0.319	0.1694	0.005	0.0272	0.9297	0.6818	3.2709	2.406	-3.5274	-3.3916	1.6583	0.8107	1.8518	1.1399
1374947_at	R200aso	bcar3	MR	MR	MR	8.8216	6.5142	pp	0.3075	0.3034	0.0332	0.0484	0.9411	0.6818	2.3379	2.119	-4.0154	-3.7538	1.4422	0.3851	2.3035	0.9312
1375006_at	R200mso	ZC3HAV1L	MR	MR	MR	8.3355	7.3386	mm	-0.6514	-0.5052	0.0177	0.0218	0.9411	0.6818	-2.6547	-2.5134	-3.8473	-3.2519	2.1655	0.9289	3.1613	1.7243
1375010_at	R200mso	CD68	MR	MR	MR	7.7774	5.9505	mm	-1.096	-0.8812	0.024	0.0326	0.9411	0.6818	-2.5025	-2.3173	-3.9281	-3.5055	2.7423	1.0584	4.0391	1.6582
1375040_at	R200mso	nfe2	MR	MR	MR	4.7087	3.5852	mm	-1.7562	-0.3738	0.0095	0.0268	0.9411	0.6818	-2.959	-2.414	-3.6872	-3.3813	3.6704	1.5995	2.6854	0.9691
1375041_at	R200mso	RGD1563982	MR	MR	MR	9.3187	7.722	mm	-0.5494	-0.5362	0.0299	0.0371	0.9411	0.6818	-2.3926	-2.2531	-3.9865	-3.587	1.9189	0.784	3.1217	1.7355
1375098_at	R200mso	Svs7	MR	MR	MR	6.3868	4.2318	mm	-1.1701	-0.6732	0.028	0.0123	0.9411	0.6818	-2.4253	-2.7849	-3.9691	-2.891	2.801	0.5093	3.7812	1.9376
1375183_at	R200aso	id4	MR	MR	MR	10.3339	8.4788	pp	0.307	0.2949	0.0256	0.0023	0.9411	0.6818	2.4715	3.5536	-3.9446	-1.8475	1.4731	0.3983	2.7461	1.5469
1375200_at	R200mso	Pqcp	MR	MR	MR	6.8972	5.5764	mm	-0.4493	-0.1973	0.0086	0.0142	0.9411	0.6818	-3.0105	-2.7181	-3.6604	-2.9805	1.8887	0.5476	2.0811	0.9965
1375368_at	R200aso	PGP	MR	MR	MR	10.6872	9.2057	pp	0.1453	0.1369	0.0459	0.0262	0.9411	0.6818	2.1714	2.4258	-4.1032	-3.3661	1.0325	0.4904	1.702	1.1845
1375388_at	R200aso	PDIA3	MR	MR	MR	6.9305	5.0655	pp	0.5302	0.2995	0.0597	0.0207	0.9411	0.6818	2.0329	2.5386	-4.1751	-3.2187	1.7702	0.5204	2.4597	0.9485
1375634_at	R200aso	ccdc53	MR	MR	MR	10.3507	8.6271	pp	0.2073	0.13	0.0256	0.0959	0.9411	0.6995	2.4712	1.7582	-3.9447	-4.1763	1.244	0.6549	1.4307	0.4185
1375695_at	R200mso	YTHDF2	MR	MR	MR	9.6971	8.0477	mm	-0.3769	-0.2385	0.0008	0.025	0.9297	0.6818	-4.1871	-2.4479	-3.1004	-3.3373	1.9202	1.216	2.1774	1.0456
1375758_at	R200aso	DNA2	MR	MR	MR	6.7511	4.7215	pp	0.8333	0.4376	0.0374	0.0557	0.9411	0.6818	2.278	2.0474	-4.0471	-3.8409	2.3124	1.0539	2.717	1.1649
1375854_at	R200aso	CTNNBIP1	MR	MR	MR	10.2282	8.9241	pp	0.3073	0.1276	0.0041	0.0462	0.9297	0.6818	3.3694	2.1429	-3.4783	-3.7244	1.6474	0.7657	1.5616	0.7193
1375914_at	R200aso	KRBA1	MR	MR	MR	7.763	5.9269	pp	0.1545	0.1349	0.0569	0.0117	0.9411	0.6818	2.0582	2.808	-4.162	-2.8598	1.0234	0.2489	1.8091	0.4975
1375989_a_at	R200mso	NFKB2	MR	MR	MR	6.9319	5.7069	mm	-0.8045	-0.4066	0.0233	0.0141	0.9411	0.6818	-2.5188	-2.7213	-3.9194	-2.9763	2.3582	1.3396	2.9262	1.6841
1376058_at	R200mso	MTUS1	MR	MR	MR	7.7384	5.9883	mm	-0.4375	-0.1096	0.0084	0.0549	0.9411	0.6818	-3.0188	-2.0545	-3.6561	-3.8323	1.8668	0.4407	1.4437	0.6818
1376249_at	R200aso	FUCA2	MR	MR	MR	9.1734	7.7683	pp	0.1909	0.1583	0.026	0.03	0.9411	0.6818	2.4621	2.3596	-3.9495	-3.4515	1.2035	0.4615	1.7832	0.7856
1376262_at	R200aso	UXS1	MR	MR	MR	9.4768	7.3315	pp	0.1535	0.2072	0.0272	0.0074	0.9411	0.6818	2.4408	3.0235	-3.9609	-2.5681	1.1164	0.6429	2.2151	0.7072
1376390_at	R200mso	Ms4a11	MR	MR	MR	6.3517	4.3717	mm	-0.8148	-0.3696	0.0067	0.0314	0.9297	0.6818	-3.1285	-2.3357	-3.5997	-3.482	2.5519	1.4336	2.6366	0.7923
1376565_at	R200aso	Pde4a	MR	MR	MR	10.3802	9.0132	pp	0.179	0.1685	0.0749	0.0023	0.9411	0.6818	1.9103	3.5644	-4.2377	-1.8329	1.0426	0.1117	2.1613	1.4007
1376675_at	R200mso	CD300A	MR	MR	MR	7.0139	5.2433	mm	-0.5862	-0.2835	0.007	0.0504	0.9297	0.6818	-3.1102	-2.0987	-3.609	-3.7786	2.1686	1.6004	2.2202	1.1534
1376749_at	R200aso	OGN	MR	MR	MR	8.5055	6.3513	pp	0.6047	0.8	0.0252	0.0146	0.9411	0.6818	2.4781	2.7054	-3.9411	-2.9975	2.0373	0.4832	4.0771	0.6559
1376758_at	R200aso	ing1	MR	MR	MR	10.7653	9.1109	pp	0.2262	0.163	0.0243	0.0432	0.9411	0.6818	2.4967	2.1775	-3.9312	-3.6816	1.2942	0.6299	1.7432	0.6442
1376795_at	R200mso	Pik3ap1	MR	MR	MR	8.0637	6.2747	mm	-0.9149	-0.818	0.0301	0.0122	0.9411	0.6818	-2.3878	-2.7898	-3.989	-2.8844	2.4649	1.3688	4.1674	2.8832
1376809_at	R200aso	FBRSL1	MR	MR	MR	10.6297	8.7924	pp	0.1609	0.1786	0.0732	0.0282	0.9411	0.6818	1.923	2.3889	-4.2313	-3.4138	1.0032	0.4871	1.8893	0.9224
1376817_at	R200aso	iars2	MR	MR	MR	7.0621	5.4479	pp	0.5015	0.2278	0.0018	0.0013	0.9297	0.6818	3.771	3.8225	-3.2855	-1.4864	2.1301	1.4949	2.5009	1.0414
1376850_a_at	R200aso	Ccl27	MR	MR	MR	9.5651	8.313	pp	0.1697	0.1557	0.0688	0.059	0.9411	0.6818	1.956	2.0175	-4.2145	-3.8769	1.0324	0.587	1.651	0.6784
1376853_at	R200aso	rpap3	MR	MR	MR	7.2992	4.9961	pp	0.2111	0.1526	0.0374	0.023	0.9411	0.6818	2.2772	2.4877	-4.0475	-3.2855	1.2092	0.1871	1.7975	0.2876
1376908_at	R200mso	Ifit3	MR	MR	MR	10.0575	8.1408	mm	-1.4978	-1.6203	0.0401	0.0241	0.9411	0.6818	-2.2416	-2.4659	-4.0663	-3.3139	3.0763	1.8252	5.6034	3.6828
1377014_at	R200aso	RGD1308116	MR	MR	MR	9.3542	7.6581	pp	0.3905	0.3809	0.0028	0.0049	0.9297	0.6818	3.5528	3.2087	-3.3886	-2.316	1.8638	1.2132	3.0008	1.7629
1377116_at	R200mso	RNASEL	MR	MR	MR	9.067	7.4864	mm	-0.3828	-0.2529	0.0303	0.0235	0.9411	0.6818	-2.3852	-2.4772	-3.9904	-3.2992	1.6104	0.7305	2.2485	1.1182
1377490_at	R200mso	Tbx1	MR	MR	MR	4.206	5.2621	mm	-0.6436	-0.2166	0.0154	0.0157	0.9411	0.6818	-2.7239	-2.6717	-3.8106	-3.0425	2.172	0.6442	2.1555	1.6999
1377623_at	R200aso	Rkhd1	MR	MR	MR	7.948	5.1495	pp	0.3242	0.3087	0.0011	0.0001	0.9297	0.6818	3.9921	5.283	-3.1852	0.3186	1.7751	1.1579	3.113	2.6968
1377726_at	R200mso	TRIM25	MR	MR	MR	8.2776	6.5156	mm	-0.6043	-0.4787	0.0203	0.0075	0.9411	0.6818	-2.5866	-3.014	-3.8834	-2.581	2.0684	0.9159	3.2845	2.1476
1377761_at	R200mso	gfpt2	MR	MR	MR	7.7804	5.6852	mm	-0.3539	-0.3062	0.0303	0.0176	0.9411	0.6818	-2.3856	-2.6173	-3.9902	-3.1148	1.5519	0.3113	2.5151	0.4571
1377765_at	R200mso	CLIC4	MR	MR	MR	7.1841	5.4135	mm	-0.7245	-0.3992	0.0014	0.0234	0.9297	0.6818	-3.895	-2.4791	-3.2287	-3.2968	2.5644	1.8444	2.8015	1.2964
1377783_at	R200mso	Angpt4	MR	MR	MR	6.452	4.5796	mm	-0.5119	-0.1735	0.0009	0.0238	0.9297	0.6818	-4.1002	-2.4725	-3.1377	-3.3053	2.1989	1.4211	1.8925	0.4692
1378032_at	R200mso	NFKBIZ	MR	MR	MR	8.1727	6.2418	mm	-0.9836	-0.8445	0.0059	0.0253	0.9297	0.6818	-3.1872	-2.4428	-3.5697	-3.344	2.8164	1.847	4.0345	3.0203
1378094_at	R200aso	LOC360713	MR	MR	MR	5.9689	3.9547	pp	0.6379	0.178	0.0228	0.0187	0.9411	0.6818	2.5285	2.5875	-3.9143	-3.1542	2.1065	0.6304	1.9506	1.1539
1378116_at	R200aso	ZBTB45	MR	MR	MR	8.3091	6.5622	pp	0.2188	0.1562	0.0485	0.0172	0.9411	0.6818	2.1424	2.6284	-4.1183	-3.1001	1.195	0.3565	1.8583	0.4553
1378185_at	R200aso	NXT2	MR	MR	MR	8.5612	7.2412	pp	0.2177	0.1713	0.0207	0.0178	0.9411	0.6818	2.576	2.6105	-3.889	-3.1238	1.2912	0.4764	1.9256	0.5433
1378193_at	R200mso	Ms4a7	MR	MR	MR	3.7852	4.6823	mm	-1.8909	-0.3973	0.0048	0.0253	0.9297	0.6818	-3.2872	-2.4414	-3.5193	-3.3458	3.9332	2.1872	2.7788	0.6547
1378257_at	R200mso	trex1	MR	MR	MR	9.2379	7.822	mm	-0.3994	-0.3257	0.0181	0.0267	0.9411	0.6818	-2.6451	-2.4163	-3.8524	-3.3784	1.7079	0.7469	2.5127	1.1455
1378555_at	R200aso	LRRC28	MR	MR	MR	9.2064	7.3099	pp	0.1453	0.1132	0.038	0.0536	0.9411	0.6818	2.2691	2.0676	-4.0518	-3.8165	1.0577	0.6167	1.4658	0.3563
1378776_at	R200aso	POU6F1	MR	MR	MR	9.6979	7.943	pp	0.2518	0.2505	0.0307	0.006	0.9411	0.6818	2.3791	3.1217	-3.9936	-2.4346	1.3277	0.4907	2.4399	1.6202
1378962_at	R200aso	Ccdc45	MR	MR	MR	7.1423	4.873	pp	0.3778	0.1482	0.0253	0.0813	0.9411	0.6934	2.4758	1.8484	-3.9423	-4.0748	1.6234	1.1531	1.5516	0.574
1379344_at	R200mso	CYBB	MR	MR	MR	6.6138	4.5819	mm	-1.2454	-0.9383	0.0227	0.0313	0.9411	0.6818	-2.5305	-2.3373	-3.9132	-3.48	2.9338	1.5236	4.181	1.9876
1379413_at	R200aso	NMNAT1	MR	MR	MR	8.0688	6.3626	pp	0.2452	0.195	0.0478	0.0305	0.9411	0.6818	2.1499	2.3502	-4.1144	-3.4635	1.2576	0.373	1.9516	0.6715
1379558_at	R200aso	LOC680222	MR	MR	MR	9.4949	7.607	pp	0.1433	0.1659	0.0345	0.0086	0.9411	0.6818	2.3187	2.9505	-4.0256	-2.6672	1.0665	0.6247	1.9975	1.1309
1379574_at	R200aso	msrb3	MR	MR	MR	8.3646	6.5342	pp	0.2899	0.1103	0.0057	0.1133	0.9297	0.7065	3.2043	1.6658	-3.5611	-4.277	1.58	0.8302	1.2994	0.2461
1379606_at	R200aso	RAB30	MR	MR	MR	7.4797	6.2086	pp	0.363	0.2024	0.0705	0.0258	0.9411	0.6818	1.9433	2.4331	-4.221	-3.3566	1.446	0.1809	2.0135	1.405
1379656_a_at	R200aso	coro2a	MR	MR	MR	8.2632	6.5956	pp	0.4437	0.2602	0.0131	0.0513	0.9411	0.6818	2.8036	2.09	-3.7685	-3.7893	1.8327	0.9784	2.1271	0.8709
1379914_at	R200aso	klf11	MR	MR	MR	7.4348	4.5625	pp	0.3455	0.1289	0.0204	0.054	0.9411	0.6818	2.5844	2.0632	-3.8846	-3.8218	1.5821	0.7443	1.5398	0.3819
1380320_at	R200aso	LIN54	MR	MR	MR	8.3907	6.2193	pp	0.2644	0.2595	0.035	0.0047	0.9411	0.6818	2.3119	3.2331	-4.0292	-2.2828	1.3407	0.5766	2.51	1.0977
1380334_at	R200mso	RGD1359713	MR	MR	MR	6.19	4.1683	mm	-0.858	-0.5566	0.0269	0.0411	0.9411	0.6818	-2.4459	-2.2028	-3.9582	-3.65	2.4087	1.2194	3.1517	1.3175
1380346_at	R200mso	Serpinb1a	MR	MR	MR	6.6472	4.8231	mm	-0.7289	-0.2804	0.0148	0.0257	0.9411	0.6818	-2.743	-2.4347	-3.8005	-3.3545	2.3144	0.8817	2.3453	1.1128
1380373_at	R200mso	GMPS	MR	MR	MR	7.5531	5.5504	mm	-0.3234	-0.2506	0.0269	0.0088	0.9411	0.6818	-2.4457	-2.9412	-3.9583	-2.6799	1.5026	0.3402	2.3891	1.3037
1380387_at	R200aso	FOXP2	MR	MR	MR	6.6912	4.6128	pp	0.6981	0.539	0.0506	0.0145	0.9411	0.6818	2.1203	2.709	-4.1299	-2.9926	2.0609	0.1521	3.3547	1.2651
1380521_at	R200mso	HCLS1	MR	MR	MR	7.9881	6.2456	mm	-0.5861	-0.2594	0.0106	0.0254	0.9411	0.6818	-2.9071	-2.4402	-3.7142	-3.3473	2.1213	0.6804	2.262	0.892
1380582_at	R200mso	csf1	MR	MR	MR	9.5502	7.9533	mm	-0.2606	-0.2168	0.0095	0.0065	0.9411	0.6818	-2.9605	-3.0822	-3.6864	-2.4883	1.4682	0.9402	2.2754	1.52
1380857_at	R200mso	PDE12	MR	MR	MR	6.7233	4.4164	mm	-0.3819	-0.148	0.0049	0.0671	0.9297	0.6833	-3.2773	-1.9505	-3.5242	-3.9564	1.7995	0.8054	1.5897	0.2866
1380872_at	R200aso	RGD1562449	MR	MR	MR	9.4661	7.408	pp	0.3221	0.1553	0.0049	0.078	0.9297	0.6914	3.2767	1.8705	-3.5245	-4.0495	1.6664	0.9508	1.593	0.4996
1381311_at	R200mso	EMR1	MR	MR	MR	9.1863	6.7064	mm	-0.9581	-0.927	0.0282	0.0384	0.9411	0.6818	-2.4215	-2.2367	-3.9711	-3.6076	2.5349	1.6099	4.0856	2.7161
1381503_at	R200aso	Ddi2	MR	MR	MR	7.9753	6.1813	pp	0.2058	0.1884	0.0764	0.035	0.9411	0.6818	1.8995	2.2831	-4.2432	-3.549	1.1023	0.5113	1.8981	1.01
1381556_at	R200mso	Ddx60	MR	MR	MR	6.1038	3.7744	mm	-1.4145	-0.9799	0.0208	0.0179	0.9411	0.6818	-2.5738	-2.6088	-3.8902	-3.1261	3.1445	2.1863	4.4515	2.3885
1381566_at	R200mso	LOC687536	MR	MR	MR	3.257	6.3528	mm	-0.3581	-0.1755	0.0429	0.0159	0.9411	0.6818	-2.2064	-2.6654	-4.0848	-3.0509	1.5133	0.5511	1.9625	1.1673
1381624_at	R200aso	NPAT	MR	MR	MR	6.7843	4.1622	pp	0.559	0.1681	0.0262	0.0433	0.9411	0.6818	2.459	2.1755	-3.9512	-3.684	1.9549	0.7404	1.7663	0.824
1381993_at	R200aso	CLIC2	MR	MR	MR	6.6891	4.6731	pp	0.4053	0.284	0.0051	0.0073	0.9297	0.6818	3.2586	3.0256	-3.5336	-2.5654	1.8462	0.8546	2.558	0.9432
1382039_at	R200aso	rabl2b	MR	MR	MR	8.9421	6.8954	pp	0.2266	0.1435	0.0108	0.0034	0.9411	0.6818	2.8998	3.3761	-3.718	-2.0883	1.3768	0.7782	2.0004	0.8372
1382060_at	R200aso	RGD1564200	MR	MR	MR	8.7949	6.9629	pp	0.2086	0.2102	0.0239	0.0298	0.9411	0.6818	2.5046	2.3623	-3.927	-3.448	1.2545	0.603	2.0239	0.7141
1382108_at	R200mso	Mafb	MR	MR	MR	8.2725	6.7345	mm	-0.4269	-0.4799	0.0573	0.0167	0.9411	0.6818	-2.0541	-2.6405	-4.1642	-3.084	1.5996	0.1707	3.1391	1.7762
1382141_at	R200aso	LOC689873	MR	MR	MR	9.7829	8.3583	pp	0.179	0.0956	0.0463	0.0557	0.9411	0.6818	2.1664	2.0473	-4.1058	-3.8411	1.1072	0.3419	1.3771	0.5762
1382180_at	R200aso	CRADD	MR	MR	MR	7.3944	5.8559	pp	0.3462	0.185	0.0173	0.0728	0.9411	0.6852	2.6657	1.9074	-3.8415	-4.0068	1.6019	0.5243	1.7408	0.4443
1382316_at	R200aso	HIRA	MR	MR	MR	11.2382	9.6112	pp	0.2566	0.1356	0.0046	0.0367	0.9297	0.6818	3.3128	2.2594	-3.5064	-3.579	1.5194	1.2499	1.6406	0.7625
1382431_at	R200mso	ABCA1	MR	MR	MR	7.1945	4.5872	mm	-0.2932	-0.2178	0.0238	0.0079	0.9411	0.6818	-2.5069	-2.9934	-3.9258	-2.609	1.4507	0.1891	2.2561	1.4187
1382466_at	R200aso	SNRNP48	MR	MR	MR	7.9239	5.8054	pp	0.1886	0.1464	0.0474	0.0786	0.9411	0.6926	2.1543	1.8664	-4.1121	-4.0541	1.1269	0.0227	1.5499	0.0132
1382601_at	R200mso	Msr1	MR	MR	MR	6.2496	4.1619	mm	-1.2098	-0.7433	0.0148	0.0586	0.9411	0.6818	-2.7437	-2.0211	-3.8002	-3.8725	2.974	0.9093	3.5148	0.9422
1382622_at	R200mso	Cst7	MR	MR	MR	6.1644	3.9871	mm	-1.0337	-0.3056	0.0066	0.0225	0.9297	0.6818	-3.1379	-2.4987	-3.5949	-3.2711	2.8727	1.5269	2.4687	1.2513
1382729_at	R200aso	RGD1564019	MR	MR	MR	10.304	8.6204	pp	0.2547	0.2499	0.0504	0.0394	0.9411	0.6818	2.1222	2.2229	-4.1289	-3.6249	1.272	0.1821	2.1404	0.8587
1382785_at	R200aso	KIF1A	MR	MR	MR	9.3597	7.623	pp	0.2663	0.268	0.013	0.0181	0.9411	0.6818	2.8078	2.604	-3.7663	-3.1325	1.4526	0.5815	2.3559	0.9659
1382821_at	R200aso	PPFIA3	MR	MR	MR	10.2545	8.8168	pp	0.2174	0.0977	0.0083	0.0895	0.9411	0.6952	3.0277	1.796	-3.6516	-4.1341	1.3787	0.8928	1.2902	0.3365
1382902_at	R200mso	herc6	MR	MR	MR	7.1951	4.173	mm	-0.6738	-0.574	0.0126	0.0437	0.9411	0.6818	-2.822	-2.1708	-3.7589	-3.6899	2.2483	0.9055	3.1817	1.5041
1382950_at	R200mso	GBP4	MR	MR	MR	7.7052	5.8248	mm	-1.3935	-1.3404	0.0082	0.0188	0.9411	0.6818	-3.0304	-2.5853	-3.6501	-3.1572	3.2958	2.4835	5.1869	3.802
1383107_at	R200aso	SNRPD1	MR	MR	MR	10.401	8.6998	pp	0.2444	0.1257	0.0065	0.0453	0.9297	0.6818	3.1445	2.153	-3.5915	-3.7119	1.4626	0.6729	1.5563	0.4697
1383121_at	R200aso	TPP1	MR	MR	MR	10.4064	8.4181	pp	0.2229	0.1344	0.0243	0.075	0.9411	0.6885	2.4958	1.8912	-3.9316	-4.0256	1.2864	0.4034	1.503	0.4221
1383129_at	R200aso	GPR177	MR	MR	MR	8.2731	6.2305	pp	0.1763	0.3067	0.0486	0.0267	0.9411	0.6818	2.1419	2.4153	-4.1186	-3.3797	1.0949	0.2863	2.4405	0.7314
1383131_at	R200mso	ITGB2	MR	MR	MR	8.3567	7.0713	mm	-0.4751	-0.4724	0.0322	0.0205	0.9411	0.6818	-2.3544	-2.5446	-4.0067	-3.2108	1.7773	0.9889	3.0727	1.4451
1383208_at	R200aso	POLE3	MR	MR	MR	9.1766	7.7745	pp	0.1699	0.1285	0.0413	0.0173	0.9411	0.6818	2.2258	2.6242	-4.0746	-3.1056	1.1004	0.5848	1.7243	0.6804
1383253_at	R200mso	slc30a1	MR	MR	MR	10.1206	8.3966	mm	-0.1555	-0.1626	0.0419	0.0174	0.9411	0.6818	-2.2185	-2.6221	-4.0784	-3.1084	1.0661	0.435	1.8872	0.8192
1383265_at	R200aso	tbc1d23	MR	MR	MR	9.8187	8.2482	pp	0.2262	0.1419	0.0519	0.0221	0.9411	0.6818	2.1069	2.508	-4.1368	-3.2588	1.2032	0.4066	1.7519	1.0023
1383282_at	R200aso	Thap11	MR	MR	MR	9.6581	7.9893	pp	0.2086	0.1688	0.0398	0.0131	0.9411	0.6818	2.2457	2.7567	-4.0641	-2.9287	1.1959	0.4587	1.957	0.8673
1383355_at	R200mso	ABCA1	MR	MR	MR	8.5753	6.87	mm	-0.479	-0.3903	0.0168	0.0177	0.9411	0.6818	-2.6809	-2.6136	-3.8334	-3.1197	1.8715	0.7907	2.8263	1.4452
1383417_at	R200aso	Bbs1	MR	MR	MR	8.3192	6.2589	pp	0.3629	0.2807	0.0104	0.0103	0.9411	0.6818	2.917	2.8676	-3.7091	-2.7794	1.6907	0.8143	2.4957	1.1322
1383454_a_at	R200aso	RPS6KC1	MR	MR	MR	9.4306	7.544	pp	0.1929	0.1529	0.0588	0.027	0.9411	0.6818	2.0409	2.4111	-4.171	-3.385	1.109	0.5403	1.7746	0.825
1383461_at	R200aso	RGD1311362	MR	MR	MR	8.8183	6.7933	pp	0.1992	0.1588	0.0699	0.0055	0.9411	0.6818	1.9474	3.1596	-4.2189	-2.3829	1.0997	0.0584	2.0182	0.65
1383485_at	R200mso	mdm2	MR	MR	MR	6.7707	5.193	mm	-0.5686	-0.2522	0.0408	0.0005	0.9411	0.6818	-2.2327	-4.2465	-4.071	-0.9313	1.9008	0.739	2.6965	1.303
1383519_at	R200mso	Hk2	MR	MR	MR	7.5677	6.0941	mm	-0.5222	-0.3261	0.0346	0.0397	0.9411	0.6818	-2.317	-2.2201	-4.0265	-3.6284	1.8496	0.5018	2.4315	1.2273
1383553_at	R200aso	NLRX1	MR	MR	MR	8.0079	6.2512	pp	0.1522	0.1026	0.0547	0.0554	0.9411	0.6818	2.0785	2.0503	-4.1516	-3.8374	1.0235	0.411	1.4095	0.088
1383627_a_at	R200aso	GTF2F1	MR	MR	MR	10.7828	8.7029	pp	0.1359	0.1048	0.0326	0.0612	0.9411	0.6824	2.3484	1.9988	-4.0099	-3.8992	1.0619	0.4829	1.4009	0.3559
1383654_a_at	R200aso	Fn3k	MR	MR	MR	9.661	8.1254	pp	0.1799	0.1886	0.077	0.0408	0.9411	0.6818	1.8949	2.2064	-4.2455	-3.6456	1.0406	0.0622	1.8717	1.0631
1383677_at	R200aso	rnf168	MR	MR	MR	7.867	6.4244	pp	0.1946	0.1132	0.0379	0.0689	0.9411	0.6835	2.271	1.936	-4.0508	-3.9734	1.1688	0.3453	1.4175	0.3883
1383680_at	R200aso	TMEM132A	MR	MR	MR	11.2435	9.5777	pp	0.1912	0.2047	0.0806	0.0329	0.9411	0.6818	1.8698	2.313	-4.2581	-3.5111	1.0606	0.1476	1.9821	0.8254
1383738_at	R200aso	Cep68	MR	MR	MR	8.2728	6.4444	pp	0.2007	0.1788	0.0484	0.0213	0.9411	0.6818	2.1434	2.5258	-4.1178	-3.2356	1.1527	0.3674	1.9348	0.5576
1383786_at	R200mso	RAB32	MR	MR	MR	7.6808	5.6628	mm	-0.7292	-0.5597	0.0259	0.0264	0.9411	0.6818	-2.4641	-2.4216	-3.9485	-3.3715	2.2288	1.1931	3.2787	1.8954
1383936_at	R200mso	EMILIN2	MR	MR	MR	6.8111	5.3497	mm	-1.2936	-0.4572	0.0017	0.0021	0.9297	0.6818	-3.7979	-3.5927	-3.273	-1.7947	3.3896	2.4307	3.3964	2.4932
1384008_at	R200aso	BEND7	MR	MR	MR	7.6121	5.3073	pp	0.3541	0.245	0.0069	0.0127	0.9297	0.6818	3.1163	2.7716	-3.6059	-2.9087	1.7099	0.9414	2.3129	1.2207
1384029_at	R200aso	xpa	MR	MR	MR	8.3491	6.2959	pp	0.31	0.2597	0.0192	0.0178	0.9411	0.6818	2.6147	2.6124	-3.8685	-3.1212	1.512	0.6346	2.3241	0.9491
1384030_at	R200aso	Txndc17	MR	MR	MR	8.9073	7.1634	pp	0.1761	0.1735	0.0924	0.0075	0.9411	0.6818	1.7941	3.0139	-4.2957	-2.5813	1.0046	0.2298	2.0516	0.8482
1384115_at	R200aso	ACOT2	MR	MR	MR	8.4989	6.3854	pp	0.2894	0.2113	0.018	0.0403	0.9411	0.6818	2.6477	2.2122	-3.851	-3.6383	1.4729	0.44	1.9743	0.0931
1384183_at	R200aso	MYRIP	MR	MR	MR	10.9825	9.1226	pp	0.2106	0.2095	0.0689	0.0351	0.9411	0.6818	1.9557	2.2814	-4.2147	-3.5512	1.1283	0.268	1.9917	0.6986
1384213_at	R200aso	RGD1561176	MR	MR	MR	10.2209	8.3991	pp	0.203	0.1609	0.0111	0.0198	0.9411	0.6818	2.8848	2.5601	-3.7259	-3.1904	1.3187	0.7412	1.8603	1.0693
1384219_at	R200aso	Ube2z	MR	MR	MR	8.6342	6.7961	pp	0.2964	0.205	0.0082	0.017	0.9411	0.6818	3.031	2.6326	-3.6498	-3.0945	1.5645	0.8569	2.0903	1.0316
1384291_at	R200aso	ngly1	MR	MR	MR	7.4786	5.2294	pp	0.5425	0.1898	0.0098	0.0264	0.9411	0.6818	2.9443	2.4215	-3.6948	-3.3716	2.052	1.1096	1.9519	0.1784
1384304_at	R200aso	macrod1	MR	MR	MR	9.0954	7.6736	pp	0.2768	0.2173	0.019	0.0086	0.9411	0.6818	2.6198	2.9539	-3.8658	-2.6626	1.4384	0.6563	2.2429	1.4709
1384308_at	R200aso	MEIS1	MR	MR	MR	8.0479	5.7775	pp	0.289	0.3932	0.0355	0.0169	0.9411	0.6818	2.3042	2.637	-4.0333	-3.0887	1.3937	0.5566	2.8458	1.2084
1384541_at	R200aso	HAPLN1	MR	MR	MR	8.0645	5.2027	pp	0.1996	0.1564	0.0786	0.0518	0.9411	0.6818	1.8836	2.0845	-4.2511	-3.7959	1.0837	0.0456	1.6788	0.1479
1385078_at	R200aso	Zic5	MR	MR	MR	7.3505	4.9194	pp	0.4096	0.277	0.025	0.0312	0.9411	0.6818	2.4821	2.3391	-3.9389	-3.4778	1.6884	0.5941	2.2951	0.5546
1385089_at	R200mso	GRHL1	MR	MR	MR	5.7528	3.6209	mm	-0.61	-0.1225	0.0293	0.0081	0.9411	0.6818	-2.4015	-2.9785	-3.9818	-2.6292	2.0224	0.8225	1.8036	0.9311
1385132_at	R200aso	mybl1	MR	MR	MR	7.4542	4.5268	pp	0.2135	0.2742	0.1021	0.0014	0.9411	0.6818	1.7383	3.7687	-4.323	-1.5583	1.0755	0.1321	2.7039	1.7396
1385276_a_at	R200mso	dhx58	MR	MR	MR	6.4633	4.0094	mm	-0.8788	-0.3379	0.0348	0.0291	0.9411	0.6818	-2.3146	-2.3742	-4.0278	-3.4326	2.3884	1.3003	2.5405	1.097
1385291_a_at	R200aso	Sc65	MR	MR	MR	7.5084	5.416	pp	0.3528	0.139	0.0155	0.0873	0.9411	0.6951	2.72	1.8093	-3.8127	-4.1191	1.628	0.5374	1.4931	0.0855
1385295_at	R200mso	CCDC151	MR	MR	MR	6.3635	4.4114	mm	-0.5689	-0.1483	0.0436	0.03	0.9411	0.6818	-2.1985	-2.359	-4.089	-3.4522	1.89	1.2423	1.7352	0.7008
1385397_at	R200mso	STEAP4	MR	MR	MR	6.9616	4.1362	mm	-0.9629	-0.9174	0.0173	0.0263	0.9411	0.6818	-2.6675	-2.4232	-3.8405	-3.3694	2.6301	1.4417	4.1916	2.4646
1385475_a_at	R200mso	STRA6	MR	MR	MR	7.3058	6.1786	mm	-0.6418	-0.4074	0.0191	0.0536	0.9411	0.6818	-2.6166	-2.0667	-3.8675	-3.8175	2.1389	0.9826	2.6334	1.1017
1385658_at	R200mso	RNF114	MR	MR	MR	9.2385	8.1049	mm	-0.1867	-0.169	0.0382	0.0272	0.9411	0.6818	-2.2662	-2.406	-4.0533	-3.3917	1.1491	0.2846	1.8498	0.5023
1385788_at	R200aso	EPHB3	MR	MR	MR	8.726	7.0283	pp	0.2696	0.1986	0.035	0.0137	0.9411	0.6818	2.3113	2.7359	-4.0295	-2.9567	1.3524	0.6312	2.0926	1.254
1385905_at	R200aso	HNRNPF	MR	MR	MR	6.4496	4.5705	pp	0.4179	0.1574	0.028	0.0674	0.9411	0.6833	2.4255	1.9475	-3.969	-3.9599	1.6898	0.1473	1.6324	0.0216
1385923_at	R200aso	id4	MR	MR	MR	8.5861	5.9699	pp	0.3465	0.3643	0.026	0.0104	0.9411	0.6818	2.4631	2.8644	-3.949	-2.7838	1.5556	0.3271	2.8256	1.0447
1385965_at	R200aso	Ankhd1-Eif4ebp3	MR	MR	MR	6.4369	3.7805	pp	0.407	0.149	0.0801	0.0276	0.9411	0.6818	1.8734	2.4001	-4.2563	-3.3993	1.5047	0.1631	1.7518	0.2378
1386114_at	R200aso	dyrk3	MR	MR	MR	7.5632	5.478	pp	0.3794	0.2559	0.0887	0.0137	0.9411	0.6818	1.817	2.7345	-4.2844	-2.9585	1.4359	0.4107	2.3485	1.7917
1386154_at	R200aso	FAM135A	MR	MR	MR	7.6085	6.3291	pp	0.2827	0.0892	0.0117	0.0665	0.9411	0.6826	2.8605	1.9553	-3.7387	-3.9508	1.5008	0.6702	1.3143	0.626
1386900_at	R200mso	serp1	MR	MR	MR	10.0297	8.291	mm	-0.18	-0.1239	0.0201	0.0329	0.9411	0.6818	-2.5921	-2.3128	-3.8805	-3.5113	1.2071	0.6443	1.6021	0.551
1386962_at	R200aso	Plcb4	MR	MR	MR	9.0327	6.6691	pp	0.2212	0.2686	0.0581	0.0252	0.9411	0.6818	2.0472	2.4435	-4.1677	-3.3431	1.1766	0.2819	2.3008	1.2624
1387011_at	R200mso	Lcn2	MR	MR	MR	10.3097	8.776	mm	-1.4308	-1.4151	0.0163	0.0109	0.9411	0.6818	-2.6947	-2.8406	-3.8261	-2.8159	3.2131	1.8593	5.5101	3.7604
1387077_at	R200aso	ARPP19	MR	MR	MR	10.6663	8.9381	pp	0.2392	0.1494	0.0138	0.0045	0.9411	0.6818	2.7774	3.2534	-3.7824	-2.2552	1.3831	0.8369	1.9971	1.0154
1387125_at	R200mso	S100A9	MR	MR	MR	10.0329	7.695	mm	-2.2747	-2.3225	0.0242	0.0181	0.9411	0.6818	-2.4996	-2.6039	-3.9297	-3.1325	3.9441	2.3309	6.8429	3.8946
1387134_at	R200mso	Slfn3	MR	MR	MR	8.515	7.4432	mm	-1.6759	-1.8132	0.0495	0.0198	0.9411	0.6818	-2.1316	-2.5598	-4.124	-3.1908	3.1915	2.3757	6.0095	4.1884
1387269_s_at	R200mso	PLAUR	MR	MR	MR	3.7859	4.2585	mm	-1.834	-0.5462	0.0352	0.0132	0.9411	0.6818	-2.3089	-2.7512	-4.0308	-2.9362	3.4413	0.7809	3.3955	1.9164
1387316_at	R200mso	CXCL1	MR	MR	MR	10.286	8.4421	mm	-1.1001	-1.0776	0.0293	0.0422	0.9411	0.6818	-2.4015	-2.1894	-3.9817	-3.6667	2.7067	1.2889	4.3672	1.2208
1387370_at	R200aso	TMOD1	MR	MR	MR	8.3216	6.6255	pp	0.235	0.266	0.0699	0.0371	0.9411	0.6818	1.9476	2.2532	-4.2188	-3.5868	1.1819	0.2213	2.2172	0.659
1387376_at	R200aso	AOX1	MR	MR	MR	7.5679	6.0592	pp	0.3565	0.1954	0.0257	0.0456	0.9411	0.6818	2.4685	2.1492	-3.9462	-3.7166	1.5779	0.3548	1.8809	0.3104
1387407_at	R200aso	Nap1l3	MR	MR	MR	9.8392	7.8602	pp	0.1736	0.1901	0.057	0.0436	0.9411	0.6818	2.0571	2.173	-4.1627	-3.6871	1.0673	0.2316	1.866	0.5857
1387420_at	R200mso	CLIC4	MR	MR	MR	6.9736	5.2395	mm	-0.5888	-0.4024	0.0175	0.0056	0.9411	0.6818	-2.6612	-3.1473	-3.8438	-2.3997	2.0629	1.102	3.0622	1.5215
1387422_at	R200mso	Pglyrp1	MR	MR	MR	6.2486	5.0644	mm	-1.4015	-0.619	0.0123	0.021	0.9411	0.6818	-2.8334	-2.5332	-3.7529	-3.2258	3.2343	1.7707	3.5053	1.6792
1387456_at	R200aso	STAU2	MR	MR	MR	9.1231	7.5506	pp	0.2564	0.2103	0.0192	0.0065	0.9411	0.6818	2.6149	3.0832	-3.8684	-2.487	1.3903	0.2307	2.2453	0.1146
1387548_at	R200mso	HAS2	MR	MR	MR	7.3738	4.8716	mm	-0.5368	-0.4395	0.0069	0.0422	0.9297	0.6818	-3.1146	-2.1886	-3.6068	-3.6677	2.0793	1.2644	2.7977	0.5577
1387582_a_at	R200mso	Pde7b	MR	MR	MR	2.4286	4.6207	mm	-0.6019	-0.2466	0.0002	0.0002	0.8529	0.6818	-4.7613	-4.579	-2.8712	-0.5121	2.4583	1.9743	2.7254	1.3322
1387627_at	R200mso	CD86	MR	MR	MR	6.5533	5.286	mm	-0.9485	-0.5576	0.0419	0.0014	0.9411	0.6818	-2.2184	-3.782	-4.0785	-1.5405	2.441	0.3861	3.7977	2.2785
1387687_at	R200mso	Igsf6	MR	MR	MR	6.3191	4.4807	mm	-1.5918	-1.4407	0.0324	0.0161	0.9411	0.6818	-2.3505	-2.659	-4.0088	-3.0594	3.2278	1.7945	5.4319	3.3602
1387776_at	R200mso	tgm2	MR	MR	MR	7.4982	6.6416	mm	-1.085	-0.4036	0.0085	0.0042	0.9411	0.6818	-3.0165	-3.2765	-3.6573	-2.2237	2.9064	1.1477	3.1071	1.6421
1387835_at	R200mso	IL1RN	MR	MR	MR	3.1032	4.6998	mm	-1.9375	-0.5488	0.0062	0.0044	0.9297	0.6818	-3.1705	-3.2567	-3.5782	-2.2508	3.9384	2.3188	3.6026	2.1814
1387874_at	R200aso	dbp	MR	MR	MR	9.9874	8.0521	pp	0.3164	0.3375	0.0026	0.0004	0.9297	0.6818	3.5837	4.3656	-3.3738	-0.7794	1.7015	1.0935	3.101	2.2214
1387906_a_at	R200aso	Gnas	MR	MR	MR	11.3611	10.2586	pp	0.1984	0.115	0.0273	0.0524	0.9411	0.6818	2.4374	2.0788	-3.9627	-3.8029	1.2158	0.524	1.4784	0.6586
1387977_at	R200aso	NBN	MR	MR	MR	9.2248	7.4485	pp	0.2057	0.1447	0.0146	0.0197	0.9411	0.6818	2.7514	2.5629	-3.7961	-3.1867	1.299	0.6492	1.783	0.941
1388018_at	R200mso	SELE	MR	MR	MR	6.7998	4.4889	mm	-1.1765	-0.7801	0.0392	0.0049	0.9411	0.6818	-2.2537	-3.2126	-4.0599	-2.3108	2.7332	0.0274	4.2674	1.7464
1388066_a_at	R200aso	grk6	MR	MR	MR	7.6233	5.8571	pp	0.3137	0.1677	0.0254	0.0272	0.9411	0.6818	2.4735	2.4072	-3.9435	-3.3901	1.4882	0.596	1.8441	1.061
1388071_x_at	R200mso	RT1-EC2	MR	MR	MR	9.5805	8.2883	mm	-0.5124	-0.4739	0.0162	0.006	0.9411	0.6818	-2.6976	-3.1173	-3.8246	-2.4406	1.9374	1.0656	3.3054	2.0897
1388130_at	R200mso	ZYX	MR	MR	MR	9.0695	7.3575	mm	-0.3267	-0.3181	0.0201	0.0341	0.9411	0.6818	-2.5909	-2.295	-3.8811	-3.5339	1.5434	1.1039	2.4343	1.5095
1388192_at	R200aso	rwdd3	MR	MR	MR	6.1484	3.6188	pp	0.4554	0.2137	0.053	0.0125	0.9411	0.6818	2.0955	2.7785	-4.1428	-2.8995	1.6638	0.4705	2.175	1.4107
1388271_at	R200mso	MT2A	MR	MR	MR	11.9125	10.4916	mm	-0.5343	-0.5056	0.0176	0.0085	0.9411	0.6818	-2.6563	-2.9608	-3.8464	-2.6533	1.9664	0.8451	3.3534	1.8448
1388460_at	R200mso	capG	MR	MR	MR	7.6566	5.8291	mm	-0.48	-0.4123	0.0558	0.0089	0.9411	0.6818	-2.0688	-2.9393	-4.1566	-2.6824	1.6982	0.8769	3.0275	1.8919
1388496_at	R200mso	FLNC	MR	MR	MR	7.502	4.9857	mm	-0.4964	-0.3219	0.0206	0.0417	0.9411	0.6818	-2.5797	-2.195	-3.8871	-3.6598	1.8779	0.8928	2.4049	0.4919
1388667_at	R200aso	MAN2A1	MR	MR	MR	8.4241	6.4099	pp	0.2689	0.2622	0.0167	0.0092	0.9411	0.6818	2.683	2.9204	-3.8323	-2.708	1.4334	0.6403	2.4334	1.5521
1388673_at	R200mso	Lsp1	MR	MR	MR	5.943	4.857	mm	-1.6609	-0.4398	0.0027	0.0138	0.9297	0.6818	-3.5727	-2.733	-3.379	-2.9606	3.7757	2.3004	3.0451	0.9401
1388857_at	R200mso	SEC23B	MR	MR	MR	9.5834	7.8826	mm	-0.22	-0.1853	0.022	0.0115	0.9411	0.6818	-2.5467	-2.8194	-3.9046	-2.8445	1.2904	0.6963	2.0545	0.6634
1388881_at	R200aso	PGP	MR	MR	MR	9.3855	7.3586	pp	0.1513	0.1203	0.035	0.0334	0.9411	0.6818	2.3119	2.3056	-4.0292	-3.5205	1.0805	0.5212	1.5826	0.6563
1388972_at	R200aso	RTN4R	MR	MR	MR	8.9238	7.3492	pp	0.2727	0.1401	0.0077	0.1193	0.9411	0.7073	3.0595	1.6366	-3.6351	-4.308	1.5145	0.9739	1.4286	0.0973
1388982_at	R200aso	SLC30A9	MR	MR	MR	11.3279	9.7987	pp	0.1311	0.1064	0.04	0.0482	0.9411	0.6818	2.2422	2.1215	-4.066	-3.7507	1.0256	0.5934	1.4533	0.457
1389123_at	R200mso	Ccl6	MR	MR	MR	8.0732	6.8063	mm	-2.1816	-1.7359	0.0184	0.0144	0.9411	0.6818	-2.6361	-2.7104	-3.8571	-2.9908	3.9354	1.8668	6.0025	3.3623
1389210_at	R200mso	LCP1	MR	MR	MR	10.2224	9.1364	mm	-0.3865	-0.402	0.0462	0.0253	0.9411	0.6818	-2.1681	-2.4416	-4.1049	-3.3455	1.5584	0.7466	2.7949	1.7421
1389237_at	R200aso	zc3hc1	MR	MR	MR	8.5621	6.3232	pp	0.2034	0.1128	0.0502	0.0638	0.9411	0.6824	2.1241	1.977	-4.1278	-3.9251	1.1544	0.2901	1.4306	0.8468
1389246_at	R200mso	B4GALT1	MR	MR	MR	7.7547	6.3714	mm	-0.4101	-0.2323	0.0165	0.0044	0.9411	0.6818	-2.6882	-3.2633	-3.8295	-2.2418	1.7394	0.5086	2.3947	1.4035
1389363_at	R200aso	ADI1	MR	MR	MR	9.7661	8.0772	pp	0.1759	0.1479	0.051	0.0434	0.9411	0.6818	2.116	2.1749	-4.1321	-3.6849	1.0876	0.1942	1.6707	0.4159
1389374_at	R200aso	Kifc3	MR	MR	MR	9.6059	7.7993	pp	0.1387	0.1281	0.0368	0.0119	0.9411	0.6818	2.286	2.8024	-4.0429	-2.8674	1.0497	0.3182	1.7764	0.6731
1389405_at	R200aso	LOC680231	MR	MR	MR	9.5786	7.7621	pp	0.1663	0.1328	0.0486	0.0569	0.9411	0.6818	2.1411	2.0363	-4.119	-3.8543	1.0713	0.5569	1.5489	0.5144
1389448_at	R200aso	41521	MR	MR	MR	11.6171	9.7833	pp	0.3146	0.2986	0.047	0.0319	0.9411	0.6818	2.1589	2.3283	-4.1097	-3.4915	1.4115	0.4319	2.3749	1.018
1389533_at	R200mso	FBLN2	MR	MR	MR	9.1551	7.4325	mm	-0.4264	-0.2803	0.0191	0.049	0.9411	0.6818	-2.6177	-2.1133	-3.8669	-3.7607	1.755	0.5233	2.2146	0.1659
1389538_at	R200mso	NFKBIA	MR	MR	MR	10.3758	9.1037	mm	-0.6834	-0.6653	0.0182	0.0196	0.9411	0.6818	-2.6419	-2.5652	-3.8541	-3.1837	2.2133	1.1427	3.6497	1.913
1389786_at	R200aso	Fam82b	MR	MR	MR	7.7622	5.0005	pp	0.4149	0.3209	0.0066	0.0097	0.9297	0.6818	3.1384	2.8985	-3.5946	-2.7377	1.8441	0.8007	2.6699	1.5437
1389791_at	R200aso	CLN8	MR	MR	MR	9.3768	7.6837	pp	0.2699	0.1855	0.016	0.0387	0.9411	0.6818	2.7056	2.2327	-3.8203	-3.6126	1.4404	0.8025	1.8668	1.0625
1389905_at	R200aso	LOC683470	MR	MR	MR	8.227	6.192	pp	0.522	0.3831	0.0031	0.0557	0.9297	0.6818	3.507	2.0471	-3.4107	-3.8413	2.1269	0.9536	2.5448	0.3906
1390036_at	R200mso	SLC16A6	MR	MR	MR	7.8945	6.0826	mm	-0.2968	-0.1703	0.0038	0.0226	0.9297	0.6818	-3.3983	-2.4961	-3.464	-3.2745	1.6277	0.9761	1.8849	0.4696
1390163_at	R200aso	RGD1563863	MR	MR	MR	8.1796	6.3984	pp	0.2352	0.2311	0.0355	0.0178	0.9411	0.6818	2.304	2.6112	-4.0334	-3.1229	1.272	0.4182	2.2007	1.5641
1390196_at	R200aso	syn1	MR	MR	MR	12.265	10.5683	pp	0.1837	0.1371	0.0542	0.0533	0.9411	0.6818	2.0835	2.0701	-4.149	-3.8134	1.0978	0.382	1.5819	0.5069
1390214_a_at	R200aso	Ciz1	MR	MR	MR	9.4709	7.8971	pp	0.1508	0.0956	0.0178	0.0381	0.9411	0.6818	2.6526	2.24	-3.8484	-3.6034	1.1621	0.4972	1.4503	0.4965
1390248_at	R200aso	purb	MR	MR	MR	7.3654	4.7976	pp	0.3426	0.2056	0.0223	0.0283	0.9411	0.6818	2.5407	2.3879	-3.9078	-3.415	1.5659	1.272	2.0124	0.8484
1390361_at	R200aso	ZNF213	MR	MR	MR	8.3253	5.9715	pp	0.3569	0.2029	0.0035	0.0097	0.9297	0.6818	3.4441	2.8966	-3.4414	-2.7403	1.7723	0.7209	2.1596	0.5041
1390430_at	R200aso	NR1D2	MR	MR	MR	10.8755	8.9627	pp	0.2551	0.2771	0.0179	0.0036	0.9411	0.6818	2.6482	3.3569	-3.8507	-2.1143	1.3942	0.9162	2.6199	2.1391
1390507_at	R200mso	ISG20	MR	MR	MR	6.4309	4.448	mm	-0.9667	-0.6313	0.0037	0.0073	0.9297	0.6818	-3.4175	-3.028	-3.4545	-2.562	2.8508	1.7393	3.7694	2.3566
1390531_at	R200mso	PRIC285	MR	MR	MR	7.9378	6.7854	mm	-0.6246	-0.4096	0.0138	0.0099	0.9411	0.6818	-2.7787	-2.8851	-3.7817	-2.7559	2.1551	0.9828	2.9985	2.1228
1390615_at	R200mso	KPNA1	MR	MR	MR	8.6485	6.9954	mm	-0.4588	-0.3248	0.0028	0.0011	0.9297	0.6818	-3.5436	-3.8942	-3.393	-1.3912	2.0069	0.98	2.9525	0.8115
1390802_at	R200aso	RGD1306839	MR	MR	MR	9.0923	7.5729	pp	0.1946	0.1475	0.011	0.0184	0.9411	0.6818	2.888	2.5959	-3.7242	-3.1432	1.3003	0.5448	1.8065	0.6303
1390912_at	R200aso	Pcp4l1	MR	MR	MR	8.1902	6.5954	pp	0.2279	0.2018	0.0619	0.0354	0.9411	0.6818	2.0132	2.2766	-4.1853	-3.5572	1.1831	0.2686	1.956	0.5444
1390946_at	R200mso	runx3	MR	MR	MR	4.3133	4.7904	mm	-1.5329	-0.3426	0.0059	0.0034	0.9297	0.6818	-3.1915	-3.3733	-3.5675	-2.0921	3.5116	2.1597	2.899	1.798
1390981_at	R200aso	PKHD1L1	MR	MR	MR	9.257	7.3314	pp	0.1592	0.1016	0.0645	0.0282	0.9411	0.6818	1.9914	2.3895	-4.1964	-3.413	1.017	0.0478	1.5287	0.8444
1391113_at	R200mso	RHBDL3	MR	MR	MR	6.8509	5.4286	mm	-0.3531	-0.1871	0.0438	0.0079	0.9411	0.6818	-2.1961	-2.99	-4.0902	-2.6137	1.5005	0.0133	2.1106	1.1674
1391453_at	R200mso	ebi3	MR	MR	MR	8.7648	6.6675	mm	-0.9288	-1.0839	0.0225	0.0171	0.9411	0.6818	-2.5357	-2.6304	-3.9104	-3.0974	2.538	1.2606	4.6948	3.1023
1391456_at	R200aso	Jam3	MR	MR	MR	9.0846	7.6951	pp	0.5279	0.2648	0.0111	0.0296	0.9411	0.6818	2.8831	2.366	-3.7268	-3.4432	2.011	1.1857	2.2563	1.3834
1391754_at	R200mso	Oas1i	MR	MR	MR	6.5686	5.2306	mm	-0.7881	-0.2887	0.0109	0.0427	0.9411	0.6818	-2.8953	-2.1825	-3.7204	-3.6754	2.449	1.3231	2.2763	0.7788
1391856_at	R200aso	SEMA3G	MR	MR	MR	8.5015	6.8903	pp	0.4304	0.2432	0.0157	0.0742	0.9411	0.6878	2.7138	1.8972	-3.816	-4.0187	1.7858	0.6384	1.976	0.716
1391976_at	R200aso	Six4	MR	MR	MR	5.4488	3.5779	pp	0.464	0.1217	0.0925	0.0215	0.9411	0.6818	1.7937	2.5206	-4.2959	-3.2424	1.5748	0.2388	1.6599	0.4317
1391995_at	R200aso	TRIM37	MR	MR	MR	8.5604	6.4274	pp	0.2688	0.1821	0.0177	0.0556	0.9411	0.6818	2.6545	2.048	-3.8474	-3.8402	1.4273	0.6738	1.7833	0.3598
1392107_at	R200mso	SBNO2	MR	MR	MR	8.5293	6.5325	mm	-0.6133	-0.5673	0.0166	0.0223	0.9411	0.6818	-2.6868	-2.5032	-3.8303	-3.2652	2.1113	1.4112	3.3422	2.4569
1392506_at	R200aso	CRYZL1	MR	MR	MR	11.464	9.775	pp	0.1567	0.1307	0.0393	0.0249	0.9411	0.6818	2.2518	2.4493	-4.0609	-3.3355	1.077	0.3746	1.6795	0.7801
1392547_at	R200mso	MGC105649	MR	MR	MR	6.4637	4.515	mm	-2.0228	-1.052	0.0138	0.0302	0.9411	0.6818	-2.7771	-2.3551	-3.7825	-3.4572	3.8575	2.0081	4.4392	2.2408
1392655_at	R200mso	Sp100	MR	MR	MR	8.1229	5.904	mm	-0.5843	-0.4845	0.0022	0.0399	0.9297	0.6818	-3.6665	-2.2165	-3.3344	-3.6329	2.2737	1.2026	2.9502	0.9504
1392731_at	R200mso	TNFRSF1B	MR	MR	MR	3.6509	4.3775	mm	-1.441	-0.3726	0.047	0.0169	0.9411	0.6818	-2.1584	-2.6347	-4.11	-3.0917	2.9743	0.432	2.7715	1.1938
1392885_at	R200aso	mbd1	MR	MR	MR	10.0907	8.5069	pp	0.2362	0.1348	0.0094	0.0142	0.9411	0.6818	2.9636	2.7174	-3.6848	-2.9815	1.4112	0.6564	1.7822	0.9172
1392927_at	R200aso	Paqr4	MR	MR	MR	9.3883	7.7184	pp	0.1891	0.1499	0.0309	0.0568	0.9411	0.6818	2.3745	2.0377	-3.996	-3.8526	1.1798	0.475	1.631	0.8033
1392938_s_at	R200aso	RGD1306959	MR	MR	MR	9.7956	8.0649	pp	0.2021	0.1103	0.0227	0.0935	0.9411	0.6968	2.5299	1.772	-3.9135	-4.1609	1.2446	0.5303	1.3411	0.3131
1393046_at	R200aso	RGD1308612	MR	MR	MR	9.3292	7.8299	pp	0.2878	0.1027	0.0303	0.0856	0.9411	0.6949	2.3858	1.8205	-3.9901	-4.1065	1.4107	0.5496	1.3234	0.4945
1393116_at	R200aso	SMYD4	MR	MR	MR	8.53	6.8431	pp	0.2686	0.1313	0.0081	0.0171	0.9411	0.6818	3.0396	2.631	-3.6454	-3.0967	1.5013	0.2946	1.7394	0.9013
1393117_at	R200aso	ABCB10	MR	MR	MR	8.3271	6.7367	pp	0.2603	0.2614	0.0732	0.0018	0.9411	0.6818	1.9224	3.6539	-4.2316	-1.7122	1.2309	0.129	2.621	1.1435
1393153_at	R200aso	zfp161	MR	MR	MR	8.8299	6.8749	pp	0.254	0.1782	0.004	0.0401	0.9297	0.6818	3.3799	2.2151	-3.4731	-3.6347	1.524	0.7749	1.8273	0.8123
1393276_at	R200aso	med31	MR	MR	MR	10.1013	8.4284	pp	0.1506	0.1668	0.0592	0.0518	0.9411	0.6818	2.0371	2.0848	-4.1729	-3.7955	1.0092	0.5961	1.7274	0.9409
1393368_at	R200aso	OSBPL5	MR	MR	MR	8.37	6.7731	pp	0.4192	0.2685	0.0406	0.0386	0.9411	0.6818	2.2353	2.2336	-4.0696	-3.6115	1.6399	0.4418	2.2191	0.9087
1393369_at	R200aso	CDKN2AIP	MR	MR	MR	7.7931	5.1754	pp	0.2413	0.2671	0.0417	0.0364	0.9411	0.6818	2.2211	2.2629	-4.0771	-3.5745	1.2662	0.433	2.2254	1.5146
1393614_at	R200aso	NECAB3	MR	MR	MR	8.7174	6.9966	pp	0.2621	0.247	0.0514	0.0518	0.9411	0.6818	2.1118	2.0851	-4.1343	-3.7952	1.2858	0.3961	2.0729	0.9266
1393805_at	R200mso	SPSB1	MR	MR	MR	8.4986	7.0029	mm	-0.4165	-0.2403	0.0067	0.0061	0.9297	0.6818	-3.1319	-3.1117	-3.598	-2.4482	1.8463	1.2436	2.3913	1.3696
1393841_at	R200aso	RGD1310773	MR	MR	MR	8.1829	5.9347	pp	0.3989	0.3213	0.0318	0.0676	0.9411	0.6833	2.3608	1.9465	-4.0033	-3.9611	1.6358	0.9012	2.2865	1.0757
1395265_at	R200mso	GNS	MR	MR	MR	8.8755	7.3235	mm	-0.1838	-0.1568	0.0286	0.0066	0.9411	0.6818	-2.4142	-3.0735	-3.975	-2.5002	1.1763	0.48	1.9866	1.3245
1395289_at	R200aso	VPS26B	MR	MR	MR	9.6363	7.3226	pp	0.2412	0.1931	0.0115	0.0011	0.9411	0.6818	2.8679	3.8847	-3.7348	-1.4039	1.4051	0.4939	2.3466	1.3846
1395342_at	R200mso	Ckap4	MR	MR	MR	5.7101	3.9606	mm	-0.6944	-0.1677	0.0225	0.0316	0.9411	0.6818	-2.5354	-2.3324	-3.9106	-3.4862	2.1983	1.0795	1.8189	1.0551
1395413_at	R200aso	LRP6	MR	MR	MR	7.2518	5.0776	pp	0.3052	0.1516	0.0232	0.0441	0.9411	0.6818	2.5203	2.1672	-3.9186	-3.6944	1.4802	0.4217	1.6857	0.1002
1395461_at	R200aso	APC2	MR	MR	MR	11.6378	9.8147	pp	0.1844	0.1395	0.0091	0.0085	0.9411	0.6818	2.9811	2.9579	-3.6757	-2.6573	1.296	0.5885	1.8732	0.7603
1395635_at	R200mso	Tnfrsf26	MR	MR	MR	6.0648	3.4541	mm	-0.369	-0.157	0.0248	0.025	0.9411	0.6818	-2.4868	-2.4476	-3.9364	-3.3378	1.608	0.5344	1.8061	0.5408
1395890_at	R200aso	RGD1310427	MR	MR	MR	6.2053	4.4408	pp	0.8071	0.1833	0.0017	0.0054	0.9297	0.6818	3.7914	3.1684	-3.276	-2.3709	2.6844	1.209	2.1389	0.5352
1396096_at	R200mso	MGAT4A	MR	MR	MR	6.1759	4.3258	mm	-0.9505	-0.227	0.0527	0.0018	0.9411	0.6818	-2.0987	-3.6543	-4.1411	-1.7117	2.3917	0.3274	2.4616	0.7431
1396135_at	R200aso	41521	MR	MR	MR	7.0816	4.7356	pp	0.4145	0.3907	0.0545	0.0061	0.9411	0.6818	2.0805	3.1095	-4.1505	-2.4512	1.5851	0.4814	3.0067	1.036
1396188_at	R200mso	RHOJ	MR	MR	MR	7.4059	5.8524	mm	-0.6169	-0.2118	0.013	0.0132	0.9411	0.6818	-2.808	-2.7543	-3.7662	-2.9321	2.1497	0.5272	2.1591	1.2336
1397237_at	R200aso	rpl28	MR	MR	MR	6.6901	4.0815	pp	0.4053	0.1572	0.0861	0.0051	0.9411	0.6818	1.8337	3.1895	-4.2761	-2.3423	1.4883	0.3535	2.0185	1.2008
1397351_s_at	R200aso	DVL1	MR	MR	MR	9.3779	7.9394	pp	0.1729	0.1622	0.0598	0.016	0.9411	0.6818	2.0318	2.6629	-4.1757	-3.0542	1.0594	0.3961	1.8976	0.6459
1397385_at	R200mso	Rbm12	MR	MR	MR	7.1936	5.1256	mm	-0.3461	-0.1958	0.0604	0.007	0.9411	0.6818	-2.026	-3.0453	-4.1787	-2.5385	1.4382	0.3342	2.1671	1.3599
1397465_at	R200mso	rangap1	MR	MR	MR	4.1091	5.5141	mm	-0.6887	-0.1727	0.0433	0.0046	0.9411	0.6818	-2.2019	-3.2429	-4.0872	-2.2695	2.0774	0.0342	2.1065	1.0888
1397808_at	R200mso	CTSC	MR	MR	MR	7.6498	5.5078	mm	-1.0836	-0.7391	0.0041	0.0259	0.9297	0.6818	-3.3654	-2.4303	-3.4803	-3.3602	3.0028	1.9186	3.7685	2.7291
1398246_s_at	R200mso	Fcgr2b	MR	MR	MR	10.6875	8.9427	mm	-0.7342	-0.8567	0.0256	0.0074	0.9411	0.6818	-2.4698	-3.022	-3.9455	-2.5702	2.2383	1.3028	4.3824	3.1516
1398256_at	R200mso	IL1B	MR	MR	MR	11.0402	8.7825	mm	-1.4738	-1.4824	0.0374	0.0246	0.9411	0.6818	-2.2778	-2.4555	-4.0472	-3.3274	3.0701	1.4713	5.3515	2.2171
1398304_at	R200aso	FZD2	MR	MR	MR	7.7922	6.0311	pp	0.3965	0.261	0.0195	0.0529	0.9411	0.6818	2.6072	2.074	-3.8725	-3.8087	1.693	1.2093	2.1235	1.2707
1398370_at	R200aso	Adarb1	MR	MR	MR	11.3683	9.7051	pp	0.2426	0.1863	0.0169	0.0073	0.9411	0.6818	2.6793	3.0298	-3.8343	-2.5596	1.3712	0.5739	2.1173	1.2289
1398390_at	R200mso	CXCL13	MR	MR	MR	8.8709	7.1185	mm	-2.0646	-2.3769	0.0176	0.0053	0.9411	0.6818	-2.6564	-3.1768	-3.8464	-2.3596	3.8388	2.4073	7.4085	4.9529
1398507_at	R200aso	hspc159	MR	MR	MR	7.17	4.9325	pp	0.4484	0.2572	0.0039	0.0043	0.9297	0.6818	3.3951	3.2682	-3.4655	-2.2351	1.9604	1.0629	2.509	1.936
1398512_at	R200mso	NFX1	MR	MR	MR	6.7757	5.034	mm	-0.4494	-0.1582	0.0356	0.0312	0.9411	0.6818	-2.303	-2.3398	-4.0339	-3.4768	1.7157	0.1558	1.7764	0.3943
1398540_at	R200mso	RGS1	MR	MR	MR	5.9287	3.92	mm	-1.475	-0.4148	0.0198	0.0316	0.9411	0.6818	-2.5993	-2.3328	-3.8767	-3.4858	3.2218	1.1035	2.7884	1.6813
1398591_at	R200mso	CCRL2	MR	MR	MR	6.7861	5.391	mm	-1.3848	-1.0379	0.0195	0.0484	0.9411	0.6818	-2.6066	-2.1192	-3.8728	-3.7536	3.1253	1.5677	4.231	1.5028
1398617_at	R200aso	LOC687748	MR	MR	MR	8.1881	7.1451	pp	0.3008	0.1666	0.0208	0.085	0.9411	0.6949	2.5736	1.8238	-3.8903	-4.1027	1.4826	0.5566	1.6255	0.4292
1398836_s_at	R200mso	ACTB	MR	MR	MR	12.9813	11.5477	mm	-0.3406	-0.3044	0.0108	0.0039	0.9411	0.6818	-2.8967	-3.315	-3.7197	-2.1713	1.6382	0.9641	2.7258	1.1951
1398849_at	R200mso	RGD1564953	MR	MR	MR	12.0504	10.3676	mm	-0.2537	-0.2736	0.0215	0.0048	0.9411	0.6818	-2.5581	-3.2175	-3.8986	-2.3041	1.372	0.6667	2.5676	1.943
