# Supplementary material for: The Regulation of Cytokine Networks in Hippocampal CA1 Differentiates Extinction from Those Required for the Maintenance of Contextual Fear Memory after Recall
Source: PLoS One. 2016 May 25;11(5):e0153102. doi: 10.1371/journal.pone.0153102 (PMC4880201; doi:10.1371/journal.pone.0153102)
Supplement: S8 Table — (XLSX) [file pone.0153102.s010.xlsx]

## Sheet: C200clusterG
AFFY	ClusterSET	GENE	C1150	C_OPLSDAarea	C_OPLSDAvip	C_MASmedian	C_RMAmedian	C_MASRMAlog2fc	C_MASlog2fc	C_RMAlog2fc	C_MASlimmap	C_RMAlimmap	C_MASfdr	C_RMAfdr	C_MASt	C_RMASt	C_MASb	C_RMAb	C_MASvip	C_MASviplow	C_RMAvip	C_RMAviplow
1367654_at	C200mso	Fat1	MR	MR	MR	9.626	7.797	mm	-0.233	-0.243	0.018	0.002	0.725	0.434	-2.642	-3.612	-3.069	-1.401	1.29985	0.422054	2.44755	1.11417
1367735_at	C200mso	Acadl	MR	MR	MR	9.936	8.419	mm	-0.262	-0.258	0.026	0.008	0.725	0.438	-2.464	-2.958	-3.31	-2.47	1.32784	0.675791	2.34186	1.25972
1367777_at	C200mso	Decr1	MR	MR	MR	10.685	8.993	mm	-0.256	-0.24	0.013	0.018	0.721	0.464	-2.816	-2.591	-2.829	-3.052	1.38467	0.78483	2.15489	1.14983
1367789_at	C200mso	Slc27a1	MR	MR	MR	11.075	9.621	mm	-0.242	-0.207	0.011	0.005	0.71	0.434	-2.899	-3.164	-2.714	-2.135	1.37043	0.866816	2.1821	1.21185
1367880_at	C200mso	Lamb2	MR	MR	MR	8.093	6.244	mm	-0.421	-0.252	0.006	0.008	0.69	0.438	-3.169	-2.964	-2.338	-2.459	1.80175	0.7822	2.32001	1.14606
1368092_at	C200mso	Fah	MR	MR	MR	9.237	7.421	mm	-0.369	-0.382	0.014	0.001	0.723	0.434	-2.783	-3.815	-2.874	-1.069	1.62135	0.836911	3.05938	1.89153
1368104_at	C200mso	Tspan2	MR	MR	MR	11.161	9.79	mm	-0.414	-0.336	0.005	0.006	0.678	0.434	-3.261	-3.138	-2.212	-2.177	1.80547	0.859788	2.70583	1.24564
1368183_at	C200mso	Plcg1	MR	MR	MR	9.42	8.084	mm	-0.287	-0.13	0.018	0.032	0.725	0.504	-2.651	-2.329	-3.056	-3.454	1.42064	0.492261	1.59557	0.55632
1368378_at	C200mso	Aldh1l1	MR	MR	MR	9.291	7.553	mm	-0.344	-0.243	0.007	0.017	0.69	0.462	-3.134	-2.617	-2.387	-3.012	1.63642	1.01674	2.17643	1.11215
1368439_at	C200mso	Sox10	MR	MR	MR	8.77	7.825	mm	-0.527	-0.265	0.004	0.022	0.662	0.472	-3.392	-2.507	-2.031	-3.183	2.04703	1.02556	2.2258	0.59988
1368467_at	C200mso	Cyp4f1	MR	MR	MR	8.107	6.222	mm	-0.434	-0.369	0.001	0	0.624	0.434	-3.865	-4.467	-1.386	-0.024	1.93996	1.22031	3.14085	2.32306
1368554_at	C200mso	Pnlip	MR	MR	MR	8.635	6.823	mm	-0.355	-0.443	0.017	0.007	0.725	0.438	-2.663	-3.03	-3.04	-2.353	1.5675	0.660249	3.05192	1.09936
1368675_at	C200mso	Chn2	MR	MR	MR	8.403	6.902	mm	-0.391	-0.37	0.002	0.002	0.624	0.434	-3.693	-3.552	-1.618	-1.499	1.82636	0.905344	2.94742	1.31573
1368814_at	C200mso	Aldh6a1	MR	MR	MR	9.148	7.785	mm	-0.258	-0.259	0.01	0.003	0.71	0.434	-2.949	-3.405	-2.645	-1.741	1.41405	1.00553	2.46849	1.67235
1368861_a_at	C200mso	Mag	MR	MR	MR	11.16	9.57	mm	-0.373	-0.386	0.022	0.01	0.725	0.438	-2.552	-2.875	-3.191	-2.603	1.58038	0.43238	2.80313	0.95467
1369158_at	C200mso	Casr	MR	MR	MR	6.323	4.172	mm	-0.532	-0.191	0.031	0.008	0.725	0.438	-2.37	-2.986	-3.436	-2.424	1.82152	0.37254	2.06192	0.69425
1369609_at	C200mso	Cldn11	MR	MR	MR	10.135	8.348	mm	-0.311	-0.314	0.025	0.007	0.725	0.438	-2.484	-3.039	-3.283	-2.338	1.43717	0.23301	2.59123	0.86573
1369728_at	C200mso	LOC680097	MR	MR	MR	6.372	3.623	mm	-0.616	-0.258	0.029	0.004	0.725	0.434	-2.415	-3.277	-3.376	-1.951	1.96949	0.56356	2.42917	1.01537
1370236_at	C200mso	Ppt1	MR	MR	MR	11.586	9.996	mm	-0.202	-0.136	0.006	0.029	0.69	0.495	-3.149	-2.367	-2.367	-3.395	1.32581	0.911551	1.6336	0.46226
1370331_at	C200mso	Il11ra1	MR	MR	MR	8.876	7.475	mm	-0.44	-0.235	0.002	0.01	0.624	0.438	-3.716	-2.873	-1.588	-2.607	1.93166	1.45686	2.22352	1.64326
1370932_at	C200mso	Lrp4	MR	MR	MR	9.79	8.137	mm	-0.253	-0.221	0.027	0.008	0.725	0.438	-2.452	-3.008	-3.327	-2.388	1.30438	0.556615	2.20187	1.14601
1370941_at	C200mso	Pdgfra	MR	MR	MR	10.372	9.205	mm	-0.284	-0.185	0.007	0.02	0.699	0.47	-3.082	-2.546	-2.46	-3.123	1.4974	0.870827	1.90665	0.987394
1371021_at	C200mso	Arsb	MR	MR	MR	9.804	8.485	mm	-0.234	-0.21	0.019	0.003	0.725	0.434	-2.627	-3.428	-3.088	-1.703	1.29854	0.606882	2.25936	1.24314
1371024_at	C200mso	Cux1	MR	MR	MR	8.451	6.611	mm	-0.417	-0.32	0.029	0.02	0.725	0.467	-2.415	-2.558	-3.376	-3.104	1.6308	0.647648	2.45383	0.83551
1371131_a_at	C200mso	Txnip	MR	MR	MR	9.53	8.002	mm	-0.287	-0.356	0.025	0.005	0.725	0.434	-2.475	-3.199	-3.295	-2.078	1.38432	0.31632	2.79681	1.20703
1371633_at	C200mso	Ctnnbl1	MR	MR	MR	10.179	8.415	mm	-0.163	-0.159	0.03	0.006	0.725	0.434	-2.397	-3.113	-3.401	-2.218	1.0921	0.653355	1.95756	1.08805
1371931_at	C200mso	Gtf2i	MR	MR	MR	10.843	8.999	mm	-0.14	-0.121	0.024	0.008	0.725	0.438	-2.512	-2.959	-3.245	-2.469	1.08242	0.736936	1.76737	1.13869
1372162_at	C200mso	Acss1	MR	MR	MR	9.688	7.981	mm	-0.379	-0.389	0.037	0.005	0.728	0.434	-2.288	-3.192	-3.544	-2.089	1.52605	0.45496	2.91883	2.01774
1373017_at	C200mso	Suclg2	MR	MR	MR	10.539	8.77	mm	-0.21	-0.199	0.026	0.023	0.725	0.472	-2.455	-2.489	-3.323	-3.211	1.20965	0.694919	1.94918	0.979555
1373860_at	C200mso	Sox4	MR	MR	MR	8.744	7.042	mm	-0.278	-0.192	0.008	0.021	0.705	0.472	-3.03	-2.52	-2.532	-3.163	1.47289	0.77035	1.92888	0.79047
1374164_at	C200mso	Nfasc	MR	MR	MR	10.389	8.886	mm	-0.284	-0.236	0.002	0.001	0.63	0.434	-3.636	-4.123	-1.695	-0.571	1.58158	0.950844	2.52124	1.26391
1376135_at	C200mso	Dars2	MR	MR	MR	8.141	6.749	mm	-0.295	-0.25	0.036	0.003	0.728	0.434	-2.301	-3.46	-3.528	-1.65	1.36001	0.895689	2.44084	1.01016
1376770_at	C200mso	Efhd1	MR	MR	MR	8.654	6.967	mm	-0.312	-0.254	0.025	0.013	0.725	0.448	-2.477	-2.756	-3.293	-2.793	1.43833	0.2797	2.26678	1.01567
1376800_at	C200mso	NA	MR	MR	MR	10.18	8.499	mm	-0.251	-0.249	0.024	0.017	0.725	0.459	-2.505	-2.637	-3.255	-2.981	1.31126	0.455711	2.20738	0.64955
1377156_at	C200mso	Tcf7l2	MR	MR	MR	9.151	7.556	mm	-0.245	-0.27	0.023	0.024	0.725	0.476	-2.514	-2.458	-3.243	-3.259	1.29953	0.610454	2.22949	1.03632
1377618_at	C200mso	Klf7	MR	MR	MR	8.273	7.097	mm	-0.391	-0.152	0.005	0.039	0.685	0.518	-3.231	-2.229	-2.253	-3.601	1.75237	0.825226	1.65898	0.11512
1377821_at	C200mso	NA	MR	MR	MR	8.735	6.755	mm	-0.274	-0.358	0.011	0.001	0.71	0.434	-2.872	-3.822	-2.751	-1.057	1.43555	0.56481	2.96795	1.69408
1379614_at	C200mso	NA	MR	MR	MR	8.587	6.988	mm	-0.387	-0.294	0.002	0.004	0.63	0.434	-3.651	-3.259	-1.675	-1.98	1.81221	0.882677	2.57521	1.2008
1381449_s_at	C200mso	Tgfa	MR	MR	MR	8.154	6.347	mm	-0.332	-0.194	0.014	0.038	0.723	0.516	-2.774	-2.24	-2.887	-3.585	1.54291	0.44297	1.84516	0.75535
1382189_at	C200mso	Sdc2	MR	MR	MR	10.299	8.808	mm	-0.148	-0.176	0.042	0.007	0.728	0.438	-2.217	-3.05	-3.637	-2.321	1.02087	0.420082	2.01596	1.22948
1383551_at	C200mso	Bpgm	MR	MR	MR	9.259	8.517	mm	-0.265	-0.117	0.012	0.02	0.71	0.467	-2.864	-2.556	-2.763	-3.108	1.41399	0.568326	1.61969	0.877418
1383855_at	C200mso	Degs2	MR	MR	MR	6.998	5.352	mm	-0.504	-0.264	0.006	0.009	0.69	0.438	-3.175	-2.947	-2.331	-2.487	1.96414	0.78992	2.36643	1.26777
1385517_at	C200mso	Gtf2i	MR	MR	MR	8.817	7.595	mm	-0.345	-0.108	0.001	0.017	0.624	0.459	-4.068	-2.637	-1.117	-2.981	1.77464	1.12863	1.62121	0.925978
1386732_at	C200mso	Bbs1	MR	MR	MR	6.705	5.443	mm	-0.455	-0.224	0.025	0.013	0.725	0.448	-2.482	-2.746	-3.286	-2.809	1.71779	0.60697	2.1386	0.40191
1386927_at	C200mso	Cpt2	MR	MR	MR	7.546	6.6	mm	-0.545	-0.24	0.003	0.002	0.63	0.434	-3.583	-3.559	-1.768	-1.487	2.11405	1.56654	2.42408	1.73022
1386941_at	C200mso	Plec	MR	MR	MR	10.102	8.226	mm	-0.224	-0.21	0.016	0.001	0.725	0.434	-2.695	-3.838	-2.995	-1.031	1.29071	0.453338	2.3508	1.57
1386979_at	C200mso	Serinc5	MR	MR	MR	9.944	8.175	mm	-0.273	-0.297	0.027	0.005	0.725	0.434	-2.449	-3.23	-3.331	-2.027	1.34843	0.21726	2.57753	0.96423
1387028_a_at	C200mso	Id1	MR	MR	MR	9.676	8.137	mm	-0.331	-0.216	0.002	0.005	0.624	0.434	-3.705	-3.158	-1.602	-2.145	1.69801	0.949936	2.21887	1.11037
1387046_at	C200mso	Ift172	MR	MR	MR	8.962	7.315	mm	-0.249	-0.154	0.003	0.017	0.63	0.459	-3.501	-2.634	-1.88	-2.985	1.48507	1.22675	1.79952	0.79811
1387178_a_at	C200mso	Cbs	MR	MR	MR	9.744	8.361	mm	-0.42	-0.198	0.023	0.025	0.725	0.476	-2.527	-2.453	-3.225	-3.266	1.66472	0.62666	1.93318	1.21665
1387232_at	C200mso	Bmp4	MR	MR	MR	7.913	6.266	mm	-0.453	-0.328	0.009	0.012	0.71	0.439	-2.983	-2.809	-2.598	-2.708	1.8283	0.55475	2.57299	0.43998
1387271_at	C200mso	Phyh	MR	MR	MR	10.148	8.726	mm	-0.24	-0.193	0.014	0.003	0.723	0.434	-2.772	-3.418	-2.89	-1.719	1.34054	0.693743	2.1834	1.76551
1387363_at	C200mso	Folh1	MR	MR	MR	8.375	6.592	mm	-0.386	-0.204	0.011	0.04	0.71	0.52	-2.887	-2.213	-2.731	-3.625	1.67714	0.46211	1.87448	0.80089
1387771_a_at	C200mso	Mapk3	MR	MR	MR	10.433	9.052	mm	-0.212	-0.115	0.023	0.009	0.725	0.438	-2.528	-2.926	-3.224	-2.522	1.22765	0.439806	1.74056	0.69326
1387810_at	C200mso	Keap1	MR	MR	MR	7.909	6.465	mm	-0.336	-0.276	0.019	0.03	0.725	0.495	-2.624	-2.364	-3.093	-3.401	1.51977	0.625524	2.21756	0.63074
1387811_at	C200mso	Agt	MR	MR	MR	11.03	9.481	mm	-0.278	-0.203	0.018	0.027	0.725	0.489	-2.634	-2.409	-3.079	-3.333	1.39811	0.938203	1.93936	1.23483
1387867_at	C200mso	Aldh9a1	MR	MR	MR	9.529	8.44	mm	-0.268	-0.232	0.027	0.008	0.725	0.438	-2.45	-3.005	-3.329	-2.394	1.33832	0.565835	2.24798	1.27898
1388379_at	C200mso	Ptpn11	MR	MR	MR	12.346	10.568	mm	-0.23	-0.175	0.017	0.006	0.725	0.434	-2.678	-3.103	-3.019	-2.234	1.30006	0.784115	2.02307	1.29374
1388870_at	C200mso	Msi2	MR	MR	MR	11.601	10.107	mm	-0.234	-0.21	0.041	0.007	0.728	0.438	-2.226	-3.017	-3.626	-2.375	1.21131	0.651195	2.15734	1.67572
1389431_at	C200mso	NA	MR	MR	MR	7.979	5.94	mm	-0.276	-0.281	0.017	0.003	0.725	0.434	-2.662	-3.447	-3.041	-1.671	1.39964	0.830909	2.56963	1.67827
1393245_at	C200mso	Phyh	MR	MR	MR	11.008	9.418	mm	-0.211	-0.136	0.004	0.023	0.657	0.473	-3.4	-2.483	-2.019	-3.219	1.38619	0.992939	1.67297	0.64209
1398286_at	C200mso	Csad	MR	MR	MR	9.268	7.625	mm	-0.211	-0.215	0.017	0.007	0.725	0.438	-2.681	-3.054	-3.014	-2.315	1.25823	0.656522	2.18586	1.38918
1398809_at	C200mso	Nde1	MR	MR	MR	7.407	5.641	mm	-0.269	-0.266	0.018	0.005	0.725	0.434	-2.642	-3.177	-3.068	-2.113	1.37924	0.829324	2.43681	1.67703
1399167_a_at	C200mso	Gab1	MR	MR	MR	10.418	8.79	mm	-0.331	-0.224	0.003	0.009	0.63	0.438	-3.5	-2.93	-1.882	-2.514	1.6676	1.23238	2.19189	0.83254
1369124_at	C200aso	Htr2a	MR	MR	MR	6.275	3.878	pp	0.358	0.246	0.08	0.001	0.747	0.434	1.876	3.81	-4.066	-1.077	1.36914	0.16209	2.50349	1.24126
1374069_at	C200aso	Rab11a	MR	MR	MR	10.072	8.209	pp	0.358	0.174	0.002	0.067	0.63	0.559	3.639	1.953	-1.692	-3.993	1.74794	1.18694	1.65236	0.44723
1374829_at	C200aso	Srf	MR	MR	MR	6.88	5.833	pp	0.501	0.138	0.047	0.036	0.729	0.511	2.161	2.268	-3.71	-3.543	1.70638	0.08783	1.60772	0.42701
1375494_a_at	C200aso	Nlgn3	MR	MR	MR	6.622	5.754	pp	0.471	0.248	0.046	0.01	0.729	0.438	2.17	2.9	-3.699	-2.563	1.65938	0.21555	2.28324	1.156
1379483_at	C200aso	Bhlhe40	MR	MR	MR	11.226	9.915	pp	0.3	0.214	0.014	0.05	0.723	0.539	2.755	2.1	-2.913	-3.788	1.47101	0.875568	1.87338	1.30324
1382268_at	C200aso	Akap13	MR	MR	MR	8.525	7.222	pp	0.315	0.251	0.046	0.037	0.729	0.514	2.173	2.253	-3.694	-3.566	1.37056	0.22491	2.0788	0.71741
1387171_at	C200aso	Gria2	MR	MR	MR	12.214	10.281	pp	0.18	0.174	0.059	0.029	0.73	0.495	2.041	2.378	-3.863	-3.38	1.04456	0.51048	1.80649	1.31089
1387210_at	C200aso	Dlg4	MR	MR	MR	9.109	7.666	pp	0.229	0.147	0.06	0.031	0.73	0.501	2.032	2.336	-3.873	-3.443	1.15323	0.03768	1.66974	0.31313
1387306_a_at	C200aso	Egr2	MR	MR	MR	8.879	7.318	pp	0.44	0.486	0.044	0.023	0.728	0.472	2.189	2.485	-3.673	-3.217	1.61171	0.21832	2.97267	0.61795
1392112_at	C200aso	NA	MR	MR	MR	5.421	4.32	pp	0.614	0.218	0.015	0.005	0.723	0.434	2.741	3.164	-2.932	-2.135	2.05791	0.59312	2.22793	0.89161
1398275_at	C200aso	Mmp9	MR	MR	MR	7.309	6.167	pp	0.422	0.316	0.022	0.057	0.725	0.546	2.537	2.037	-3.212	-3.876	1.67125	0.25918	2.22717	0.02206
