# Supplementary material for: The Regulation of Cytokine Networks in Hippocampal CA1 Differentiates Extinction from Those Required for the Maintenance of Contextual Fear Memory after Recall
Source: PLoS One. 2016 May 25;11(5):e0153102. doi: 10.1371/journal.pone.0153102 (PMC4880201; doi:10.1371/journal.pone.0153102)
Supplement: S9 Table — (XLSX) [file pone.0153102.s011.xlsx]

## Sheet: R200clusterG
AFFY	ClusterSET	GENE	R964	R_OPLSDAarea	R_OPLSDAvip	R_MASmedian	R_RMAmedian	R_MASRMAlog2fc	R_MASlog2fc	R_RMAlog2fc	R_MASlimmap	R_RMAlimmap	R_MASfdr	R_RMAfdr	R_MASt	R_RMAt	R_MASb	R_RMAb	R_MASvip	R_MASviplow	R_RMAvip	R_RMAviplow
1367601_at	R200mso	Cited2	MR	MR	MR	9.3075	7.1903	mm	-0.3353	-0.2459	0.0041	0.026	0.9297	0.6818	-3.362	-2.4297	-3.4819	-3.361	1.7105	1.2076	2.2022	1.2868
1367614_at	R200mso	Anxa1	MR	MR	MR	8.6375	7.0834	mm	-1.1	-0.9908	0.0342	0.0367	0.9411	0.6818	-2.3238	-2.2593	-4.0229	-3.5792	2.6739	1.572	4.2399	2.4741
1367679_at	R200mso	Cd74	MR	MR	MR	8.4145	6.9013	mm	-1.1401	-1.2928	0.0327	0.0152	0.9411	0.6818	-2.3456	-2.6869	-4.0114	-3.0222	2.7314	0.7181	5.1654	1.6703
1367721_at	R200mso	Sdc4	MR	MR	MR	11.5474	10.0178	mm	-0.3495	-0.3522	0.0391	0.0276	0.9411	0.6818	-2.2547	-2.3996	-4.0594	-3.4	1.5091	0.635	2.6027	1.0811
1367780_at	R200mso	Pttg1	MR	MR	MR	7.2145	5.4785	mm	-0.588	-0.1306	0.0243	0.0271	0.9411	0.6818	-2.4968	-2.4086	-3.9311	-3.3883	2.0151	0.3035	1.6658	0.8899
1367794_at	R200mso	A2m	MR	MR	MR	10.319	8.7321	mm	-0.4512	-0.4557	0.0411	0.0267	0.9411	0.6818	-2.2282	-2.4158	-4.0734	-3.379	1.697	0.3966	2.9599	0.8681
1367850_at	R200mso	Fcgr2a	MR	MR	MR	10.394	8.6625	mm	-0.7375	-0.7796	0.0236	0.0129	0.9411	0.6818	-2.5115	-2.7641	-3.9233	-2.9189	2.2569	1.3623	4.0559	2.5062
1367998_at	R200mso	Slpi	MR	MR	MR	7.982	7.2768	mm	-2.0487	-1.5428	0.0119	0.0179	0.9411	0.6818	-2.8518	-2.6078	-3.7432	-3.1274	3.9163	2.7391	5.5815	3.8778
1368224_at	R200mso	Serpina3n	MR	MR	MR	7.2217	5.1761	mm	-1.5172	-1.217	0.0248	0.027	0.9411	0.6818	-2.4867	-2.4097	-3.9365	-3.3869	3.2167	1.8872	4.8156	2.8473
1368482_at	R200mso	Bcl2a1d	MR	MR	MR	8.7516	7.1155	mm	-1.4634	-1.3439	0.0341	0.0208	0.9411	0.6818	-2.325	-2.5363	-4.0223	-3.2217	3.0828	1.812	5.1573	2.7286
1368494_at	R200mso	S100a8	MR	MR	MR	7.7841	6.7978	mm	-2.0453	-1.6496	0.0296	0.0276	0.9411	0.6818	-2.3963	-2.3998	-3.9845	-3.3997	3.6838	2.361	5.5962	3.4885
1368604_at	R200mso	Mefv	MR	MR	MR	5.2877	5.0066	mm	-1.6546	-0.3331	0.0107	0.0394	0.9411	0.6818	-2.9038	-2.2237	-3.716	-3.6239	3.5414	2.1978	2.4581	1.2851
1368668_at	R200mso	Plaa	MR	MR	MR	8.5801	6.9903	mm	-0.3596	-0.1677	0.0042	0.0214	0.9297	0.6818	-3.3605	-2.5235	-3.4827	-3.2386	1.7647	0.8164	1.8813	0.18
1368679_a_at	R200mso	Lyn	MR	MR	MR	8.3999	6.9298	mm	-0.5993	-0.6433	0.0226	0.0158	0.9411	0.6818	-2.5332	-2.6682	-3.9118	-3.0471	2.0446	1.0413	3.6412	2.5937
1368693_at	R200mso	Fgr	MR	MR	MR	7.0535	5.1664	mm	-0.7408	-0.4921	0.0249	0.0268	0.9411	0.6818	-2.4844	-2.4146	-3.9377	-3.3806	2.2529	1.1182	3.0735	2.0195
1368870_at	R200mso	Id2	MR	MR	MR	9.6839	8.408	mm	-0.4197	-0.3853	0.0092	0.0007	0.9411	0.6818	-2.9765	-4.1246	-3.6781	-1.0888	1.8219	0.9906	3.2524	1.7824
1368932_at	R200mso	Rock1	MR	MR	MR	6.6569	4.1837	mm	-0.3635	-0.1784	0.0243	0.041	0.9411	0.6818	-2.4977	-2.2037	-3.9307	-3.6489	1.5994	0.3752	1.824	0.2472
1368939_a_at	R200mso	Ntrk3	MR	MR	MR	7.0573	5.1657	mm	-0.4045	-0.195	0.0217	0.0184	0.9411	0.6818	-2.5539	-2.595	-3.9008	-3.1444	1.6963	0.4201	2.0326	0.4914
1369002_at	R200mso	Soat1	MR	MR	MR	6.0862	4.3161	mm	-0.9357	-0.3246	0.0279	0.0018	0.9411	0.6818	-2.427	-3.6543	-3.9682	-1.7117	2.5074	0.8593	2.8972	1.5583
1369057_at	R200mso	Stxbp2	MR	MR	MR	7.413	5.4325	mm	-0.4503	-0.1138	0.0139	0.0471	0.9411	0.6818	-2.7739	-2.1328	-3.7842	-3.7368	1.8388	0.5931	1.4918	0.4354
1369173_at	R200mso	C3ar1	MR	MR	MR	6.0169	4.7588	mm	-0.6329	-0.1797	0.0159	0.035	0.9411	0.6818	-2.7073	-2.2821	-3.8194	-3.5504	2.1498	1.0162	1.8578	0.43
1369191_at	R200mso	Il6	MR	MR	MR	8.9212	6.0627	mm	-1.8629	-1.5968	0.0303	0.0252	0.9411	0.6818	-2.3858	-2.4449	-3.9901	-3.3413	3.5103	1.4365	5.5447	2.1584
1369204_at	R200mso	Hck	MR	MR	MR	8.5779	7.277	mm	-0.7145	-0.6546	0.0384	0.0311	0.9411	0.6818	-2.2641	-2.3412	-4.0545	-3.475	2.1381	1.3148	3.498	2.1793
1369452_a_at	R200mso	Picalm	MR	MR	MR	9.7938	8.0239	mm	-0.2289	-0.2592	0.0159	0.0023	0.9411	0.6818	-2.7068	-3.547	-3.8197	-1.8564	1.3446	0.8742	2.5866	1.9534
1369697_at	R200mso	Il8rb	MR	MR	MR	4.9379	4.7282	mm	-2.704	-0.7354	0.0013	0.0068	0.9297	0.6818	-3.934	-3.0622	-3.2111	-2.5155	4.9373	3.0347	4.0803	2.5789
1369815_at	R200mso	Ccl3	MR	MR	MR	9.7066	7.886	mm	-1.5544	-1.6237	0.0304	0.0175	0.9411	0.6818	-2.384	-2.6207	-3.9911	-3.1103	3.2064	1.1485	5.7359	1.7797
1369852_at	R200mso	F10	MR	MR	MR	5.8437	4.5297	mm	-1.6883	-0.4848	0.0173	0.0111	0.9411	0.6818	-2.6671	-2.8328	-3.8407	-2.8264	3.477	1.2288	3.2351	1.6061
1369943_at	R200mso	Tgm2	MR	MR	MR	9.1766	7.1362	mm	-0.5758	-0.556	0.0101	0.013	0.9411	0.6818	-2.9321	-2.7598	-3.7012	-2.9246	2.1092	1.0461	3.4291	1.4224
1370154_at	R200mso	Lyz2	MR	MR	MR	12.1733	10.9862	mm	-0.8177	-0.9086	0.0212	0.016	0.9411	0.6818	-2.5645	-2.6624	-3.8952	-3.0548	2.3925	1.5351	4.3187	3.0162
1370172_at	R200mso	Sod2	MR	MR	MR	10.6846	9.202	mm	-0.6186	-0.5467	0.02	0.0361	0.9411	0.6818	-2.5941	-2.2666	-3.8794	-3.5699	2.0943	1.0613	3.1593	1.5557
1370177_at	R200mso	PVR	MR	MR	MR	7.2067	4.9839	mm	-0.7131	-0.4666	0.027	0.0468	0.9411	0.6818	-2.4444	-2.1367	-3.959	-3.732	2.198	0.8424	2.8535	0.7127
1370249_at	R200mso	Tspo	MR	MR	MR	9.0456	7.2314	mm	-0.748	-0.6934	0.0267	0.0244	0.9411	0.6818	-2.4489	-2.4606	-3.9566	-3.3208	2.2519	0.9537	3.668	1.7227
1370633_at	R200mso	Cxcl3	MR	MR	MR	4.8351	4.9764	mm	-2.2061	-0.4557	0.0106	0.0462	0.9411	0.6818	-2.9047	-2.1428	-3.7155	-3.7245	4.0881	1.6727	2.8238	0.7176
1370682_at	R200mso	Lilrb3l	MR	MR	MR	7.2065	5.5394	mm	-0.6475	-0.619	0.0313	0.0091	0.9411	0.6818	-2.3687	-2.9252	-3.9992	-2.7016	2.0718	1.4851	3.6895	2.3993
1370832_at	R200mso	Ccl4	MR	MR	MR	9.3746	7.8306	mm	-1.6409	-1.5872	0.0309	0.018	0.9411	0.6818	-2.3758	-2.6049	-3.9954	-3.1312	3.29	1.2921	5.6589	2.164
1370883_at	R200mso	RT1-Da	MR	MR	MR	7.9487	6.284	mm	-1.3369	-1.2457	0.0141	0.0141	0.9411	0.6818	-2.7684	-2.7222	-3.7871	-2.975	3.1349	1.1638	5.0942	1.8138
1370981_at	R200mso	Rxrg	MR	MR	MR	8.3531	6.3582	mm	-0.3119	-0.2179	0.0416	0.0179	0.9411	0.6818	-2.2225	-2.6099	-4.0763	-3.1246	1.4226	0.3048	2.1418	0.9363
1371153_a_at	R200mso	Glra2	MR	MR	MR	6.6197	4.3065	mm	-0.5444	-0.2268	0.0343	0.0019	0.9411	0.6818	-2.3219	-3.6498	-4.0239	-1.7177	1.8889	1.0144	2.4599	1.0447
1371162_at	R200mso	Mrgprx3	MR	MR	MR	6.7584	4.6076	mm	-0.3761	-0.2071	0.0078	0.0082	0.9411	0.6818	-3.0586	-2.9746	-3.6356	-2.6346	1.7469	0.5699	2.2009	0.8553
1371170_a_at	R200mso	Il1a	MR	MR	MR	8.4145	6.143	mm	-1.0987	-1.1686	0.0252	0.0278	0.9411	0.6818	-2.4788	-2.3969	-3.9407	-3.4034	2.7362	1.4165	4.7096	1.9971
1371725_at	R200mso	Myh9	MR	MR	MR	8.4365	7.2633	mm	-0.3111	-0.1602	0.021	0.0236	0.9411	0.6818	-2.5696	-2.4752	-3.8925	-3.3018	1.5044	0.5216	1.8303	0.6146
1371781_at	R200mso	Stat3	MR	MR	MR	8.7297	7.3681	mm	-0.4586	-0.3223	0.0214	0.0361	0.9411	0.6818	-2.5604	-2.2676	-3.8973	-3.5687	1.8027	0.9264	2.438	1.1043
1371785_at	R200mso	Tnfrsf12a	MR	MR	MR	7.5086	5.526	mm	-0.5623	-0.4235	0.0269	0.0316	0.9411	0.6818	-2.4455	-2.3335	-3.9584	-3.4849	1.9566	1.1492	2.8172	1.4788
1372404_at	R200mso	Rac2	MR	MR	MR	9.012	7.7264	mm	-0.7121	-0.7444	0.0363	0.0114	0.9411	0.6818	-2.2935	-2.8222	-4.039	-2.8408	2.145	1.2649	3.993	2.6493
1373513_at	R200mso	NA	MR	MR	MR	6.8766	4.387	mm	-0.7222	-0.403	0.0129	0.062	0.9411	0.6824	-2.8118	-1.9917	-3.7642	-3.9077	2.3233	1.5104	2.5796	0.9934
1373523_at	R200mso	Fcgr3a	MR	MR	MR	8.4534	6.3603	mm	-1.0189	-1.3304	0.0203	0.0055	0.9411	0.6818	-2.5875	-3.1575	-3.8829	-2.3858	2.6763	1.3621	5.5345	3.9163
1373932_at	R200mso	NA	MR	MR	MR	5.8973	4.3075	mm	-1.8431	-0.825	0.0235	0.0179	0.9411	0.6818	-2.5126	-2.608	-3.9227	-3.1271	3.5576	1.1242	4.0856	2.0378
1374457_at	R200mso	Sptlc2	MR	MR	MR	8.4005	6.9973	mm	-0.2076	-0.1538	0.0407	0.0179	0.9411	0.6818	-2.2335	-2.6089	-4.0706	-3.1259	1.1907	0.16	1.8411	0.65
1375098_at	R200mso	Pate4	MR	MR	MR	6.3868	4.2318	mm	-1.1701	-0.6732	0.028	0.0123	0.9411	0.6818	-2.4253	-2.7849	-3.9691	-2.891	2.801	0.5093	3.7812	1.9376
1375989_a_at	R200mso	Nfkb2	MR	MR	MR	6.9319	5.7069	mm	-0.8045	-0.4066	0.0233	0.0141	0.9411	0.6818	-2.5188	-2.7213	-3.9194	-2.9763	2.3582	1.3396	2.9262	1.6841
1376675_at	R200mso	NA	MR	MR	MR	7.0139	5.2433	mm	-0.5862	-0.2835	0.007	0.0504	0.9297	0.6818	-3.1102	-2.0987	-3.609	-3.7786	2.1686	1.6004	2.2202	1.1534
1376795_at	R200mso	Pik3ap1	MR	MR	MR	8.0637	6.2747	mm	-0.9149	-0.818	0.0301	0.0122	0.9411	0.6818	-2.3878	-2.7898	-3.989	-2.8844	2.4649	1.3688	4.1674	2.8832
1377490_at	R200mso	Tbx1	MR	MR	MR	4.206	5.2621	mm	-0.6436	-0.2166	0.0154	0.0157	0.9411	0.6818	-2.7239	-2.6717	-3.8106	-3.0425	2.172	0.6442	2.1555	1.6999
1377726_at	R200mso	Trim25	MR	MR	MR	8.2776	6.5156	mm	-0.6043	-0.4787	0.0203	0.0075	0.9411	0.6818	-2.5866	-3.014	-3.8834	-2.581	2.0684	0.9159	3.2845	2.1476
1378032_at	R200mso	Nfkbiz	MR	MR	MR	8.1727	6.2418	mm	-0.9836	-0.8445	0.0059	0.0253	0.9297	0.6818	-3.1872	-2.4428	-3.5697	-3.344	2.8164	1.847	4.0345	3.0203
1378193_at	R200mso	Ms4a7	MR	MR	MR	3.7852	4.6823	mm	-1.8909	-0.3973	0.0048	0.0253	0.9297	0.6818	-3.2872	-2.4414	-3.5193	-3.3458	3.9332	2.1872	2.7788	0.6547
1380346_at	R200mso	Serpinb1a	MR	MR	MR	6.6472	4.8231	mm	-0.7289	-0.2804	0.0148	0.0257	0.9411	0.6818	-2.743	-2.4347	-3.8005	-3.3545	2.3144	0.8817	2.3453	1.1128
1380521_at	R200mso	Hcls1	MR	MR	MR	7.9881	6.2456	mm	-0.5861	-0.2594	0.0106	0.0254	0.9411	0.6818	-2.9071	-2.4402	-3.7142	-3.3473	2.1213	0.6804	2.262	0.892
1380582_at	R200mso	Csf1	MR	MR	MR	9.5502	7.9533	mm	-0.2606	-0.2168	0.0095	0.0065	0.9411	0.6818	-2.9605	-3.0822	-3.6864	-2.4883	1.4682	0.9402	2.2754	1.52
1381311_at	R200mso	NA	MR	MR	MR	9.1863	6.7064	mm	-0.9581	-0.927	0.0282	0.0384	0.9411	0.6818	-2.4215	-2.2367	-3.9711	-3.6076	2.5349	1.6099	4.0856	2.7161
1382108_at	R200mso	NA	MR	MR	MR	8.2725	6.7345	mm	-0.4269	-0.4799	0.0573	0.0167	0.9411	0.6818	-2.0541	-2.6405	-4.1642	-3.084	1.5996	0.1707	3.1391	1.7762
1382431_at	R200mso	NA	MR	MR	MR	7.1945	4.5872	mm	-0.2932	-0.2178	0.0238	0.0079	0.9411	0.6818	-2.5069	-2.9934	-3.9258	-2.609	1.4507	0.1891	2.2561	1.4187
1382622_at	R200mso	Cst7	MR	MR	MR	6.1644	3.9871	mm	-1.0337	-0.3056	0.0066	0.0225	0.9297	0.6818	-3.1379	-2.4987	-3.5949	-3.2711	2.8727	1.5269	2.4687	1.2513
1383131_at	R200mso	Itgb2	MR	MR	MR	8.3567	7.0713	mm	-0.4751	-0.4724	0.0322	0.0205	0.9411	0.6818	-2.3544	-2.5446	-4.0067	-3.2108	1.7773	0.9889	3.0727	1.4451
1383485_at	R200mso	Mdm2	MR	MR	MR	6.7707	5.193	mm	-0.5686	-0.2522	0.0408	0.0005	0.9411	0.6818	-2.2327	-4.2465	-4.071	-0.9313	1.9008	0.739	2.6965	1.303
1385475_a_at	R200mso	Stra6	MR	MR	MR	7.3058	6.1786	mm	-0.6418	-0.4074	0.0191	0.0536	0.9411	0.6818	-2.6166	-2.0667	-3.8675	-3.8175	2.1389	0.9826	2.6334	1.1017
1386900_at	R200mso	Serp1	MR	MR	MR	10.0297	8.291	mm	-0.18	-0.1239	0.0201	0.0329	0.9411	0.6818	-2.5921	-2.3128	-3.8805	-3.5113	1.2071	0.6443	1.6021	0.551
1387011_at	R200mso	Lcn2	MR	MR	MR	10.3097	8.776	mm	-1.4308	-1.4151	0.0163	0.0109	0.9411	0.6818	-2.6947	-2.8406	-3.8261	-2.8159	3.2131	1.8593	5.5101	3.7604
1387125_at	R200mso	S100a9	MR	MR	MR	10.0329	7.695	mm	-2.2747	-2.3225	0.0242	0.0181	0.9411	0.6818	-2.4996	-2.6039	-3.9297	-3.1325	3.9441	2.3309	6.8429	3.8946
1387269_s_at	R200mso	Plaur	MR	MR	MR	3.7859	4.2585	mm	-1.834	-0.5462	0.0352	0.0132	0.9411	0.6818	-2.3089	-2.7512	-4.0308	-2.9362	3.4413	0.7809	3.3955	1.9164
1387316_at	R200mso	Cxcl1	MR	MR	MR	10.286	8.4421	mm	-1.1001	-1.0776	0.0293	0.0422	0.9411	0.6818	-2.4015	-2.1894	-3.9817	-3.6667	2.7067	1.2889	4.3672	1.2208
1387422_at	R200mso	Pglyrp1	MR	MR	MR	6.2486	5.0644	mm	-1.4015	-0.619	0.0123	0.021	0.9411	0.6818	-2.8334	-2.5332	-3.7529	-3.2258	3.2343	1.7707	3.5053	1.6792
1387627_at	R200mso	Cd86	MR	MR	MR	6.5533	5.286	mm	-0.9485	-0.5576	0.0419	0.0014	0.9411	0.6818	-2.2184	-3.782	-4.0785	-1.5405	2.441	0.3861	3.7977	2.2785
1387835_at	R200mso	Il1rn	MR	MR	MR	3.1032	4.6998	mm	-1.9375	-0.5488	0.0062	0.0044	0.9297	0.6818	-3.1705	-3.2567	-3.5782	-2.2508	3.9384	2.3188	3.6026	2.1814
1388018_at	R200mso	Sele	MR	MR	MR	6.7998	4.4889	mm	-1.1765	-0.7801	0.0392	0.0049	0.9411	0.6818	-2.2537	-3.2126	-4.0599	-2.3108	2.7332	0.0274	4.2674	1.7464
1388130_at	R200mso	Zyx	MR	MR	MR	9.0695	7.3575	mm	-0.3267	-0.3181	0.0201	0.0341	0.9411	0.6818	-2.5909	-2.295	-3.8811	-3.5339	1.5434	1.1039	2.4343	1.5095
1388673_at	R200mso	Lsp1	MR	MR	MR	5.943	4.857	mm	-1.6609	-0.4398	0.0027	0.0138	0.9297	0.6818	-3.5727	-2.733	-3.379	-2.9606	3.7757	2.3004	3.0451	0.9401
1389123_at	R200mso	Ccl6	MR	MR	MR	8.0732	6.8063	mm	-2.1816	-1.7359	0.0184	0.0144	0.9411	0.6818	-2.6361	-2.7104	-3.8571	-2.9908	3.9354	1.8668	6.0025	3.3623
1389246_at	R200mso	NA	MR	MR	MR	7.7547	6.3714	mm	-0.4101	-0.2323	0.0165	0.0044	0.9411	0.6818	-2.6882	-3.2633	-3.8295	-2.2418	1.7394	0.5086	2.3947	1.4035
1389533_at	R200mso	Fbln2	MR	MR	MR	9.1551	7.4325	mm	-0.4264	-0.2803	0.0191	0.049	0.9411	0.6818	-2.6177	-2.1133	-3.8669	-3.7607	1.755	0.5233	2.2146	0.1659
1389538_at	R200mso	Nfkbia	MR	MR	MR	10.3758	9.1037	mm	-0.6834	-0.6653	0.0182	0.0196	0.9411	0.6818	-2.6419	-2.5652	-3.8541	-3.1837	2.2133	1.1427	3.6497	1.913
1390507_at	R200mso	Isg20	MR	MR	MR	6.4309	4.448	mm	-0.9667	-0.6313	0.0037	0.0073	0.9297	0.6818	-3.4175	-3.028	-3.4545	-2.562	2.8508	1.7393	3.7694	2.3566
1390946_at	R200mso	NA	MR	MR	MR	4.3133	4.7904	mm	-1.5329	-0.3426	0.0059	0.0034	0.9297	0.6818	-3.1915	-3.3733	-3.5675	-2.0921	3.5116	2.1597	2.899	1.798
1391453_at	R200mso	Ebi3	MR	MR	MR	8.7648	6.6675	mm	-0.9288	-1.0839	0.0225	0.0171	0.9411	0.6818	-2.5357	-2.6304	-3.9104	-3.0974	2.538	1.2606	4.6948	3.1023
1392107_at	R200mso	Sbno2	MR	MR	MR	8.5293	6.5325	mm	-0.6133	-0.5673	0.0166	0.0223	0.9411	0.6818	-2.6868	-2.5032	-3.8303	-3.2652	2.1113	1.4112	3.3422	2.4569
1392655_at	R200mso	NA	MR	MR	MR	8.1229	5.904	mm	-0.5843	-0.4845	0.0022	0.0399	0.9297	0.6818	-3.6665	-2.2165	-3.3344	-3.6329	2.2737	1.2026	2.9502	0.9504
1392731_at	R200mso	Tnfrsf1b	MR	MR	MR	3.6509	4.3775	mm	-1.441	-0.3726	0.047	0.0169	0.9411	0.6818	-2.1584	-2.6347	-4.11	-3.0917	2.9743	0.432	2.7715	1.1938
1393805_at	R200mso	Spsb1	MR	MR	MR	8.4986	7.0029	mm	-0.4165	-0.2403	0.0067	0.0061	0.9297	0.6818	-3.1319	-3.1117	-3.598	-2.4482	1.8463	1.2436	2.3913	1.3696
1395635_at	R200mso	Tnfrsf26	MR	MR	MR	6.0648	3.4541	mm	-0.369	-0.157	0.0248	0.025	0.9411	0.6818	-2.4868	-2.4476	-3.9364	-3.3378	1.608	0.5344	1.8061	0.5408
1398256_at	R200mso	Il1b	MR	MR	MR	11.0402	8.7825	mm	-1.4738	-1.4824	0.0374	0.0246	0.9411	0.6818	-2.2778	-2.4555	-4.0472	-3.3274	3.0701	1.4713	5.3515	2.2171
1398390_at	R200mso	Cxcl13	MR	MR	MR	8.8709	7.1185	mm	-2.0646	-2.3769	0.0176	0.0053	0.9411	0.6818	-2.6564	-3.1768	-3.8464	-2.3596	3.8388	2.4073	7.4085	4.9529
1398540_at	R200mso	Rgs1	MR	MR	MR	5.9287	3.92	mm	-1.475	-0.4148	0.0198	0.0316	0.9411	0.6818	-2.5993	-2.3328	-3.8767	-3.4858	3.2218	1.1035	2.7884	1.6813
1398591_at	R200mso	Ccrl2	MR	MR	MR	6.7861	5.391	mm	-1.3848	-1.0379	0.0195	0.0484	0.9411	0.6818	-2.6066	-2.1192	-3.8728	-3.7536	3.1253	1.5677	4.231	1.5028
