# Supplementary material for: The Regulation of Cytokine Networks in Hippocampal CA1 Differentiates Extinction from Those Required for the Maintenance of Contextual Fear Memory after Recall
Source: PLoS One. 2016 May 25;11(5):e0153102. doi: 10.1371/journal.pone.0153102 (PMC4880201; doi:10.1371/journal.pone.0153102)
Supplement: S10 Table — (XLSX) [file pone.0153102.s012.xlsx]

## Sheet: MAS5 RMA CRE1016 Kmeans
AFFY	GENE	C_MASlog2fc	R_MASlog2fc	E_MASlog2fc	C_RMAlog2fc	R_RMAlog2fc	E_RMAlog2fc
1367563_at	Sparc	-0.219060066	-0.0816952	0.082608563	-0.209289706	-0.0715806	0.097187131
1367577_at	Hspb1	0.215160551	-0.772222	0.584461876	0.107395671	-0.623435	0.479160945
1367601_at	Cited2	0.209685243	-0.335308	-0.021888171	0.102684313	-0.245941	-0.036097448
1367612_at	Mgst1	-0.30908987	-0.243356	0.334305998	-0.227892499	-0.16862	0.182742093
1367614_at	Anxa1	0.519294133	-1.09999	0.005239774	0.456174241	-0.990751	0.200954704
1367628_at	Lgals1	-0.039469352	0.0576643	0.322549372	-0.057585558	0.047206	0.189551903
1367659_s_at	Dci	-0.229204245	0.0968622	0.088525893	-0.284525828	0.131531	0.085848704
1367688_at	Scamp4	-0.226981003	0.0317542	0.00637437	-0.180195388	0.01973	0.016000241
1367698_a_at	2013-09-09	0.108463318	-0.0739389	0.174589377	0.052344918	-0.0651533	0.11856117
1367699_at	Sh3gl1	0.075903861	-0.387477	-0.101396199	0.028766982	-0.223761	-0.03143753
1367721_at	Sdc4	0.008423269	-0.349527	0.077486961	0.058444986	-0.352161	0.060583013
1367731_at	Gnb1	-0.142250878	-0.0868565	0.268577865	-0.177288999	-0.0875604	0.206449277
1367735_at	Acadl	-0.262343308	0.129237	0.027498495	-0.257610772	0.108163	0.084596774
1367771_at	Tsc22d3	0.142163605	0.204243	0.218940679	0.055814252	0.122586	0.181528017
1367789_at	Slc27a1	-0.242469604	0.0829869	0.103228386	-0.207140894	0.0411718	0.09863704
1367794_at	A2m	-0.488380893	-0.451182	0.080697045	-0.397753754	-0.455659	0.13696808
1367800_at	Plat	0.16375872	-0.103762	0.369502051	0.081515812	-0.0547537	0.350927158
1367810_at	Slc6a8	-0.19049017	0.145746	-0.115687351	-0.196912741	0.107076	-0.124549188
1367824_at	Fnta	-0.172926903	0.0824634	-0.07422515	-0.151850803	0.0922479	-0.078828223
1367825_at	Ralgds	0.062337662	-0.243794	0.09835124	0.012573681	-0.182031	0.119502345
1367826_at	Nfe2l2	0.159915446	-0.118774	0.164622542	0.038004899	-0.122381	0.117367093
1367833_at	Psmc5	-0.026667737	0.148337	-0.062997295	-0.03113848	0.0896497	-0.04850746
1367838_at	Cth	0.171236289	0.258082	0.67602436	0.1336005	0.250074	0.38106135
1367846_at	S100a4	-0.115045126	-0.622332	-0.029770547	-0.13517103	-0.606431	-0.03270993
1367850_at	Fcgr2a	0.25863553	-0.737536	0.059199398	0.218695429	-0.779581	0.013973232
1367851_at	Ptgds	-0.280543264	0.383184	0.008014351	-0.226965812	0.4049	0.022925538
1367853_at	Slc12a2	-0.275927972	0.171723	-0.090714074	-0.255688352	0.144762	-0.031309348
1367859_at	Tgfb3	0.30750676	-0.0150019	0.455999571	0.174904008	-0.016546	0.178223185
1367867_at	Gfer	-0.103481852	0.30608	0.052700436	-0.0977506	0.149659	0.04566764
1367872_at	Ap1b1	-0.185025002	0.0644909	0.062838942	-0.096368903	0.0332885	0.030959048
1367880_at	Lamb2	-0.420540075	0.0264437	0.235498289	-0.251891315	0.0477218	0.246304738
1367893_a_at	Clcc1	-0.257020767	0.174526	0.156437457	-0.170578323	0.170053	0.109598259
1367953_at	Tyro3	-0.089798182	0.1932	-0.064627137	-0.055020213	0.143047	-0.017295214
1367974_at	Anxa3	-0.240580435	-0.116462	0.200318153	-0.154299579	-0.132775	0.218083854
1367999_at	Aldh2	-0.181768136	0.0104947	0.197078169	-0.197419694	0.0706162	0.112390171
1368000_at	C3	-0.388196615	-1.05327	0.15019122	-0.384303481	-1.05449	0.082894267
1368008_at	Prom1	-0.189645852	0.168776	0.505458511	-0.236760108	0.201967	0.454900304
1368059_at	Crym	0.077825928	-0.233257	0.250243775	0.136860777	-0.230173	0.277387035
1368071_at	Mosc2	-0.243934679	0.172239	0.044136454	-0.161941551	0.0874854	0.045595681
1368073_at	Irf1	0.557766851	-0.478754	0.238142401	0.495253075	-0.53665	0.112741304
1368081_at	Abca2	-0.300216713	0.117624	0.071861818	-0.219454218	0.164399	0.04652962
1368092_at	Fah	-0.368647596	0.267361	-0.067950544	-0.382363508	0.21524	-0.117603663
1368104_at	Tspan2	-0.414267169	0.278415	-0.272014767	-0.33612801	0.240854	-0.224985864
1368105_at	Tspan2	-0.254112309	0.189187	-0.174765218	-0.224441692	0.183759	-0.189442267
1368132_at	Tob1	-0.03407744	0.185614	0.032131386	-0.008779386	0.160535	0.012391848
1368162_at	Cst6	0.153674476	-0.132684	0.222844023	0.12340587	-0.0333384	0.150561392
1368170_at	Slc6a1	0.01508815	0.0996808	0.167143613	0.01570354	0.091257	0.136416025
1368177_at	Acsl3	-0.099455479	0.198926	0.100192381	-0.030635431	0.111021	0.071611765
1368183_at	Plcg1	-0.286523666	0.0339837	0.015540684	-0.130249127	0.0633598	0.121274274
1368204_at	Lig1	-0.225645555	0.119067	-0.033808576	-0.165363379	0.0297818	-0.010028991
1368247_at	Hspa1b	0.528215682	0.29932	0.206570893	0.493322854	0.210358	0.210278539
1368295_at	Slco2b1	-0.39636741	0.0681908	0.091958813	-0.35770804	0.0750897	0.092504869
1368353_at	Gfap	-0.101803607	-0.181828	-0.123161424	-0.068651172	-0.174784	-0.057862881
1368359_a_at	Vgf	0.382919176	-0.0068318	0.013819811	0.223199587	-0.0255519	0.02322542
1368387_at	Bdh1	-0.071476478	0.160859	0.090509768	-0.034887803	0.0823854	0.08382513
1368391_at	Slc7a1	0.123960232	0.152507	0.244705334	0.045835223	0.112672	0.30495645
1368419_at	Cp	-0.078296976	-0.404731	0.422287913	-0.056592653	-0.471688	0.210617206
1368420_at	Cp	-0.133836501	-0.717611	0.127922028	-0.154102105	-0.712686	0.170102166
1368425_at	Caskin1	-0.275106943	0.0834	0.119810827	-0.175706291	0.0994847	0.068095519
1368482_at	Bcl2a1d	0.607583999	-1.4634	-0.037127884	0.617749412	-1.34387	-0.029414541
1368490_at	Cd14	0.431229319	-1.152	-0.206183425	0.467383889	-1.14809	-0.073112195
1368514_at	Maob	-0.199147799	-0.00093665	0.063191543	-0.143085666	-0.00656194	0.109863292
1368533_at	Heph	-0.208875471	0.0180424	0.249767745	-0.259787178	0.183023	0.375250803
1368536_at	Enpp2	-0.376963146	0.250274	-0.050108466	-0.294409828	0.186731	-0.055940043
1368549_at	Hbp1	-0.27026108	0.108803	-0.083295718	-0.265929713	0.124975	-0.056685527
1368554_at	Pnlip	-0.354756796	-0.0344447	-0.286235807	-0.443019302	-0.0396418	-0.158420558
1368577_at	Gjb6	-0.242706983	0.169021	0.2318248	-0.149823153	0.126887	0.219919999
1368592_at	Il1a	1.031693885	-1.21537	-0.047918191	1.066467883	-1.12159	-0.141688501
1368596_at	Sik1	0.590553631	-0.166062	-0.024619458	0.25266948	-0.046317	-0.090302356
1368655_at	Srgn	0.381401389	-0.593152	0.318809564	0.376599826	-0.577933	0.373266673
1368668_at	Plaa	0.132518262	-0.3596	-0.107047258	0.066332588	-0.167687	-0.131755853
1368675_at	Chn2	-0.391209293	0.117753	-0.119264138	-0.369831196	0.196071	-0.110141008
1368693_at	Fgr	0.176285217	-0.740766	-0.158292917	0.32270926	-0.492086	-0.050244706
1368705_at	S1pr5	-0.434331289	0.222194	-0.249672297	-0.251868365	0.237072	-0.12591782
1368728_at	P2ry12	-0.08196186	0.0635869	0.220951739	-0.232992949	0.0594752	0.181512019
1368810_a_at	Mbp	-0.138475522	0.00988725	-0.141650083	-0.056870206	0.040592	-0.045267395
1368814_at	Aldh6a1	-0.257817302	-0.0631453	0.024405256	-0.259323509	-0.0256249	0.077679562
1368832_at	Akt2	0.204138119	-0.194801	-0.098587932	0.053740923	-0.169115	-0.084624239
1368835_at	Stat1	0.051773692	-0.342263	0.040506438	0.019501239	-0.217201	0.042495878
1368838_at	Tpm4	0.055589939	-0.222628	0.182865663	0.120465897	-0.149739	0.101358124
1368861_a_at	Mag	-0.373458674	0.237148	-0.118105345	-0.385906714	0.279893	-0.089709397
1368870_at	Id2	-0.192006251	-0.41971	-0.129492438	-0.086987197	-0.385344	-0.107969415
1368931_at	Sh3gl3	-0.200426613	0.0901673	-0.172060247	-0.146808949	0.0666411	-0.034797941
1368932_at	Rock1	-0.28240762	-0.36349	-0.126261886	-0.100269382	-0.178363	-0.135598465
1368939_a_at	Ntrk3	0.037816304	-0.404533	0.031518927	0.027865474	-0.195028	0.02542084
1368944_at	Dlg1	-0.275477398	0.107215	-0.073257223	-0.300423288	0.185436	-0.044950532
1369039_at	Pi4kb	-0.216437568	0.111868	-0.016863882	-0.098457816	0.0232808	-0.011620843
1369044_a_at	Pde4b	0.286360424	-0.40056	-0.157728703	0.277485052	-0.316285	-0.128696442
1369121_at	Gdf9	0.633278654	-0.179439	-0.060156524	0.183985599	-0.0472316	-0.123444996
1369144_a_at	Kcnd3	0.054016687	-0.013728	0.312212076	0.056435917	-0.00336636	0.274684068
1369160_a_at	Slc4a7	-0.024842346	-0.46824	-0.161281198	-0.047116157	-0.185519	-0.045725437
1369186_at	Casp1	0.087118611	-0.478621	0.082879387	0.065653734	-0.513738	0.170589279
1369204_at	Hck	0.174522437	-0.71445	0.234391008	0.185589957	-0.654639	0.090986617
1369236_at	Prdm4	0.166314939	-0.437716	0.047707369	0.047972526	-0.288687	0.037715814
1369407_at	Tnfrsf11b	0.118223532	0.182534	0.592830169	0.037499887	0.174281	0.384656289
1369520_a_at	Bcat1	0.017421631	-0.118042	-0.297477492	0.009267156	-0.0993754	-0.246604738
1369543_s_at	Dnajc21	0.610071522	-0.114529	-0.181988187	0.274335338	-0.0484444	-0.110202567
1369584_at	Socs3	0.3241927	-0.581095	-0.538146204	0.30483909	-0.591398	-0.126714905
1369609_at	Cldn11	-0.310941897	0.17157	-0.269564875	-0.313913265	0.185783	-0.210616404
1369614_at	Rap2b	0.214435367	-0.271933	-0.319907167	0.069015913	-0.102987	-0.15393302
1369636_at	Sord	-0.343124111	0.0764528	0.058897408	-0.180023139	0.093706	0.077165629
1369686_at	Dclk1	0.013600704	0.0521492	-0.123534507	0.040938885	0.0645911	-0.080234759
1369697_at	Il8rb	1.474071705	-2.704	-0.420414093	0.507044214	-0.735386	-0.096834901
1369716_s_at	Lgals5 /// Lgals9	-0.074412578	-0.0800605	0.344615317	-0.103759772	-0.0562581	0.27180104
1369752_a_at	Camk4	0.100215304	0.125606	-0.351505613	0.072048112	0.147414	-0.137914768
1369755_at	B3gat2	-0.189133298	0.320652	0.226590733	-0.145729999	0.127787	0.116085344
1369788_s_at	Jun	0.022905735	-0.189728	0.174144694	0.008705922	-0.199364	0.137549319
1369801_at	Sell	1.241083533	-1.86635	-0.114309446	0.325711911	-0.679859	-0.08402295
1369811_at	Cplx1	-0.093221316	0.10024	-0.243715891	-0.04478975	0.0647635	-0.187987883
1369814_at	Ccl20	0.412573598	-1.09121	-0.254967373	0.267046637	-1.06093	-0.133589027
1369815_at	Ccl3	1.035625844	-1.5544	-0.106182611	0.978569226	-1.62365	-0.03506256
1369857_a_at	Slc14a1	0.487054863	-0.142469	-0.028475509	0.161491425	-0.191016	-0.063251739
1369895_s_at	Podxl	-0.090301567	0.0617148	0.336570551	-0.037684898	0.058218	0.27020409
1369904_at	Gabrb1	-0.083044815	-0.0770781	0.157593435	-0.07685157	-0.0803793	0.240131609
1369938_at	Pank4	-0.2362575	0.129319	-0.060479883	-0.141949788	0.0362952	-0.034672586
1369943_at	Tgm2	0.082273175	-0.575799	-0.16151278	0.052556278	-0.556006	-0.2478575
1369947_at	Ctsk	0.365919862	-0.341103	0.15478719	0.339524563	-0.141952	0.049360217
1369957_at	Rgs5	-0.06968325	0.229356	0.262358765	-0.094101459	0.229335	0.274197223
1369961_at	Ppap2a	0.079789798	-0.266289	0.086872649	0.086662844	-0.188586	0.043017275
1370003_at	Eef2	-0.153246106	0.0404156	-0.102433864	-0.096622335	0.0487166	-0.023645481
1370008_at	Psmc3ip	-0.143939317	0.205068	0.310506204	-0.06089008	0.0474861	0.111449548
1370014_at	Stx4	-0.187544637	0.0370213	-0.03240747	-0.178135484	0.0858421	-0.033389457
1370019_at	Sult1a1	-0.366838993	0.00562361	0.565090186	-0.409388302	0.0474317	0.528725523
1370048_at	Lpar1	-0.211007264	0.259944	-0.228472445	-0.170458054	0.2269	-0.217112118
1370121_at	Add1	-0.067660159	0.00259445	-0.16393526	-0.084669759	0.00579451	-0.092402297
1370131_at	Cav1	-0.241533064	0.158726	0.315881392	-0.224725097	0.0472174	0.157916718
1370141_at	RGD1562809	0.167472677	-0.378391	0.14185685	0.220378843	-0.272411	0.067279939
1370154_at	Lyz2	0.254683157	-0.817705	0.167026265	0.32803963	-0.90855	0.133128247
1370174_at	Ppp1r15a	0.291517867	-0.286131	0.222967315	0.22596552	-0.248596	0.054811198
1370177_at	PVR	0.703192551	-0.713069	-0.021679679	0.54700984	-0.466579	-0.005184109
1370186_at	Psmb9	0.124024695	-0.502372	0.225138011	0.093889297	-0.551456	0.10749946
1370190_at	H3f3b	0.10055478	-0.195217	0.001694148	0.108758476	-0.166732	0.045698545
1370205_at	Slco1c1	-0.062074479	0.129491	0.2902866	-0.04877715	0.140986	0.332054206
1370228_at	Tf	-0.31910092	0.172236	-0.195417097	-0.306311012	0.131517	-0.101133515
1370236_at	Ppt1	-0.202217894	0.0993752	-0.012021364	-0.136011012	0.0421273	-0.008095676
1370260_at	Add3	-0.129243841	-0.128215	0.263376674	-0.134054981	-0.119595	0.10323903
1370282_at	Csrp2	-0.184155999	0.0257855	0.550270518	-0.160599626	0.147276	0.549520984
1370287_a_at	Tpm1	0.126290696	0.0623545	0.152301761	0.165796477	0.083355	0.087342172
1370307_at	Agrn	-0.153719079	0.0126099	0.164762325	-0.154354491	0.0639254	0.157814348
1370317_at	Alg10	-0.130829729	-0.0456545	0.258151489	-0.063292008	-0.0354015	0.110697269
1370342_at	Kcnk2	-0.313677573	0.232135	-0.123315104	-0.21844038	0.236294	-0.092995661
1370347_at	Pdlim7	0.065061703	-0.134921	-0.312933143	0.030693964	-0.0871062	-0.110588933
1370371_a_at	Ceacam1	0.457861439	-1.37269	-0.202126937	0.306862343	-0.770934	-0.093931948
1370373_at	Rasd2	-0.138652341	0.00226297	-0.270506432	-0.092396503	0.0395792	-0.123384741
1370375_at	Gls2	-0.209976035	0.135072	-0.026309558	-0.187916696	0.161409	-0.03567856
1370393_at	Haus1	-0.114090803	0.177338	-0.202947535	-0.220870564	0.158883	-0.053263236
1370428_x_at	RT1-A2 /// RT1-A3 /// RT1-EC2	0.193127596	-0.589172	0.24997486	0.170236423	-0.588451	0.229636321
1370434_a_at	Mobp	-0.177012894	0.0209747	-0.163178093	-0.128182364	0.063343	-0.11337428
1370443_at	Dnase2a	-0.068482084	-0.143685	0.169765258	-0.1313948	-0.0479951	0.083901661
1370500_a_at	Mobp	-0.175765202	0.118766	-0.250877442	-0.197418562	0.102211	-0.183312828
1370504_a_at	Pmp22	0.077295261	-0.127157	-0.150780409	0.023702356	-0.113348	-0.128683511
1370508_a_at	Cacna1g	0.351673577	-0.00925776	0.181821248	0.109156199	-0.00817445	0.101531154
1370530_a_at	Pld1	-0.252959124	0.0748141	0.014831335	-0.306453558	0.111008	0.086234793
1370551_a_at	Sema6c	0.032939483	-0.0955554	-0.241268908	0.068530637	-0.0935428	-0.142729836
1370556_at	Vamp1	0.007005256	0.0119929	-0.196206678	0.030600538	0.00380378	-0.139595611
1370562_at	Calcb	0.262710519	-0.435287	-0.551392263	0.187419591	-0.250756	-0.160212371
1370583_s_at	Abcb1a /// Abcb1b	-0.140638436	0.120578	0.695830217	-0.233754908	0.190128	0.565795469
1370682_at	Lilrb3l	0.563623463	-0.64745	0.17822083	0.327363309	-0.61895	0.055163333
1370691_a_at	Thra	-0.316812289	-0.138827	0.000777069	-0.21605886	-0.0434417	0.008930448
1370695_s_at	Trib3	0.228902088	-0.109623	-0.64402241	0.083732305	-0.0599842	-0.161676616
1370811_at	Mpst	-0.216314747	0.143942	0.012757675	-0.141296762	0.0433218	0.003105838
1370828_at	Zdhhc2	-0.024405973	0.0653745	-0.225434021	-0.098206817	0.0780815	-0.181146403
1370848_at	Slc2a1	-0.072089765	-0.102941	0.241670125	-0.050507892	-0.0440598	0.253329826
1370853_at	Camk2n1	-0.136551818	0.267396	-0.305408684	-0.163484392	0.0792497	-0.267574861
1370885_at	Ctsz	0.068362094	-0.656528	0.070161833	0.050667626	-0.574255	0.071367028
1370913_at	Rsad2	0.76063037	-1.39801	0.178521712	0.718118042	-1.31438	0.074391515
1370928_at	Litaf	0.000958935	-0.32486	-0.058222496	0.019104029	-0.308224	-0.119106192
1370932_at	Lrp4	-0.252925183	0.0944551	0.161247341	-0.221170265	0.0607031	0.116562094
1370941_at	Pdgfra	-0.284400499	0.0809314	0.158554954	-0.184823915	0.0400505	0.129105512
1370954_at	P4ha1	0.080754027	0.00268545	0.224005698	0.055268201	0.0138023	0.211842031
1370962_at	Parm1	0.087007678	-0.368815	-0.210613914	0.049151721	-0.21176	-0.170226157
1370968_at	Nfkb1	0.163985603	-0.370872	0.02218907	0.191069852	-0.402673	0.018310834
1370970_at	Kcnj14	-0.331164431	-0.0234181	-0.179332567	-0.096940951	-0.0467237	-0.101985509
1370974_at	Vps54	0.332457323	-0.27273	0.267385306	0.102985252	-0.140377	0.073701179
1370981_at	Rxrg	0.188695468	-0.311921	0.183519495	0.057676782	-0.217919	0.394756482
1370982_at	Pygm	-0.32468965	0.188939	0.082083469	-0.219194374	0.175223	0.095687179
1370993_at	Lamc1	0.155454008	-0.278821	-0.015768178	0.055986562	-0.241196	-0.067651896
1371015_at	Mx1	0.433344248	-1.21188	0.311965288	0.449651972	-1.54797	0.112300372
1371018_at	Celsr2	-0.091912903	-0.0652174	0.235533767	-0.115727153	-0.0972306	0.183826768
1371021_at	Arsb	-0.233883923	0.12537	-0.075413745	-0.209900195	0.0905371	-0.023335432
1371028_at	Tgoln1	0.027773274	0.173889	-0.244296262	0.05324052	0.179432	-0.191730074
1371123_x_at	RT1-S3	0.07038834	-0.308863	0.228954807	0.071253561	-0.289368	0.20787184
1371131_a_at	Txnip	-0.287102327	0.00387292	-0.101614418	-0.355569452	0.0817161	-0.06186486
1371152_a_at	Oas1a	0.523058603	-0.738429	0.237752784	0.469636419	-0.719181	0.14382947
1371153_a_at	Glra2	0.068513239	-0.544366	-0.237746263	0.071647105	-0.226833	-0.059830797
1371170_a_at	Il1a	1.028870123	-1.09865	0.138852936	1.085774727	-1.16864	0.159191348
1371184_x_at	Tpm3	0.292599105	-0.372736	-0.039970143	0.130984327	-0.109248	-0.080599457
1371213_at	RT1-A3	0.641785099	-0.199531	-0.060398016	0.22452397	-0.105379	-0.106070315
1371239_s_at	Tpm3	0.093992853	-0.413571	-0.118378756	0.126286592	-0.374291	-0.081604988
1371250_at	Pf4	0.012779715	-0.385205	0.147327732	0.054577465	-0.31455	0.143034698
1371330_at	Rpl11	-0.135031453	-0.0426123	0.013361173	-0.085851664	-0.053585	0.078970097
1371331_at	FSTL1	-0.139579015	0.208786	0.073351942	-0.113178735	0.155446	0.084608031
1371336_at	Hn1	0.257692858	-0.0131792	0.087507151	0.155665876	-0.0733924	0.047059141
1371376_at	H1fx	0.166233479	-0.0152873	0.234740274	0.081320023	-0.0535404	0.12744099
1371382_at	Flna	0.077299641	-0.158641	0.240697662	0.102762033	-0.14055	0.227641304
1371414_at	Gsn	-0.251212165	0.138003	-0.055106969	-0.281478954	0.142717	-0.070964937
1371420_at	LOC494529	-0.27111434	0.115875	0.066501365	-0.20552678	0.142195	0.08302013
1371429_at	DAG1	-0.121656714	0.0730637	0.141065092	-0.075748378	0.0281222	0.093352273
1371440_at	B2M	-0.07586239	-0.14803	0.1642279	-0.037390039	-0.131532	0.134285625
1371441_at	Pea15a	-0.192513442	0.0101646	0.030696567	-0.118750306	0.00382197	0.051464898
1371444_at	Lass2	-0.250673152	0.118772	-0.005705018	-0.198430508	0.0710716	-0.02209146
1371447_at	Plac8	0.152580866	-1.14622	0.167428045	0.093181362	-1.09131	0.123249349
1371513_at	RGD1564971	-0.235152549	0.121077	0.012701776	-0.167468985	0.0816487	0.044555631
1371550_at	Tsc22d4	-0.264091324	0.00708872	0.137369965	-0.180599275	0.124278	0.039669615
1371556_at	Pias4	-0.187681295	0.203399	-0.009760438	-0.071237142	0.12578	-0.007940074
1371567_at	Aldh7a1	-0.198705769	0.0560652	0.075828714	-0.160833116	0.017649	0.102244268
1371575_at	msn	0.125539621	-0.36918	0.228081747	0.139124869	-0.403383	0.284028578
1371588_at	PARVA	-0.055499955	0.101605	0.238932504	-0.06786343	0.256661	0.188972463
1371704_at	Ddx23	-0.214233872	0.00512475	-0.060065225	-0.122420745	0.0488982	-0.048566375
1371717_at	Mfn1	-0.109758514	0.164585	-0.082991511	-0.066423321	0.124365	-0.043393293
1371785_at	Tnfrsf12a	0.171133142	-0.562288	-0.042567479	0.274818776	-0.423463	-0.013125101
1371804_at	Cdadc1	0.005966675	0.155059	-0.020128427	0.028159196	0.166956	-0.029339892
1371855_at	NA	-0.138783284	0.160282	0.023914214	-0.097579019	0.134684	0.051615726
1371861_at	NA	0.070587099	0.323664	-0.127011237	0.058818982	0.182512	-0.087790082
1371874_at	Usp19	-0.190103106	-0.0343596	0.054151986	-0.115138419	-0.0408237	0.05934275
1371906_at	NA	0.043268065	0.00845517	0.181220159	0.020269473	0.0320168	0.070966354
1371909_at	Med23	-0.17169542	0.0506859	-0.015119329	-0.181674401	0.132814	-0.0368641
1371918_at	Cd99	-0.037155444	-0.188398	0.22208803	-0.152473402	-0.17283	0.185321356
1371921_at	Ctnna1	-0.195597951	0.0557082	0.051159571	-0.14036744	0.0570833	0.056316268
1371926_at	Il6st	0.024822314	-0.0772113	0.262119866	0.017190311	-0.0356851	0.21646277
1371931_at	Gtf2i	-0.140320884	0.0280501	0.095613493	-0.120734562	0.0334074	0.076939737
1371942_at	Gstt3	-0.283978709	0.179664	-0.060770857	-0.259363538	0.179202	-0.07444915
1371974_at	Phyhd1	-0.204304914	-0.0348738	0.129428538	-0.260506799	-0.0492434	0.076718237
1371996_at	AEBP2	0.217995545	-0.0457386	0.064591065	0.1146476	-0.0324432	0.025071746
1372011_at	GDA	0.045067396	-0.102281	0.215138592	0.091227801	-0.0775895	0.100173066
1372069_at	Kank1	-0.246528767	0.0583379	-0.096209236	-0.273310332	0.0275405	-0.081351404
1372109_at	Pnkd	-0.093782382	0.151162	-0.02838796	-0.048528441	0.106403	-0.018620603
1372111_at	Cav1	-0.114619614	0.0876956	0.168717596	-0.115230973	0.0795441	0.160931505
1372117_at	Mtmr10	-0.273661751	0.150667	0.045303412	-0.302146234	0.10747	0.077502377
1372178_at	ABCC1	-0.009476677	0.010901	0.172305711	-0.062372257	0.106421	0.114133302
1372195_at	Tnnc2	-0.243434935	0.667933	0.069688304	-0.283249542	0.796664	0.055212752
1372205_at	Zfp278	-0.356482788	0.145583	0.140744388	-0.174931867	0.169718	0.063808253
1372208_at	Ppp1r1b	-0.040431059	0.289132	0.103018128	-0.170228144	0.237449	0.114734113
1372254_at	Serping1	-0.152391792	-0.776895	0.036968574	-0.15452825	-0.731319	0.027843953
1372256_at	Crip	0.153812305	-0.404984	1.047060889	0.186987537	-0.21582	0.276685448
1372312_at	Ltv1	0.224885944	0.0142208	0.143491346	0.09381682	0.0460085	0.047540059
1372356_at	Usp54	-0.342165642	0.155525	0.025180402	-0.308225272	0.196575	0.084494506
1372364_a_at	Ntan1	-0.000452579	0.116704	-0.023017778	-0.07217694	0.0779217	-0.020038484
1372439_at	Col4a1	0.104643958	-0.292172	0.045509756	0.060647393	-0.247657	0.214546359
1372459_at	Vasp	0.156072746	-0.426454	0.12738263	0.163570563	-0.407719	0.099294625
1372466_at	Tgfbr2	-0.086417298	-0.103445	0.203226414	-0.145076459	-0.0778804	0.231195235
1372479_at	NA	-0.091279288	0.0380148	0.186846107	-0.061207249	0.0578009	0.213795132
1372501_at	sf3b3	0.090977624	-0.0484018	0.172691118	0.091511792	-0.0110224	0.079799319
1372503_at	Tnfsf12	-0.125792089	0.209594	0.197551522	-0.062689054	0.168247	0.127342835
1372510_at	Srxn1	0.37455246	-0.0385385	0.219661387	0.217412163	-0.0710895	0.081094178
1372520_at	Mcl1	0.523715381	-0.366507	0.021179179	0.351723188	-0.30912	0.08772682
1372585_at	RGD1566254	0.094573063	-0.833296	0.193030921	0.084639005	-0.748803	0.198519247
1372616_at	CSNK1G1	-0.244805047	0.506889	-0.169885878	-0.056251629	0.40629	-0.087857145
1372643_at	Epb4.1l2	-0.268797454	0.080369	0.001840941	-0.242896944	0.0672152	0.004590205
1372651_at	Cdw92	-0.297727915	0.161096	-0.172373434	-0.169312189	0.102746	-0.038022779
1372658_at	Synm	-0.226888389	0.0163811	0.180679419	-0.235797717	0.0332902	0.11502397
1372665_at	Psat1	-0.233837979	0.0895394	-0.055011767	-0.209100022	0.0567385	-0.017963513
1372675_at	RGD1306954	-0.10634171	0.163797	0.01980286	-0.036785836	0.135067	0.018853036
1372692_at	Tnk2	-0.313331449	0.217506	-0.065205574	-0.176885018	0.193803	-0.043564207
1372735_at	Eif3k	-0.1710657	0.0721035	0.023525707	-0.138502294	0.0150985	0.060893394
1372736_at	Agl	-0.01408273	0.0123321	0.168760907	-0.103361868	0.0309343	0.204475536
1372825_at	Fnbp1	-0.231397269	0.137412	-0.004025484	-0.198830285	0.101151	-0.028701582
1372844_at	Efna1	-0.2994338	0.529099	0.028044628	-0.115920652	0.207303	0.056590314
1372851_at	KLHL18	-0.003784734	0.194271	0.112240978	-0.044235162	0.171999	0.117040654
1372856_at	LOC363331	-0.205671057	0.235061	0.293309228	-0.198698397	0.230975	0.22960004
1372876_at	Sephs2	-0.193178498	0.0535079	-0.133759386	-0.133567511	0.0456371	-0.133551287
1372890_at	sgpl1	-0.253782996	-0.0897452	0.088647497	-0.175860338	-0.0312548	0.018732815
1372920_at	Prodh	-0.266166948	0.0523719	0.001725142	-0.218223015	0.0975913	0.001800509
1372930_at	Sp110	0.384192366	-0.908327	0.156783626	0.424651866	-0.900302	0.107341391
1372953_at	Ncald	-0.312117236	0.13725	-0.088472867	-0.225518378	0.149997	-0.047417843
1372956_at	Bat4	-0.029291955	0.264525	-0.119835501	-0.035390763	0.0838118	-0.070036187
1372982_at	Ppp3r1	0.152057339	-0.171365	-0.052581008	0.1121949	-0.163181	-0.014859738
1372999_at	Dcun1d5	0.345368194	0.0124172	0.094251453	0.241568344	0.0182154	0.055428141
1373017_at	Suclg2	-0.210495742	0.0567162	0.03200306	-0.1988527	0.0714808	0.064477413
1373076_at	NA	-0.247740335	0.099139	0.025278522	-0.230309793	0.105264	0.020280785
1373084_at	Wdr20a	-0.217563268	0.164143	-0.002425995	-0.138375298	0.244279	-0.040315269
1373086_at	Pcif1	-0.065039701	0.343225	-0.066264208	-0.043332055	0.122973	-0.015462794
1373100_at	LOC499779	0.169133993	0.0736233	-0.050042665	0.164848561	0.0584707	-0.044118745
1373106_at	Zfp36l2	-0.261061721	0.22072	0.033955023	-0.223326496	0.177059	0.113183482
1373117_at	Uhrf2	-0.139786122	0.16433	0.074635996	-0.119952608	0.109518	0.044800203
1373182_at	Cldn12	-0.193762054	0.126297	-0.104344105	-0.10746978	0.0610406	-0.042179572
1373216_at	LOC691849	-0.251900624	0.136058	0.083637885	-0.21278635	0.154375	0.077553488
1373245_at	Col4a1	0.10267587	-0.248344	0.298417635	0.160422032	-0.279693	0.160531565
1373250_at	Anln	-0.430989085	0.120119	0.135932933	-0.243217466	0.210076	0.071821318
1373281_at	Lmf1	-0.056417067	0.0937169	-0.267981471	-0.124429579	0.0734962	-0.100218249
1373282_at	LOC691431	-0.174577398	0.186206	0.027699281	-0.108773586	0.114103	0.045546846
1373283_at	TMPO	0.042705495	-0.260591	0.143296091	0.067729218	-0.173203	0.035528819
1373364_at	Eif4g3	-0.063552866	0.00377783	0.12341665	-0.074532999	0.0279448	0.096720943
1373398_at	TRIM37	-0.108648469	0.11593	-0.127274208	-0.038036951	0.114419	-0.066405308
1373403_at	LOC684871	0.361512623	-0.56738	0.615462868	0.291957807	-0.414501	0.504373948
1373419_at	Ptprg	0.040765533	0.0158439	0.244083227	0.096398086	0.117167	0.164076007
1373445_at	Nol8	-0.009819421	0.231363	0.180949753	-0.091078024	0.105047	0.05748375
1373476_at	LOC500251	-0.100182472	0.175246	0.028584416	-0.053216122	0.0806654	0.062165369
1373487_at	SPON1	0.141383656	-0.275595	0.318686896	0.055819247	-0.0889189	0.39011593
1373490_at	Gmfg	0.369914519	-0.491819	0.025108313	0.186812947	-0.613017	0.049244122
1373510_at	Vamp1	0.105357466	0.00690843	-0.137945943	0.045950188	0.0466955	-0.089569229
1373513_at	GCH1	0.141773762	-0.722177	-0.003548515	0.294201257	-0.403017	-0.101018086
1373523_at	Fcgr3a	0.185208813	-1.01894	-0.096054112	0.052450114	-1.33037	-0.047427937
1373544_at	Cxcl9	0.934906585	-1.21151	0.323783294	0.368721407	-0.456128	0.070123754
1373546_at	Atp11a	-0.200862119	0.0735284	-0.025606588	-0.189859121	0.0885401	-0.023584803
1373575_at	FCER1G	-0.045492133	-0.47619	0.160626521	-0.035613204	-0.536193	0.078439972
1373581_at	RGD1305664	-0.044432828	0.218009	0.099963535	-0.063446943	0.106666	0.04510925
1373582_at	CLIP3	-0.174394342	0.114142	0.041207231	-0.121135822	0.0827977	0.075758316
1373599_at	LOC100363275	-0.100647859	0.124271	0.251130196	-0.098697837	0.193042	0.218801281
1373600_at	Glt8d3	-0.198095786	0.0559997	-0.009229468	-0.154262479	0.110732	-0.034839752
1373613_at	Slc48a1	-0.182556507	0.153323	-0.082012589	-0.231703557	0.0944785	-0.086236693
1373696_at	RGD1564859	-0.117750348	0.228026	0.087595295	-0.115682001	0.286644	0.064701386
1373736_at	NA	-0.382266162	0.00456444	-0.121361507	-0.287559932	0.17877	-0.171764572
1373737_at	Wash2	-0.208330923	0.0242744	0.027396062	-0.205993077	0.0678193	0.014284412
1373754_at	NA	-0.297892455	0.287102	0.100528326	-0.433278019	0.23776	0.141001622
1373786_at	Znf703	-0.279115977	0.163621	0.036569023	-0.144420614	0.0965966	0.039695058
1373797_at	Hyal3	-0.29653717	0.00176127	0.109094966	-0.261882426	0.0583452	0.151447755
1373843_at	akap2	0.191960529	-0.0791731	0.170567365	0.173256253	-0.110725	0.162557287
1373848_at	Tsen15	-0.183890979	0.13721	0.020879955	-0.119047259	0.101554	0.050375568
1373854_at	NA	-0.157565747	0.073486	0.042035571	-0.207342877	0.161742	0.050739287
1373861_at	Ndfip2	0.167404369	0.0730021	-0.071404879	0.193118679	0.0780971	-0.029152934
1373864_at	MAP4K4	-0.184775294	0.00870989	-0.136407436	-0.184460606	0.0154238	-0.059398566
1373915_at	DMPK	-0.253777511	0.028563	-0.074865931	-0.211449159	0.131143	-0.066661794
1373959_at	Ppp2r1b	-0.273623359	0.227644	-0.089875174	-0.132861186	0.148252	-0.070436155
1373961_at	MGC95208	0.183841705	-0.32597	0.108945892	0.183622474	-0.319168	0.037918354
1373985_at	Pnmal2	-0.042474666	-0.0229581	0.134155915	-0.021218451	-0.0117971	0.169315636
1373995_at	Abcg1	-0.108912904	0.199631	0.28377262	-0.228385222	0.0497378	0.143075456
1373997_at	FAM126A	-0.018037082	-0.0159647	0.221742775	-0.00663853	-0.0697295	0.142670583
1374001_at	NA	-0.318515161	0.0448894	0.05557096	-0.158067652	0.0314454	0.024480406
1374013_at	C1qtnf5	-0.087585874	0.165012	0.006649115	-0.13962798	0.134983	0.013940731
1374038_at	NA	-0.172584427	0.23099	0.091426625	-0.153950325	0.125609	0.087568355
1374052_at	Fam160b1	-0.023142454	0.0975056	0.156916826	-0.049219638	0.0889269	0.095938699
1374069_at	Rab11a	0.358242312	0.0422792	0.026308845	0.174118207	0.0550164	0.04391111
1374104_at	Cldn5	-0.144575061	0.168728	0.523278506	-0.167652765	0.166802	0.491803898
1374126_at	NA	-0.289768442	-0.0371445	0.150552018	-0.352983043	-0.0558415	0.140922085
1374144_at	NA	-0.347688371	0.129873	0.16258205	-0.282759983	0.144876	0.135472975
1374165_at	RGD1565457	0.383624923	-0.777407	-0.147352295	0.15612053	-0.155658	-0.128084741
1374170_at	Ttrap	0.108758346	0.205102	0.063623012	0.062009524	0.250075	0.018143478
1374197_at	PDXDC1	-0.145235069	0.0487479	0.056484921	-0.133095425	0.0516608	0.067918265
1374236_at	NA	-0.028310966	0.309485	-0.018189262	-0.162710861	0.306039	-0.088715996
1374241_at	NA	-0.245685318	0.0242846	0.058598999	-0.191477295	0.0100477	0.047968026
1374295_at	Polrmt	-0.459880413	0.120762	0.050079313	-0.119387562	0.111973	0.039025536
1374328_at	C2cd3	-0.227302093	0.33529	0.223115968	-0.049232317	0.162188	0.232294304
1374337_at	Rnf213	0.441716954	-0.69385	-0.015314406	0.364959268	-0.754252	-0.032456738
1374339_at	NA	-0.194533806	0.0531019	-0.005993291	-0.173746518	0.0832361	-0.009966996
1374417_at	NRBP2	-0.238051208	0.129348	-0.051542783	-0.204971469	0.137738	-0.032518723
1374443_at	Ict1	-0.162200599	0.205368	0.036635174	-0.158497452	0.139397	0.023949153
1374444_at	PLXNB1	-0.211285217	0.0724999	0.180375142	-0.197757304	0.122995	0.235850086
1374454_at	Pcmtd2	0.347372969	0.0495999	0.032836297	0.279235282	0.0698281	0.060833085
1374468_at	Myd88	0.127247613	-0.413438	0.137310158	0.151858901	-0.341773	0.088015745
1374489_at	Gtpbp2	-0.170511561	-0.116626	-0.206933316	-0.100083652	-0.0570278	-0.09132612
1374514_at	NA	-0.332774868	0.113264	0.023743745	-0.113653289	0.10189	0.059328701
1374526_at	Ankfy1	-0.127084199	0.0438327	0.147567786	-0.096776428	0.0296448	0.062699701
1374563_at	RGD1561004	-0.067970766	0.518819	-0.168917814	-0.092910302	0.167	-0.097322095
1374579_at	RGD1560873	-0.205759799	0.112888	0.045424266	-0.220872648	0.0953017	0.080220708
1374655_at	NA	0.157833439	-0.308184	0.338150712	0.068303372	-0.282023	0.142267411
1374663_at	NA	0.163458074	0.00957631	0.041048622	0.093399877	0.0496672	0.021760123
1374676_at	sgms1	0.242121067	0.156799	0.324255445	0.18182832	0.142909	0.191937853
1374704_at	Kdelc2	-0.259977744	0.172151	-0.099009211	-0.303509514	0.233834	-0.046101015
1374713_at	NA	0.08369494	-0.327194	0.015459572	0.236079712	-0.265543	0.012523099
1374725_at	Mov10	0.16596864	-0.818369	-0.00560794	0.101017065	-0.321256	-0.073441646
1374731_at	TRIM25	0.222865748	-0.614718	0.069596193	0.268372876	-0.60103	0.153924411
1374738_at	Sdccag10	0.059803938	0.243631	0.009197605	0.05188619	0.102402	0.004517692
1374778_at	CTSC	0.277104506	-0.689066	0.007369036	0.113495589	-0.578756	0.181478699
1374799_at	Ncapd2	-0.247843694	0.271336	0.231710482	-0.078445393	0.05881	0.163173573
1374809_at	NA	0.198331906	0.0831171	0.018588977	0.145718349	0.106182	0.035053367
1374829_at	Srf	0.50079285	-0.487885	-0.250377753	0.137781022	-0.103645	-0.202670227
1374856_at	Bcdin3d	-0.07477092	0.31902	-0.044243305	-0.045401452	0.169437	-0.035924032
1374868_at	NA	-0.205358893	0.0232982	0.284611826	-0.308110202	0.0558035	0.448120663
1374903_at	Gcnt2	0.077111869	-0.387969	0.132704536	0.141808775	-0.347752	0.127512424
1374941_at	NA	-0.007717913	-0.162826	0.185654204	-0.105482051	-0.0445299	0.09739138
1375003_at	Serpinb6a	-0.236581504	0.00752245	0.136135441	-0.15606386	0.0220626	0.092524798
1375006_at	ZC3HAV1L	0.378885654	-0.651432	-0.070332608	0.232544701	-0.505249	-0.019169623
1375010_at	Cd68	-0.076367945	-1.09602	0.337694079	-0.069250366	-0.881247	0.090947775
1375024_at	Tyw3	-0.187642607	0.151183	-0.062304535	-0.154001072	0.198039	-0.040046934
1375032_at	KNDC1	-0.198960523	0.0956441	0.06532996	-0.21914242	0.13418	0.071955784
1375118_at	NA	-0.451120215	-0.36544	-0.525336101	-0.146172586	-0.0898925	-0.225260917
1375127_at	Cox5a	-0.004392843	0.0759277	-0.193590302	-0.078017028	0.0729924	-0.212588383
1375135_at	Gcn1l1	-0.269811734	-0.0952062	0.033011171	-0.144609272	-0.0593366	0.037509434
1375138_at	Timp3	-0.027014836	0.102821	0.244503703	-0.022387762	0.0955574	0.2042517
1375170_at	S100a11	0.595739941	-0.840073	0.399122123	0.461501637	-0.96582	0.150708012
1375207_at	Scarf2	-0.019646317	0.0672065	-0.26419573	-0.004401539	0.0190021	-0.102947027
1375266_at	CCND2	-0.021319584	-0.0929459	0.224828027	-0.040490119	-0.020928	0.170208549
1375289_at	LETM1	-0.190374032	0.025878	0.017113808	-0.105907981	0.0442149	0.05852333
1375312_at	NA	0.626013423	-0.130143	-0.103363467	0.154340002	-0.0493606	-0.048217805
1375342_at	Nfic	-0.361582894	0.347737	0.053266884	-0.152681102	0.13448	0.045475759
1375346_at	RGD1563941	-0.298560861	0.0983227	0.022921408	-0.375131329	0.0877394	0.133733581
1375347_at	Falz	-0.088998533	0.0344536	0.20992905	-0.103416509	0.0101294	0.080133894
1375349_at	SORBS1	-0.258706353	-0.0658784	-0.004873	-0.143603499	-0.127861	-0.031725817
1375382_at	Mdc1	-0.234717455	-0.0099449	0.290876835	-0.089330038	-0.0320427	0.174283743
1375413_at	Sirt2	-0.287161208	0.0813226	-0.10258129	-0.246252625	0.0529907	-0.033067229
1375422_at	NA	-0.107245803	0.0462294	-0.416978806	-0.044997477	0.0403798	-0.44665164
1375436_at	Naprt1	-0.246664546	-0.0831463	0.176869358	-0.132703016	-0.036059	0.116795369
1375443_at	LOC691093	-0.233474644	0.0825855	-0.101345671	-0.095637182	0.079918	-0.042435169
1375504_at	Polg2	0.053024874	-0.155769	-0.204236838	0.035361475	-0.0373619	-0.133261295
1375527_at	Chd8	-0.208509635	0.0205795	0.088415014	-0.108385498	0.0184972	0.104092817
1375554_at	Ddx47	-0.027732794	0.0291511	-0.182068438	-0.084541455	0.0383095	-0.07378323
1375634_at	Ccdc53	-0.18518868	0.20725	0.011094341	-0.12002888	0.130032	0.004882773
1375638_at	Sdpr	-0.038331235	0.0973392	0.380663738	-0.08788526	0.193653	0.357325419
1375664_at	Tnrc6a	-0.205406157	0.129344	-0.148741659	-0.312708097	0.104483	-0.062028265
1375705_at	GNB1	0.030129978	0.0536915	-0.164692991	0.071091282	0.0654322	-0.110111985
1375758_at	DNA2	-0.153233043	0.833282	-0.515560197	-0.099510892	0.437571	-0.242670258
1375767_at	Plekhg3	-0.588868437	0.291394	-0.078530711	-0.282326313	0.182591	-0.037921721
1375773_at	NA	-0.229698739	0.0247039	0.18910203	-0.242596104	0.194477	0.175762821
1375800_at	NA	0.054377163	0.0287769	0.275486081	0.035061041	0.0935736	0.167314574
1375848_at	Pon2	-0.241888109	0.149699	0.056684871	-0.181893018	0.096888	0.055842168
1375877_at	Syt4	0.167185232	0.0497742	-0.10838184	0.097773527	0.0417739	-0.022066943
1375878_at	Gapvd1	-0.147812428	0.0391885	-0.077898019	-0.091586725	0.0389772	-0.020292031
1375886_at	NA	-0.084259319	0.0212071	0.180024077	-0.13952149	0.173168	0.115944948
1375911_at	Gpcpd1	0.237552133	0.0158142	0.213720047	0.08927202	0.110243	0.190068484
1375983_at	Mamdc2	-0.464245283	0.0761668	-0.350686892	-0.133495594	0.0573554	-0.315887484
1375984_at	Zfhx4	-0.338221516	-0.158601	-0.051701764	-0.28141032	-0.0633169	-0.080502873
1376027_at	BEND6	0.141730897	0.180001	-0.029625268	0.065917462	0.151299	-0.024166727
1376071_at	NA	-0.273039781	0.139499	0.060293627	-0.254826255	0.189702	0.09999891
1376077_at	Mxd1	0.336296118	-0.582627	-0.026598557	0.367051767	-0.559645	-0.046067871
1376082_at	Mecom	-0.050479706	0.156033	0.40259204	-0.028722855	0.0869666	0.371608359
1376148_at	TNFRSF14	-0.050179603	0.121747	-0.192787068	-0.077729079	0.071328	-0.107081382
1376205_at	NA	0.147762992	-0.337665	0.145766846	0.05201422	-0.238077	0.119611037
1376245_x_at	Agap3	-0.005241582	0.171668	-0.21744818	-0.133600466	0.0798041	-0.146644365
1376249_at	Fuca2	-0.089173584	0.190868	0.08073445	-0.128254704	0.158254	0.026699567
1376254_at	LOC100365889	0.353729508	-0.0245281	-0.153116369	0.122936256	-0.0597562	-0.085195366
1376262_at	Uxs1	0.206282645	0.153527	0.052122715	0.127699563	0.207238	0.043167348
1376272_s_at	LOC100363863	-0.142845206	-0.151077	0.011152762	-0.125270894	-0.0670157	0.002265065
1376327_at	Tnfrsf14	0.322799931	-1.24419	-0.184418721	0.258655759	-0.835978	-0.076830543
1376362_at	Nptxr	0.167957526	-0.140382	0.183412153	0.158719349	-0.0996024	0.232297482
1376432_at	Zfand3	0.022466626	-0.155745	-0.19786509	0.068881147	-0.0852551	-0.052560685
1376513_a_at	NA	0.234932567	-1.17513	-0.254270003	0.272468221	-0.304758	-0.17847128
1376565_at	Pde4a	-0.016175994	0.179035	0.002957625	-0.004211487	0.16854	0.006634944
1376569_at	Klf2	0.1339598	0.174976	0.622920494	0.073928656	0.198893	0.523008229
1376652_at	C1qa	-0.231414231	-0.420042	0.073704078	-0.18773601	-0.397162	0.123899435
1376675_at	CD300A	0.248972818	-0.586206	0.12992847	0.11402252	-0.283453	0.105192675
1376676_a_at	Mphosph8	0.283527564	0.0997587	0.054704805	0.12740028	0.110902	0.014653022
1376711_at	Cldn11	-0.220806025	0.186486	-0.2050656	-0.119696876	0.16377	-0.096326565
1376749_at	Ogn	-0.201114218	0.604733	0.060466467	-0.438534813	0.799978	0.088570153
1376758_at	Ing1	-0.276958187	0.226161	-0.026521295	-0.075002023	0.162961	-0.007134293
1376770_at	Efhd1	-0.312339108	0.0453641	-0.10706597	-0.254193184	0.191946	-0.078309868
1376800_at	Chn2	-0.250847289	0.270914	-0.164536221	-0.248969185	0.277544	-0.185196689
1376804_at	Myo6	-0.30616477	0.013591	0.064641486	-0.224411098	0.0173858	0.051270454
1376809_at	Fbrsl1	-0.162639852	0.160923	-0.017312991	-0.091947049	0.178624	-0.007653604
1376810_at	Parp4	-0.262767289	-0.219381	0.171171837	-0.157622969	-0.0644537	0.092239067
1376817_at	iars2	0.008176652	0.501459	0.179977593	0.027539772	0.227801	0.08491226
1376845_at	Ifi27l2b	0.297647386	-0.935712	0.613367298	0.113605277	-0.402382	0.176250013
1376850_a_at	Ccl27	-0.056037953	0.169697	-0.062428666	-0.128389717	0.155696	-0.02626595
1376852_at	Mccc1	-0.217813999	0.0424925	0.21137824	-0.174141482	0.125973	0.077910413
1376860_at	Slc22a23	-0.331401604	0.14217	-0.076253376	-0.222566023	0.16215	-0.050412634
1376868_at	Cobll1	-0.178355488	0.15499	0.278133951	-0.206609242	0.228183	0.341169022
1376871_at	LOC681196	0.061117023	-0.5752	-0.104938831	0.056441306	-0.436453	-0.109708165
1376880_at	Tbk1	0.109130496	-0.102049	0.163570142	0.142061607	-0.0699796	0.06233384
1376908_at	Ifit3	0.781516047	-1.49778	0.76087054	0.801880233	-1.62034	0.420792826
1376980_at	Htr2c	0.022927418	0.138719	0.606381942	0.014485934	0.127155	0.551234722
1377014_at	RGD1308116	-0.270284684	0.390531	0.044949676	-0.241775621	0.380861	0.08185884
1377019_at	NA	0.13557649	0.242034	0.057081746	0.032011292	0.190874	0.07849009
1377040_a_at	NA	-0.233875213	0.116377	0.129085787	-0.148000304	0.113648	0.074621531
1377049_at	Pnpla7	-0.299896574	0.048776	0.036994795	-0.254265164	0.0457793	0.109046737
1377054_at	NA	-0.248714388	0.373944	-0.155615971	-0.227109235	0.338291	-0.111465749
1377055_at	LOC100362814	0.001694813	-0.150385	-0.670302125	0.1683216	-0.132957	-0.13557469
1377079_a_at	Ppox	-0.240520676	0.0122148	-0.205311776	-0.051962329	0.0639547	-0.094666796
1377090_at	Dock6	-0.118375464	0.126264	0.231232794	-0.207755476	0.13333	0.094556183
1377116_at	Rnasel	0.169016338	-0.382798	0.076818227	0.143952308	-0.252916	0.109128771
1377181_at	NA	-0.008764349	0.0878852	0.211219552	-0.084813238	0.0285519	0.089805695
1377190_at	RGD1306939	0.30915809	-0.0797812	0.052949008	0.268082361	-0.129909	0.135366776
1377325_a_at	Pgm2l1	0.095911659	0.0720218	0.17103457	0.077530371	0.0500677	0.212439182
1377331_at	NA	0.03307303	0.196558	0.04341327	0.068625455	0.205827	0.032469712
1377353_a_at	Tnfsf13	-0.213814191	0.0915725	-0.050538516	-0.225994995	0.110759	-0.039058519
1377366_at	NA	-0.0185375	0.285557	-0.111928898	-0.092762901	0.151457	-0.07010374
1377393_at	Frmd5	-0.209666121	0.207176	-0.129142008	-0.186646536	0.214704	-0.071724428
1377403_at	CERCAM	-0.694307423	0.242937	-0.26557907	-0.318365504	0.209329	-0.177997585
1377424_at	Dut	-0.040897618	0.109844	-0.314485908	-0.040998602	0.131514	-0.156094325
1377485_at	Gjc2	-0.372289612	0.440752	-0.13317811	-0.292113089	0.132468	-0.145436891
1377535_at	Hdgfrp2	0.35810578	0.327227	-0.57039544	0.205061357	0.0674449	-0.244509322
1377631_at	Col9a3	-0.30236543	0.125205	-0.176466407	-0.325036336	0.222139	-0.131012426
1377640_at	CALCRL	-0.069346823	-0.0310758	0.217302627	-0.042189638	-0.0570496	0.180198964
1377657_at	Ibtk	-0.179065355	0.146813	-0.108536017	-0.223413027	0.0526863	-0.031440128
1377669_at	Rab27a	0.08808428	-0.0722412	0.330059535	0.077079687	-0.0441909	0.160030708
1377704_at	Msl2l1	0.018570233	0.133485	0.149639081	0.014495644	0.0949865	0.155942449
1377713_at	Foxn3	-0.219968263	0.151566	0.015865504	-0.225412376	0.158845	0.021526369
1377726_at	Trim25	0.497565627	-0.604345	0.12336884	0.343305945	-0.478712	0.090459416
1377765_at	Clic4	0.219516334	-0.724472	-0.399580553	0.143402746	-0.399213	-0.255221992
1377769_at	Ap1s1	0.121330255	0.0417899	-0.137761171	0.057910517	0.0381574	-0.067501172
1377789_at	NA	-0.242557833	-0.0787655	0.043873583	-0.20648278	-0.0474105	0.073317443
1377820_a_at	Ate1	0.222824875	0.0690064	0.060221453	0.169255558	0.0885384	0.053506012
1377821_at	Erbb3	-0.273625521	0.0794937	-0.111143984	-0.358093882	0.105558	-0.037226325
1377826_at	NA	0.322047001	-0.555943	0.321986579	0.390452635	-0.404966	0.23587067
1377829_at	Cep57	0.201976475	0.137774	0.014693894	0.205925175	0.150724	0.07266476
1377869_at	Ccrn4l	0.253449638	-0.191863	0.073966286	0.314661875	-0.172297	0.090923488
1377875_at	NA	-0.348764519	0.121295	0.163429847	-0.295578505	0.0761775	0.114412908
1377885_at	LOC685203	-0.037793498	0.301462	0.055720265	-0.144819635	0.333697	0.023229052
1377926_at	Agap1	-0.192583968	0.122361	0.133817707	-0.120940056	0.133363	0.09722985
1377994_at	NA	0.507333432	-0.128562	0.205306659	0.410079071	-0.152481	0.277573149
1378065_at	NA	-0.410120091	0.0849502	0.06524186	-0.332407046	0.0701339	0.124607771
1378159_at	ANKS1B	-0.581971278	0.00742996	-0.092350345	-0.484847257	0.0167142	-0.046138761
1378185_at	Nxt2	-0.09805419	0.217712	-0.034218278	-0.04948239	0.171287	-0.057213096
1378257_at	Trex1	0.090497283	-0.399445	0.12729194	0.132443762	-0.325703	0.127471354
1378293_at	Trim26	0.081099847	-0.359833	0.110664917	0.172954325	-0.178696	0.034989195
1378332_at	Klf3	-0.020741369	0.0633367	0.140004444	-0.14587982	0.0883123	0.132821142
1378334_a_at	ITPR2	-0.318456183	0.109299	0.062277376	-0.294509237	0.165645	0.121574998
1378367_at	NA	-0.563298026	0.208915	-0.244964224	-0.585444818	0.133638	-0.10447627
1378389_at	RGD1560225	-0.154994602	0.0312626	0.262557384	-0.160740342	0.115668	0.231285881
1378392_at	Dnaja3	-0.099592954	0.0542009	-0.200663168	-0.060354439	0.0412037	-0.088128969
1378555_at	Lrrc28	-0.130366402	0.145313	0.052658533	-0.105907436	0.113228	0.029702841
1378591_at	NA	-0.164671476	0.0991166	-0.087064933	-0.095293572	0.0578554	-0.019898577
1378655_at	NA	0.316316402	-0.708507	0.085602773	0.130758457	-0.160002	0.036764725
1378746_at	NA	0.129266485	-0.235426	0.254991761	0.048575872	-0.154418	0.115608702
1378753_at	Ocln	-0.234159188	0.09507	0.406120023	-0.286013977	0.126673	0.428035655
1378776_at	Pou6f1	-0.092051088	0.251774	-0.101821117	-0.136512564	0.250498	-0.129540603
1378796_at	Omg	-0.202565432	0.0841792	-0.089920302	-0.131970844	0.1063	-0.055730709
1378802_at	Pyroxd2	-0.041296497	0.102996	0.325186745	-0.064528649	0.0298704	0.151859317
1378808_at	NA	-0.616214764	0.545227	-0.082111154	-0.276179719	0.174309	-0.147088676
1378876_at	NA	-0.036715676	-0.0794014	0.225257769	-0.046147194	-0.118766	0.267886723
1378888_at	NA	0.206701765	-0.0845668	0.322345784	0.084356278	-0.0405793	0.146537659
1378978_a_at	Prr12	-0.131746603	0.0716764	0.199089899	-0.208121954	0.19577	0.174564439
1378987_at	NA	0.436691226	0.0287034	0.13379284	0.258188698	0.157698	0.089213355
1379264_at	Znrf2	-0.302462476	0.110829	0.067101805	-0.162681196	0.0775676	0.101234464
1379274_at	PDE3B	-0.412746634	0.849228	0.57348157	-0.297958985	0.551779	0.656199894
1379287_at	Cyld	-0.019510307	-0.245781	-0.013582715	-0.069770522	-0.168261	-0.008262857
1379298_at	Ifnar1	-0.087616258	0.0147149	0.324499646	-0.089800727	0.0434891	0.205651904
1379318_at	LOC498662	-0.209659826	0.224934	0.334724359	-0.102703723	0.196913	0.27738083
1379323_at	Tmem203	-0.194062806	0.0701377	0.094143644	-0.129305155	0.0435799	0.026464399
1379362_at	NA	-0.38365271	0.0232446	0.244216891	-0.293945599	0.0644383	0.079939568
1379365_at	Cxcl11	0.850646917	-1.31568	-0.04721593	1.046853417	-1.39831	-0.052200274
1379371_at	NA	0.072964392	-0.2449	-0.043928145	0.123286652	-0.243952	-0.009024477
1379377_at	Gdap2	0.203790117	0.0690397	0.078906458	0.113152587	0.0672309	0.10063991
1379379_at	NA	-0.279024648	0.211679	0.081505271	-0.171435857	0.130255	0.107105567
1379402_at	Abcc4	-0.224500963	0.158968	0.196899319	-0.35430126	0.195556	0.223441125
1379433_at	Pik3c2a	-0.81223082	0.488597	0.639203354	-0.73384157	0.434052	0.761317917
1379458_at	Klhl14	0.110641683	-0.600054	0.553096904	0.14575943	-0.130944	0.592817734
1379462_at	Ksr1	0.210917699	-0.116684	0.399357555	0.129872168	-0.0589311	0.311060952
1379483_at	Bhlhe40	0.299964815	0.0893159	0.01692632	0.213816916	0.10628	0.043361194
1379495_at	NA	-0.112235886	0.0171933	0.119115518	-0.153702597	0.125717	0.171550692
1379568_at	Ifit2	0.846916724	-1.4425	0.296169824	0.814358374	-1.5431	0.229072964
1379606_at	Rab30	-0.094771091	0.362973	0.145632805	-0.153647108	0.202416	0.071051894
1379631_at	Csf1	0.305108176	-0.409785	-0.036741844	0.081138461	-0.190366	-0.029403234
1379677_at	Tnfsf13	-0.271889734	0.0431429	-0.02886825	-0.28316292	0.109554	-0.031398465
1379684_at	NA	-0.205116216	0.0949025	-0.155524059	-0.127486689	0.112634	-0.050371838
1379732_at	Stx11	0.638546427	-0.94361	-0.102715059	0.281497337	-0.310247	-0.060248247
1379748_at	Ifi44l	0.703376491	-0.954697	0.4063136	0.50288776	-0.867318	0.16830101
1379757_at	NA	-0.151378409	-0.157166	0.177008361	-0.053156472	-0.0463051	0.171821391
1379868_at	Pbxip1	-0.081166284	-0.0617448	0.266228144	-0.119891832	-0.022237	0.11633306
1379902_at	NA	-0.054903618	0.104078	0.202733448	-0.101258424	0.131471	0.15782254
1379914_at	Klf11	-0.211583648	0.345468	0.109379555	-0.128217455	0.128892	0.074960439
1380037_at	tgfbr1	0.617466254	-0.387777	-0.066875297	0.158486582	-0.14314	-0.030728315
1380071_at	PARP12	0.472681942	-0.564519	0.038292244	0.316649527	-0.549976	0.158234255
1380073_at	Fry	-0.361307205	0.124543	0.280012969	-0.136367935	0.0506416	0.107992365
1380079_at	Samd9l	0.283075988	-0.613434	-0.106098703	0.26201168	-0.489979	-0.095365956
1380373_at	Gmps	0.40093969	-0.323432	0.013780747	0.125900355	-0.250598	0.019914359
1380407_at	RGD1310352	0.223173501	-0.118	0.106809369	0.182368808	-0.155708	0.133895154
1380448_at	Alkbh	-0.20577726	0.0447536	0.222045697	-0.090473884	0.120028	0.081387865
1380476_at	LOC100360412	0.168796148	-0.420616	-0.08594631	0.116804864	-0.100157	-0.045786737
1380499_at	BRWD1	0.347518821	0.0376929	0.061716345	0.116793257	0.0916163	0.027605778
1380500_s_at	Fkbp2	0.081734053	0.174084	-0.083265283	0.035618048	0.128817	-0.049661119
1380561_at	iars2	-0.220592575	-0.118375	-0.013987898	-0.224938171	-0.0395578	-0.06775333
1380575_at	NA	0.529131465	-0.0667831	-0.395965265	0.117032186	-0.136015	-0.108637685
1380577_at	Abcg2	-0.107439222	0.0936074	0.640591553	-0.140457137	0.130288	0.493653785
1380581_at	LOC100125361	-0.265562179	-0.115419	0.205795891	-0.224413762	-0.030182	0.052510496
1380625_at	CNOT4	-0.041072648	-0.277157	0.194618753	-0.207409602	-0.0618271	0.160615082
1380743_at	CECR2	0.043534352	0.000278635	0.147535507	0.016944956	0.146955	0.136903172
1380754_at	Zfyve20	0.235398828	0.191921	-0.308579896	0.097839685	0.0810141	-0.183658201
1380857_at	Pde12	0.452714744	-0.381937	0.12721045	0.147661924	-0.147969	0.053466185
1380866_at	LOC365985	0.072939877	-0.0567891	0.198784336	0.062097093	-0.0582644	0.220340882
1380883_at	ska3	-0.039872267	0.0874062	0.168110383	-0.113759389	0.171065	0.180014498
1380890_at	Cspp1	-0.278016426	0.0740777	-0.04487267	-0.264739701	0.165284	-0.020945436
1381008_at	NA	-0.162123619	0.417172	0.01191943	-0.217390268	0.148623	0.083462912
1381030_at	Slu7	-0.425970735	0.0935335	-0.15997811	-0.293677899	0.0363407	-0.160745973
1381092_at	cenpm	0.229193979	-0.1209	-0.4039408	0.184336991	-0.0394405	-0.154570831
1381145_at	NA	-0.068461251	-0.355764	0.104046953	-0.076957527	-0.126456	0.129068381
1381160_at	Tmem200c	-0.294645058	0.331077	-0.140036917	-0.222838944	0.358817	-0.139085388
1381162_at	2013-09-10	-0.252801772	-0.0348638	0.016119358	-0.220314865	-0.0322182	0.018687212
1381290_at	NA	-0.372443477	0.0374234	-0.216183257	-0.234286944	0.257654	-0.206308489
1381311_at	EMR1	0.395286214	-0.958134	0.022104301	0.194144882	-0.926994	0.141973024
1381470_at	KIT	0.097283857	0.0535617	0.165491185	0.118368741	0.0208757	0.232129064
1381503_at	Ddi2	0.144613636	0.20576	-0.090656133	0.10573838	0.188391	-0.081515532
1381513_at	RGD1310507	0.569982329	-0.403488	-0.28557483	0.153684307	-0.161221	-0.07875936
1381626_at	NA	-0.240731965	0.227387	0.192878528	-0.12478308	0.288715	0.106617751
1381837_at	NA	0.351952906	0.0422441	0.319509643	0.098153101	0.0199548	0.109559942
1381859_at	Fam91a1	-0.538250571	0.366628	-0.010811963	-0.228383429	0.196708	-0.078421235
1381925_x_at	Arid1b	0.310656121	0.0396724	0.081801484	0.263903617	0.0511219	0.032477147
1381933_at	Rfc5	0.028190047	0.20086	0.281253572	0.03967011	0.0664003	0.097617528
1381971_at	Sox18	-0.25207183	0.181335	0.548737574	-0.19416619	0.288471	0.383106113
1381985_at	Tia1	-0.242127613	-0.009566	0.005486409	-0.154846047	-0.0173359	0.023826816
1382050_at	NA	-0.486986796	0.157632	0.111400045	-0.29338935	0.0684014	0.35714281
1382127_at	NA	-0.44901914	0.0696746	-0.087368248	-0.446321844	0.126028	-0.111999926
1382190_at	Mrgprf	0.630005023	0.30588	-0.29059905	0.169478053	0.0928884	-0.058770787
1382268_at	Akap13	0.315013021	-0.273919	0.063386537	0.250792952	-0.222875	0.109296067
1382294_at	Alcam	0.357697934	-0.16361	0.13113387	0.183752595	-0.111794	0.175800828
1382314_at	Isg15	0.622596115	-1.27888	0.344198323	0.606941559	-1.28054	0.260560214
1382346_at	LYN	-0.064209237	-0.399886	0.379534685	-0.078388281	-0.403626	0.328533919
1382427_at	Cggbp1	0.082826603	0.154212	-0.261101825	0.045922083	0.0589847	-0.128236522
1382429_at	NA	-0.139043735	0.105454	0.192066462	-0.236566936	0.118526	0.226424713
1382463_at	NA	0.318679401	0.0196262	0.05490179	0.086317767	0.0886704	0.130410288
1382466_at	Snrnp48	0.031025526	0.18864	-0.199727688	0.010356679	0.146351	-0.092890575
1382482_at	NA	-0.171216857	-0.19527	0.575935952	-0.283428169	-0.0396623	0.400903151
1382601_at	Msr1	0.111392623	-1.20978	-0.032655236	0.202552273	-0.743338	-0.118679642
1382628_at	foxo1	-0.282924093	0.0938938	0.22464274	-0.170175063	0.0455123	0.232837303
1382674_a_at	RGD1310027	-0.250763293	0.203143	0.094288092	-0.180930991	0.130886	0.040755817
1382722_at	Scarf1	0.266898874	-0.177377	-0.132867905	0.239403486	-0.114443	-0.03849463
1382745_at	ALPK1	0.256924188	-0.0889718	-0.001192403	0.228106568	-0.062817	-0.072625273
1382793_at	NA	0.725003245	-0.0807647	-0.061304771	0.147086912	-0.0582516	-0.058778927
1382820_at	IKBKAP	0.040392847	0.0875473	0.213907577	0.055596808	0.0193624	0.225697303
1382821_at	Ppfia3	-0.17057365	0.217393	-0.076693232	-0.047866444	0.097729	-0.033224508
1382868_at	SEMA6A	-0.222968272	0.100063	-0.173191493	-0.255578684	0.119555	-0.110192534
1382902_at	Herc6	0.643491184	-0.673804	0.096621521	0.414876049	-0.574045	0.102155415
1382915_at	NA	-0.090108092	0.138671	-0.371886413	-0.050277257	0.0867235	-0.218742369
1382921_at	Sdad1	0.139212738	0.0184168	0.460990177	0.148333381	0.0250849	0.148531064
1382950_at	GBP4	0.716161968	-1.39352	0.007917691	0.825644474	-1.34042	0.022076621
1383030_at	GNA15	0.176650207	0.079905	-0.289432135	0.134056128	0.121249	-0.249200245
1383072_at	Pygm	-0.206252763	0.172045	0.110347485	-0.311142853	0.166396	0.102768324
1383121_at	TPP1	-0.167645775	0.222927	0.146581185	-0.156084664	0.134417	0.110428298
1383135_at	NTRK2	-0.140082101	0.0421019	0.192272061	-0.12482946	0.0151832	0.167915108
1383204_at	NA	0.035006504	0.232004	-0.033746385	0.036379427	0.261308	-0.027057961
1383278_at	Agap1	-0.186130904	0.178903	0.051505087	-0.12931113	0.168492	0.051064306
1383282_at	Thap11	0.087477748	0.208573	-0.026166668	0.026684783	0.168754	-0.006106185
1383300_at	Klhl24	-0.273150217	0.110208	0.179635896	-0.284819251	0.0941776	0.065671735
1383331_at	NA	-0.086659054	0.254979	-0.120483261	-0.158996485	0.258077	-0.079103736
1383372_at	Ptafr	0.179246403	-0.261792	0.015137661	0.167896465	-0.195816	0.020882887
1383396_at	Fndc3a	0.450448322	-0.0982917	0.21602723	0.203994737	-0.0440845	0.136230505
1383410_at	Srp54a	0.264810262	0.0860545	0.146958565	0.157048384	0.0499252	0.076802413
1383417_at	Bbs1	-0.014521405	0.362883	0.111072136	-0.133224857	0.280666	0.074147851
1383442_at	Morn1	0.121937522	0.0288244	-0.608625852	0.077830062	0.123009	-0.49515647
1383454_a_at	Rps6kc1	-0.105764497	0.192946	-0.060336715	-0.096321985	0.152941	-0.04387362
1383459_at	Lgi3	-0.259786593	0.312331	-0.206948937	-0.197898275	0.185917	-0.120413386
1383461_at	Wdyhv1	-0.140277782	0.199202	-0.082321984	-0.116220499	0.158753	-0.078587676
1383470_at	NA	0.191890964	0.0649968	0.032115556	0.171906288	0.0335606	0.057887433
1383502_at	Topbp1	-0.177763975	0.119455	0.0896943	-0.235937738	0.130082	0.111940551
1383505_at	NA	-0.068912975	0.262593	0.150529284	-0.222058861	0.166797	0.045772687
1383519_at	Hk2	0.074735597	-0.52224	0.044923599	0.040326615	-0.326148	0.096885251
1383523_at	Arhgef18	-0.323048675	0.0832969	0.063031701	-0.179383144	0.0515806	0.053718006
1383542_at	RASGRP1	0.097270788	-0.0818377	-0.152331716	0.041609554	-0.0515911	-0.057873887
1383544_at	Fchsd1	0.361237237	-0.00959081	-0.117436174	0.194637817	-0.0506155	-0.078924415
1383564_at	Irf7	0.57143206	-0.859675	0.236967975	0.513984039	-0.936814	0.203106009
1383586_at	ARPP19	-0.047927588	0.1239	-0.16909968	-0.024166246	0.0899157	-0.160563318
1383603_at	NA	0.146070837	-0.327182	0.282489207	0.177206945	-0.100834	0.182201734
1383608_at	Arrdc2	-0.183837255	0.156651	0.117243523	-0.138592183	0.214307	0.028569633
1383612_at	NA	-0.027401443	0.240189	0.00919724	-0.093768335	0.241697	0.01403753
1383632_at	slc30a1	0.148649505	-0.159778	0.041682661	0.053384607	-0.125601	0.100309134
1383669_at	FAM110B	-0.374435277	0.0116573	0.058790958	-0.22704486	0.143186	0.084235935
1383677_at	Rnf168	-0.174549958	0.194585	-0.076244527	-0.127567352	0.113193	-0.075826921
1383750_at	NA	-0.072372785	0.0233833	0.17276985	-0.126828929	0.0292278	0.167811851
1383769_at	bmpr2	0.032268121	-0.0645854	0.196806939	0.018137364	-0.0656695	0.228089639
1383770_at	NA	-0.299797418	0.0164246	0.448683128	-0.200394308	0.0512349	0.378277535
1383850_at	LOC690000	-0.212084443	0.12424	0.083236373	-0.192770214	0.140625	0.061677172
1383855_at	Degs2	-0.504187626	0.0272626	0.325995124	-0.264323345	0.137385	0.503073273
1383888_at	LOC307495	1.055382418	-1.13453	-0.387805997	0.256078804	-0.354853	-0.079096791
1383919_at	RNF44	-0.325581756	0.242055	-0.046768872	-0.285662215	0.295938	-0.08123333
1383936_at	Emilin2	0.541297831	-1.2936	-0.391323076	0.278504332	-0.457246	-0.166231096
1383939_at	NA	0.001763283	0.0118659	0.158122313	0.047466876	0.0994167	0.08505041
1383948_at	LOC304558	-0.383700041	-0.0218475	0.160777645	-0.143006789	-0.0562562	0.211783731
1383957_at	Nudt3	-0.01566971	0.0370252	-0.169011042	-0.044709498	0.0981811	-0.08954592
1384030_at	Txndc17	-0.196750558	0.17609	-0.07211881	-0.162160408	0.173516	-0.025312038
1384115_at	Acot2	-0.031037119	0.289384	0.164731447	-0.155920568	0.211333	0.141518647
1384131_at	Atl2	-0.242443965	0.142016	0.172178999	-0.198256801	0.124118	0.107122876
1384180_at	Ifit2	0.734409324	-1.27782	0.390978713	0.720697436	-1.29519	0.362811459
1384183_at	MYRIP	-0.121837813	0.210575	0.033173075	-0.114862457	0.209463	0.087904851
1384197_at	Dlgap1	0.278098346	0.0440571	0.045525645	0.22591078	0.0626016	0.080254471
1384238_at	Ttyh2	-0.288385423	0.165124	-0.054480072	-0.323032667	0.199805	-0.057110187
1384272_at	NA	0.012938625	0.152484	-0.034164062	0.054848621	0.110948	-0.045377101
1384277_at	Plekhh1	-0.406490252	0.306024	-0.096814049	-0.318484293	0.354983	-0.061942031
1384296_at	NA	-0.117267676	0.170037	0.006212666	-0.038701775	0.145082	0.032696155
1384308_at	Meis1	-0.225360213	0.288973	0.077446065	-0.309694847	0.393171	0.082892261
1384323_at	Psmc6	0.172984035	0.00796246	0.04335184	0.167481332	0.0660532	0.020789583
1384328_at	Tom1	-0.087415947	0.108044	-0.159596613	-0.108810056	0.0334919	-0.061924042
1384381_at	Abca1	-0.178732436	-0.335213	0.295124942	-0.146418055	-0.252093	0.204492255
1384428_at	Tmem181	0.220739988	-0.0347725	-0.134915955	0.099400394	-0.0248081	-0.089194874
1384550_at	RGD1565685	-0.101062138	0.289264	0.106134584	-0.17483993	0.283573	0.035097717
1384575_at	NA	0.842296993	-0.080715	-0.106925472	0.229876692	-0.0574184	-0.060616005
1384655_at	Kirrel3	0.196304626	-0.163628	0.160553272	0.043234641	-0.0591239	0.157833297
1384756_at	Slc43a2	-0.274327446	0.108989	-0.004417772	-0.23545033	0.123619	-0.01727691
1384863_at	Cpne7	0.094173094	-0.263414	0.581293279	0.108619624	-0.198332	0.403820657
1384927_at	Tubb4	-0.351127161	0.311607	-0.10764544	-0.161470135	0.122315	-0.052051246
1384963_at	CECR2	-0.13306957	0.270572	0.059387347	-0.060166321	0.153934	0.070366981
1385025_a_at	Gpr137b	-0.021165613	-0.445509	0.000430327	-0.016061923	-0.0971065	0.024570695
1385078_at	Zic5	-0.097718999	0.409636	0.043016143	-0.087989497	0.277046	0.14552104
1385137_at	RGD1307722	0.867009304	-0.167154	-0.269105438	0.210367701	-0.0724648	-0.116941429
1385295_at	CCDC151	0.349915495	-0.568874	0.016309649	0.121301397	-0.148306	0.091393243
1385322_at	NA	-0.041273264	0.195696	0.048553551	-0.034641462	0.140979	0.054226713
1385339_at	NA	-0.054774146	0.295374	0.046818254	-0.027948947	0.0873506	0.035949313
1385429_at	NA	0.109777395	0.312249	0.196556688	0.042655679	0.261364	0.087286662
1385432_at	LOC683713	-0.380320242	0.274802	-0.333665565	-0.315003217	0.218196	-0.134968175
1385465_at	Siglec5	0.374075973	-0.549787	0.247434885	0.130161241	-0.420561	0.184678535
1385475_a_at	Stra6	0.50900404	-0.641836	0.2592277	0.561236585	-0.407449	0.212918211
1385494_at	tbc1d23	-0.275096523	0.224146	-0.132882962	-0.140433894	0.119502	-0.046568362
1385517_at	Gtf2i	-0.3447289	0.121268	0.110268979	-0.107694792	0.0727937	0.027394034
1385543_at	NA	-0.044129663	0.36014	0.129047143	-0.085541337	0.252996	0.03818466
1385615_at	Ube4a	0.266373875	-0.152484	-0.303036401	0.15580302	-0.0755811	-0.147664787
1385621_at	Fam48a	-0.026552011	0.0612776	-0.359859227	-0.092680745	0.0336092	-0.097666264
1385622_at	NA	0.458912763	-0.134197	0.282359521	0.400625363	-0.137969	0.260234314
1385688_at	NA	0.089790999	-0.414426	-0.205302563	0.139498671	-0.0973899	-0.169669379
1385738_at	NA	-0.218501171	0.0714927	0.588655103	-0.193440021	0.0343258	0.323567109
1385887_at	NA	-0.324732396	0.0934733	-0.087688744	-0.194114466	0.0401744	-0.086175598
1385892_at	NA	-0.090078794	0.257807	0.067675794	-0.069295611	0.216308	0.04281093
1385925_at	NA	0.399770912	-1.00686	-0.235546382	0.410095474	-0.888778	-0.075758205
1385941_at	Whsc1l1	-0.143802547	0.0216818	0.183224981	-0.060916741	0.0347366	0.086402797
1385965_at	Ankhd1-Eif4ebp3	-0.035950796	0.406959	0.153760949	-0.17665091	0.14896	0.160640349
1386059_at	Hist2h2be	-0.123071018	0.285668	0.094588852	-0.153756813	0.251818	0.081003332
1386716_at	EFHC1	-0.036400088	-0.148415	0.159677871	-0.027705519	-0.128882	0.121393582
1386884_at	Htra1	-0.112790423	0.0592009	0.180515771	-0.097877365	0.0444727	0.162504215
1386893_at	Grn	-0.057598703	-0.282602	0.048223829	-0.03412193	-0.272325	0.0913404
1386900_at	Serp1	-0.046359028	-0.180036	0.009211394	-0.010035006	-0.123889	0.037437578
1386925_at	Arpc1b	0.036775815	-0.446485	0.110860415	0.073331277	-0.492878	0.104347611
1386941_at	Plec	-0.224407077	0.0246596	0.003204681	-0.210245496	0.0184031	0.056977637
1386946_at	Cpt1a	-0.21898122	0.0422959	0.106564268	-0.171532616	0.0974773	0.103934055
1386962_at	Plcb4	-0.089028025	0.221193	-0.066816175	-0.11622711	0.268569	-0.084546554
1386979_at	Serinc5	-0.273253278	0.140463	-0.171020865	-0.296652017	0.198532	-0.191192396
1386998_at	Aldoc	-0.157818197	0.0129976	0.012728811	-0.118064196	0.0265601	0.082527529
1387007_at	Gfra1	0.225338521	-0.230074	0.01220717	0.163160817	-0.304611	0.070495311
1387010_s_at	Scn1b	0.047494567	0.0354117	-0.156292495	0.099386217	0.0259463	-0.124163794
1387023_at	Gstm7	-0.156849263	0.14138	0.194084844	-0.130613327	0.0973136	0.157083292
1387028_a_at	Id1	-0.331215329	0.056669	0.327578214	-0.215885237	0.0433609	0.23801099
1387040_at	Mal	-0.38919965	0.213258	-0.123062369	-0.268843363	0.223022	-0.072827913
1387101_at	Acsl4	0.201259086	-0.0370348	0.020783902	0.201214669	-0.0250955	0.071141205
1387113_at	Ctbp2	0.102434869	-0.068933	0.219411471	0.031311692	-0.0201288	0.150399525
1387125_at	S100a9	1.20233148	-2.27469	0.320388225	1.253704187	-2.32249	0.172499855
1387135_at	Adam15	-0.034552286	0.0907124	0.195933941	-0.048157787	0.0291677	0.107185672
1387145_at	Gjb1	-0.473701537	0.451433	-0.301223142	-0.213586829	0.184478	-0.180559183
1387171_at	Gria2	0.17968654	-0.0946515	0.017749432	0.174428192	-0.123042	0.063146523
1387178_a_at	Cbs	-0.420229954	0.0721363	0.081856319	-0.197861136	0.0594787	0.116523778
1387210_at	Dlg4	0.229089674	-0.139219	-0.04468138	0.146652663	-0.134384	-0.068890035
1387224_at	Dgkb	0.01226186	-0.327533	0.098462742	0.051472188	-0.24252	0.165937267
1387232_at	Bmp4	-0.452571924	0.182504	-0.096251732	-0.328291246	0.233836	-0.080300497
1387242_at	Eif2ak2	0.463209763	-0.482169	0.051451915	0.345880733	-0.428983	0.163172594
1387261_at	Ppp3cb	0.194458237	-0.00594502	-0.085704386	0.196984391	-0.0362736	-0.029568495
1387271_at	Phyh	-0.239852033	0.0873478	0.208895058	-0.193273388	0.105201	0.126783808
1387279_at	F11r	-0.077058284	0.237614	0.345182069	-0.075029465	0.0743058	0.225203307
1387286_at	Grm1	-0.047315284	0.0036177	0.266666586	-0.086185857	0.0380771	0.30993363
1387316_at	Cxcl1	0.804283206	-1.10011	-0.186435227	0.817237153	-1.07759	-0.041863382
1387376_at	Aox1	-0.273084594	0.356503	0.156312825	-0.359819938	0.195398	0.062121395
1387378_at	Fcnb	0.987590668	-1.92076	-0.155462636	0.413420504	-0.877111	-0.097049376
1387427_at	Rad50	-0.708556691	-0.0604801	-0.073717224	-0.210509704	-0.0444621	-0.035855832
1387456_at	Stau2	-0.012842079	0.256405	-0.082219581	-0.132319179	0.210258	-0.038728466
1387599_a_at	Nqo1	-0.092259692	0.0113145	0.161534673	-0.093483849	0.053834	0.131190027
1387642_at	Il23a	0.538302888	-0.0534689	-0.664929171	0.217652073	-0.117085	-0.144542359
1387653_at	Tsnax	-0.072482008	0.041208	-0.130746233	-0.065359628	0.0509687	-0.121491813
1387703_a_at	Usp2	-0.038203496	0.0855407	0.17832381	-0.056552756	0.109199	0.103644422
1387769_a_at	Id3	-0.228337793	0.169558	0.094198663	-0.308821729	0.142134	0.128089789
1387789_at	Erg	0.445403111	-0.0225149	0.358270402	0.230680879	-0.0662866	0.177583963
1387811_at	Agt	-0.27784653	0.059755	0.090828471	-0.202769639	0.0525648	0.114697468
1387852_at	Thrsp	-0.190632272	0.0317513	0.105086602	-0.169624867	0.134608	0.1654569
1387897_at	Cnp	-0.266552219	0.180477	-0.115938955	-0.184021592	0.14797	-0.087309276
1387946_at	Lgals3bp	0.218580911	-0.467785	0.301853387	0.227727587	-0.458002	0.288922167
1387952_a_at	Cd44	0.126199425	-0.597396	-0.146130297	0.035130117	-0.559081	-0.168398935
1387995_a_at	Ifitm3	0.37272416	-0.561835	0.4295482	0.343430554	-0.545485	0.445539502
1388071_x_at	RT1-EC2	0.220333506	-0.512371	0.141911538	0.180086721	-0.473924	0.137239834
1388109_at	Gpr116	-0.006808593	0.142316	0.65868077	-0.097871458	0.0720068	0.481229531
1388116_at	Col1a1	0.467059665	1.07106	0.502056233	0.147585546	0.264856	0.199436873
1388130_at	Zyx	0.156624275	-0.326741	-0.041668273	0.171270499	-0.318098	-0.01530295
1388131_at	Tubb2b	0.047319888	0.08482	0.146515732	0.062926948	0.0310557	0.067119007
1388134_at	Eef1d	-0.149407959	0.0113643	0.005337333	-0.108680998	0.0496971	0.003986128
1388189_at	Grm3	-0.199577486	0.0884486	-0.043393265	-0.215269806	0.0673755	-0.062141996
1388212_a_at	RT1-S3	0.182475753	-0.222209	0.40148193	0.198060767	-0.181348	0.235631035
1388213_a_at	RT1-S3	0.121136017	-0.26913	0.230716652	0.077440164	-0.161204	0.245129448
1388271_at	Mt2A	-0.144145883	-0.534269	0.175143771	-0.044961705	-0.5056	0.163445805
1388298_at	Myl9	0.287091629	0.16903	0.456384325	0.084578887	0.0444251	0.340482806
1388335_at	Tagln2	0.180024762	-0.328769	0.439900745	0.185237981	-0.222362	0.254460089
1388379_at	Ptpn11	-0.230065644	0.124766	0.021466305	-0.17474763	0.119299	0.030958132
1388441_at	LOC689574	-0.178229687	0.0887766	0.077934896	-0.181399472	0.0915378	0.079704985
1388443_at	Cdk2ap1	-0.151064775	0.110032	-0.148213315	-0.11000323	0.138834	-0.077935141
1388464_at	LOC680835	-0.316454654	0.137801	0.05634996	-0.266701682	0.109732	0.039880598
1388480_at	Gltp	-0.220074895	0.0705056	-0.097432476	-0.202931052	0.0499524	-0.13414242
1388492_at	Tnip1	0.011169987	-0.303548	-0.0580233	0.052837925	-0.238579	-0.020130875
1388550_at	Rad23b	0.125761178	-0.0158666	-0.040347337	0.11967573	-0.0321919	-0.010536003
1388569_at	Serpinf1	-0.37902148	0.106338	-0.243449718	-0.44543478	0.0686678	-0.265192036
1388583_at	Cxcl12	-0.174659616	0.202738	0.565675774	-0.256466031	0.257455	0.585804589
1388619_at	Rdx	-0.217154954	0.108304	-0.054503882	-0.172158287	0.0719293	-0.031262965
1388652_at	NA	-0.183662022	0.224099	0.099239228	-0.076649945	0.052329	0.0822242
1388653_at	Sin3b	0.037658933	0.019525	0.197434301	0.016446431	0.0387715	0.120550649
1388660_at	Mcts1	0.147227856	0.00705813	-0.06991888	0.164340233	0.0232075	-0.024659581
1388667_at	Man2a1	-0.062632298	0.268871	0.113463944	-0.086943294	0.262177	0.103591526
1388689_at	Acyp2	0.424071376	-0.00699637	0.023119471	0.395844246	-0.00763271	0.11384756
1388690_at	Brms1l	-0.1033215	0.146195	-0.002091797	-0.02140349	0.0787286	-0.056301935
1388701_at	MLLT6	-0.253394065	0.103023	-0.119425803	-0.204333442	0.117467	-0.050039182
1388711_at	Il13ra1	0.112296919	-0.498034	0.163022166	0.094109119	-0.405368	0.091972453
1388722_at	Dnajb1	0.160745575	0.138673	0.024780241	0.177843824	0.11059	0.033668448
1388730_at	Cdc42ep4	-0.124529172	0.165842	0.175299938	-0.082282429	0.168379	0.129567249
1388816_at	DLG1	-0.229273707	0.2067	-0.034160673	-0.197215681	0.184523	-0.029972905
1388827_at	LOC685909	-0.167576463	0.0948547	0.146150748	-0.126830674	0.0669019	0.049658077
1388866_at	Sspn	-0.262259143	0.0446536	0.147017633	-0.375540013	0.0921597	0.163700536
1388870_at	Msi2	-0.234059003	0.0515402	0.034837833	-0.210401227	0.0863343	0.057467777
1388880_at	Slfn5	0.099274978	-0.454347	0.200459843	0.100529296	-0.452987	0.485147734
1388881_at	Pgp	-0.118711896	0.151323	0.076813191	-0.073172237	0.120302	0.025704399
1388906_at	RGD1564174	-0.231512514	-0.0996453	0.050186994	-0.222883488	-0.0305997	0.043804212
1388908_at	Peci	-0.221901553	0.00469131	0.015081484	-0.13242843	0.0214439	0.036749733
1388924_at	Angptl4	0.275484924	-0.801614	0.357823755	0.297695437	-0.775088	0.262631137
1388929_at	prpf18	0.17599649	0.0610592	-0.096279629	0.098926856	0.0391502	-0.041539802
1388951_at	Mll4	-0.049321498	0.150203	0.158590986	-0.053158297	0.0510011	0.092065346
1388963_at	Astn1	-0.038399909	-0.0269254	0.139591532	-0.026278258	-0.0218324	0.177891255
1388972_at	Rtn4r	0.12677086	0.272665	-0.045802356	0.136632966	0.140129	-0.026398394
1388992_at	Ep400	-0.280262441	-0.187396	0.03764338	-0.101379313	-0.0394014	0.102573279
1389002_at	Tln1	-0.203231957	0.0328678	0.110145098	-0.182123873	0.0183866	0.093266565
1389010_at	Lta4h	-0.189551721	0.016684	-0.054788817	-0.133351402	0.00897278	-0.013671067
1389034_at	Usp18	0.508971327	-1.1835	0.00392538	0.492834372	-1.06237	0.155711245
1389049_at	NA	-0.175760489	-0.0369581	0.029154929	-0.161840474	-0.0272809	0.034259617
1389084_at	NA	-0.17661434	0.19262	-0.126132484	-0.252263015	0.268599	-0.121494153
1389107_at	Cgnl1	-0.199642317	0.00924777	0.240093542	-0.218278324	0.0520454	0.232980008
1389112_at	Nkd1	-0.517376323	0.0526538	-0.106326156	-0.172831733	0.143572	-0.063356551
1389187_at	RGD1359634	-0.223803922	0.164873	-0.035521883	-0.15439349	0.0632473	-0.076168872
1389210_at	Lcp1	0.069564413	-0.386534	0.06108439	0.056206327	-0.402007	0.08194162
1389218_at	UGCGL1	-0.091201615	-0.0745597	0.169517598	-0.127506319	-0.0470205	0.096494587
1389263_at	Rai14	0.092552001	-0.0557464	0.32560146	0.034704883	-0.173748	0.188607977
1389285_at	MPP3	0.280963427	0.0407095	0.054261216	0.212583573	0.014053	0.026458454
1389322_at	Pdcd7	-0.182287722	0.0120471	-0.16266073	-0.126172591	0.0642801	-0.054059236
1389332_at	NA	-0.160349687	0.176063	0.71346406	-0.173786944	0.227487	0.714822023
1389360_at	Fxyd3	-0.363766678	0.12464	0.094391456	-0.239960328	0.14745	0.037276483
1389405_at	LOC680231	-0.047223055	0.16627	0.042185589	-0.073550709	0.132796	0.036888619
1389411_at	NA	-0.047007703	0.226437	-0.02191322	-0.112513033	0.229356	-0.047444274
1389413_at	Evi2a	-0.301190013	0.297212	-0.220096221	-0.287822109	0.288656	-0.180113575
1389428_at	NA	-0.219656779	0.0313653	0.014076736	-0.067892514	0.0286317	0.016657471
1389431_at	PRKDC	-0.275957615	0.0293509	0.091832791	-0.280961857	0.100866	0.112636858
1389448_at	2013-09-04	-0.253301218	0.314639	-0.131957514	-0.239940265	0.298644	-0.094507812
1389456_at	NA	-0.229981368	0.112505	-0.052997908	-0.165882087	0.0765511	-0.026054378
1389470_at	Cfb	0.428709165	-0.422555	0.511209565	0.325337569	-0.571954	0.401638551
1389491_at	Sfxn5	-0.237581013	-0.0360528	0.007153516	-0.163422158	-0.0138863	0.070989777
1389496_at	Akap7	-0.31732675	0.0786189	0.047178644	-0.20418489	0.0869774	0.0591127
1389525_at	Rnf149	0.259337178	-0.130918	0.04680695	0.172304719	-0.143248	0.016219976
1389528_s_at	Jun	0.243435461	-0.275972	0.180583387	0.226829198	-0.233919	0.188531813
1389538_at	Nfkbia	0.326043189	-0.683407	0.23886173	0.379444842	-0.66533	0.283840705
1389590_at	NA	0.189439624	0.105637	0.03773529	0.081296672	0.144308	0.102260673
1389606_at	Anapc1	-0.092285267	0.0229556	0.172514076	-0.147255849	0.034516	0.18624018
1389618_at	NA	-0.460705713	0.10353	-0.084057222	-0.407330093	0.232162	-0.085435232
1389620_at	Suv420h2	-0.419237926	0.191075	-0.153920925	-0.230646574	0.0927602	-0.070692193
1389654_at	Pls1	-0.312874892	0.33728	-0.101317347	-0.361471281	0.237259	-0.123795064
1389683_at	NA	-0.280472139	0.103176	0.018156059	-0.137404868	0.0970681	0.01338836
1389696_at	NA	0.06978213	-0.273815	-0.037927177	0.070452021	-0.236018	-0.025449575
1389791_at	Cln8	-0.127554818	0.269914	-0.122369145	-0.142682499	0.185451	-0.045705251
1389793_at	Gatad2a	0.133910213	0.0325385	0.390256495	0.157514942	0.0245218	0.264712819
1389905_at	LOC683470	-0.073010013	0.52195	-0.083325401	-0.195687077	0.38309	-0.093420775
1389923_at	LOC100361081	-0.04735166	0.00570591	0.256627515	-0.0151892	0.02918	0.149043386
1390036_at	Slc16a6	0.124381766	-0.296801	0.131668161	0.105203666	-0.170273	0.081860431
1390050_at	LOC680692	-0.352125973	0.112569	0.127237885	-0.399418006	0.189661	0.095954743
1390110_at	Uckl1 /// Znf512b	-0.195065347	0.116598	-0.115550746	-0.15468238	0.077021	-0.062472493
1390114_at	Mpzl1	-0.189261252	0.0421328	0.069486943	-0.181765273	0.0212146	0.064355458
1390116_at	PTRF	0.081107388	0.142049	0.484073602	0.037447101	0.128228	0.30255364
1390127_at	Dixdc1	-0.248754319	0.174979	-0.059813732	-0.181603653	0.27452	-0.095275173
1390134_at	NA	-0.045889428	-0.309316	0.105231387	-0.021291079	-0.19769	0.032916664
1390148_a_at	Zfp395	-0.302174501	0.217189	-0.154791469	-0.27906388	0.333816	-0.041567038
1390159_at	Rasgrp3	-0.21272972	0.0759254	0.183897505	-0.353540259	0.111287	0.22473172
1390161_at	Cyyr1	-0.453386859	0.172433	0.526980137	-0.304020243	0.143614	0.357047835
1390196_at	Syn1	-0.096051164	0.183686	0.075627043	-0.027141934	0.137107	0.082990301
1390204_at	NA	-0.16388241	0.0837546	0.146275849	-0.134254989	0.101064	0.081813442
1390229_at	Akap14	-0.172987073	0.0922738	0.149756437	-0.144450658	0.0864954	0.113928967
1390312_at	Samd9l	0.234232488	-0.653582	-0.014457619	0.187595373	-0.463411	-0.08379624
1390351_at	NA	-0.187263395	0.206449	0.153613105	-0.164740908	0.192078	0.142277275
1390362_at	NA	-0.161023867	0.186871	0.416372517	-0.052891774	0.05324	0.305970408
1390391_at	NA	0.465495619	-0.363332	0.132624714	0.309394099	-0.268384	0.05070991
1390430_at	NR1D2	-0.054752478	0.255092	0.076802012	-0.084151217	0.277146	0.096736616
1390435_at	Snhg8	-0.286549805	0.0292022	0.120792748	-0.159266604	0.139924	0.048428256
1390449_at	NA	0.018341387	-0.0100132	0.286557839	0.016272338	-0.00759507	0.314869149
1390477_at	NA	-0.131494072	0.2022	0.004645335	-0.07362121	0.252499	0.035377318
1390525_a_at	Stra6	0.892593337	-0.881928	0.778342978	0.664842565	-0.504069	0.53829222
1390530_at	NA	0.163095443	0.375376	0.236803585	0.034892138	0.274323	0.283464054
1390586_at	RGD1560601	-0.154280849	0.0240028	0.140955938	-0.053637581	0.109707	0.096233055
1390615_at	Kpna1	-0.151888552	-0.458782	-0.04133712	-0.043264719	-0.324756	-0.060631783
1390637_at	NA	-0.136696512	0.0742132	0.27060903	-0.183503342	0.0681799	0.116434942
1390689_at	Rps6kc1	0.450927604	-0.169349	-0.076246941	0.11630916	-0.0426663	-0.149627615
1390698_at	NA	0.350890677	-0.0966825	0.115239629	0.21578512	-0.11554	0.08365139
1390713_at	NA	-0.161974415	0.23585	0.098045197	-0.099788863	0.239402	0.091352959
1390783_at	Abca8a	-0.280453176	0.0561006	-0.076269632	-0.254904666	0.0730598	-0.029077392
1390802_at	RGD1306839	-0.059854127	0.194564	0.0952353	-0.061012434	0.147522	0.104706272
1390905_at	Mast4	-0.276364817	0.107778	0.083743527	-0.159080322	0.0548949	0.103918073
1390912_at	Pcp4l1	0.136424251	0.22786	0.002330382	0.077383075	0.201772	0.021928904
1390981_at	PKHD1L1	0.157261206	0.15919	0.098401178	0.082747015	0.101605	0.064070634
1390998_at	Glis1	0.148647542	-0.401622	-0.83390698	0.237088018	-0.206062	-0.175427904
1391031_at	NA	-0.218328806	0.180265	0.123372771	-0.127079774	0.165065	0.121244095
1391047_at	NA	-0.460244737	0.154635	0.158912401	-0.218873309	0.371077	0.155410297
1391060_at	NA	-1.108255361	0.413298	-0.217580033	-0.367812729	0.131386	-0.126908313
1391090_at	NA	0.043276185	-0.122178	0.273093299	0.023131491	-0.108711	0.232211689
1391104_at	Atp13a5	-0.108664605	0.417184	0.227827604	-0.181625701	0.102676	0.336753308
1391106_at	NA	0.316600216	-0.951442	0.270997047	0.318684988	-1.00548	0.068952165
1391131_at	NA	-0.289287954	0.0517215	0.052481502	-0.327386252	0.0976463	0.062124888
1391282_at	RGD1306962	-0.186479667	0.0274248	0.061163957	-0.081924492	0.0686461	0.102588044
1391293_at	BBOX1	0.424873261	-0.346264	-0.551545522	0.153183585	-0.0979255	-0.16246337
1391323_at	Tf	-0.577790109	0.3938	-0.855516009	-0.221067063	0.140487	-0.264894059
1391347_at	Rab8b	0.393783365	-0.319024	-0.053865115	0.215340227	-0.249138	-0.042465027
1391413_at	LOC100363253	-0.320358	0.0565644	0.222252007	-0.254676257	0.0988109	0.216208223
1391448_at	Crim1	0.876024005	-0.618176	0.83569491	0.941874784	-0.70485	0.805314261
1391463_at	Ddx58	0.39321238	-0.727545	0.154354015	0.414243263	-0.590637	0.257007165
1391475_at	Hnrpll	0.250307707	0.0297083	0.017917697	0.21319598	0.0536196	0.029226922
1391507_at	Znf467	-0.304232305	0.216248	0.143039312	-0.173991707	0.227548	0.198393611
1391571_at	NA	-0.269043323	0.146917	0.044272914	-0.32685329	0.205165	0.027700394
1391574_at	cyp26c1	0.198723234	-0.0348818	0.008972986	0.134356194	-0.0690009	0.047333057
1391588_at	NA	-0.261362094	-0.00256257	0.304784921	-0.105759686	-0.0686023	0.096052665
1391656_at	Cpm	-0.365980397	0.294723	-0.002732246	-0.333261467	0.322288	-0.034797099
1391754_at	Oas1i	0.449782701	-0.788108	-0.134135395	0.130897204	-0.288687	-0.059995753
1391803_at	NA	0.411429738	-0.620899	0.066878851	0.185991401	-0.620312	0.032589892
1391856_at	Sema3g	-0.339812654	0.430411	0.415729696	-0.277421756	0.243167	0.602439692
1391995_at	Trim37	-0.001628092	0.268781	-0.032280272	-0.151269629	0.182087	-0.039952543
1392025_x_at	NA	0.17833439	-0.14479	-0.160906768	0.097930822	-0.0374489	-0.180628251
1392072_at	ddt	-0.285203324	0.040966	0.195755594	-0.22709339	0.122067	0.117168559
1392107_at	Sbno2	0.162477444	-0.613252	0.13665156	0.134483129	-0.567278	0.060425544
1392130_at	NA	-0.192859986	0.0139543	0.143733054	-0.260606567	0.00674628	0.105682214
1392184_at	NA	0.439237505	-0.35264	0.004190293	0.288769409	-0.227741	0.074392583
1392497_at	RGD1564943	-0.01061552	0.0281769	0.171031833	-0.051994624	0.0252828	0.07524654
1392506_at	Cryzl1	-0.068475044	0.156721	-0.028900658	-0.047191384	0.130674	-0.05777558
1392539_at	Blvrb	0.37662756	0.0659156	0.034966523	0.129268443	0.115433	0.130385477
1392627_x_at	NA	-0.324879447	-0.0745345	-0.087507447	-0.27655969	-0.0693975	-0.148490589
1392668_at	Rbpj	0.405230126	-0.384276	-0.090336292	0.142371211	-0.218724	-0.029147228
1392823_at	Snhg11	-0.388570544	-0.0648382	-0.275681589	-0.38775017	-0.0494519	-0.300622997
1392842_at	Slfn5	0.052632719	-0.432063	0.037891808	0.125983322	-0.500008	0.368639802
1392851_at	Pex26	-0.230397707	0.203237	0.225347726	-0.156014688	0.0952622	0.062840471
1392885_at	Mbd1	-0.037451111	0.236178	0.091137678	-0.030025712	0.134831	0.021633383
1392901_at	Lrrc1	-0.307312918	0.257725	-0.07104076	-0.249673751	0.249595	-0.072410217
1392929_at	RGD1565616	-0.154137962	0.0766746	-0.049512053	-0.180112981	0.0452678	-0.013326479
1392941_at	Hip1	-0.40978274	0.0599371	0.193261804	-0.216201846	0.0825784	0.189743439
1392990_at	Sox17	-0.286316695	0.163931	0.509295661	-0.347544323	0.271402	0.542767064
1392999_at	Neto2	0.219376788	-0.0395208	-0.111067936	0.150439615	-0.0493599	-0.098399344
1393019_at	NA	-0.142118442	0.109735	0.149548364	-0.319075265	0.188988	0.162978376
1393044_at	Cmpk2	0.620534509	-0.870076	0.092348148	0.651328073	-0.989169	0.021609986
1393064_at	NA	-0.39099628	0.042547	-0.251941329	-0.313001108	0.371145	-0.110961921
1393084_at	Hrasls	-0.112209207	0.442079	-0.183658098	-0.131111724	0.118421	-0.073275265
1393111_at	Slc46a1	-0.236034948	0.163867	-0.141851131	-0.188445355	0.130649	-0.097783316
1393116_at	Smyd4	-0.019777692	0.268584	-0.007293334	-0.116210642	0.131287	-0.01681344
1393117_at	ABCB10	-0.167056234	0.260259	0.13082572	-0.177731618	0.261397	0.030221201
1393143_at	NA	-0.071541737	0.0126926	0.124194861	-0.074444304	0.0480823	0.155643153
1393181_at	Nfasc	-0.243945879	-0.0492686	0.077987494	-0.288804079	-0.0202705	0.05579924
1393230_s_at	RGD1308772	-0.243309899	0.13442	0.13877487	-0.317364125	0.165048	0.101583427
1393252_at	FBLN1	-0.313455056	0.254191	0.185119442	-0.294379391	0.185829	0.173379701
1393262_at	RFXAP	-0.375467604	0.127725	-0.072475545	-0.345542146	0.132668	-0.033665647
1393276_at	Med31	-0.092552249	0.150589	0.062097843	-0.081248133	0.166759	0.019174121
1393335_at	Egfl6	0.545594712	-0.03559	0.291986504	0.187850533	-0.0369438	0.2514726
1393351_at	Rdh10	0.391207559	-0.0766587	0.012696604	0.287303839	-0.0924142	0.072472332
1393368_at	Osbpl5	-0.285633183	0.419176	-0.022023276	-0.214982923	0.268457	-0.013050001
1393369_at	CDKN2AIP	0.335845858	0.241265	0.013398387	0.20918398	0.267077	0.111557862
1393397_at	Cpa2	-0.287917982	0.0178225	-0.09769721	-0.374685431	0.153628	-0.043069199
1393438_at	Zfp316	-0.311243483	0.347818	0.033210343	-0.150153717	0.109144	0.031874046
1393449_at	Jam2	-0.02429528	0.0245997	0.20032411	-0.165280029	0.0454942	0.169751749
1393469_at	ANKRD28	0.178708793	-0.00690236	0.158655799	0.141636008	-0.0474678	0.136421187
1393486_at	Cyp46a1	0.026097677	0.0883309	-0.139255414	0.016512229	0.0747422	-0.054513673
1393490_at	Cog7	-0.351164831	-0.0320193	0.149750807	-0.19419903	-0.0445394	0.075119192
1393499_at	Pik3ca	0.475814554	0.203178	0.257715725	0.359522172	0.304195	0.227375043
1393511_at	Gal3st4	-0.308674433	0.0611665	0.157974662	-0.198198512	0.0701642	0.04965128
1393550_at	Crem	0.386522503	-0.210831	-0.103531245	0.387837581	-0.130685	-0.064429356
1393553_at	CDKL4	0.425340115	0.179505	0.528992985	0.297774743	0.222956	0.518889821
1393635_x_at	Tubb4	-0.241672692	0.162508	-0.073539289	-0.177576578	0.102046	-0.031609683
1393732_at	NA	0.141279224	0.119338	0.208964317	0.102767233	0.125311	0.158628975
1393800_at	LOC100361182	0.242448648	0.0245365	0.052044855	0.204979558	0.110375	0.018319517
1393841_at	RGD1310773	-0.086413165	0.398897	-0.327143631	-0.162301214	0.321346	-0.125654725
1393885_at	NA	0.31359334	-0.931402	-0.029538959	0.150758414	-0.198738	-0.081120328
1394077_at	Rnd3	0.191625503	-0.123228	0.087027324	0.237103635	-0.156266	0.017905337
1394097_at	KCNIP1	-0.020400992	0.0926171	0.151726191	-0.073622123	0.0959951	0.115391042
1394101_at	Epb4.1l5	-0.284114253	0.021903	0.180977661	-0.291722865	0.0951076	0.215209934
1394205_at	SLK	0.227509282	-0.141034	-0.008635673	0.146024931	-0.0934511	-0.017473557
1394371_at	Nufip1	0.270277338	-0.144666	0.0005953	0.170347827	-0.0362008	0.035880573
1394550_at	LOC691221	-0.279010837	0.0181784	0.024193606	-0.174826568	0.0720882	0.061640467
1394679_at	NA	0.047172517	0.0876798	-0.277436103	0.04643536	0.0480887	-0.180755836
1394686_at	Ercc4	-0.154707789	0.0134948	-0.422639547	-0.068758096	0.031967	-0.105355844
1394785_at	NA	0.186061774	0.0126673	0.065674688	0.144012304	0.0417317	0.051547325
1394833_at	Chn2	-0.441366495	0.34242	-0.197189745	-0.394334975	0.283397	-0.140931498
1394894_at	WDR37	-0.131274115	0.0866035	-0.326051929	-0.096417812	0.11818	-0.134132692
1394940_at	Fam46a	0.151792369	-0.444354	0.329772435	0.204110586	-0.420562	0.262622675
1395099_at	Galnt7	0.437989183	-0.0406418	-0.34387489	0.215027107	-0.0661707	-0.119181421
1395104_at	DEPDC2	-0.204994362	-0.0422833	0.224476424	-0.145526174	-0.092641	0.273470792
1395126_at	Fcrls	-0.116053344	-0.583491	-0.396081603	-0.271989827	-0.709634	-0.423042658
1395197_at	FLT1	0.07682565	0.0793132	0.610552249	0.084684323	0.0994223	0.43949726
1395316_at	Mageh1	0.281699949	0.0917873	0.090887964	0.19531108	0.119889	0.130171698
1395401_at	Dos	0.202284286	0.0699809	-0.274266895	0.05750642	0.100801	-0.148006283
1395430_at	NA	0.110131021	0.0171456	0.129667186	0.026359087	0.0324257	0.131838157
1395441_at	Pcbp4	0.063550967	0.0257511	-0.211169646	0.016877405	0.105294	-0.199857025
1395461_at	Apc2	0.009695401	0.184356	0.050643005	0.013236117	0.139481	0.073653741
1395464_at	Kctd17	-0.046984662	0.108185	-0.211897093	-0.065687217	0.0727415	-0.20565029
1395499_at	Eps8	0.497327679	-0.112948	0.158453967	0.110227224	-0.195546	0.052765363
1395512_at	Crlf1	-0.046570315	-0.0879231	0.278590259	-0.089920141	-0.125177	0.228616466
1395596_at	RER1	-0.013586924	0.181873	0.425841403	-0.10519474	0.0424288	0.18207138
1395610_at	Tspan33	0.457923916	-0.208978	-0.180314933	0.169946901	-0.158429	-0.094047367
1395635_at	Tnfrsf26	0.403290851	-0.36896	-0.151294925	0.118731714	-0.157036	-0.031235481
1395681_at	NA	0.578402277	-0.0484729	0.118371498	0.179087937	-0.113884	0.137190721
1395732_at	Cpsf3l	-0.062895011	0.0248487	0.582106225	-0.118544675	0.0614611	0.367699018
1395804_at	LOC361016	-0.244986874	0.253272	-0.350008988	-0.261413222	0.179985	-0.310038366
1395852_at	Abca3	0.013845405	-0.0431623	0.16020533	0.005067739	-0.0588098	0.083081816
1395965_at	RBBP6	0.304001821	0.0208938	0.116175437	0.284455155	0.0316398	0.039856443
1396112_at	Mtmr10	-0.279870977	0.0621123	0.130809557	-0.313118798	0.0861757	0.0759966
1396135_at	2013-09-04	-0.47360238	0.414499	-0.328396476	-0.272608836	0.390747	-0.154541269
1396171_at	Ppil4	0.491154728	-0.0148754	0.071084552	0.340193532	-0.109929	0.070235197
1396257_at	RGD1307391	-0.291248256	0.269053	0.143483192	-0.441228266	0.19394	0.13373393
1396268_at	Sp110	0.551376032	-0.439385	-0.0273056	0.444523241	-0.584075	-0.026401475
1396348_at	TMPRSS5	-0.354214039	0.137015	-0.232321612	-0.392495826	0.147788	-0.185490615
1396500_at	NA	0.192563677	0.462508	-0.382701709	0.058916439	0.125914	-0.091335423
1396535_at	NA	0.548601991	-0.153039	-0.151570692	0.168385848	-0.0691868	-0.138638503
1396597_at	FER1L6	0.618187371	-0.10722	0.160285169	0.223443448	-0.0232473	0.110994481
1396857_at	NA	0.185521107	-0.0323755	-0.665037956	0.05052369	-0.0531689	-0.151904286
1397048_at	NA	0.247427415	-0.25634	-0.428027265	0.057753181	-0.107067	-0.099889389
1397097_x_at	TERF2	0.333860579	-0.314272	-0.238162616	0.183748338	-0.0726114	-0.093368177
1397164_at	NA	0.174234056	-0.826772	-0.219366653	0.135873294	-0.857229	-0.128020803
1397190_at	LOC309692	-0.170140096	0.103592	0.274540997	-0.306893618	0.159018	0.291076102
1397234_at	Gpatch1	-0.39680338	0.0308148	0.127801285	-0.19406356	0.0284246	0.047367935
1397246_at	Ntrk2	-0.12658221	0.057572	0.191837706	-0.132982533	0.0385861	0.211787043
1397300_at	NA	-0.26802071	0.220103	0.347741962	-0.293900513	0.133388	0.2438846
1397349_at	Ubxn8	-0.079854625	0.190024	0.088100566	-0.0366887	0.134968	0.04330016
1397351_s_at	Dvl1	-0.192967884	0.172916	-0.055281229	-0.093529946	0.162164	-0.024024738
1397554_at	NA	-0.184718084	0.0355044	0.024963789	-0.133252914	0.0759879	0.062581438
1397652_at	NA	-0.244601012	0.043919	0.111760692	-0.256027112	0.0791773	0.082544223
1397688_at	Pcdh9	-0.327085367	0.134356	-0.077741333	-0.254265494	0.162933	-0.054440754
1397808_at	CTSC	0.081919248	-1.08358	0.165063802	0.197307212	-0.739064	0.31702158
1397810_at	NA	-0.416729077	0.150494	0.068648003	-0.24282605	0.0720094	0.079881991
1397942_at	CDC37L1	-0.066683269	0.0320548	-0.38692262	-0.105809671	0.131661	-0.140880811
1397962_at	NA	0.523670114	-0.170231	0.029491973	0.264099795	-0.0443924	0.048738749
1398062_at	Smap2	0.167643645	-0.102628	-0.212963395	0.085862884	-0.0405079	-0.119308554
1398131_at	GPM6B	-0.36697444	0.0734304	-0.112149971	-0.428573143	0.125073	-0.084382948
1398255_at	Slc15a2	-0.29163647	-0.066788	0.195315693	-0.206013961	-0.0478699	0.078658733
1398275_at	Mmp9	0.422401743	-0.425169	0.681558463	0.316459269	-0.101789	0.429218838
1398286_at	Csad	-0.211202884	0.0931508	0.040421446	-0.214631912	0.14791	0.071322763
1398303_s_at	Tpm3	0.067194601	-0.234574	-0.160814079	0.068017893	-0.167681	-0.153483454
1398304_at	Fzd2	-0.049394101	0.396465	0.119634225	-0.124488774	0.261039	0.047402512
1398327_at	Fermt2	-0.15734555	0.010918	0.007778237	-0.135909689	0.0533301	0.031528506
1398347_at	Axl	-0.181828094	-0.033634	0.211264154	-0.148559647	-0.032822	0.127621606
1398360_at	Elovl1	-0.198815164	0.0632441	-0.1010155	-0.26431885	0.140176	-0.129407209
1398362_at	Notch2	-0.216720186	0.179952	0.146746682	-0.200932064	0.0407497	0.119392917
1398368_at	NA	-0.086243614	-0.105788	0.246935343	-0.054877403	-0.0453922	0.181966702
1398430_at	NA	-0.330536836	0.0788227	0.130661855	-0.277671568	0.101737	0.050170538
1398500_at	Gpr116	-0.069947861	0.124702	0.509144775	-0.211913151	0.191588	0.581581009
1398510_at	GAPVD1	-0.075041435	0.00999728	0.173850892	-0.059091823	0.112353	0.110027151
1398512_at	Nfx1	0.605783773	-0.449411	-0.090834713	0.188755569	-0.158192	-0.04659025
1398538_at	Abhd8	-0.127165302	0.137072	-0.216039412	-0.124921143	0.0943178	-0.169511043
1398545_at	1399113_at	-0.198521211	0.619418	0.205336396	-0.134392494	0.133212	0.137286726
1398624_x_at	Tubb4	-0.284772701	0.17172	-0.046978251	-0.24596832	0.172497	-0.017038255
1398710_at	Cyp2u1	-0.168842062	0.236495	-0.235466485	-0.125117959	0.101359	-0.062382991
1398744_at	NA	0.111398835	0.0621347	-0.335475828	0.070797996	0.0289356	-0.187730184
1398836_s_at	Actb	0.03814329	-0.340553	-0.098223283	0.128311942	-0.304392	-0.049816693
1398849_at	H3f3b	0.074918026	-0.253735	0.037698744	0.06088552	-0.273585	0.012237217
1398862_at	Atp2a2	-0.298217404	0.102965	0.016717019	-0.204601984	0.0648567	0.061099171
1398883_at	Hnrnpa2b1	0.191567293	-0.0147081	0.09005172	0.174792465	-0.0302164	0.051397323
1398940_at	Srrm2	-0.077296153	0.0935567	0.221822703	-0.065077682	0.0427247	0.179325154
1398961_at	LOC681578	-0.171839614	0.0727301	-0.039046615	-0.131610174	0.0415679	-0.017981501
1399019_at	Abhd4	-0.208726543	0.0443162	0.09170765	-0.223898286	0.051893	0.039329652
1399053_at	NA	-0.160102234	0.0687899	0.148711788	-0.05704036	0.0334262	0.186601214
1399062_at	LOC100359861	-0.135456203	0.137471	0.010710668	-0.127110836	0.121522	0.022748903
1399063_at	Ubr4	-0.228505942	-0.0651704	0.094878357	-0.092655523	-0.0424229	0.146830367
1399113_at	RGD1565705	-0.130522509	0.0806223	0.167085063	-0.07600339	0.0517395	0.098287355
1399167_a_at	Gab1	-0.330767614	0.118722	-0.065344955	-0.223905889	0.134615	-0.058183632
