# Supplementary material for: The Regulation of Cytokine Networks in Hippocampal CA1 Differentiates Extinction from Those Required for the Maintenance of Contextual Fear Memory after Recall
Source: PLoS One. 2016 May 25;11(5):e0153102. doi: 10.1371/journal.pone.0153102 (PMC4880201; doi:10.1371/journal.pone.0153102)
Supplement: S11 Table — (XLSX) [file pone.0153102.s013.xlsx]

## Sheet: KmeansGenes
AFFY	KmeansCluster	GENE	C_MASlog2fc	C_RMAlog2fc	R_MASlog2fc	R_RMAlog2fc	E_MASlog2fc	E_RMAlog2fc	C_MASlimmap	C_RMAlimmap	R_MASlimmap	R_RMAlimmap	E_MASlimmap	E_RMAlimmap
1372466_at	KmeansA	Tgfbr2	-0.115747	-0.145076	-0.0906627	-0.0778804	0.217211	0.231195	0.503	0.201	0.3848	0.4577	0.025	0.011
1370848_at	KmeansA	Slc2a1	-0.0612988	-0.0505079	-0.0735004	-0.0440598	0.2475	0.25333	0.56	0.539	0.3433	0.5	0.065	0.007
1372890_at	KmeansA	sgpl1	-0.214822	-0.17586	-0.0605	-0.0312548	0.0536902	0.0187328	0.038	0.086	0.3535	0.6744	0.442	0.762
1375436_at	KmeansA	Naprt1	-0.189684	-0.132703	-0.0596027	-0.036059	0.146832	0.116795	0.056	0.091	0.4467	0.6079	0.125	0.085
1398255_at	KmeansA	Slc15a2	-0.248825	-0.206014	-0.0573289	-0.0478699	0.136987	0.0786587	0.001	0.021	0.4576	0.4668	0.115	0.382
1387427_at	KmeansA	Rad50	-0.459533	-0.21051	-0.0524711	-0.0444621	-0.0547865	-0.0358558	0.02	0.003	0.7703	0.525	0.881	0.461
1368814_at	KmeansA	Aldh6a1	-0.25857	-0.259324	-0.0443851	-0.0256249	0.0510424	0.0776796	0.01	0.003	0.5695	0.7414	0.801	0.281
1393490_at	KmeansA	Cog7	-0.272682	-0.194199	-0.0382793	-0.0445394	0.112435	0.0751192	0.025	0.003	0.7985	0.5036	0.158	0.422
1393181_at	KmeansA	Nfasc	-0.266375	-0.288804	-0.0347696	-0.0202705	0.0668934	0.0557992	0.024	0.002	0.7105	0.8777	0.426	0.558
1398347_at	KmeansA	Axl	-0.165194	-0.14856	-0.033228	-0.032822	0.169443	0.127622	0.169	0.183	0.7099	0.6408	0.091	0.089
1389491_at	KmeansA	Sfxn5	-0.200502	-0.163422	-0.0249696	-0.0138863	0.0390716	0.0709898	0.037	0.079	0.7117	0.8561	0.918	0.201
1375382_at	KmeansA	Mdc1	-0.162024	-0.08933	-0.0209938	-0.0320427	0.23258	0.174284	0.116	0.234	0.9664	0.7187	0.055	0.01
1381985_at	KmeansA	Tia1	-0.198487	-0.154846	-0.0134509	-0.0173359	0.0146566	0.0238268	0.133	0.016	0.9372	0.7997	0.962	0.709
1388908_at	KmeansA	Peci	-0.177165	-0.132428	0.0130676	0.0214439	0.0259156	0.0367497	0.019	0.102	0.9644	0.8011	0.824	0.49
1376804_at	KmeansA	Myo6	-0.265288	-0.224411	0.0154884	0.0173858	0.057956	0.0512705	0.013	0.044	0.8843	0.8223	0.579	0.613
1375527_at	KmeansA	Chd8	-0.158448	-0.108385	0.0195383	0.0184972	0.0962539	0.104093	0.013	0.058	0.7298	0.7216	0.289	0.092
1386941_at	KmeansA	Plec	-0.217326	-0.210245	0.0215314	0.0184031	0.0300912	0.0569776	0.016	0.001	0.7569	0.787	0.968	0.3
1372736_at	KmeansA	Agl	-0.0587223	-0.103362	0.0216332	0.0309343	0.186618	0.204476	0.859	0.056	0.859	0.5441	0.045	0.002
1372658_at	KmeansA	Synm	-0.231343	-0.235798	0.0248357	0.0332902	0.147852	0.115024	0.035	0.008	0.9034	0.7788	0.067	0.11
1389002_at	KmeansA	Tln1	-0.192678	-0.182124	0.0256272	0.0183866	0.101706	0.0932666	0.031	0.022	0.7183	0.8287	0.264	0.156
1367688_at	KmeansA	Scamp4	-0.203588	-0.180195	0.0257421	0.01973	0.0111873	0.0160002	0.008	0.002	0.7816	0.6592	0.941	0.79
1397234_at	KmeansA	Gpatch1	-0.295433	-0.194064	0.0296197	0.0284246	0.0875846	0.0473679	0.093	0.012	0.7978	0.6911	0.065	0.26
1373797_at	KmeansA	Hyal3	-0.27921	-0.261882	0.0300532	0.0583452	0.130271	0.151448	0.028	0.01	0.9868	0.4592	0.463	0.043
1389107_at	KmeansA	Cgnl1	-0.20896	-0.218278	0.0306466	0.0520454	0.236537	0.23298	0.232	0.097	0.9393	0.6011	0.009	0.005
1371931_at	KmeansA	Gtf2i	-0.130528	-0.120735	0.0307287	0.0334074	0.0862766	0.0769397	0.024	0.008	0.7077	0.4853	0.197	0.144
1367880_at	KmeansA	Lamb2	-0.336216	-0.251891	0.0370827	0.0477218	0.240902	0.246305	0.006	0.008	0.8261	0.6357	0.091	0.03
1377049_at	KmeansA	Pnpla7	-0.277081	-0.254265	0.0472776	0.0457793	0.0730208	0.109047	0.098	0.01	0.6464	0.511	0.683	0.117
1368183_at	KmeansA	Plcg1	-0.208386	-0.130249	0.0486717	0.0633598	0.0684075	0.121274	0.018	0.032	0.8012	0.236	0.837	0.067
1387028_a_at	KmeansA	Id1	-0.27355	-0.215885	0.050015	0.0433609	0.282795	0.238011	0.002	0.005	0.6353	0.5896	0.02	0.011
1387811_at	KmeansA	Agt	-0.240308	-0.20277	0.0561599	0.0525648	0.102763	0.114697	0.018	0.027	0.5808	0.5772	0.365	0.176
1394101_at	KmeansA	Epb4.1l5	-0.287919	-0.291723	0.0585053	0.0951076	0.198094	0.21521	0.005	0.003	0.8838	0.3651	0.078	0.045
1370941_at	KmeansA	Pdgfra	-0.234612	-0.184824	0.060491	0.0400505	0.14383	0.129106	0.007	0.02	0.3246	0.5878	0.181	0.116
1367789_at	KmeansA	Slc27a1	-0.224805	-0.207141	0.0620793	0.0411718	0.100933	0.098637	0.011	0.005	0.3749	0.5856	0.269	0.087
1373017_at	KmeansA	Suclg2	-0.204674	-0.198853	0.0640985	0.0714808	0.0482402	0.0644774	0.026	0.023	0.6068	0.414	0.695	0.363
1389431_at	KmeansA	PRKDC	-0.27846	-0.280962	0.0651084	0.100866	0.102235	0.112637	0.017	0.003	0.7748	0.1108	0.486	0.071
1387178_a_at	KmeansA	Cbs	-0.309046	-0.197861	0.0658075	0.0594787	0.09919	0.116524	0.023	0.025	0.5603	0.4439	0.494	0.122
1383523_at	KmeansA	Arhgef18	-0.251216	-0.179383	0.0674388	0.0515806	0.0583749	0.053718	0.028	0.046	0.6146	0.5524	0.355	0.326
1369039_at	KmeansA	Pi4kb	-0.157448	-0.0984578	0.0675744	0.0232808	-0.0142424	-0.0116208	0.019	0.046	0.3136	0.6443	0.892	0.805
1388866_at	KmeansA	Sspn	-0.3189	-0.37554	0.0684066	0.0921597	0.155359	0.163701	0.021	0.001	0.699	0.3355	0.179	0.074
1388870_at	KmeansA	Msi2	-0.22223	-0.210401	0.0689373	0.0863343	0.0461528	0.0574678	0.041	0.007	0.5477	0.234	0.696	0.341
1382628_at	KmeansA	foxo1	-0.22655	-0.170175	0.0697031	0.0455123	0.22874	0.232837	0.012	0.056	0.5013	0.7136	0.053	0.005
1386946_at	KmeansA	Cpt1a	-0.195257	-0.171533	0.0698866	0.0974773	0.105249	0.103934	0.011	0.046	0.7002	0.2057	0.331	0.191
1370236_at	KmeansA	Ppt1	-0.169114	-0.136011	0.0707513	0.0421273	-0.0100585	-0.00809568	0.006	0.029	0.1401	0.4118	0.854	0.872
1392941_at	KmeansA	Hip1	-0.312992	-0.216202	0.0712577	0.0825784	0.191503	0.189743	0.014	0.027	0.6318	0.4579	0.059	0.053
1368295_at	KmeansA	Slco2b1	-0.377038	-0.357708	0.0716403	0.0750897	0.0922318	0.0925049	0.026	0.007	0.5916	0.4655	0.248	0.08
1372665_at	KmeansA	Psat1	-0.221469	-0.2091	0.0731389	0.0567385	-0.0364876	-0.0179635	0.033	0.024	0.3512	0.4717	0.527	0.798
1372920_at	KmeansA	Prodh	-0.242195	-0.218223	0.0749816	0.0975913	0.00176282	0.00180051	0.054	0.033	0.7837	0.3481	0.984	0.982
1383669_at	KmeansA	FAM110B	-0.30074	-0.227045	0.0774216	0.143186	0.0715134	0.0842359	0.046	0.034	0.95	0.0281	0.594	0.278
1370932_at	KmeansA	Lrp4	-0.237048	-0.22117	0.0775791	0.0607031	0.138905	0.116562	0.027	0.008	0.5075	0.4654	0.173	0.296
1373546_at	KmeansA	Atp11a	-0.195361	-0.189859	0.0810343	0.0885401	-0.0245957	-0.0235848	0.047	0.042	0.4805	0.2796	0.825	0.793
1392072_at	KmeansA	ddt	-0.256148	-0.227093	0.0815165	0.122067	0.156462	0.117169	0.041	0.049	0.7174	0.1293	0.057	0.071
1383855_at	KmeansA	Degs2	-0.384255	-0.264323	0.0823238	0.137385	0.414534	0.503073	0.006	0.009	0.9168	0.3265	0.132	0.002
1389496_at	KmeansA	Akap7	-0.260756	-0.204185	0.0827982	0.0869774	0.0531457	0.0591127	0.002	0.008	0.5028	0.4151	0.618	0.371
1372111_at	KmeansA	Cav1	-0.114925	-0.115231	0.0836198	0.0795441	0.164825	0.160932	0.283	0.253	0.4141	0.3432	0.097	0.034
1398862_at	KmeansA	Atp2a2	-0.25141	-0.204602	0.0839108	0.0648567	0.0389081	0.0610992	0.018	0.008	0.5075	0.529	0.908	0.478
1376852_at	KmeansA	Mccc1	-0.195978	-0.174141	0.0842327	0.125973	0.144644	0.0779104	0.084	0.035	0.6338	0.0328	0.019	0.184
1390435_at	KmeansA	Snhg8	-0.222908	-0.159267	0.0845631	0.139924	0.0846105	0.0484283	0.048	0.076	0.8115	0.0183	0.112	0.312
1368425_at	KmeansA	Caskin1	-0.225407	-0.175706	0.0914424	0.0994847	0.0939532	0.0680955	0.06	0.018	0.5843	0.1958	0.355	0.287
1370530_a_at	KmeansA	Pld1	-0.279706	-0.306454	0.092911	0.111008	0.0505331	0.0862348	0.081	0.01	0.515	0.2795	0.881	0.348
1390159_at	KmeansA	Rasgrp3	-0.283135	-0.35354	0.0936062	0.111287	0.204315	0.224732	0.104	0.004	0.6953	0.5047	0.118	0.054
1370811_at	KmeansA	Mpst	-0.178806	-0.141297	0.0936319	0.0433218	0.00793176	0.00310584	0.036	0.057	0.2379	0.5329	0.89	0.954
1387271_at	KmeansA	Phyh	-0.216563	-0.193273	0.0962744	0.105201	0.167839	0.126784	0.014	0.003	0.2363	0.0971	0.008	0.019
1385517_at	KmeansA	Gtf2i	-0.226212	-0.107695	0.0970309	0.0727937	0.0688315	0.027394	0.001	0.017	0.3051	0.1553	0.292	0.561
1374444_at	KmeansA	PLXNB1	-0.204521	-0.197757	0.0977474	0.122995	0.208113	0.23585	0.066	0.024	0.5328	0.1755	0.157	0.029
1375138_at	KmeansA	Timp3	-0.0247013	-0.0223878	0.0991892	0.0955574	0.224378	0.204252	0.788	0.76	0.3139	0.2164	0.021	0.01
1368533_at	KmeansA	Heph	-0.234331	-0.259787	0.100533	0.183023	0.312509	0.375251	0.26	0.107	0.8954	0.1678	0.055	0.001
1383300_at	KmeansA	Klhl24	-0.278985	-0.284819	0.102193	0.0941776	0.122654	0.0656717	0.019	0.001	0.4146	0.4889	0.137	0.373
1370131_at	KmeansA	Cav1	-0.233129	-0.224725	0.102972	0.0472174	0.236899	0.157917	0.185	0.031	0.3682	0.6769	0.018	0.054
1398362_at	KmeansA	Notch2	-0.208826	-0.200932	0.110351	0.0407497	0.13307	0.119393	0.044	0.013	0.1562	0.7133	0.284	0.317
1367659_s_at	KmeansA	Dci	-0.256865	-0.284526	0.114197	0.131531	0.0871873	0.0858487	0.056	0.002	0.341	0.149	0.358	0.258
1375032_at	KmeansA	KNDC1	-0.209051	-0.219142	0.114912	0.13418	0.0686429	0.0719558	0.099	0.021	0.3905	0.183	0.428	0.277
1384756_at	KmeansA	Slc43a2	-0.254889	-0.23545	0.116304	0.123619	-0.0108473	-0.0172769	0.002	0.001	0.2198	0.105	0.965	0.806
1374295_at	KmeansA	Polrmt	-0.289634	-0.119388	0.116367	0.111973	0.0445524	0.0390255	0.001	0.104	0.2931	0.0722	0.517	0.482
1367735_at	KmeansA	Acadl	-0.259977	-0.257611	0.1187	0.108163	0.0560476	0.0845968	0.026	0.008	0.1247	0.096	0.763	0.27
1372825_at	KmeansA	Fnbp1	-0.215114	-0.19883	0.119281	0.101151	-0.0163635	-0.0287016	0.05	0.046	0.2061	0.3264	0.974	0.778
1398286_at	KmeansA	Csad	-0.212917	-0.214632	0.12053	0.14791	0.0558721	0.0713228	0.017	0.007	0.3234	0.024	0.634	0.25
1388379_at	KmeansA	Ptpn11	-0.202407	-0.174748	0.122033	0.119299	0.0262122	0.0309581	0.017	0.006	0.2041	0.1642	0.7	0.465
1375848_at	KmeansA	Pon2	-0.211891	-0.181893	0.123294	0.096888	0.0562635	0.0558422	0.022	0.052	0.1448	0.1548	0.564	0.5
1373995_at	KmeansA	Abcg1	-0.168649	-0.228385	0.124684	0.0497378	0.213424	0.143075	0.412	0.004	0.1037	0.4296	0.015	0.012
1383502_at	KmeansA	Topbp1	-0.206851	-0.235938	0.124769	0.130082	0.100817	0.111941	0.076	0.006	0.3796	0.1598	0.4	0.259
1368071_at	KmeansA	Mosc2	-0.202938	-0.161942	0.129862	0.0874854	0.0448661	0.0455957	0.038	0.051	0.1488	0.3027	0.501	0.514
1378334_a_at	KmeansA	ITPR2	-0.306483	-0.294509	0.137472	0.165645	0.0919262	0.121575	0.003	0.009	0.4692	0.1879	0.643	0.37
1368081_at	KmeansA	Abca2	-0.259835	-0.219454	0.141012	0.164399	0.0591957	0.0465296	0.025	0.025	0.3358	0.1151	0.573	0.606
1368577_at	KmeansA	Gjb6	-0.196265	-0.149823	0.147954	0.126887	0.225872	0.21992	0.071	0.198	0.2144	0.2683	0.034	0.015
1392851_at	KmeansA	Pex26	-0.193206	-0.156015	0.14925	0.0952622	0.144094	0.0628405	0.078	0.008	0.2255	0.1507	0.163	0.241
1387769_a_at	KmeansA	Id3	-0.26858	-0.308822	0.155846	0.142134	0.111144	0.12809	0.077	0.01	0.098	0.1167	0.334	0.149
1387279_at	KmeansA	F11r	-0.0760439	-0.0750295	0.15596	0.0743058	0.285193	0.225203	0.565	0.44	0.0882	0.4409	0.002	0.008
1372205_at	KmeansA	Zfp278	-0.265707	-0.174932	0.15765	0.169718	0.102276	0.0638083	0.016	0.059	0.1692	0.0465	0.31	0.247
1374799_at	KmeansA	Ncapd2	-0.163145	-0.0784454	0.165073	0.05881	0.197442	0.163174	0.116	0.431	0.2199	0.4348	0.081	0.021
1373250_at	KmeansA	Anln	-0.337103	-0.243217	0.165098	0.210076	0.103877	0.0718213	0.025	0.063	0.4871	0.2064	0.165	0.366
1383072_at	KmeansA	Pygm	-0.258698	-0.311143	0.16922	0.166396	0.106558	0.102768	0.09	0.017	0.2468	0.1653	0.382	0.317
1367893_a_at	KmeansA	Clcc1	-0.2138	-0.170578	0.17229	0.170053	0.133018	0.109598	0.017	0.039	0.0401	0.0162	0.029	0.085
1374443_at	KmeansA	Ict1	-0.160349	-0.158497	0.172382	0.139397	0.0302922	0.0239492	0.074	0.003	0.017	0.0102	0.596	0.619
1379402_at	KmeansA	Abcc4	-0.289401	-0.354301	0.177262	0.195556	0.21017	0.223441	0.086	0.008	0.1683	0.0348	0.141	0.03
1383121_at	KmeansA	TPP1	-0.161865	-0.156085	0.178672	0.134417	0.128505	0.110428	0.078	0.047	0.0243	0.075	0.134	0.155
1371588_at	KmeansA	PARVA	-0.0616817	-0.0678634	0.179133	0.256661	0.213952	0.188972	0.665	0.337	0.3538	0.0027	0.028	0.002
1370982_at	KmeansA	Pygm	-0.271942	-0.219194	0.182081	0.175223	0.0888853	0.0956872	0.028	0.03	0.165	0.0776	0.498	0.255
1392885_at	KmeansA	Mbd1	-0.0337384	-0.0300257	0.185504	0.134831	0.0563855	0.0216334	0.646	0.54	0.0094	0.0142	0.394	0.715
1372503_at	KmeansA	Tnfsf12	-0.0942406	-0.0626891	0.18892	0.168247	0.162447	0.127343	0.245	0.536	0.0749	0.0306	0.035	0.066
1373106_at	KmeansA	Zfp36l2	-0.242194	-0.223326	0.198889	0.177059	0.0735693	0.113183	0.043	0.047	0.1056	0.0911	0.761	0.198
1384183_at	KmeansA	MYRIP	-0.11835	-0.114862	0.210019	0.209463	0.060539	0.0879049	0.206	0.107	0.0689	0.0351	0.687	0.225
1393252_at	KmeansA	FBLN1	-0.303917	-0.294379	0.22001	0.185829	0.17925	0.17338	0.002	0.001	0.1709	0.2438	0.16	0.144
1391507_at	KmeansA	Znf467	-0.239112	-0.173992	0.221898	0.227548	0.170716	0.198394	0.03	0.065	0.1876	0.0252	0.2	0.025
1369755_at	KmeansA	B3gat2	-0.167432	-0.14573	0.224219	0.127787	0.171338	0.116085	0.131	0.049	0.0845	0.1268	0.105	0.101
1367867_at	KmeansA	Gfer	-0.100616	-0.0977506	0.22787	0.149659	0.049184	0.0456676	0.514	0.141	0.0031	0.0091	0.756	0.453
1379914_at	KmeansA	Klf11	-0.169901	-0.128217	0.23718	0.128892	0.09217	0.0749604	0.106	0.105	0.0204	0.054	0.313	0.433
1374328_at	KmeansA	C2cd3	-0.138267	-0.0492323	0.248739	0.162188	0.227705	0.232294	0.146	0.63	0.0094	0.1813	0.255	0.027
1384115_at	KmeansA	Acot2	-0.0934788	-0.155921	0.250358	0.211333	0.153125	0.141519	0.81	0.127	0.018	0.0403	0.138	0.138
1391104_at	KmeansA	Atp13a5	-0.145145	-0.181626	0.25993	0.102676	0.28229	0.336753	0.526	0.03	0.1193	0.2123	0.072	0
1393117_at	KmeansA	ABCB10	-0.172394	-0.177732	0.260828	0.261397	0.0805235	0.0302212	0.231	0.098	0.0732	0.0018	0.273	0.616
1372208_at	KmeansA	Ppp1r1b	-0.10533	-0.170228	0.26329	0.237449	0.108876	0.114734	0.732	0.057	0.0165	0.0152	0.222	0.08
1388667_at	KmeansA	Man2a1	-0.0747878	-0.0869433	0.265524	0.262177	0.108528	0.103592	0.609	0.339	0.0167	0.0092	0.499	0.348
1390430_at	KmeansA	NR1D2	-0.0694518	-0.0841512	0.266119	0.277146	0.0867693	0.0967366	0.564	0.347	0.0179	0.0036	0.394	0.239
1387376_at	KmeansA	Aox1	-0.316452	-0.35982	0.27595	0.195398	0.109217	0.0621214	0.004	0	0.0257	0.0456	0.343	0.49
1383417_at	KmeansA	Bbs1	-0.0738731	-0.133225	0.321775	0.280666	0.09261	0.0741479	0.878	0.234	0.0104	0.0103	0.344	0.355
1398304_at	KmeansA	Fzd2	-0.0869414	-0.124489	0.328752	0.261039	0.0835184	0.0474025	0.798	0.278	0.0195	0.0529	0.405	0.592
1384308_at	KmeansA	Meis1	-0.267528	-0.309695	0.341072	0.393171	0.0801692	0.0828923	0.204	0.064	0.0355	0.0169	0.613	0.448
1385078_at	KmeansA	Zic5	-0.0928542	-0.0879895	0.343341	0.277046	0.0942686	0.145521	0.568	0.429	0.025	0.0312	0.739	0.089
1372844_at	KmeansA	Efna1	-0.207677	-0.115921	0.368201	0.207303	0.0423175	0.0565903	0.206	0.384	0.0013	0.1053	0.878	0.687
1379274_at	KmeansA	PDE3B	-0.355353	-0.297959	0.700503	0.551779	0.614841	0.6562	0.249	0.127	0.0742	0.0545	0.066	0.012
1367601_at	KmeansCD	Cited2	0.156185	0.102684	-0.290625	-0.245941	-0.0289928	-0.0360974	0.049	0.245	0.0041	0.026	0.81	0.57
1367614_at	KmeansCD	Anxa1	0.487734	0.456174	-1.04537	-0.990751	0.103097	0.200955	0.353	0.354	0.0342	0.0367	0.976	0.026
1367850_at	KmeansCD	Fcgr2a	0.238665	0.218695	-0.758559	-0.779581	0.0365863	0.0139732	0.317	0.361	0.0236	0.0129	0.602	0.891
1368000_at	KmeansCD	C3	-0.38625	-0.384303	-1.05388	-1.05449	0.116543	0.0828943	0.392	0.379	0.0479	0.0392	0.55	0.581
1368482_at	KmeansCD	Bcl2a1d	0.612667	0.617749	-1.40363	-1.34387	-0.0332712	-0.0294145	0.237	0.17	0.0341	0.0208	0.837	0.704
1368490_at	KmeansCD	Cd14	0.449307	0.467384	-1.15004	-1.14809	-0.139648	-0.0731122	0.313	0.226	0.0445	0.0317	0.428	0.244
1368592_at	KmeansCD	Il1a	1.04908	1.06647	-1.16848	-1.12159	-0.0948033	-0.141689	0.13	0.078	0.0234	0.0354	0.866	0.082
1368655_at	KmeansCD	Srgn	0.379001	0.3766	-0.585542	-0.577933	0.346038	0.373267	0.146	0.084	0.0338	0.0139	0.099	0.014
1368693_at	KmeansCD	Fgr	0.249497	0.322709	-0.616426	-0.492086	-0.104269	-0.0502447	0.505	0.13	0.0249	0.0268	0.236	0.366
1368835_at	KmeansCD	Stat1	0.0356375	0.0195012	-0.279732	-0.217201	0.0415012	0.0424959	0.753	0.894	0.0337	0.1596	0.623	0.515
1368870_at	KmeansCD	Id2	-0.139497	-0.0869872	-0.402527	-0.385344	-0.118731	-0.107969	0.166	0.448	0.0092	0.0007	0.219	0.15
1368932_at	KmeansCD	Rock1	-0.191339	-0.100269	-0.270927	-0.178363	-0.13093	-0.135598	0.233	0.123	0.0243	0.041	0.501	0.131
1368939_a_at	KmeansCD	Ntrk3	0.0328409	0.0278655	-0.299781	-0.195028	0.0284699	0.0254208	0.79	0.761	0.0217	0.0184	0.798	0.74
1369186_at	KmeansCD	Casp1	0.0763862	0.0656537	-0.496179	-0.513738	0.126734	0.170589	0.707	0.737	0.076	0.0306	0.481	0.059
1369204_at	KmeansCD	Hck	0.180056	0.18559	-0.684545	-0.654639	0.162689	0.0909866	0.507	0.455	0.0384	0.0311	0.228	0.228
1369584_at	KmeansCD	Socs3	0.314516	0.304839	-0.586247	-0.591398	-0.332431	-0.126715	0.169	0.161	0.081	0.0192	0.436	0.071
1369697_at	KmeansCD	Il8rb	0.990558	0.507044	-1.71969	-0.735386	-0.258624	-0.0968349	0.12	0.034	0.0013	0.0068	0.603	0.244
1369788_s_at	KmeansCD	Jun	0.0158058	0.00870592	-0.194546	-0.199364	0.155847	0.137549	0.912	0.96	0.1931	0.1196	0.076	0.067
1369814_at	KmeansCD	Ccl20	0.33981	0.267047	-1.07607	-1.06093	-0.194278	-0.133589	0.242	0.428	0.0856	0.026	0.637	0.104
1369815_at	KmeansCD	Ccl3	1.0071	0.978569	-1.58902	-1.62365	-0.0706226	-0.0350626	0.072	0.074	0.0304	0.0175	0.461	0.673
1369943_at	KmeansCD	Tgm2	0.0674147	0.0525563	-0.565902	-0.556006	-0.204685	-0.247858	0.744	0.844	0.0101	0.013	0.432	0.2
1370154_at	KmeansCD	Lyz2	0.291361	0.32804	-0.863128	-0.90855	0.150077	0.133128	0.448	0.341	0.0212	0.016	0.051	0.076
1370174_at	KmeansCD	Ppp1r15a	0.258742	0.225966	-0.267363	-0.248596	0.138889	0.0548112	0.128	0.164	0.0881	0.0523	0.03	0.32
1370177_at	KmeansCD	PVR	0.625101	0.54701	-0.589824	-0.466579	-0.0134319	-0.00518411	0.105	0.092	0.027	0.0468	0.91	0.943
1370682_at	KmeansCD	Lilrb3l	0.445493	0.327363	-0.6332	-0.61895	0.116692	0.0551633	0.065	0.127	0.0313	0.0091	0.282	0.27
1370913_at	KmeansCD	Rsad2	0.739374	0.718118	-1.3562	-1.31438	0.126457	0.0743915	0.227	0.193	0.0613	0.0446	0.432	0.38
1370928_at	KmeansCD	Litaf	0.0100315	0.019104	-0.316542	-0.308224	-0.0886643	-0.119106	0.994	0.883	0.0719	0.0457	0.589	0.251
1370962_at	KmeansCD	Parm1	0.0680797	0.0491517	-0.290287	-0.21176	-0.19042	-0.170226	0.677	0.652	0.0115	0.0039	0.227	0.061
1370993_at	KmeansCD	Lamc1	0.10572	0.0559866	-0.260008	-0.241196	-0.04171	-0.0676519	0.167	0.405	0.0781	0.002	0.891	0.314
1371015_at	KmeansCD	Mx1	0.441498	0.449652	-1.37993	-1.54797	0.212133	0.1123	0.391	0.4	0.0489	0.0276	0.132	0.297
1371152_a_at	KmeansCD	Oas1a	0.496348	0.469636	-0.728805	-0.719181	0.190791	0.143829	0.135	0.11	0.0473	0.0358	0.165	0.172
1371170_a_at	KmeansCD	Il1a	1.05732	1.08577	-1.13365	-1.16864	0.149022	0.159191	0.085	0.077	0.0252	0.0278	0.555	0.009
1371213_at	KmeansCD	RT1-A3	0.433155	0.224524	-0.152455	-0.105379	-0.0832342	-0.10607	0.037	0.012	0.4443	0.191	0.805	0.324
1371250_at	KmeansCD	Pf4	0.0336786	0.0545775	-0.349878	-0.31455	0.145181	0.143035	0.963	0.859	0.0358	0.0589	0.394	0.181
1371575_at	KmeansCD	msn	0.132332	0.139125	-0.386281	-0.403383	0.256055	0.284029	0.577	0.459	0.0708	0.0481	0.104	0.002
1371785_at	KmeansCD	Tnfrsf12a	0.222976	0.274819	-0.492876	-0.423463	-0.0278463	-0.0131251	0.561	0.177	0.0269	0.0316	0.77	0.844
1372254_at	KmeansCD	Serping1	-0.15346	-0.154528	-0.754107	-0.731319	0.0324063	0.027844	0.708	0.668	0.066	0.043	0.76	0.84
1372459_at	KmeansCD	Vasp	0.159822	0.163571	-0.417087	-0.407719	0.113339	0.0992946	0.434	0.39	0.0686	0.0569	0.439	0.11
1372520_at	KmeansCD	Mcl1	0.437719	0.351723	-0.337813	-0.30912	0.054453	0.0877268	0.016	0.033	0.0209	0.0695	0.773	0.081
1372930_at	KmeansCD	Sp110	0.404422	0.424652	-0.904315	-0.900302	0.132063	0.107341	0.244	0.205	0.0145	0.0271	0.287	0.242
1373513_at	KmeansCD	GCH1	0.217988	0.294201	-0.562597	-0.403017	-0.0522833	-0.101018	0.688	0.221	0.0129	0.062	0.992	0.257
1373544_at	KmeansCD	Cxcl9	0.651814	0.368721	-0.833819	-0.456128	0.196954	0.0701238	0.03	0.184	0.0425	0.0698	0.368	0.374
1373575_at	KmeansCD	FCER1G	-0.0405527	-0.0356132	-0.506192	-0.536193	0.119533	0.07844	0.858	0.883	0.0781	0.044	0.094	0.408
1373961_at	KmeansCD	MGC95208	0.183732	0.183622	-0.322569	-0.319168	0.0734321	0.0379184	0.209	0.185	0.0681	0.0388	0.201	0.541
1374468_at	KmeansCD	Myd88	0.139553	0.151859	-0.377605	-0.341773	0.112663	0.0880157	0.454	0.334	0.0356	0.0872	0.313	0.116
1374829_at	KmeansCD	Srf	0.319287	0.137781	-0.295765	-0.103645	-0.226524	-0.20267	0.047	0.036	0.1765	0.2028	0.116	0.006
1376148_at	KmeansCD	TNFRSF14	-0.0639543	-0.0777291	0.0965375	0.071328	-0.149934	-0.107081	0.706	0.237	0.1986	0.203	0.014	0.034
1376327_at	KmeansCD	Tnfrsf14	0.290728	0.258656	-1.04008	-0.835978	-0.130625	-0.0768305	0.446	0.301	0.1426	0.0178	0.823	0.164
1376652_at	KmeansCD	C1qa	-0.209575	-0.187736	-0.408602	-0.397162	0.0988018	0.123899	0.393	0.458	0.0623	0.0465	0.578	0.218
1379365_at	KmeansCD	Cxcl11	0.94875	1.04685	-1.35699	-1.39831	-0.0497081	-0.0522003	0.197	0.11	0.0532	0.0494	0.947	0.512
1379631_at	KmeansCD	Csf1	0.193123	0.0811385	-0.300075	-0.190366	-0.0330725	-0.0294032	0.123	0.437	0.0198	0.0618	0.787	0.642
1382346_at	KmeansCD	LYN	-0.0712988	-0.0783883	-0.401756	-0.403626	0.354034	0.328534	0.792	0.691	0.066	0.0419	0.015	0.004
1383372_at	KmeansCD	Ptafr	0.173571	0.167896	-0.228804	-0.195816	0.0180103	0.0208829	0.187	0.235	0.0346	0.1268	0.851	0.749
1383564_at	KmeansCD	Irf7	0.542708	0.513984	-0.898245	-0.936814	0.220037	0.203106	0.144	0.217	0.0612	0.0463	0.203	0.154
1386893_at	KmeansCD	Grn	-0.0458603	-0.0341219	-0.277463	-0.272325	0.0697821	0.0913404	0.769	0.851	0.053	0.032	0.571	0.084
1387125_at	KmeansCD	S100a9	1.22802	1.2537	-2.29859	-2.32249	0.246444	0.1725	0.091	0.065	0.0242	0.0181	0.677	0.169
1387242_at	KmeansCD	Eif2ak2	0.404545	0.345881	-0.455576	-0.428983	0.107312	0.163173	0.093	0.101	0.0591	0.0568	0.659	0.016
1387316_at	KmeansCD	Cxcl1	0.81076	0.817237	-1.08885	-1.07759	-0.114149	-0.0418634	0.097	0.066	0.0293	0.0422	0.579	0.594
1387378_at	KmeansCD	Fcnb	0.700506	0.413421	-1.39894	-0.877111	-0.126256	-0.0970494	0.302	0.324	0.0864	0.0453	0.574	0.281
1387952_a_at	KmeansCD	Cd44	0.0806648	0.0351301	-0.578238	-0.559081	-0.157265	-0.168399	0.542	0.887	0.0607	0.0344	0.386	0.124
1387995_a_at	KmeansCD	Ifitm3	0.358077	0.343431	-0.55366	-0.545485	0.437544	0.44554	0.184	0.196	0.0845	0.1059	0.008	0.003
1388130_at	KmeansCD	Zyx	0.163947	0.17127	-0.32242	-0.318098	-0.0284856	-0.0153029	0.279	0.139	0.0201	0.0341	0.517	0.746
1388711_at	KmeansCD	Il13ra1	0.103203	0.0941091	-0.451701	-0.405368	0.127497	0.0919725	0.567	0.659	0.0102	0.0845	0.278	0.334
1389470_at	KmeansCD	Cfb	0.377023	0.325338	-0.497254	-0.571954	0.456424	0.401639	0.046	0.139	0.1521	0.0376	0.042	0.004
1389528_s_at	KmeansCD	Jun	0.235132	0.226829	-0.254945	-0.233919	0.184558	0.188532	0.324	0.316	0.0783	0.1012	0.092	0.025
1389538_at	KmeansCD	Nfkbia	0.352744	0.379445	-0.674369	-0.66533	0.261351	0.283841	0.243	0.126	0.0182	0.0196	0.265	0.046
1392107_at	KmeansCD	Sbno2	0.14848	0.134483	-0.590265	-0.567278	0.0985386	0.0604255	0.489	0.517	0.0166	0.0223	0.174	0.354
1392668_at	KmeansCD	Rbpj	0.273801	0.142371	-0.3015	-0.218724	-0.0597418	-0.0291472	0.098	0.378	0.0097	0.0923	0.331	0.6
1396268_at	KmeansCD	Sp110	0.49795	0.444523	-0.51173	-0.584075	-0.0268535	-0.0264015	0.01	0.02	0.2945	0.0147	0.868	0.659
1398275_at	KmeansCD	Mmp9	0.369431	0.316459	-0.263479	-0.101789	0.555389	0.429219	0.022	0.057	0.1569	0.6528	0.077	0.047
